# Supplementary material for: Symbiodinium genomes reveal adaptive evolution of functions related to coral-dinoflagellate symbiosis
Source: Commun Biol. 2018 Jul 17;1:95. doi: 10.1038/s42003-018-0098-3 (PMC6123633; doi:10.1038/s42003-018-0098-3)
Supplement: Supplementary file 3 — Supplementary Data 1 [file 42003_2018_98_MOESM3_ESM.xlsx]

## Sheet: SuppData_1
Supplementary Data 1. Recovery of CEGMA genes based on analysis of predicted proteins and genome sequences of Symbiodinium.
		CEGMA proteins versus predicted proteins in each genome				CEGMA proteins versus genome scaffolds								CEGMA transcripts versus genome scaffolds
		BLASTP (-query CEGMA_proteins -db predicted_proteins)				BLASTX (-query genome_scaffolds -db CEGMA_proteins)				TBLASTN (-query CEGMA_proteins -db genome_scaffolds)				TBLASTX (-query CEGMA_transcripts -db genome_scaffolds)
KOG	KOG annotation (458 CEGMA genes)	S. microadriaticum	S. minutum	S. goreaui	S. kawagutii	S. microadriaticum	S. minutum	S. goreaui	S. kawagutii	S. microadriaticum	S. minutum	S. goreaui	S. kawagutii	S. microadriaticum	S. minutum	S. goreaui	S. kawagutii
KOG0002	[J] KOG0002 60s ribosomal protein L39	NA	NA	NA	NA	NA	NA	NA	NA	9.21e-06	NA	NA	NA	4.4e-27	5e-56	6.24e-41	2.23e-55
KOG0003	[J] KOG0003 Ubiquitin/60s ribosomal protein L40 fusion	5.5e-61	1.15e-84	1.14e-85	1.94e-85	4.12e-43	4.85e-44	6.75e-42	9.39e-44	9.41e-44	2.45e-43	9.38e-42	4.94e-43	5.28e-42	5.26e-47	6.07e-47	3.77e-43
KOG0018	[D] KOG0018 Structural maintenance of chromosome protein 1 (sister chromatid cohesion complex Cohesin, subunit SMC1)	9.83e-67	1.42e-137	1.06e-55	8.11e-96	2e-21	6.39e-21	9.21e-25	2.17e-21	1.26e-21	2.3e-21	1.05e-39	6.43e-21	7.07e-21	6.29e-26	1.19e-26	3.56e-24
KOG0019	[O] KOG0019 Molecular chaperone (HSP90 family)	0	0	2.87e-177	0	0	2.57e-176	8.46e-145	3.55e-165	0	5e-171	3.94e-147	7.74e-170	0	0	0	0
KOG0025	[KC] KOG0025 Zn2+-binding dehydrogenase (nuclear receptor binding factor-1)	5.19e-15	4.49e-22	8.15e-23	8.14e-17	NA	NA	6.62e-25	1.7e-12	1.17e-10	NA	7.27e-23	3.81e-20	4.73e-17	3.17e-24	1.59e-41	8.84e-26
KOG0047	[P] KOG0047 Catalase	NA	NA	8.56e-145	NA	NA	NA	1.63e-72	NA	NA	NA	3.09e-160	NA	3.11e-06	NA	1.88e-152	1.39e-08
KOG0062	[EJ] KOG0062 ATPase component of ABC transporters with duplicated ATPase domains/Translation elongation factor EF-3b	6.31e-127	4.33e-132	1.64e-154	1.5e-150	5.73e-09	2.82e-89	3.72e-112	3.81e-85	1.94e-56	1.84e-91	5.71e-120	3.86e-90	2.93e-53	2.19e-63	8.37e-102	5.48e-64
KOG0073	[UZ] KOG0073 GTP-binding ADP-ribosylation factor-like protein ARL2	2.83e-103	5.19e-104	9.26e-105	4.83e-67	1.05e-48	3.19e-48	2.13e-47	5.79e-44	2.92e-49	2.66e-48	1.61e-47	4.98e-44	3.79e-33	3.55e-32	5.53e-36	3.13e-27
KOG0077	[U] KOG0077 Vesicle coat complex COPII, GTPase subunit SAR1	8.91e-86	2.85e-83	1.41e-54	3.85e-45	8.84e-09	2.03e-07	NA	2.01e-07	6.67e-27	7.89e-27	1.41e-25	4.89e-22	1.7e-26	1.28e-26	1.7e-27	2.81e-22
KOG0084	[TU] KOG0084 GTPase Rab1/YPT1, small G protein superfamily, and related GTP-binding proteins	2.22e-99	2.35e-108	1.97e-105	3.59e-105	2.14e-77	2.71e-49	2.51e-39	8.66e-45	1.43e-78	2.53e-49	4.09e-39	1.69e-45	2.05e-92	4.81e-62	2.55e-97	1.9e-70
KOG0092	[U] KOG0092 GTPase Rab5/YPT51 and related small G protein superfamily GTPases	6.31e-64	3.36e-69	5.59e-72	5.29e-50	8.22e-10	1.61e-21	2.33e-31	2.16e-11	8.72e-40	4.2e-33	1.27e-40	2.13e-27	2.39e-25	1.11e-38	8.81e-76	5.53e-170
KOG0094	[U] KOG0094 GTPase Rab6/YPT6/Ryh1, small G protein superfamily	2.79e-97	4.56e-73	3.69e-56	5.47e-45	6.86e-23	6.86e-15	7.86e-52	2.14e-19	3.83e-39	2.1e-38	6.15e-58	2.28e-30	6.25e-44	1.06e-32	1.84e-52	3.08e-26
KOG0100	[O] KOG0100 Molecular chaperones GRP78/BiP/KAR2, HSP70 superfamily	0	0	0	0	0	0	0	1.5e-178	0	0	0	0	0	0	0	0
KOG0102	[O] KOG0102 Molecular chaperones mortalin/PBP74/GRP75, HSP70 superfamily	0	0	0	0	1.04e-79	2.4e-60	0	0	2.32e-169	1.04e-146	0	0	2.54e-154	2.18e-142	0	0
KOG0103	[O] KOG0103 Molecular chaperones HSP105/HSP110/SSE1, HSP70 superfamily	3.92e-135	1.9e-131	1.43e-83	1.7e-102	NA	5.8e-119	3.32e-11	5.87e-10	4.6e-73	2.72e-118	5.23e-74	7.97e-74	1.98e-75	3.49e-93	1.04e-68	5.31e-61
KOG0122	[J] KOG0122 Translation initiation factor 3, subunit g (eIF-3g)	4.13e-33	5.64e-31	4.87e-31	1.13e-31	4.54e-28	5.38e-31	4.94e-26	9.09e-26	1e-31	3.11e-27	1.25e-27	2.54e-28	2.77e-26	1.93e-25	3.97e-27	6.02e-24
KOG0142	[Q] KOG0142 Isopentenyl pyrophosphate:dimethylallyl pyrophosphate isomerase	7.13e-10	9.42e-16	9.55e-54	1.55e-18	NA	NA	2.3e-25	NA	NA	NA	4.85e-27	8.07e-26	1.4e-66	4.69e-37	4.76e-49	1.87e-78
KOG0173	[O] KOG0173 20S proteasome, regulatory subunit beta type PSMB7/PSMB10/PUP1	2.19e-89	1.7e-97	1.69e-98	1.69e-93	6.03e-48	9.45e-21	1.78e-19	8.84e-13	8.06e-48	6.61e-21	8.75e-19	2.61e-13	4.55e-44	5.34e-30	8.1e-33	2.83e-26
KOG0174	[O] KOG0174 20S proteasome, regulatory subunit beta type PSMB6/PSMB9/PRE3	9.97e-78	1.69e-78	1.7e-36	2.79e-72	NA	1.02e-08	NA	NA	3.05e-13	3.07e-08	5.01e-11	NA	7.07e-08	2.72e-15	1.38e-14	1.22e-24
KOG0175	[O] KOG0175 20S proteasome, regulatory subunit beta type PSMB5/PSMB8/PRE2	1.15e-62	6.95e-38	1.19e-90	1.81e-20	NA	9.83e-06	6.92e-06	NA	1.99e-07	3.54e-07	4.47e-17	1.83e-06	1.12e-60	6.81e-40	2.72e-38	7.23e-37
KOG0176	[O] KOG0176 20S proteasome, regulatory subunit alpha type PSMA5/PUP2	9.46e-105	2.96e-104	2.97e-61	1.93e-108	4.95e-24	1.57e-09	1.7e-07	1.47e-09	3.59e-44	1.15e-44	1.06e-44	4.72e-45	3.23e-40	2.02e-38	2.77e-39	1.08e-39
KOG0177	[O] KOG0177 20S proteasome, regulatory subunit beta type PSMB2/PRE1	8.78e-58	4.02e-58	5.18e-56	1.67e-55	NA	NA	NA	NA	5.71e-06	NA	1.3e-06	6.03e-06	5.76e-40	5.85e-19	2.3e-17	4.73e-92
KOG0179	[O] KOG0179 20S proteasome, regulatory subunit beta type PSMB1/PRE7	2.55e-74	3.27e-75	4.72e-10	4.6e-76	3.21e-43	2.12e-24	4.52e-21	2.18e-33	2.18e-50	6.8e-19	7.01e-20	6.17e-32	2.13e-06	6.71e-21	3.4e-25	6.78e-23
KOG0180	[O] KOG0180 20S proteasome, regulatory subunit beta type PSMB3/PUP3	2.82e-79	4.15e-84	9.89e-47	2.73e-85	NA	NA	NA	NA	3.45e-07	NA	NA	NA	6.32e-19	9.74e-16	1.64e-23	5.1e-21
KOG0181	[O] KOG0181 20S proteasome, regulatory subunit alpha type PSMA2/PRE8	2.96e-119	7.76e-121	3.82e-55	4.18e-121	3.76e-108	5.23e-108	7.03e-108	4.06e-107	7.71e-109	1.26e-107	1.37e-107	2.06e-107	1.28e-69	6.07e-72	1.3e-73	7.33e-72
KOG0182	[O] KOG0182 20S proteasome, regulatory subunit alpha type PSMA6/SCL1	1.85e-94	1.1e-94	1.69e-52	3.65e-61	NA	NA	NA	NA	2.25e-38	9.62e-39	1.92e-38	4.14e-39	1.82e-28	8.21e-29	1.1e-57	8.18e-53
KOG0183	[O] KOG0183 20S proteasome, regulatory subunit alpha type PSMA7/PRE6	1.34e-51	6.43e-54	4.5e-100	1.05e-100	1.85e-06	3.38e-07	9.3e-08	6.39e-07	8.68e-49	2.25e-48	4.2e-48	1.79e-48	2.08e-34	2.91e-36	3.13e-83	8.02e-86
KOG0184	[O] KOG0184 20S proteasome, regulatory subunit alpha type PSMA3/PRE10	1.43e-35	2.33e-53	2.03e-38	2.04e-96	NA	NA	NA	NA	9.5e-33	1.85e-31	4.44e-32	4.82e-32	1.8e-34	2.37e-33	5.94e-34	6.09e-34
KOG0185	[O] KOG0185 20S proteasome, regulatory subunit beta type PSMB4/PRE4	1.15e-42	3.15e-11	8.64e-10	2.97e-29	NA	NA	NA	NA	NA	NA	NA	NA	NA	NA	NA	NA
KOG0188	[J] KOG0188 Alanyl-tRNA synthetase	0	0	0	0	2.21e-169	6.78e-167	2.06e-175	5.62e-170	2.76e-163	4.07e-161	9.52e-178	0	0	7.97e-180	0	0
KOG0190	[O] KOG0190 Protein disulfide isomerase (prolyl 4-hydroxylase beta subunit)	2.42e-62	2.03e-65	7.73e-59	8.7e-68	4.79e-12	7.27e-13	1.93e-13	1.53e-39	3.36e-17	4.34e-12	9.43e-12	1.26e-42	1.15e-12	4.46e-14	9.72e-16	7.65e-31
KOG0209	[P] KOG0209 P-type ATPase	0	0	0	0	7.4e-47	8.34e-137	2.67e-137	7.19e-129	4.49e-58	6.53e-147	5.47e-154	8.06e-144	8.28e-78	2.64e-126	1.53e-129	1.18e-125
KOG0211	[T] KOG0211 Protein phosphatase 2A regulatory subunit A and related proteins	1.48e-35	7.61e-48	3.73e-99	1.61e-78	NA	NA	NA	NA	5.67e-06	4.86e-06	NA	NA	8.41e-30	2.56e-12	2.14e-13	5.68e-13
KOG0225	[C] KOG0225 Pyruvate dehydrogenase E1, alpha subunit	1.78e-41	3.94e-39	1.61e-105	4.37e-87	1.9e-40	1.48e-32	1.23e-30	4.02e-34	3.95e-37	1.14e-34	2.67e-102	4.25e-86	3.84e-48	1.33e-60	1.03e-91	8.7e-73
KOG0233	[C] KOG0233 Vacuolar H+-ATPase V0 sector, subunit c''	2.51e-64	5.38e-64	3.24e-24	3.74e-24	2.73e-11	9.19e-08	4.97e-06	NA	3.94e-12	4.53e-10	9.34e-06	3.11e-07	1.36e-16	2.64e-14	7.18e-11	6.89e-08
KOG0258	[E] KOG0258 Alanine aminotransferase	1.04e-102	1.64e-144	1.42e-113	2.35e-100	1.14e-112	8.33e-121	4.45e-124	1.53e-121	1.45e-114	1.6e-120	1.23e-123	2.48e-121	6.35e-85	6.63e-97	4.92e-93	1.22e-78
KOG0261	[K] KOG0261 RNA polymerase III, large subunit	0	0	3.81e-84	0	0	1.59e-13	3.25e-34	1.35e-13	0	3.74e-13	5.08e-47	2.9e-43	0	1.12e-128	0	0
KOG0264	[B] KOG0264 Nucleosome remodeling factor, subunit CAF1/NURF55/MSI1	1.19e-51	5.69e-43	4.77e-43	8.42e-47	9.48e-42	2.59e-29	5.37e-30	7.47e-37	5.69e-48	8.82e-32	1.94e-30	1.9e-38	6.27e-26	4.81e-16	2.51e-12	6.14e-17
KOG0271	[S] KOG0271 Notchless-like WD40 repeat-containing protein	1.64e-47	3.77e-47	7.81e-161	9.98e-159	9.14e-34	4.1e-46	1.75e-45	2.62e-44	1.02e-38	6.31e-46	1.37e-51	2.26e-44	6.49e-38	1.15e-64	2.03e-60	3.28e-61
KOG0276	[U] KOG0276 Vesicle coat complex COPI, beta' subunit	0	0	0	0	3.11e-36	3.28e-22	6.72e-24	2.03e-49	1.08e-28	8.83e-42	2.23e-38	3.67e-54	4.45e-85	1.48e-68	1.58e-65	1.27e-57
KOG0279	[T] KOG0279 G protein beta subunit-like protein	3.57e-129	4.6e-41	3.58e-61	5.04e-138	3.15e-116	1.83e-123	7.35e-130	5.71e-117	3.3e-123	4.76e-123	7.12e-135	3.99e-123	2.31e-108	1.97e-111	4.01e-111	9.84e-108
KOG0285	[A] KOG0285 Pleiotropic regulator 1	1.26e-146	1.87e-34	5.02e-51	6.63e-147	8.41e-25	NA	1.02e-17	7.7e-17	1.88e-35	6.42e-33	4.11e-35	3.75e-32	6.79e-33	6.38e-35	5.35e-37	5.96e-41
KOG0289	[R] KOG0289 mRNA splicing factor	1.51e-128	4.79e-121	6.98e-134	9.82e-125	6.05e-07	NA	1.71e-12	NA	3.4e-24	1.56e-24	6.9e-33	1.1e-24	5.33e-21	1.04e-20	2.48e-23	1.06e-21
KOG0291	[A] KOG0291 WD40-repeat-containing subunit of the 18S rRNA processing complex	7.77e-146	3.33e-165	7.03e-27	5.73e-126	NA	2.05e-10	2.66e-14	NA	1.1e-66	8.98e-26	9.43e-36	6.83e-26	8.27e-59	3.65e-36	1.5e-31	2.54e-24
KOG0292	[U] KOG0292 Vesicle coat complex COPI, alpha subunit	0	0	0	0	5.99e-14	2.77e-127	1.52e-120	1.11e-127	7.27e-25	3.42e-128	1.85e-119	2.1e-127	9.96e-51	0	0	0
KOG0302	[R] KOG0302 Ribosome Assembly protein	7.01e-17	1.34e-61	8.46e-52	5.36e-13	1.63e-06	2.44e-07	NA	2.24e-07	4.47e-15	5.58e-14	1.25e-14	3.7e-16	4.68e-16	3.97e-07	4.87e-09	1.34e-16
KOG0313	[Z] KOG0313 Microtubule binding protein YTM1 (contains WD40 repeats)	6.96e-27	2.42e-29	2.62e-27	5.81e-17	NA	NA	NA	NA	1.58e-20	2.28e-24	1.05e-21	5.31e-22	3.66e-07	7.73e-27	1.75e-18	3.85e-72
KOG0318	[Z] KOG0318 WD40 repeat stress protein/actin interacting protein	2.98e-87	2.14e-79	3.57e-87	1.7e-80	1.99e-45	2.49e-06	1.09e-07	9.46e-07	2.02e-46	5.41e-20	1.39e-20	3.52e-18	1.17e-41	7.16e-16	8.33e-17	4.25e-16
KOG0327	[J] KOG0327 Translation initiation factor 4F, helicase subunit (eIF-4A) and related helicases	0	0	0	8.22e-157	NA	2.06e-96	4.97e-64	3.34e-77	1.69e-48	3.3e-95	4.77e-82	6.92e-83	6.77e-64	2.23e-116	2.49e-80	1.96e-76
KOG0328	[J] KOG0328 Predicted ATP-dependent RNA helicase FAL1, involved in rRNA maturation, DEAD-box superfamily	0	0	0	1.7e-141	3.64e-08	2.67e-117	6.35e-70	1.14e-74	6.97e-48	2.31e-113	9.31e-82	1.09e-76	7.37e-70	1.19e-128	1.5e-97	1.28e-70
KOG0329	[A] KOG0329 ATP-dependent RNA helicase	6.04e-156	4.71e-135	1.49e-180	0	4.55e-16	1.85e-16	6.7e-21	NA	2.35e-43	5.63e-72	7.41e-67	5.59e-59	8.52e-46	7.4e-71	3.69e-67	2.09e-63
KOG0330	[A] KOG0330 ATP-dependent RNA helicase	1.82e-102	2.62e-86	3.62e-99	1.62e-103	3.06e-77	2.63e-33	9.73e-39	8.91e-39	1.08e-86	2.03e-63	1.23e-82	9.24e-78	1.8e-65	3.8e-48	8.07e-79	3.21e-73
KOG0331	[A] KOG0331 ATP-dependent RNA helicase	3.27e-142	0	0	1.51e-174	9.62e-110	1.86e-48	4.97e-87	3.89e-85	2.11e-109	1.14e-56	4.25e-81	8.33e-88	1.2e-98	9.87e-111	6.34e-102	8.9e-106
KOG0344	[A] KOG0344 ATP-dependent RNA helicase	1.03e-120	1.83e-118	1.88e-120	2.45e-65	NA	1.63e-11	1.67e-15	2.19e-10	1.32e-49	1.17e-40	3.67e-54	8.75e-54	5.55e-36	5.75e-29	3.83e-42	1.03e-46
KOG0346	[A] KOG0346 RNA helicase	1.19e-74	3e-64	1.77e-49	2.35e-53	NA	NA	NA	1.76e-08	6.47e-29	3.22e-34	1.95e-45	1.58e-43	1.98e-27	1.32e-23	9.27e-37	1.93e-32
KOG0357	[O] KOG0357 Chaperonin complex component, TCP-1 epsilon subunit (CCT5)	5.86e-95	2.08e-95	1.46e-85	3.15e-103	NA	NA	1.55e-13	NA	1.77e-19	6.02e-88	6.85e-13	1.98e-13	3.41e-41	8.65e-54	1.96e-37	1.14e-38
KOG0358	[O] KOG0358 Chaperonin complex component, TCP-1 delta subunit (CCT4)	0	0	3.57e-118	0	3.51e-13	0	4.68e-12	4.13e-09	8.74e-31	0	2.04e-12	2.62e-12	4.95e-44	0	5.71e-55	2.61e-49
KOG0359	[O] KOG0359 Chaperonin complex component, TCP-1 zeta subunit (CCT6)	6.24e-134	0	0	1.35e-174	NA	5.44e-07	1.05e-08	8.41e-07	1.91e-14	1.36e-50	1.6e-09	1.41e-08	3.52e-24	1.25e-32	7.9e-37	1.25e-31
KOG0361	[O] KOG0361 Chaperonin complex component, TCP-1 eta subunit (CCT7)	2.87e-149	0	0	0	NA	3.7e-09	3.31e-27	1.28e-15	4.1e-23	1.19e-73	3.67e-31	1.5e-30	1.44e-30	2.82e-101	6.66e-98	2.46e-94
KOG0362	[O] KOG0362 Chaperonin complex component, TCP-1 theta subunit (CCT8)	2.19e-159	1.17e-165	1.79e-93	7.76e-165	NA	NA	NA	1.75e-07	1.39e-100	1.96e-58	6.8e-06	9.94e-07	5.13e-95	4.05e-27	2.67e-19	3.5e-21
KOG0363	[O] KOG0363 Chaperonin complex component, TCP-1 beta subunit (CCT2)	0	1.95e-166	7.36e-104	4.22e-103	7.05e-10	NA	NA	NA	1.65e-21	2.39e-76	9.26e-10	2.98e-09	7.05e-29	5.93e-43	2.95e-28	2.98e-23
KOG0364	[O] KOG0364 Chaperonin complex component, TCP-1 gamma subunit (CCT3)	1.31e-102	3.01e-162	0	0	5.02e-22	1.88e-09	7.61e-09	2.96e-10	4.76e-27	1.92e-73	1.08e-07	7.94e-10	6.14e-42	2.95e-58	2.54e-55	1.67e-47
KOG0365	[O] KOG0365 Beta subunit of farnesyltransferase	2.92e-118	2.51e-106	7.05e-110	1.44e-111	NA	1.69e-67	1.55e-24	1.61e-25	2.12e-26	2.04e-77	5.98e-24	2.17e-25	5.36e-15	1.97e-58	5.07e-38	1.97e-40
KOG0366	[O] KOG0366 Protein geranylgeranyltransferase type II, beta subunit	2.38e-102	2.08e-109	4.48e-66	2.15e-50	9.57e-40	NA	4.91e-07	1.84e-07	4.38e-44	3.79e-22	1.66e-06	2.38e-07	2.62e-22	8.33e-25	7.5e-27	1.18e-24
KOG0367	[O] KOG0367 Protein geranylgeranyltransferase Type I, beta subunit	3.55e-76	2.4e-38	6.23e-32	3.25e-71	NA	4.4e-20	1.97e-11	NA	1.23e-21	1.11e-28	6.64e-11	NA	5.94e-16	3.02e-18	4.99e-16	9.56e-63
KOG0371	[T] KOG0371 Serine/threonine protein phosphatase 2A, catalytic subunit	2.6e-161	1e-150	2.08e-170	2.14e-174	9.49e-81	2.71e-81	4.67e-68	9.58e-68	1.09e-79	1.56e-81	1.57e-67	7.69e-68	2.24e-76	3.71e-100	6.35e-96	2.43e-90
KOG0372	[GT] KOG0372 Serine/threonine specific protein phosphatase involved in glycogen accumulation, PP2A-related	3.96e-179	0	0	1.03e-141	4.14e-62	4.47e-29	7.01e-43	6.11e-25	1.29e-77	8.59e-78	1.23e-64	6.41e-66	1.89e-76	4.57e-75	8.9e-78	4.43e-78
KOG0373	[DT] KOG0373 Serine/threonine specific protein phosphatase involved in cell cycle control, PP2A-related	1.06e-142	1.98e-144	3.24e-152	3.74e-123	5.13e-22	1.43e-19	6.95e-18	4.36e-15	2.8e-76	1.06e-73	3.62e-60	2.89e-61	1.17e-71	1.73e-66	8.34e-67	1.3e-64
KOG0376	[R] KOG0376 Serine-threonine phosphatase 2A, catalytic subunit	0	3.26e-178	0	2.13e-171	6.04e-73	5.72e-168	2.59e-168	1.65e-168	1.39e-72	9.02e-169	7.37e-170	5.02e-170	1.87e-64	3.39e-137	6.69e-136	5.65e-137
KOG0394	[R] KOG0394 Ras-related GTPase	7.3e-93	7.57e-96	3.26e-40	1.21e-68	NA	3.89e-09	1.43e-09	NA	2.15e-34	1.34e-34	1.92e-25	2.27e-22	2.86e-28	5.82e-27	5.46e-27	2.22e-26
KOG0397	[J] KOG0397 60S ribosomal protein L11	3.51e-91	9.97e-86	1.02e-90	1.65e-85	2.28e-80	1.74e-28	3.93e-25	2.97e-33	5.21e-81	6.91e-29	5.18e-24	2.67e-33	3.77e-81	1.42e-54	1.7e-53	4.92e-58
KOG0400	[J] KOG0400 40S ribosomal protein S13	5.45e-77	5.61e-80	5.74e-75	1.99e-80	NA	5.33e-65	1.23e-65	3.76e-70	1.08e-69	1.24e-70	1.34e-70	9.86e-71	1.61e-64	5.95e-64	1e-63	9.47e-63
KOG0402	[J] KOG0402 60S ribosomal protein L37	3.16e-36	3.4e-32	NA	1.16e-35	NA	NA	NA	NA	3.06e-29	NA	NA	NA	5.09e-32	6.69e-31	7.57e-34	3.06e-21
KOG0407	[J] KOG0407 40S ribosomal protein S14	6.28e-49	2.78e-54	7.28e-21	6.33e-83	7.46e-26	3.24e-07	1.89e-16	4.21e-06	3.78e-22	6.67e-06	3.28e-17	3.3e-16	5.7e-28	3.1e-17	9.24e-26	5.85e-16
KOG0418	[O] KOG0418 Ubiquitin-protein ligase	1.76e-43	6.53e-43	5.93e-45	3.26e-43	1.62e-32	1.77e-32	3.39e-31	1.12e-35	1.05e-37	1.33e-38	5.67e-33	5.4e-42	3.65e-27	4.7e-29	3.87e-28	5.3e-31
KOG0419	[O] KOG0419 Ubiquitin-protein ligase	3.68e-51	7.86e-49	3.51e-43	1.46e-40	1.95e-16	1.99e-43	5.55e-35	5.36e-34	6.44e-35	1.32e-43	1.03e-34	2.98e-36	6.36e-33	2.17e-34	8.11e-31	6.03e-33
KOG0420	[O] KOG0420 Ubiquitin-protein ligase	7.06e-68	5.04e-49	6.34e-45	2.6e-63	1.16e-10	3.65e-06	NA	3.86e-06	9.21e-20	6.08e-22	3.93e-20	4.65e-24	2.59e-67	7.63e-68	5.32e-66	1.53e-66
KOG0424	[O] KOG0424 Ubiquitin-protein ligase	6.78e-55	3.78e-68	8.77e-32	1.1e-68	7.01e-18	6.99e-08	7.38e-06	2.72e-06	7.07e-24	1.06e-26	6.7e-24	1.45e-24	8.82e-23	1.09e-19	4.8e-19	3.71e-20
KOG0434	[J] KOG0434 Isoleucyl-tRNA synthetase	2.32e-55	0	0	0	3.09e-06	2.83e-16	0	0	4.03e-06	3.07e-15	0	0	8.4e-75	4.71e-102	0	0
KOG0441	[P] KOG0441 Cu2+/Zn2+ superoxide dismutase SOD1	NA	NA	1.22e-36	NA	NA	NA	1.68e-30	NA	NA	NA	9.58e-38	8.12e-33	NA	4.84e-07	4.43e-51	2.31e-48
KOG0450	[G] KOG0450 2-oxoglutarate dehydrogenase, E1 subunit	0	0	0	0	NA	0	0	1.27e-46	NA	0	0	0	1.56e-26	0	0	0
KOG0460	[J] KOG0460 Mitochondrial translation elongation factor Tu	5.47e-162	1.79e-162	0	1.81e-171	5.51e-59	5.6e-59	1.62e-165	1.23e-144	2.49e-59	1.85e-58	1.09e-166	2.28e-167	2.68e-85	9.02e-82	3.19e-155	1.66e-152
KOG0462	[J] KOG0462 Elongation factor-type GTP-binding protein	0	4.63e-102	0	0	NA	8.94e-19	0	0	5.88e-23	2.17e-18	0	0	2.46e-40	5.29e-41	2.05e-170	5.5e-169
KOG0466	[J] KOG0466 Translation initiation factor 2, gamma subunit (eIF-2gamma; GTPase)	0	0	0	8.27e-120	3.98e-10	5.69e-07	4.73e-08	8.32e-08	7.6e-11	2.62e-09	1.18e-24	1.87e-20	5.95e-51	6.05e-59	5.5e-81	2.53e-46
KOG0468	[J] KOG0468 U5 snRNP-specific protein	0	0	0	0	4.54e-20	1.5e-06	1.29e-09	3.09e-07	0	1.57e-163	2.47e-106	1.58e-63	3.92e-152	6.69e-124	1.2e-123	2.84e-109
KOG0469	[J] KOG0469 Elongation factor 2	0	0	0	0	0	0	0	4.72e-132	0	0	0	2.58e-128	0	0	0	0
KOG0477	[L] KOG0477 DNA replication licensing factor, MCM2 component	0	1.6e-169	8.63e-85	0	0	4.43e-10	2.02e-10	4.42e-08	0	4.23e-09	8.87e-09	9.15e-50	1.05e-156	4.88e-54	3.74e-43	3.31e-51
KOG0481	[L] KOG0481 DNA replication licensing factor, MCM5 component	1.4e-155	8.82e-158	6.99e-93	1.02e-100	1.31e-21	7.58e-10	3.54e-09	NA	9.72e-87	5.64e-09	6.32e-08	1.01e-55	1.17e-57	2.27e-30	2.42e-31	5.76e-78
KOG0495	[A] KOG0495 HAT repeat protein	1.81e-87	2.97e-92	6.08e-07	8.11e-17	NA	NA	NA	NA	NA	NA	NA	NA	9.34e-17	4.9e-26	8.3e-45	9.48e-37
KOG0523	[G] KOG0523 Transketolase	0	0	0	0	1.95e-07	1.82e-47	2.62e-161	0	1.42e-07	7.61e-47	0	0	1.48e-57	1.22e-120	3.21e-160	1.84e-129
KOG0524	[C] KOG0524 Pyruvate dehydrogenase E1, beta subunit	3.06e-34	4.27e-50	7.68e-140	2.16e-56	NA	NA	2.74e-111	6.4e-29	1.33e-11	4.02e-10	2.76e-132	4.48e-107	1.86e-17	2.47e-11	6.94e-123	3.44e-105
KOG0530	[O] KOG0530 Protein farnesyltransferase, alpha subunit/protein geranylgeranyltransferase type I, alpha subunit	3.44e-61	5.64e-67	3.48e-63	1.16e-46	NA	1.18e-08	2.98e-08	8.28e-11	6.09e-13	4.99e-13	6.96e-11	6.5e-12	7.41e-19	1.31e-11	4.8e-11	1.42e-09
KOG0534	[HC] KOG0534 NADH-cytochrome b-5 reductase	8.22e-84	7.29e-80	1e-69	1.8e-79	5.01e-80	1.67e-79	1.45e-73	2.77e-75	4.27e-80	1.18e-78	5.94e-73	2.3e-75	3.71e-72	8.32e-73	9.72e-79	1.56e-64
KOG0544	[O] KOG0544 FKBP-type peptidyl-prolyl cis-trans isomerase	6.97e-36	9.5e-34	1.23e-42	3.45e-34	1.5e-21	9.77e-31	3.47e-32	5.83e-31	1.56e-31	3.89e-31	4.86e-32	3.46e-31	3.93e-29	8.4e-26	2e-27	2.12e-25
KOG0556	[J] KOG0556 Aspartyl-tRNA synthetase	3.73e-136	5.09e-144	1.66e-121	5.37e-122	NA	NA	3.84e-29	2.61e-18	2.27e-15	8.95e-10	1.79e-34	1.24e-30	7.01e-19	3.37e-74	0	0
KOG0559	[C] KOG0559 Dihydrolipoamide succinyltransferase (2-oxoglutarate dehydrogenase, E2 subunit)	1.82e-54	2.03e-71	3.14e-99	6.25e-63	NA	3.23e-07	2.63e-110	4.05e-80	NA	NA	3.3e-107	2.38e-96	2.58e-09	5.01e-13	5.57e-99	4.87e-85
KOG0563	[G] KOG0563 Glucose-6-phosphate 1-dehydrogenase	6.07e-69	1.26e-126	7.34e-133	5.13e-139	NA	3.52e-48	6.31e-99	6.29e-109	NA	5.14e-54	1e-104	5.98e-102	NA	1.33e-90	2.46e-90	5.86e-84
KOG0567	[R] KOG0567 HEAT repeat-containing protein	1.53e-35	NA	1.87e-38	1.2e-06	2.73e-09	NA	NA	NA	2.32e-09	NA	NA	NA	7.64e-13	1.14e-11	5.93e-07	1.57e-09
KOG0602	[G] KOG0602 Neutral trehalase	1.52e-118	1.26e-72	2.68e-107	NA	NA	6.36e-20	4.57e-58	1.71e-25	7.42e-07	1.73e-14	8.62e-56	1.13e-70	5.66e-09	2.08e-23	1.58e-32	1.98e-55
KOG0622	[E] KOG0622 Ornithine decarboxylase	1.01e-101	1.44e-97	1.6e-65	7.47e-38	NA	4.01e-11	4.29e-73	2.07e-32	NA	5.38e-11	4.56e-71	3.42e-55	5.41e-17	1e-21	6.88e-66	4.04e-67
KOG0625	[G] KOG0625 Phosphoglucomutase	0	0	0	0	1.55e-108	1.22e-39	7.57e-32	8.72e-31	2.95e-113	4.3e-46	4.85e-31	9.61e-31	3.73e-100	3.49e-81	1.76e-159	5.22e-131
KOG0631	[G] KOG0631 Galactokinase	1.4e-12	NA	7.86e-29	NA	NA	NA	5.15e-29	7.5e-06	NA	NA	1.88e-28	6.51e-22	6.69e-23	5.88e-76	0	0
KOG0650	[J] KOG0650 WD40 repeat nucleolar protein Bop1, involved in ribosome biogenesis	2.36e-98	4.74e-161	7.65e-164	6.15e-08	NA	NA	7.15e-06	NA	6.66e-10	1.37e-12	1.58e-12	8.33e-12	1.74e-16	1.63e-27	1.52e-22	1.21e-23
KOG0659	[DKL] KOG0659 Cdk activating kinase (CAK)/RNA polymerase II transcription initiation/nucleotide excision repair factor TFIIH/TFIIK, kinase subunit CDK7	8.9e-71	3.28e-88	6.54e-86	4.81e-86	3.6e-40	2.54e-76	2.14e-79	1.65e-78	4.3e-40	2.25e-79	2.08e-78	6.9e-79	6.5e-31	1.5e-62	6.74e-131	1.82e-76
KOG0675	[O] KOG0675 Calnexin	3.27e-112	1.69e-50	2.85e-50	3.6e-52	1.33e-37	2.8e-23	3.92e-18	2.09e-31	1.23e-41	2.99e-23	1.84e-29	5.17e-38	2.48e-60	1.57e-23	1.56e-43	1.63e-44
KOG0679	[Z] KOG0679 Actin-related protein - Arp4p/Act3p	5.43e-90	5.53e-98	2.24e-89	3.18e-98	2.8e-63	1.98e-56	3.24e-81	3.29e-64	6.08e-62	2.99e-56	7.3e-81	4.27e-63	2.2e-30	4.03e-40	2.66e-45	8.92e-42
KOG0683	[E] KOG0683 Glutamine synthetase	1.56e-116	1.86e-116	6.99e-114	2.55e-119	2.12e-106	1.02e-67	3.5e-78	5.75e-68	2.04e-109	3.37e-67	4.52e-104	5.23e-91	4.51e-100	2.87e-81	1.18e-108	8.39e-83
KOG0687	[O] KOG0687 26S proteasome regulatory complex, subunit RPN7/PSMD6	9.97e-63	7.43e-104	NA	5.22e-58	NA	NA	NA	NA	NA	NA	NA	NA	NA	6.46e-08	1.1e-56	7.03e-51
KOG0688	[J] KOG0688 Peptide chain release factor 1 (eRF1)	1.33e-12	0	0	0	NA	1.98e-167	1.58e-139	5.41e-139	NA	1.02e-172	4.53e-139	1.68e-138	5.44e-18	2.17e-153	3.22e-153	8.71e-150
KOG0727	[O] KOG0727 26S proteasome regulatory complex, ATPase RPT3	0	0	6.33e-154	0	0	6.89e-22	8.39e-37	2e-20	0	4.04e-54	2.16e-57	4.16e-54	0	9.56e-111	2.13e-83	4.39e-97
KOG0728	[O] KOG0728 26S proteasome regulatory complex, ATPase RPT6	2.76e-143	0	6.63e-112	7.65e-142	1.31e-46	6.09e-53	3.91e-52	6.75e-49	3.81e-93	6.15e-56	4.96e-68	3.02e-60	4.87e-93	4.22e-86	8.15e-93	4.16e-79
KOG0729	[O] KOG0729 26S proteasome regulatory complex, ATPase RPT1	7.52e-152	2.79e-148	0	1.53e-151	1.3e-61	2.12e-58	1.21e-51	4.72e-59	1e-91	1.44e-56	7.98e-64	2.97e-61	1.47e-88	1.82e-107	3.3e-97	2.7e-89
KOG0734	[O] KOG0734 AAA+-type ATPase containing the peptidase M41 domain	3.47e-163	1.38e-169	1.45e-148	7.83e-137	2.66e-120	3.38e-26	3.62e-131	2.8e-22	4.36e-111	4.35e-46	4.29e-140	1.42e-124	2.06e-113	1.27e-61	1.47e-144	5.49e-111
KOG0741	[O] KOG0741 AAA+-type ATPase	0	0	0	0	6.84e-117	1.01e-115	7.89e-74	1.45e-117	2.96e-117	5.6e-115	5.11e-73	1.55e-117	9.59e-141	1.07e-145	8.18e-116	8.91e-141
KOG0756	[C] KOG0756 Mitochondrial tricarboxylate/dicarboxylate carrier proteins	2.24e-75	3.04e-36	5.16e-76	2.62e-79	2.05e-30	NA	3.25e-09	1.28e-10	2.6e-29	2.16e-14	6.53e-14	1.14e-21	3.31e-20	1.19e-24	9.86e-27	4.99e-31
KOG0758	[C] KOG0758 Mitochondrial carnitine-acylcarnitine carrier protein	1.07e-51	3.91e-52	1.05e-51	2.93e-44	2.04e-10	1.8e-34	4.49e-33	4.24e-32	7.27e-19	1.3e-29	4.14e-31	7.95e-27	9.23e-10	1.43e-25	3.88e-24	5.1e-25
KOG0767	[C] KOG0767 Mitochondrial phosphate carrier protein	3.35e-66	2.22e-67	1.05e-67	1.32e-36	1.81e-53	3.22e-55	5.42e-55	1.95e-54	2.78e-59	4.38e-60	8.46e-60	1.52e-58	8.8e-52	7.75e-53	1.33e-52	1.16e-51
KOG0780	[U] KOG0780 Signal recognition particle, subunit Srp54	4.55e-173	0	0	0	1.07e-07	8.39e-28	4.53e-51	1.77e-18	3.9e-08	2.38e-27	3.77e-71	1.98e-63	2.87e-45	1.14e-45	2.71e-69	9.88e-61
KOG0784	[E] KOG0784 Isocitrate dehydrogenase, gamma subunit	2.18e-55	1.42e-59	1.16e-58	2.39e-60	NA	NA	1.14e-22	NA	7.83e-33	1.98e-19	5.39e-76	3.93e-63	2.61e-31	2.94e-26	3.66e-59	2.71e-50
KOG0785	[E] KOG0785 Isocitrate dehydrogenase, alpha subunit	5.32e-78	6.66e-84	9.11e-84	4.14e-82	1.92e-41	1.19e-41	2.45e-108	1.58e-63	7.26e-53	1.03e-50	7.33e-106	1.02e-90	5.23e-42	2.51e-44	7.48e-88	2.1e-68
KOG0787	[T] KOG0787 Dehydrogenase kinase	4.04e-63	1.51e-71	3.59e-62	7.44e-63	2.79e-62	6.51e-36	9.07e-16	5.91e-40	9.17e-63	2.09e-37	1.14e-16	6.7e-40	1.5e-36	9.94e-32	8.63e-25	2.87e-30
KOG0788	[T] KOG0788 S-adenosylmethionine decarboxylase	2.14e-40	3.49e-38	NA	9.74e-15	NA	NA	NA	NA	NA	NA	NA	NA	1.23e-12	1.6e-34	5.54e-34	1.73e-31
KOG0815	[J] KOG0815 60S acidic ribosomal protein P0	1.5e-72	7.83e-76	NA	5.37e-46	3.24e-07	3.22e-10	3.07e-10	1.3e-09	3.99e-34	3.66e-10	4.25e-08	3.06e-08	3.07e-35	2.95e-15	8.65e-18	1.45e-16
KOG0817	[I] KOG0817 Acyl-CoA-binding protein	8.91e-14	5.35e-16	7.1e-13	2.05e-09	NA	6.02e-11	1.48e-10	1.25e-08	2.82e-12	4.52e-11	2.03e-11	1.48e-10	1.18e-11	6.54e-09	1.83e-54	3.3e-43
KOG0820	[A] KOG0820 Ribosomal RNA adenine dimethylase	5.04e-93	3.85e-87	1.93e-95	4.15e-22	1.17e-17	7.84e-13	7.68e-19	1.07e-10	9.88e-18	1.84e-12	6.17e-32	1.23e-21	9.59e-29	3.98e-20	5.36e-25	5.95e-24
KOG0829	[J] KOG0829 60S ribosomal protein L18A	4.09e-65	3.01e-69	7.84e-39	8.61e-65	2.26e-60	5.36e-08	2.2e-06	4.57e-29	1.17e-60	8.82e-08	1.44e-06	1.55e-29	4.12e-56	1.19e-50	2.03e-39	1.57e-39
KOG0852	[O] KOG0852 Alkyl hydroperoxide reductase, thiol specific antioxidant and related enzymes	2.23e-63	1.12e-83	1.14e-83	1.05e-58	NA	3.95e-36	1.05e-75	1.81e-74	NA	4.9e-36	5.72e-80	1.68e-73	3.45e-22	3.86e-42	8.55e-68	1.65e-61
KOG0853	[M] KOG0853 Glycosyltransferase	2.82e-121	1.02e-118	4.59e-14	1.1e-10	5.48e-07	NA	8.83e-09	7.95e-07	1.15e-07	4.82e-06	1.15e-14	1.26e-12	8e-15	6.68e-17	9.57e-17	8.63e-26
KOG0857	[J] KOG0857 60s ribosomal protein L10	9.02e-100	7.24e-95	9.67e-85	1.93e-96	2.25e-89	1.08e-11	7.55e-24	1.43e-22	8.41e-90	1.41e-11	4.78e-23	1.12e-22	2.44e-92	4e-46	1.5e-68	1.38e-67
KOG0861	[U] KOG0861 SNARE protein YKT6, synaptobrevin/VAMP syperfamily	4.59e-20	5.62e-41	1.46e-26	4.94e-10	NA	NA	NA	NA	NA	NA	NA	NA	NA	2.55e-07	4.78e-29	2.26e-13
KOG0862	[U] KOG0862 Synaptobrevin/VAMP-like protein SEC22	1.14e-33	4.02e-29	2.48e-42	NA	NA	NA	NA	NA	NA	NA	NA	NA	2.12e-16	7.74e-20	1.67e-20	2.02e-34
KOG0871	[K] KOG0871 Class 2 transcription repressor NC2, beta subunit (Dr1)	NA	NA	NA	NA	NA	NA	NA	NA	NA	NA	NA	NA	1.29e-13	3.68e-08	2.38e-08	7.83e-07
KOG0876	[P] KOG0876 Manganese superoxide dismutase	4.99e-55	3.01e-58	9.54e-68	5.61e-54	1.19e-16	5.69e-52	1.63e-62	9.64e-52	8.45e-16	1.02e-49	9.12e-62	2.09e-59	9.11e-32	2.56e-31	6.12e-44	9.12e-41
KOG0878	[J] KOG0878 60S ribosomal protein L32	2.79e-41	1.09e-29	1.11e-49	9.43e-53	5.49e-33	2.68e-36	3.51e-23	3.06e-36	1.44e-38	1.11e-40	2.18e-23	3.19e-42	6.7e-37	8.82e-36	7.41e-21	9.43e-38
KOG0880	[O] KOG0880 Peptidyl-prolyl cis-trans isomerase	1.18e-70	1.2e-69	2.32e-70	1.57e-73	2e-53	1.17e-51	3.06e-42	9.93e-42	2.81e-62	1.81e-60	1.97e-63	1.18e-50	1.18e-37	1.22e-37	2.67e-46	1.03e-29
KOG0888	[F] KOG0888 Nucleoside diphosphate kinase	6.06e-25	1.24e-18	1.98e-48	1.88e-46	NA	NA	6.4e-43	NA	1.41e-07	NA	4.42e-41	3.5e-44	NA	NA	1.8e-41	1.14e-39
KOG0894	[O] KOG0894 Ubiquitin-protein ligase	1.76e-57	1.68e-53	1.86e-53	1.17e-21	9.71e-50	1.18e-48	7.13e-48	2.06e-41	4.8e-50	1.32e-48	3.87e-47	4.77e-39	6.45e-38	5.53e-36	1.09e-40	1.27e-38
KOG0898	[J] KOG0898 40S ribosomal protein S15	2.92e-62	2.14e-66	7.41e-63	6.69e-65	2.21e-08	6.54e-12	2.6e-11	1.44e-08	5.84e-22	4.48e-12	1.64e-13	3.58e-09	3.61e-25	3.84e-19	4.04e-20	3.28e-16
KOG0922	[A] KOG0922 DEAH-box RNA helicase	7.47e-149	0	0	0	3.09e-126	2.42e-76	1.31e-73	1.18e-111	2e-128	4.27e-79	4.89e-113	4.78e-107	1.52e-113	5.07e-75	3.37e-99	7.32e-88
KOG0927	[R] KOG0927 Predicted transporter (ABC superfamily)	1.98e-116	0	8.19e-157	1.29e-159	1.44e-53	6.55e-55	3.8e-53	1.24e-67	1.37e-53	1.39e-74	9.72e-98	1.72e-77	1.06e-52	5.16e-55	1.31e-81	3.49e-68
KOG0933	[BD] KOG0933 Structural maintenance of chromosome protein 2 (chromosome condensation complex Condensin, subunit E)	0	0	6.7e-80	0	5.26e-07	2.87e-30	5.27e-27	8.35e-26	2.93e-17	1.42e-26	3.5e-36	4.46e-25	4.59e-44	4.02e-121	5.74e-81	9.88e-113
KOG0934	[U] KOG0934 Clathrin adaptor complex, small subunit	9.91e-68	3.83e-52	3.06e-52	2.23e-52	NA	4.26e-09	2.03e-08	5.72e-30	2.51e-09	3.31e-16	5.04e-16	3.79e-37	4.59e-37	3.5e-25	2.07e-23	4.5e-30
KOG0935	[U] KOG0935 Clathrin adaptor complex, small subunit	1.55e-54	3.8e-65	5.71e-65	4.15e-65	NA	4.04e-28	7.62e-26	6.67e-24	6.95e-07	4.44e-28	3.45e-26	4.23e-34	4.89e-10	5.84e-32	3.13e-29	2.22e-27
KOG0937	[U] KOG0937 Adaptor complexes medium subunit family	0	1.17e-178	2.7e-133	1.93e-112	9.74e-53	5.18e-13	8.8e-11	3.62e-12	1.32e-50	5.2e-12	2.1e-09	1.07e-101	1.1e-47	2.12e-57	3.92e-49	1.03e-61
KOG0938	[U] KOG0938 Adaptor complexes medium subunit family	1.05e-110	6.97e-97	9.43e-74	1.62e-143	NA	NA	NA	2.98e-124	7.01e-17	NA	NA	2.27e-124	1.56e-12	1.49e-16	1e-24	6.22e-88
KOG0948	[A] KOG0948 Nuclear exosomal RNA helicase MTR4, DEAD-box superfamily	0	0	0	0	1.17e-100	1.03e-78	0	4.9e-136	4.39e-101	9.44e-79	0	6.96e-136	5.68e-129	0	0	0
KOG0952	[A] KOG0952 DNA/RNA helicase MER3/SLH1, DEAD-box superfamily	0	0	0	0	4.33e-65	1.5e-170	1.23e-86	4.63e-35	2.45e-64	5.42e-174	3.2e-94	2.15e-34	2.21e-136	0	0	0
KOG0959	[O] KOG0959 N-arginine dibasic convertase NRD1 and related Zn2+-dependent endopeptidases, insulinase superfamily	1.48e-174	1.22e-120	8.62e-165	2.86e-83	1.17e-129	7.33e-37	1.46e-32	4.94e-33	2.94e-132	5.38e-37	4.84e-156	1.78e-32	3.09e-83	1.85e-39	7.47e-112	9.82e-51
KOG0960	[O] KOG0960 Mitochondrial processing peptidase, beta subunit, and related enzymes (insulinase superfamily)	9.02e-127	2.37e-136	2.32e-128	4.7e-104	3.39e-06	2.86e-15	3.27e-33	1.96e-13	1.43e-06	2.09e-14	1.45e-85	9.88e-42	3.73e-21	2.87e-18	3.89e-54	6.19e-40
KOG0964	[D] KOG0964 Structural maintenance of chromosome protein 3 (sister chromatid cohesion complex Cohesin, subunit SMC3)	1.6e-175	9.08e-97	1.5e-44	3e-48	1.56e-57	NA	NA	NA	9.73e-54	NA	7.2e-36	1.76e-41	1.1e-88	3.49e-15	4.66e-12	2.78e-22
KOG0969	[L] KOG0969 DNA polymerase delta, catalytic subunit	0	1.45e-163	0	0	3.26e-126	2.59e-39	1.95e-15	5.76e-176	1.83e-130	2.34e-37	3.51e-43	0	1.21e-127	1.74e-120	2.22e-98	0
KOG0985	[U] KOG0985 Vesicle coat protein clathrin, heavy chain	1.99e-38	0	1.09e-122	0	NA	5.29e-07	4.87e-11	1.26e-13	NA	1.34e-06	2.04e-09	2.58e-14	1.09e-45	3.38e-69	2.97e-66	1.58e-91
KOG0989	[L] KOG0989 Replication factor C, subunit RFC4	1.04e-90	2.94e-72	6.5e-89	2.6e-68	NA	1.18e-27	1.26e-32	2.44e-33	1.18e-07	1.7e-27	1.57e-33	1.43e-31	3.32e-24	6.59e-36	2.65e-31	2.64e-31
KOG0991	[L] KOG0991 Replication factor C, subunit RFC2	6.21e-112	8.68e-119	9.45e-95	1.38e-91	NA	1.86e-15	9.26e-21	2.52e-26	2.35e-27	1.67e-26	4.32e-31	8.3e-30	1.29e-23	2.63e-33	1.18e-26	6.13e-30
KOG0996	[BD] KOG0996 Structural maintenance of chromosome protein 4 (chromosome condensation complex Condensin, subunit C)	6.21e-52	3.48e-93	1.11e-78	1.58e-87	4.79e-07	7.22e-08	4.06e-19	1.26e-09	4.17e-13	4.52e-07	5.26e-25	2.43e-23	2.64e-82	4.4e-41	8.79e-35	5.6e-39
KOG1036	[D] KOG1036 Mitotic spindle checkpoint protein BUB3, WD repeat superfamily	3.16e-57	5.85e-62	1.12e-63	5.76e-49	2.6e-44	3.36e-46	1.04e-45	1.97e-45	1.4e-44	5.12e-46	2.52e-45	1.74e-45	1.38e-22	1.11e-22	1.51e-16	5e-15
KOG1047	[IOVE] KOG1047 Bifunctional leukotriene A4 hydrolase/aminopeptidase LTA4H	1.09e-159	6.38e-150	2.75e-119	1.39e-145	1.61e-107	1.56e-78	9.97e-64	3.18e-63	2.65e-108	6.27e-78	2.72e-106	2.2e-107	1.19e-77	1.5e-63	1.57e-91	1.12e-88
KOG1058	[U] KOG1058 Vesicle coat complex COPI, beta subunit	5.15e-120	7.58e-110	6.94e-106	6.08e-100	NA	NA	6.16e-10	NA	2e-07	NA	1.41e-08	NA	3.35e-21	1.01e-29	1.02e-26	3.53e-121
KOG1062	[U] KOG1062 Vesicle coat complex AP-1, gamma subunit	0	0	0	1.77e-170	4.82e-89	7.33e-14	2.26e-21	6.47e-22	1.5e-92	1.05e-12	1.86e-20	1.96e-21	1.13e-126	1.06e-53	3.86e-50	4.33e-43
KOG1068	[J] KOG1068 Exosomal 3'-5' exoribonuclease complex, subunit Rrp41 and related exoribonucleases	2.25e-24	1.98e-37	2.75e-23	7.06e-21	NA	NA	2.13e-18	NA	NA	NA	5.7e-20	3.12e-15	5.81e-40	3.77e-08	1.86e-64	2.23e-58
KOG1077	[U] KOG1077 Vesicle coat complex AP-2, alpha subunit	1.96e-138	2.12e-156	1.97e-87	1.21e-118	NA	4.27e-11	8.46e-06	9.19e-07	1.42e-36	1.62e-06	NA	2.87e-06	3.54e-24	1.21e-25	8.69e-28	3.34e-25
KOG1078	[U] KOG1078 Vesicle coat complex COPI, gamma subunit	7.94e-133	5.63e-124	0	8.4e-06	NA	NA	1.08e-07	NA	NA	NA	5.32e-07	NA	5.11e-11	1.47e-24	1.29e-25	8.83e-27
KOG1088	[S] KOG1088 Uncharacterized conserved protein	NA	1.96e-28	NA	NA	NA	NA	NA	NA	NA	NA	NA	NA	NA	5.54e-09	3.77e-06	8.82e-08
KOG1098	[AR] KOG1098 Putative SAM-dependent rRNA methyltransferase SPB1	3.02e-48	7.94e-111	1.81e-26	4.03e-17	8.91e-09	2.35e-10	NA	NA	1.9e-08	1.1e-09	1.21e-24	9.1e-15	1.78e-11	1.01e-26	2.91e-23	4.06e-23
KOG1099	[DR] KOG1099 SAM-dependent methyltransferase/cell division protein FtsJ	8.47e-29	1.08e-45	1.73e-34	2.05e-22	NA	NA	NA	2.43e-21	NA	NA	1.1e-32	9.89e-20	3.78e-07	2.94e-17	8.11e-37	1.08e-17
KOG1112	[F] KOG1112 Ribonucleotide reductase, alpha subunit	0	0	0	0	0	0	0	0	0	0	0	0	0	0	0	0
KOG1123	[KL] KOG1123 RNA polymerase II transcription initiation/nucleotide excision repair factor TFIIH, 3'-5' helicase subunit SSL2	0	6.3e-144	0	4.31e-154	2.24e-26	NA	2.06e-13	4e-28	5.94e-27	3.82e-17	1.33e-12	4.77e-27	1.57e-66	3.13e-62	3.77e-145	8.54e-60
KOG1131	[KL] KOG1131 RNA polymerase II transcription initiation/nucleotide excision repair factor TFIIH, 5'-3' helicase subunit RAD3	0	3.34e-72	0	1.28e-80	5.36e-39	1.66e-10	0	1.33e-11	7.49e-40	8.45e-13	0	1.34e-10	3.03e-56	6.97e-60	0	7.28e-56
KOG1137	[A] KOG1137 mRNA cleavage and polyadenylation factor II complex, BRR5 (CPSF subunit)	2.26e-86	2.5e-129	9.96e-145	5.93e-29	8.65e-75	7.52e-06	2.29e-39	2.26e-16	9.82e-70	NA	1.28e-40	3.95e-30	4.55e-60	7.04e-22	5.3e-22	1.68e-22
KOG1145	[J] KOG1145 Mitochondrial translation initiation factor 2 (IF-2; GTPase)	8.17e-80	2.24e-96	6.55e-151	1.23e-140	NA	4.59e-27	1.43e-73	4.62e-28	7.68e-10	7.46e-27	6.29e-141	1.41e-133	4.47e-29	2.73e-44	1.42e-112	6.67e-106
KOG1148	[J] KOG1148 Glutaminyl-tRNA synthetase	1.34e-69	3.9e-49	1.29e-153	9.99e-120	NA	NA	5.62e-143	5.43e-105	3.78e-17	NA	2.77e-139	1.3e-137	2.14e-33	1.55e-11	1.51e-125	1.72e-123
KOG1149	[J] KOG1149 Glutamyl-tRNA synthetase (mitochondrial)	2.25e-143	1.65e-147	8.47e-141	9.67e-150	7.04e-13	3.49e-16	7.38e-90	2.96e-14	2.13e-12	6.28e-16	1.08e-90	5.08e-94	3.65e-13	8.28e-16	7.53e-82	2.92e-59
KOG1158	[C] KOG1158 NADP/FAD dependent oxidoreductase	3.2e-79	1.84e-85	1.65e-85	5.82e-80	2.46e-56	5.43e-22	3.52e-12	1.94e-29	2.9e-57	3.26e-43	8.81e-76	2.92e-42	2.48e-42	4.98e-31	2.4e-31	2.09e-25
KOG1159	[C] KOG1159 NADP-dependent flavoprotein reductase	2.82e-91	5.92e-86	9.9e-87	3.52e-86	7.06e-46	1.58e-48	2.89e-47	1.94e-50	7.5e-52	9.54e-48	4.45e-55	1.5e-47	1.35e-34	1.33e-22	3.54e-22	3.56e-23
KOG1180	[I] KOG1180 Acyl-CoA synthetase	1.1e-128	1.32e-94	1.22e-144	5.27e-44	2.42e-19	2.18e-15	3.59e-42	3.54e-16	6.85e-17	1.07e-14	3.36e-53	3.75e-52	1.75e-22	6.73e-14	2.33e-21	9.74e-24
KOG1185	[EH] KOG1185 Thiamine pyrophosphate-requiring enzyme	3.49e-29	2.44e-29	2.8e-48	1.77e-49	7.57e-13	3.16e-12	9.37e-34	3.58e-12	2.59e-14	2.53e-11	3.59e-46	3.32e-43	NA	1.64e-56	7.96e-67	6.35e-62
KOG1211	[J] KOG1211 Amidases	4.53e-33	3.3e-27	9.93e-144	5.65e-28	2.92e-08	5.36e-26	3.65e-106	1.1e-27	8.28e-19	3.01e-21	7.69e-141	2.41e-121	2.39e-13	1.21e-14	8.92e-75	2.99e-69
KOG1235	[R] KOG1235 Predicted unusual protein kinase	4.97e-59	1.72e-57	2.03e-58	5.58e-61	3.84e-54	3.35e-57	2.42e-51	7.07e-58	4.19e-59	4.9e-56	1.3e-51	2e-57	5.6e-29	9.82e-39	1.32e-39	2.64e-131
KOG1241	[YU] KOG1241 Karyopherin (importin) beta 1	1.92e-45	0	2.88e-105	1.79e-179	NA	2.21e-19	1.11e-50	1.39e-51	NA	4.74e-19	2.2e-59	3.91e-60	1.35e-07	5.32e-46	1.81e-91	3.45e-86
KOG1255	[C] KOG1255 Succinyl-CoA synthetase, alpha subunit	8.09e-92	1.09e-128	5.81e-118	1.43e-134	NA	2.99e-10	1.42e-81	3.86e-16	3.17e-12	4.18e-10	4.29e-115	7.89e-107	2.71e-18	1.34e-36	2.82e-88	1.04e-76
KOG1268	[M] KOG1268 Glucosamine 6-phosphate synthetases, contain amidotransferase and phosphosugar isomerase domains	4.9e-56	6.32e-86	7.49e-152	4.01e-143	NA	2.11e-30	3.11e-159	1.26e-34	6.05e-52	9.47e-30	4.4e-157	4.48e-166	6.6e-44	5.37e-27	1.26e-127	1.05e-119
KOG1272	[A] KOG1272 WD40-repeat-containing subunit of the 18S rRNA processing complex	1.29e-72	5.08e-34	4.05e-11	2.69e-08	NA	NA	NA	NA	NA	8.99e-06	1.71e-09	4.18e-07	4.91e-16	2.8e-16	8.06e-66	5.74e-54
KOG1291	[P] KOG1291 Mn2+ and Fe2+ transporters of the NRAMP family	1.09e-127	1.81e-81	1.81e-115	8.35e-08	5.56e-95	3.58e-08	1.35e-08	NA	4.93e-115	2.15e-36	4.71e-35	5.1e-17	1.28e-109	3.86e-41	3.3e-60	5.38e-17
KOG1299	[U] KOG1299 Vacuolar sorting protein VPS45/Stt10 (Sec1 family)	1.61e-80	1.19e-145	6.88e-51	NA	NA	3.47e-142	NA	1.41e-14	NA	2.74e-136	NA	4.7e-07	9.03e-17	1.17e-92	3.07e-13	1.25e-146
KOG1300	[U] KOG1300 Vesicle trafficking protein Sec1	1.29e-23	2.07e-31	8.98e-44	2.51e-07	NA	NA	NA	NA	NA	6.84e-28	NA	NA	3.54e-15	8.44e-29	1.82e-26	7.17e-29
KOG1301	[U] KOG1301 Vesicle trafficking protein Sly1 (Sec1 family)	1.42e-17	2.46e-137	1.59e-138	9.8e-32	NA	NA	NA	NA	NA	1e-24	NA	NA	4.56e-26	4.94e-79	0	0
KOG1322	[M] KOG1322 GDP-mannose pyrophosphorylase/mannose-1-phosphate guanylyltransferase	5.98e-17	NA	1.34e-27	4.15e-21	4.97e-17	NA	2e-30	NA	2.11e-15	NA	5.83e-47	2.92e-24	1.35e-11	NA	4.21e-32	1.46e-18
KOG1335	[C] KOG1335 Dihydrolipoamide dehydrogenase	2.86e-144	0	0	0	1.54e-42	5.92e-28	4.19e-135	1.11e-76	1.88e-43	2.45e-27	1.04e-177	1.57e-164	4.61e-15	5.62e-41	3.68e-175	7.14e-156
KOG1342	[B] KOG1342 Histone deacetylase complex, catalytic component RPD3	9.67e-29	3.83e-30	2.01e-33	8.81e-28	1.58e-17	2.55e-23	2.77e-27	5.73e-21	4.73e-18	6.25e-26	2.35e-45	1.77e-30	1.79e-66	5.29e-67	1.41e-65	4.06e-66
KOG1349	[O] KOG1349 Gpi-anchor transamidase	1.02e-79	1.54e-26	4.88e-80	1.55e-26	2.21e-22	2.14e-25	NA	5.39e-25	1.72e-24	2.63e-25	NA	2.72e-25	3.64e-75	1.6e-80	0	0
KOG1350	[C] KOG1350 F0F1-type ATP synthase, beta subunit	0	3.46e-156	0	0	9.56e-19	4.37e-143	0	1.75e-179	9.47e-30	7.11e-150	0	0	5.62e-100	3.03e-130	0	0
KOG1351	[C] KOG1351 Vacuolar H+-ATPase V1 sector, subunit B	0	0	7.59e-83	3e-98	1.66e-180	NA	9.77e-37	NA	0	5.66e-13	1.78e-81	2.17e-72	0	8.75e-69	1.64e-66	3.88e-59
KOG1353	[C] KOG1353 F0F1-type ATP synthase, alpha subunit	0	0	0	0	6.02e-40	7.96e-47	0	2.26e-42	1.27e-39	2.9e-52	0	0	4.13e-77	3.65e-92	0	0
KOG1355	[F] KOG1355 Adenylosuccinate synthase	1.2e-151	1.32e-108	4.28e-116	2.29e-117	1.73e-08	4.33e-07	1.19e-75	2.92e-63	6.01e-10	1.02e-07	9.02e-112	1.66e-105	3.97e-30	1.02e-25	1.91e-98	1.23e-90
KOG1358	[O] KOG1358 Serine palmitoyltransferase	4.23e-65	1.58e-54	1.28e-43	3.07e-38	9.93e-24	NA	1.43e-28	2.45e-27	4.1e-23	2.83e-17	2.49e-40	5.32e-44	3.93e-26	8.71e-78	0	0
KOG1367	[G] KOG1367 3-phosphoglycerate kinase	0	0	0	0	1.38e-164	7.97e-160	9.16e-162	5.78e-113	8.82e-153	2.05e-151	4.97e-153	1.58e-135	1.28e-149	1.51e-125	5.18e-151	4.83e-96
KOG1370	[H] KOG1370 S-adenosylhomocysteine hydrolase	0	0	0	0	0	0	0	2.86e-168	0	0	0	0	0	0	0	0
KOG1373	[UO] KOG1373 Transport protein Sec61, alpha subunit	0	0	0	0	5.17e-17	2.04e-10	1.02e-09	2.23e-09	9.03e-17	1.17e-11	4.14e-10	1.27e-09	4.53e-70	1.13e-76	5.95e-66	1.32e-60
KOG1374	[Z] KOG1374 Gamma tubulin	4.42e-85	3.1e-162	0	5.48e-109	1.23e-58	4.5e-39	6.22e-86	4.29e-55	6.43e-57	9.17e-38	1.66e-81	2.39e-54	6.79e-51	6.72e-82	6.47e-88	1.24e-45
KOG1390	[I] KOG1390 Acetyl-CoA acetyltransferase	3.29e-99	1.04e-118	2.19e-108	9.99e-94	3.22e-68	2.46e-07	5.86e-105	1.19e-99	1.92e-72	1.78e-07	6.06e-105	7.13e-140	5.22e-75	3.1e-34	1.28e-108	8.43e-148
KOG1393	[I] KOG1393 Hydroxymethylglutaryl-CoA synthase	3.1e-29	2.53e-46	NA	NA	NA	NA	NA	NA	NA	NA	1.13e-16	NA	2.01e-37	8.48e-24	9.69e-18	1.16e-21
KOG1394	[IQ] KOG1394 3-oxoacyl-(acyl-carrier-protein) synthase (I and II)	3.34e-62	1.5e-72	7.51e-158	5.55e-104	2.62e-18	2.5e-68	1.97e-87	7.15e-22	1.91e-22	1.55e-57	3.19e-111	1.88e-93	1.67e-19	1e-43	1.27e-102	1.3e-70
KOG1415	[O] KOG1415 Ubiquitin C-terminal hydrolase UCHL1	4.35e-50	6.25e-43	1.82e-44	2.59e-60	NA	NA	NA	1.19e-54	NA	NA	NA	1.96e-54	NA	NA	NA	1.13e-22
KOG1430	[IE] KOG1430 C-3 sterol dehydrogenase/3-beta-hydroxysteroid dehydrogenase and related dehydrogenases	4.86e-48	1.16e-22	2.19e-55	1.34e-58	6.19e-10	NA	5.7e-54	1.43e-09	1.83e-10	NA	4.57e-52	3.11e-52	NA	NA	3.93e-33	2.54e-26
KOG1433	[L] KOG1433 DNA repair protein RAD51/RHP55	2.01e-132	1.4e-110	1.12e-112	1.52e-98	NA	2.17e-18	3.71e-15	6.1e-11	1.36e-15	2.48e-15	1.49e-14	5.68e-12	1.1e-25	2.8e-79	0	0
KOG1439	[O] KOG1439 RAB proteins geranylgeranyltransferase component A (RAB escort protein)	3.83e-76	5.09e-74	1.9e-41	NA	5.5e-14	6.98e-09	NA	1.77e-06	6.2e-15	7.06e-08	NA	1.09e-06	1.03e-10	4.44e-20	3.34e-53	6.8e-65
KOG1448	[FE] KOG1448 Ribose-phosphate pyrophosphokinase	8.48e-63	4.62e-82	9.96e-109	7.99e-89	NA	NA	4.69e-74	1.79e-88	NA	NA	1.64e-100	2.26e-97	NA	NA	5.48e-80	7.37e-79
KOG1458	[G] KOG1458 Fructose-1,6-bisphosphatase	6.49e-97	5.88e-59	2.43e-97	9.52e-113	1.38e-07	2.35e-08	4.56e-91	2.95e-81	1.89e-30	1.72e-08	1.97e-97	1.05e-97	4.42e-15	1.6e-19	3.82e-74	2.55e-73
KOG1463	[O] KOG1463 26S proteasome regulatory complex, subunit RPN6/PSMD11	5.71e-64	9.1e-11	1.16e-118	1.2e-134	NA	NA	NA	3.01e-10	NA	NA	NA	2.99e-10	1.33e-06	7.87e-17	2.17e-17	7.57e-17
KOG1466	[J] KOG1466 Translation initiation factor 2B, alpha subunit (eIF-2Balpha/GCN3)	6.97e-13	1.02e-14	6.76e-14	1.51e-11	NA	NA	NA	NA	NA	NA	1.76e-19	1.22e-18	5.74e-20	1.95e-21	6.87e-22	3.73e-22
KOG1468	[J] KOG1468 Predicted translation initiation factor related to eIF-2B alpha/beta/delta subunits (CIG2/IDI2)	5.97e-120	3.73e-102	6.94e-81	1.41e-35	1.09e-17	NA	3.43e-80	1.36e-08	1.02e-15	8.08e-11	1.27e-79	1.92e-77	9.17e-25	3.2e-24	1.14e-55	8.53e-54
KOG1487	[T] KOG1487 GTP-binding protein DRG1 (ODN superfamily)	1.59e-167	1.22e-121	0	4.75e-155	1.48e-22	7.19e-23	5.04e-26	6.69e-21	8.69e-21	1.05e-22	2.3e-25	7.69e-21	5.89e-37	1.42e-37	1.83e-38	1.71e-38
KOG1491	[R] KOG1491 Predicted GTP-binding protein (ODN superfamily)	1.43e-141	5.47e-153	3.22e-91	2.24e-122	NA	4.21e-08	9.13e-69	1.08e-81	5.91e-20	NA	1.32e-99	1.73e-97	2.11e-21	4.34e-19	4.18e-66	4.8e-69
KOG1494	[C] KOG1494 NAD-dependent malate dehydrogenase	9.71e-101	2.13e-101	1.48e-106	1.19e-91	8.15e-49	1.52e-86	6.93e-89	1.55e-84	2.31e-49	1.5e-84	5.06e-85	3.57e-83	9.14e-48	1.36e-62	1.52e-64	2.81e-58
KOG1498	[O] KOG1498 26S proteasome regulatory complex, subunit RPN5/PSMD12	4.66e-89	4.71e-48	NA	1.79e-06	NA	NA	NA	NA	NA	NA	NA	NA	NA	NA	4.35e-36	1.35e-22
KOG1506	[H] KOG1506 S-adenosylmethionine synthetase	2.81e-142	4.93e-143	1.71e-131	1.54e-141	2.29e-106	4.08e-116	2.5e-116	1.6e-115	7.88e-108	1.49e-116	9.04e-129	1.38e-127	1.52e-90	3.79e-102	3.73e-123	1.39e-116
KOG1523	[Z] KOG1523 Actin-related protein Arp2/3 complex, subunit ARPC1/p41-ARC	3.53e-46	6.41e-10	3.59e-53	NA	NA	NA	NA	NA	NA	7.33e-09	1.41e-46	NA	2.31e-08	7.26e-07	8.71e-22	2e-17
KOG1526	[C] KOG1526 NADP-dependent isocitrate dehydrogenase	3.64e-47	1.47e-50	2.8e-14	6.22e-46	NA	NA	2.62e-175	2.23e-15	NA	NA	0	3.13e-13	2.61e-29	1.4e-23	1.84e-175	9.32e-26
KOG1531	[C] KOG1531 F0F1-type ATP synthase, gamma subunit	5.88e-51	4.55e-53	2.1e-39	8.72e-42	3.23e-16	NA	8.04e-27	6.87e-10	5.52e-17	NA	1.01e-48	6.43e-40	8.19e-19	4.71e-27	1.7e-27	8.71e-25
KOG1532	[L] KOG1532 GTPase XAB1, interacts with DNA repair protein XPA	3.21e-118	4.18e-84	6e-122	2.62e-113	2.7e-74	NA	6.42e-08	2.62e-07	3.49e-74	3.2e-07	1.84e-07	4.07e-07	3.73e-65	8.35e-24	4e-30	5.49e-26
KOG1533	[R] KOG1533 Predicted GTPase	2.44e-56	2.09e-34	1.32e-37	3.16e-56	NA	NA	NA	NA	1.26e-17	NA	NA	NA	2.11e-16	4.88e-11	2.42e-06	NA
KOG1534	[K] KOG1534 Putative transcription factor FET5	2.68e-84	9.38e-41	1.4e-24	3.58e-53	NA	NA	NA	NA	9.61e-21	NA	NA	NA	2.24e-44	1.9e-27	9.63e-69	4.22e-59
KOG1535	[R] KOG1535 Predicted fumarylacetoacetate hydralase	1.12e-68	9.32e-67	4.81e-43	1.13e-60	NA	1.47e-09	7.42e-47	1.03e-41	NA	4.74e-09	8.45e-48	9.83e-48	2.63e-43	2.52e-42	9.61e-49	3.72e-47
KOG1539	[R] KOG1539 WD repeat protein	2.32e-113	2.67e-120	9.69e-125	6.33e-81	NA	4.07e-18	5.14e-18	5.53e-17	1.03e-08	1.28e-17	4.19e-17	1.3e-17	1.31e-15	3.12e-36	4.64e-30	7.21e-71
KOG1540	[H] KOG1540 Ubiquinone biosynthesis methyltransferase COQ5	6.06e-13	1.36e-10	3.03e-54	8.07e-49	3.13e-08	6.93e-07	3.25e-83	2.54e-16	1.91e-08	1.01e-09	7.84e-81	1.65e-43	NA	1.15e-18	9.02e-60	4.1e-24
KOG1541	[R] KOG1541 Predicted protein carboxyl methylase	4.69e-98	3.78e-101	1.5e-101	7.36e-83	8.5e-16	NA	2.83e-11	1.3e-07	1.83e-16	2.17e-15	2.08e-11	NA	5.26e-63	9.37e-43	2.3e-39	5.9e-44
KOG1549	[E] KOG1549 Cysteine desulfurase NFS1	9.33e-175	8.48e-178	9.65e-178	2.59e-107	6.06e-173	4.68e-12	4.9e-93	2.38e-30	1.67e-173	9.32e-16	2.5e-162	5.25e-125	7e-128	3.87e-40	8.21e-155	1.02e-115
KOG1555	[O] KOG1555 26S proteasome regulatory complex, subunit RPN11	7.57e-150	1.5e-106	1.27e-152	9.49e-151	8.43e-44	2.29e-07	1.72e-11	4.63e-11	2.74e-43	2.28e-13	6.91e-11	5.3e-11	4.31e-60	3.91e-66	5.43e-54	1.96e-61
KOG1556	[O] KOG1556 26S proteasome regulatory complex, subunit RPN8/PSMD7	1.71e-123	2.08e-97	7.12e-92	5.55e-91	4.2e-31	1.05e-09	7.51e-06	2.87e-09	2.53e-24	6.23e-10	NA	8.81e-10	5.52e-22	9.01e-23	4.23e-25	2.46e-12
KOG1562	[E] KOG1562 Spermidine synthase	1.77e-94	2.07e-90	4.36e-42	1.2e-67	NA	1.15e-07	9.42e-57	1.46e-39	NA	5.5e-07	9.66e-55	2.42e-38	2.97e-19	1.44e-20	1.03e-39	2.93e-29
KOG1566	[S] KOG1566 Conserved protein Mo25	1.95e-48	5.74e-47	NA	2.41e-22	NA	NA	NA	NA	NA	NA	NA	NA	5.86e-16	4.12e-19	1.41e-70	1.22e-90
KOG1567	[F] KOG1567 Ribonucleotide reductase, beta subunit	2.28e-161	5.74e-167	8.37e-171	1.41e-165	5.23e-133	7.86e-148	1.1e-154	5.85e-149	8.74e-130	7.1e-144	4.82e-143	1.17e-144	6.46e-131	8.4e-141	4.96e-140	5.57e-141
KOG1568	[OU] KOG1568 Mitochondrial inner membrane protease, subunit IMP2	3.26e-21	1.2e-23	3.31e-11	9.27e-11	NA	NA	1.66e-06	NA	5.99e-06	NA	1.19e-06	6.73e-11	4.64e-06	3.69e-78	0	0
KOG1596	[A] KOG1596 Fibrillarin and related nucleolar RNA-binding proteins	7.1e-107	7.54e-69	3.83e-110	3.56e-90	7.53e-19	1.58e-28	8.32e-21	5.21e-26	3.23e-19	2.4e-24	4.96e-20	1.52e-25	4.22e-44	7.12e-64	1.13e-67	6.61e-54
KOG1597	[K] KOG1597 Transcription initiation factor TFIIB	2.53e-13	2.51e-07	4.5e-10	NA	NA	NA	NA	NA	NA	NA	NA	NA	1.89e-32	9.82e-28	6.84e-28	2.71e-25
KOG1626	[C] KOG1626 Inorganic pyrophosphatase/Nucleosome remodeling factor, subunit NURF38	4.69e-77	4.51e-81	9.84e-78	3.63e-45	NA	4.12e-09	3.52e-15	1.38e-17	4.59e-38	1.92e-09	4.53e-13	2.59e-15	3.4e-58	4.25e-15	2.08e-15	4.42e-74
KOG1636	[L] KOG1636 DNA polymerase delta processivity factor (proliferating cell nuclear antigen)	2.65e-80	1.3e-87	5.33e-85	4.15e-86	3.27e-71	2.44e-78	4.28e-76	8.08e-40	7.83e-73	1.52e-78	6.91e-76	4.98e-40	3.2e-48	3.05e-53	1.58e-51	1.38e-40
KOG1637	[J] KOG1637 Threonyl-tRNA synthetase	1.12e-123	2.46e-170	7.4e-161	7.44e-136	4.4e-15	8.6e-11	2.41e-126	1.01e-28	1.42e-14	1.77e-10	1.71e-147	3.04e-155	3.69e-31	2.26e-35	8.97e-126	9.18e-119
KOG1641	[O] KOG1641 Mitochondrial chaperonin	2.83e-13	4.11e-32	7.94e-17	2.85e-22	NA	NA	1.21e-17	NA	NA	NA	1.02e-18	2.7e-21	NA	NA	1.69e-17	7.8e-16
KOG1643	[G] KOG1643 Triosephosphate isomerase	5.71e-74	4.04e-85	5.28e-72	5.86e-73	3.28e-17	3.01e-60	3.82e-67	2.11e-71	3.12e-29	3.27e-54	1.02e-70	1.73e-69	9.59e-27	5.93e-50	1.87e-58	4.25e-60
KOG1644	[A] KOG1644 U2-associated snRNP A' protein	5.46e-58	6.05e-62	3.26e-13	7.06e-32	NA	5.86e-07	7.81e-08	NA	NA	5.93e-06	NA	NA	6.55e-10	8.46e-51	1.23e-50	1.72e-50
KOG1646	[J] KOG1646 40S ribosomal protein S6	1.73e-89	5.31e-98	6.32e-95	2.55e-91	2.01e-27	1.62e-07	2.75e-13	4.85e-10	1.47e-18	2.03e-07	1.13e-15	2.39e-10	2.44e-21	9.4e-16	1.56e-35	5.78e-15
KOG1647	[C] KOG1647 Vacuolar H+-ATPase V1 sector, subunit D	2.08e-52	7.57e-26	3.91e-54	2.02e-58	NA	NA	NA	NA	NA	NA	NA	NA	2.8e-12	6.03e-12	9.99e-40	4.92e-36
KOG1654	[Z] KOG1654 Microtubule-associated anchor protein involved in autophagy and membrane trafficking	4.68e-23	9.12e-34	2.09e-31	1.97e-31	NA	NA	NA	NA	9.26e-06	NA	NA	NA	9.91e-17	1.55e-14	7.54e-26	2.44e-16
KOG1662	[C] KOG1662 Mitochondrial F1F0-ATP synthase, subunit OSCP/ATP5	5.58e-25	2.05e-24	1.26e-29	4.3e-09	NA	NA	3.6e-06	NA	NA	NA	2.31e-29	3.02e-21	NA	NA	5.64e-28	2.38e-20
KOG1664	[C] KOG1664 Vacuolar H+-ATPase V1 sector, subunit E	1.5e-31	3.56e-36	2.56e-11	1.12e-15	NA	NA	NA	NA	NA	NA	NA	NA	NA	NA	NA	NA
KOG1668	[K] KOG1668 Elongation factor 1 beta/delta chain	6.62e-09	1.03e-09	4.43e-07	NA	NA	NA	NA	NA	NA	NA	NA	NA	3.85e-31	2.91e-35	4.52e-34	1.65e-37
KOG1678	[J] KOG1678 60s ribosomal protein L15	7.63e-84	4.05e-48	7.32e-96	1.49e-94	NA	NA	2.01e-08	NA	1.88e-08	1.74e-08	4.13e-07	6.58e-06	8.08e-15	1.15e-25	2.09e-44	1.28e-45
KOG1688	[U] KOG1688 Golgi proteins involved in ER retention (RER)	5.05e-54	1.59e-31	3.84e-30	1.8e-37	NA	2.59e-07	NA	NA	NA	1.03e-06	NA	NA	1.53e-07	2.33e-06	NA	2.41e-06
KOG1691	[U] KOG1691 emp24/gp25L/p24 family of membrane trafficking proteins	9.62e-26	1.75e-29	8.17e-18	1.66e-07	NA	NA	NA	5.78e-08	NA	NA	NA	5.21e-06	NA	NA	NA	4.66e-07
KOG1692	[U] KOG1692 Putative cargo transport protein EMP24 (p24 protein family)	5.11e-08	4.57e-16	4.1e-16	NA	NA	NA	NA	NA	NA	NA	NA	NA	NA	NA	NA	NA
KOG1712	[F] KOG1712 Adenine phosphoribosyl transferases	9.81e-34	5.84e-14	3.47e-53	2.22e-08	NA	NA	2.67e-39	3.79e-42	NA	NA	1.45e-49	4.59e-46	8.45e-06	7.41e-25	2.62e-51	1.39e-53
KOG1722	[J] KOG1722 60s ribosomal protein L24	2.58e-26	2.12e-34	7.98e-25	3.28e-29	NA	NA	NA	NA	NA	NA	NA	NA	3.56e-12	6.68e-10	3.12e-12	5.59e-16
KOG1723	[J] KOG1723 60s ribosomal protein L30 isolog	1.91e-49	4.56e-55	6.94e-55	1.72e-49	NA	NA	NA	NA	4.55e-07	NA	NA	NA	1.16e-10	1.54e-08	5.58e-11	4.95e-08
KOG1727	[DZ] KOG1727 Microtubule-binding protein (translationally controlled tumor protein)	NA	NA	NA	NA	NA	NA	NA	NA	NA	NA	NA	NA	2.9e-19	NA	1.48e-08	2.54e-08
KOG1728	[J] KOG1728 40S ribosomal protein S11	1.99e-63	5.23e-62	NA	1.64e-14	6.72e-07	1.34e-07	1.38e-08	1.74e-06	4.43e-10	1.67e-07	1.37e-07	3.77e-06	2.17e-21	1.63e-14	2.16e-16	9.79e-27
KOG1733	[U] KOG1733 Mitochondrial import inner membrane translocase, subunit TIM13	NA	1.1e-09	NA	NA	NA	NA	NA	NA	NA	NA	NA	NA	1.64e-07	1.82e-07	6.77e-09	4.66e-08
KOG1742	[J] KOG1742 60s ribosomal protein L15/L27	1.8e-64	4.91e-67	9.45e-69	5.88e-17	2.61e-18	NA	NA	1.91e-08	2.69e-15	2.96e-13	4.08e-08	1.86e-08	2.73e-19	6.27e-20	6.61e-15	3.57e-13
KOG1746	[DO] KOG1746 Defender against cell death protein/oligosaccharyltransferase, epsilon subunit	NA	NA	NA	NA	NA	NA	NA	NA	NA	NA	NA	NA	1.42e-10	5.96e-11	7.3e-07	1.38e-42
KOG1750	[J] KOG1750 Mitochondrial/chloroplast ribosomal protein S12	3.12e-37	2.92e-34	6.27e-57	2.77e-28	NA	8.37e-06	1.6e-54	NA	NA	NA	1.01e-55	4.99e-55	NA	1.26e-11	3.13e-55	9.79e-56
KOG1753	[J] KOG1753 40S ribosomal protein S16	6.18e-67	7.72e-41	3.37e-52	2.92e-54	2.66e-22	1.95e-15	7.93e-13	1.64e-16	1.34e-22	1.18e-16	1.28e-12	4.56e-20	6.88e-45	5.1e-62	1.12e-65	2e-47
KOG1754	[J] KOG1754 40S ribosomal protein S15/S22	2.09e-34	8.42e-69	1.58e-68	1.66e-50	2.04e-21	3.81e-60	2.09e-35	2.48e-54	9.43e-23	1.52e-60	3.42e-35	1.75e-59	1.62e-30	5.07e-61	8.23e-45	1.52e-59
KOG1755	[Z] KOG1755 Profilin	NA	NA	NA	NA	NA	NA	NA	NA	NA	NA	NA	NA	8.65e-20	1.26e-36	3.81e-36	5.18e-31
KOG1758	[C] KOG1758 Mitochondrial F1F0-ATP synthase, subunit delta/ATP16	4.5e-12	7.75e-14	6.46e-14	7.42e-10	NA	4.59e-07	NA	NA	NA	1.06e-06	7.19e-14	1.49e-14	NA	NA	1.22e-08	4.55e-07
KOG1760	[O] KOG1760 Molecular chaperone Prefoldin, subunit 4	5.81e-11	5.29e-18	5.04e-17	5.96e-17	NA	9.47e-16	3.54e-14	7.26e-15	NA	3.32e-12	1.81e-11	5.09e-13	1.49e-34	4e-38	3.86e-15	4.67e-19
KOG1762	[J] KOG1762 60s acidic ribosomal protein P1	1.69e-11	4.07e-10	NA	7.47e-10	NA	9.15e-07	1.06e-08	4.38e-06	NA	2.42e-08	4.95e-09	7.45e-08	7.42e-29	8.54e-27	3.55e-30	3.55e-30
KOG1769	[O] KOG1769 Ubiquitin-like proteins	4.96e-16	6.78e-24	NA	7.53e-22	1.91e-08	1.88e-07	NA	NA	5.81e-12	1.71e-07	NA	NA	5e-15	4.56e-07	3.05e-09	9.84e-22
KOG1770	[J] KOG1770 Translation initiation factor 1 (eIF-1/SUI1)	1.6e-15	1.53e-22	3.33e-23	3.65e-24	NA	NA	NA	NA	NA	NA	NA	NA	NA	7.79e-06	1.65e-07	1.02e-08
KOG1772	[C] KOG1772 Vacuolar H+-ATPase V1 sector, subunit G	NA	NA	NA	NA	NA	NA	NA	NA	NA	NA	NA	NA	1.57e-26	2.03e-08	1.22e-07	4.82e-08
KOG1774	[A] KOG1774 Small nuclear ribonucleoprotein E	4.52e-39	3.6e-42	4.2e-32	2.07e-42	1.98e-10	NA	1.33e-06	NA	2.03e-11	8.39e-07	2.21e-07	NA	1.11e-12	2.73e-08	2.43e-10	3.69e-18
KOG1775	[A] KOG1775 U6 snRNA-associated Sm-like protein	8.75e-18	2.55e-37	NA	9.68e-14	NA	NA	NA	NA	6.1e-06	1.05e-06	NA	5.62e-08	2.14e-30	3.75e-07	1.43e-24	2.96e-19
KOG1779	[J] KOG1779 40s ribosomal protein S27	2.98e-11	9.59e-42	NA	NA	3.22e-09	NA	NA	NA	3.69e-11	2.4e-12	8.44e-07	2.12e-06	1.73e-11	2.58e-11	4.3e-11	1.3e-10
KOG1780	[A] KOG1780 Small Nuclear ribonucleoprotein G	1.7e-17	2.41e-27	8.04e-08	4.43e-17	NA	9.9e-07	NA	NA	6.26e-08	1.92e-07	5.98e-06	NA	NA	NA	8.6e-34	4.93e-32
KOG1781	[A] KOG1781 Small Nuclear ribonucleoprotein splicing factor	2.92e-24	9.31e-38	3.23e-08	1.78e-28	NA	NA	NA	NA	5.85e-11	NA	NA	NA	7.45e-12	4.16e-08	9.74e-10	3.97e-06
KOG1782	[A] KOG1782 Small Nuclear ribonucleoprotein splicing factor	1.01e-06	9.04e-21	6.43e-19	1.45e-23	NA	NA	NA	NA	NA	NA	NA	NA	7.91e-35	7.24e-37	4.76e-37	1.25e-36
KOG1784	[A] KOG1784 Small Nuclear ribonucleoprotein splicing factor	2.47e-19	4.48e-41	6.24e-08	3.1e-29	NA	NA	NA	NA	NA	NA	4.31e-06	NA	NA	NA	8.1e-10	NA
KOG1795	[A] KOG1795 U5 snRNP spliceosome subunit	0	0	0	0	0	3.56e-17	8.89e-18	1.4e-21	0	4.32e-16	2.07e-15	9.88e-21	0	0	0	0
KOG1800	[F] KOG1800 Ferredoxin/adrenodoxin reductase	2.37e-26	9.11e-87	5.76e-19	4.58e-100	NA	1.2e-89	5.76e-90	2.33e-78	2.49e-12	4.59e-87	2.87e-94	1.55e-81	5.38e-12	2.64e-50	2.13e-51	9.31e-50
KOG1816	[O] KOG1816 Ubiquitin fusion-degradation protein	3.45e-73	5.04e-50	6.95e-12	3.82e-52	3.22e-11	4.26e-12	NA	NA	1.42e-10	3.56e-14	NA	NA	1.62e-11	2.15e-10	1.28e-14	7.34e-13
KOG1872	[O] KOG1872 Ubiquitin-specific protease	1.86e-92	1.29e-94	1.82e-41	8.28e-28	NA	1.39e-07	1.19e-07	NA	5.43e-09	4.27e-06	1.31e-06	NA	1.18e-46	5.11e-48	2.23e-47	4.31e-47
KOG1885	[J] KOG1885 Lysyl-tRNA synthetase (class II)	0	0	0	0	5.35e-127	1.01e-106	5.07e-106	3.11e-160	6.74e-126	1.18e-105	7.54e-119	3.83e-166	1.34e-146	7.46e-118	1.77e-114	2.05e-180
KOG1889	[I] KOG1889 Putative phosphoinositide phosphatase	3.98e-20	1.62e-18	NA	2.93e-08	NA	NA	NA	NA	NA	NA	NA	NA	3.66e-15	3.31e-21	5.14e-42	4.49e-41
KOG1915	[D] KOG1915 Cell cycle control protein (crooked neck)	5.77e-105	1.96e-91	8.97e-100	0	NA	6.56e-07	1.32e-06	1.56e-82	NA	3.2e-06	NA	3.09e-79	8.04e-19	1.09e-35	5.01e-30	9.49e-167
KOG1936	[J] KOG1936 Histidyl-tRNA synthetase	7.78e-41	7.1e-44	1.84e-66	4.75e-65	NA	3.94e-41	3.03e-71	1.4e-42	NA	2.59e-43	1.5e-69	4.32e-76	2.89e-08	3.28e-36	1.71e-39	5.8e-30
KOG1942	[L] KOG1942 DNA helicase, TBP-interacting protein	0	1.33e-107	0	1.35e-168	3.24e-12	9.54e-10	1.51e-09	9.86e-11	6.22e-13	7.5e-09	4.96e-09	1.05e-09	1.33e-47	4.32e-40	3.52e-73	2.42e-75
KOG1979	[L] KOG1979 DNA mismatch repair protein - MLH1 family	5.22e-113	2.1e-114	1.15e-144	5.31e-59	1.12e-79	1.03e-86	6.51e-103	4.86e-105	3.55e-79	4.77e-87	7.15e-103	8.56e-105	3.15e-83	1.13e-81	6.23e-92	2.4e-103
KOG1980	[S] KOG1980 Uncharacterized conserved protein	7.62e-18	2.36e-39	3.28e-56	NA	NA	NA	NA	NA	NA	NA	NA	NA	NA	NA	NA	2.21e-09
KOG1986	[U] KOG1986 Vesicle coat complex COPII, subunit SEC23	6.3e-119	1.03e-84	4.31e-61	0	4.85e-12	6.81e-06	1.51e-06	0	8.98e-12	NA	4.16e-06	0	3.65e-38	1.08e-39	2.19e-45	2.82e-168
KOG1992	[YU] KOG1992 Nuclear export receptor CSE1/CAS (importin beta superfamily)	4.29e-108	2.42e-75	NA	NA	4.57e-06	2.21e-07	NA	NA	NA	9.1e-07	NA	NA	2.64e-08	2.46e-09	1.21e-33	1.05e-34
KOG2004	[O] KOG2004 Mitochondrial ATP-dependent protease PIM1/LON	1.12e-156	0	0	4.76e-166	1.02e-06	1.91e-08	2.09e-162	6.34e-176	1.25e-30	8.78e-08	0	4.25e-168	1.84e-48	1.28e-68	1.56e-156	3.56e-159
KOG2014	[O] KOG2014 SMT3/SUMO-activating complex, AOS1/RAD31 component	1.87e-21	9.54e-26	3.15e-36	6.7e-36	NA	1.25e-19	3.17e-22	1.7e-20	NA	2.27e-19	2.7e-21	1.72e-20	2.37e-61	1.1e-62	1.34e-62	1.35e-62
KOG2017	[H] KOG2017 Molybdopterin synthase sulfurylase	2.59e-29	3.96e-80	3.41e-64	1.78e-34	NA	6.24e-06	6.12e-35	3.51e-30	NA	1.39e-13	6.94e-95	3.06e-76	7.69e-12	8.17e-24	1.38e-77	4.06e-69
KOG2035	[DL] KOG2035 Replication factor C, subunit RFC3	8.65e-67	2.25e-93	5.27e-36	3.15e-33	NA	NA	NA	NA	NA	9.24e-16	6.24e-20	1.2e-13	3.55e-48	3.97e-52	2.06e-50	3.73e-27
KOG2036	[R] KOG2036 Predicted P-loop ATPase fused to an acetyltransferase	0	3.34e-110	2.68e-101	1.42e-37	3.82e-12	2.03e-09	9.44e-08	5.45e-09	2.46e-08	1e-08	4.16e-07	1.18e-07	1.35e-40	1.95e-58	1.14e-59	4.48e-49
KOG2044	[LA] KOG2044 5'-3' exonuclease HKE1/RAT1	0	4.09e-150	0	9.39e-145	1.07e-24	1.38e-20	9.66e-21	NA	1.88e-26	4.2e-20	9.38e-20	5.41e-22	1.13e-42	1.03e-49	3.12e-51	1.61e-102
KOG2047	[A] KOG2047 mRNA splicing factor	1.77e-146	0	1.12e-09	7.32e-17	3.15e-11	9.31e-08	3.53e-07	NA	6.39e-13	1.36e-06	NA	9.97e-08	2.28e-39	4.91e-61	1.13e-34	1.17e-48
KOG2067	[O] KOG2067 Mitochondrial processing peptidase, alpha subunit	1.94e-48	7.46e-61	6.82e-53	8.07e-39	NA	NA	NA	NA	NA	NA	6.97e-47	3.92e-26	2.83e-18	1.4e-10	1.91e-26	8.68e-14
KOG2104	[U] KOG2104 Nuclear transport factor 2	3.63e-29	4.83e-29	NA	NA	NA	NA	NA	NA	NA	NA	NA	NA	NA	NA	NA	NA
KOG2189	[C] KOG2189 Vacuolar H+-ATPase V0 sector, subunit a	7.19e-133	1.19e-134	2.04e-120	4.92e-128	7.22e-08	1.2e-07	2.01e-08	2.01e-13	4.45e-23	4.67e-07	2.21e-07	6.44e-13	9.87e-31	6.61e-33	1.2e-35	4.68e-28
KOG2270	[TD] KOG2270 Serine/threonine protein kinase involved in cell cycle control	2.22e-95	2.54e-102	2.16e-104	5.35e-55	3.87e-19	1.46e-10	4.1e-12	1.26e-13	4.72e-19	1.75e-11	3.15e-13	1.31e-13	4.61e-21	4.72e-25	1.13e-26	2.06e-37
KOG2276	[E] KOG2276 Metalloexopeptidases	5.17e-93	3.67e-127	2.51e-96	9.02e-69	8.17e-07	6.51e-07	1.75e-59	5.87e-21	2.02e-06	2.15e-06	1.34e-77	1.1e-74	2.14e-25	3.64e-20	1.9e-67	9.37e-62
KOG2292	[O] KOG2292 Oligosaccharyltransferase, STT3 subunit	2.42e-116	4.32e-113	4.14e-118	4.19e-48	2.72e-25	1.8e-14	9.51e-15	NA	3.53e-25	8.15e-14	9.32e-16	1.02e-08	6.57e-34	3.87e-28	1.49e-77	2.79e-87
KOG2303	[HR] KOG2303 Predicted NAD synthase, contains CN hydrolase domain	0	7.81e-122	3.4e-82	1.05e-138	NA	NA	3.95e-39	1.53e-45	3.29e-32	2.2e-07	1.23e-73	1.15e-68	3.48e-66	3.55e-70	2.17e-48	2.4e-54
KOG2309	[J] KOG2309 60s ribosomal protein L2/L8	1.67e-19	2.67e-125	7.87e-27	2.94e-125	NA	1.83e-106	1.32e-107	3.45e-107	7.99e-21	3.98e-106	6.96e-107	7.73e-107	9.81e-22	5.81e-107	1.45e-107	1.37e-106
KOG2311	[J] KOG2311 NAD/FAD-utilizing protein possibly involved in translation	NA	NA	0	1.67e-178	NA	NA	2.58e-145	2.26e-95	NA	NA	1.09e-158	4.32e-154	7.41e-16	5.09e-15	1.01e-129	1.11e-169
KOG2321	[R] KOG2321 WD40 repeat protein	1.86e-117	2.24e-118	5.17e-124	2.85e-47	1.42e-07	NA	NA	NA	4.38e-07	NA	NA	NA	1.1e-32	1.21e-43	2.1e-43	1.09e-43
KOG2387	[F] KOG2387 CTP synthase (UTP-ammonia lyase)	0	4.92e-34	0	3.42e-148	NA	2.68e-08	3.8e-143	6.31e-43	NA	2.33e-11	2.24e-145	5.05e-137	1.35e-25	7.3e-27	2.46e-117	7.59e-113
KOG2415	[C] KOG2415 Electron transfer flavoprotein ubiquinone oxidoreductase	0	9.76e-142	0	1.86e-53	4.15e-25	8.15e-12	0	1.22e-128	1.46e-18	1.4e-11	0	6.08e-128	6.25e-59	1.53e-65	3.99e-167	9.54e-98
KOG2446	[G] KOG2446 Glucose-6-phosphate isomerase	0	0	0	0	1.29e-21	1.59e-08	0	1.13e-64	6.64e-28	1.64e-08	0	0	2.09e-25	1.58e-35	1.96e-176	0
KOG2451	[C] KOG2451 Aldehyde dehydrogenase	1.42e-95	2.69e-76	9.26e-166	3.07e-108	9.49e-81	3.41e-32	1.94e-157	1.74e-42	5.33e-84	2.46e-31	6.64e-171	6.72e-96	1.78e-38	5.27e-33	0	1.38e-121
KOG2467	[E] KOG2467 Glycine/serine hydroxymethyltransferase	0	0	0	0	0	9.56e-166	8.81e-164	8.61e-145	0	1.21e-164	5.28e-163	2.92e-144	0	3.66e-148	8.41e-148	2.01e-136
KOG2472	[J] KOG2472 Phenylalanyl-tRNA synthetase beta subunit	0	0	0	5.19e-102	9.32e-101	2.75e-17	3.71e-69	1.29e-18	2.13e-96	6.85e-17	7.34e-67	2.41e-18	1.36e-101	8.17e-73	0	0
KOG2481	[A] KOG2481 Protein required for normal rRNA processing	8.1e-124	1.28e-122	1.52e-114	7.29e-93	NA	1.1e-07	1.24e-07	2.01e-09	9.12e-07	1.01e-08	5.67e-07	7.05e-08	1.65e-11	4.79e-28	1.13e-25	2.58e-24
KOG2509	[J] KOG2509 Seryl-tRNA synthetase	2.2e-58	5.7e-116	7.85e-135	1.15e-114	NA	NA	3.75e-107	2.09e-46	4.77e-08	NA	7.3e-111	5.47e-102	4.28e-13	1.38e-18	1.87e-64	3.31e-49
KOG2519	[L] KOG2519 5'-3' exonuclease	1.49e-116	2.28e-109	6.96e-118	3.14e-89	NA	1.95e-59	6.1e-63	3.16e-68	7.41e-09	9.11e-69	1.44e-73	2.13e-69	9.18e-09	5.8e-52	3.37e-53	5.55e-52
KOG2529	[J] KOG2529 Pseudouridine synthase	7.07e-48	0	1.24e-70	0	1.63e-18	1.49e-15	1.8e-20	1.61e-10	1.44e-18	1.97e-14	1.74e-20	4.11e-18	1.3e-50	5.49e-46	2.63e-83	3.19e-68
KOG2531	[G] KOG2531 Sugar (pentulose and hexulose) kinases	1.33e-152	2.86e-162	2.74e-78	6.01e-157	NA	NA	1.21e-13	6.77e-137	NA	NA	3.17e-18	9.94e-138	1.72e-14	5.51e-67	0	0
KOG2535	[BK] KOG2535 RNA polymerase II elongator complex, subunit ELP3/histone acetyltransferase	1.76e-43	4.28e-19	2.48e-67	6.93e-43	NA	NA	6.03e-08	NA	8.27e-27	NA	8.89e-08	NA	1.97e-21	3.18e-23	5.82e-62	1.41e-72
KOG2537	[G] KOG2537 Phosphoglucomutase/phosphomannomutase	9.45e-102	7.89e-78	4.16e-06	NA	NA	NA	6.3e-08	NA	NA	NA	4.87e-12	2.32e-09	2.22e-07	2.56e-07	2.88e-08	2.23e-06
KOG2555	[F] KOG2555 AICAR transformylase/IMP cyclohydrolase/methylglyoxal synthase	2.19e-110	7.42e-126	5.45e-134	0	NA	1.95e-12	1.16e-109	1.31e-70	NA	6.2e-12	4.07e-138	4.57e-125	9.97e-14	3.65e-32	4.2e-62	1.44e-49
KOG2572	[AJ] KOG2572 Ribosome biogenesis protein - Nop58p/Nop5p	4.23e-109	2.06e-55	6.85e-47	3.41e-148	NA	NA	NA	2.4e-08	1.11e-13	1.29e-15	3.58e-08	2.28e-07	2.53e-30	1.2e-37	5.61e-27	1.37e-34
KOG2574	[A] KOG2574 mRNA splicing factor PRP31	3.87e-65	2.75e-65	1.4e-70	2.67e-100	NA	NA	NA	NA	NA	NA	NA	NA	NA	1.83e-14	NA	NA
KOG2575	[GE] KOG2575 Glucosyltransferase - Alg6p	3.55e-32	1.17e-93	1.46e-51	7.39e-43	NA	3.95e-06	1.03e-06	6.17e-07	7.24e-16	7.04e-06	3.97e-06	2.68e-06	5.62e-20	2.29e-43	1.21e-141	2.99e-81
KOG2606	[TO] KOG2606 OTU (ovarian tumor)-like cysteine protease	1.74e-22	4.27e-22	6.53e-29	9.55e-08	9.36e-09	1.29e-12	1.06e-10	2.44e-08	4.07e-10	2.52e-12	6.43e-10	1.73e-08	4.52e-07	7.51e-07	2.38e-41	4.65e-41
KOG2613	[J] KOG2613 NMD protein affecting ribosome stability and mRNA decay	4.08e-53	6.18e-61	1.08e-95	6.13e-52	NA	NA	NA	NA	NA	NA	NA	NA	7.46e-29	5.63e-29	2.46e-24	8.96e-28
KOG2617	[C] KOG2617 Citrate synthase	5.54e-114	2.56e-160	3.08e-142	7.04e-162	1.21e-06	5.5e-12	9.08e-33	1.2e-08	5.64e-07	9.68e-12	2.28e-32	1.34e-31	7.02e-12	1.01e-49	7.11e-47	4.57e-49
KOG2623	[J] KOG2623 Tyrosyl-tRNA synthetase	NA	NA	5.1e-107	1.74e-85	NA	NA	4.08e-78	1.28e-54	NA	NA	2.18e-106	3.55e-95	8.69e-15	1.45e-12	2.88e-102	2.51e-91
KOG2636	[A] KOG2636 Splicing factor 3a, subunit 3	1.22e-55	5.07e-47	1.3e-53	9.79e-38	NA	3.19e-06	2.94e-06	NA	3.25e-10	NA	NA	NA	2.5e-38	5.47e-68	0	1.36e-163
KOG2638	[G] KOG2638 UDP-glucose pyrophosphorylase	6.84e-93	1.09e-07	9.16e-96	1.86e-88	NA	NA	2.73e-10	4.39e-08	1.17e-52	NA	2.22e-89	7.85e-80	1.55e-29	8.03e-18	8.78e-71	7.42e-67
KOG2653	[G] KOG2653 6-phosphogluconate dehydrogenase	4.37e-26	2.97e-55	0	0	NA	5.14e-10	2.1e-108	5.47e-175	NA	7.8e-10	0	5.2e-175	NA	5.42e-25	1.56e-171	4.77e-169
KOG2670	[G] KOG2670 Enolase	0	0	0	1.4e-141	1.51e-170	7.61e-39	3.41e-136	8.4e-130	5.07e-171	1.85e-38	1.81e-135	6.96e-137	2.39e-144	1.24e-75	1.92e-110	2.7e-117
KOG2680	[K] KOG2680 DNA helicase TIP49, TBP-interacting protein	8.71e-128	1.26e-164	3.23e-119	1.68e-87	NA	1.44e-22	2.04e-15	1.24e-14	3.61e-15	3.42e-22	6.78e-15	3.88e-14	5.75e-65	6.15e-69	3.89e-69	9.03e-69
KOG2700	[F] KOG2700 Adenylosuccinate lyase	6.48e-26	4.18e-130	2.14e-171	0	NA	NA	1.33e-158	1.6e-71	1.81e-08	NA	2.66e-170	3.32e-174	NA	2.95e-09	8.33e-166	5.39e-168
KOG2703	[R] KOG2703 C4-type Zn-finger protein	NA	NA	3.8e-06	NA	NA	NA	NA	NA	NA	NA	NA	NA	1.26e-22	9.29e-11	3.06e-16	2.01e-15
KOG2707	[O] KOG2707 Predicted metalloprotease with chaperone activity (RNAse H/HSP70 fold)	4.63e-93	3.55e-91	3.65e-108	1.26e-71	NA	NA	2.79e-52	2.9e-34	NA	NA	4.71e-72	5.65e-51	NA	NA	2.59e-41	2.2e-29
KOG2711	[C] KOG2711 Glycerol-3-phosphate dehydrogenase/dihydroxyacetone 3-phosphate reductase	7.45e-106	2.35e-106	4.55e-105	1.3e-103	1.82e-26	3.24e-20	5.43e-14	7.58e-22	1.4e-32	2.3e-18	3.92e-35	1.78e-22	8.56e-27	8.1e-26	1.3e-27	5.35e-36
KOG2719	[R] KOG2719 Metalloprotease	2.05e-88	4.29e-96	1.27e-96	NA	NA	NA	1.49e-14	8.95e-41	NA	NA	5.54e-47	2.7e-59	NA	NA	4.45e-50	2.33e-58
KOG2726	[J] KOG2726 Mitochondrial polypeptide chain release factor	8.74e-45	5.72e-52	5.74e-84	4.48e-54	5.47e-41	NA	4.5e-64	2.23e-62	1.37e-34	8.62e-09	1.93e-99	3.45e-89	6.78e-40	4.62e-08	2.55e-66	1.5e-59
KOG2728	[R] KOG2728 Uncharacterized conserved protein with similarity to phosphopantothenoylcysteine synthetase/decarboxylase	3.93e-31	1.52e-28	1.54e-06	NA	NA	NA	NA	NA	NA	NA	NA	NA	NA	NA	NA	NA
KOG2732	[L] KOG2732 DNA polymerase delta, regulatory subunit 55	2.58e-42	1.02e-26	NA	1.34e-07	NA	NA	NA	NA	NA	NA	NA	NA	7.56e-32	2.16e-43	5e-39	3.53e-33
KOG2738	[O] KOG2738 Putative methionine aminopeptidase	8.58e-114	1.13e-108	8.64e-121	4.53e-73	1.02e-13	6.22e-22	8.58e-67	7.53e-14	3.95e-60	1.85e-22	6.93e-88	2.61e-63	2.11e-66	2.05e-65	3.19e-70	2.89e-60
KOG2749	[A] KOG2749 mRNA cleavage and polyadenylation factor IA/II complex, subunit CLP1	1.55e-44	3.36e-17	1.37e-07	NA	2.87e-06	NA	NA	NA	2.69e-06	NA	NA	NA	3.03e-50	1.79e-54	1.66e-38	3.38e-39
KOG2754	[O] KOG2754 Oligosaccharyltransferase, beta subunit	NA	NA	NA	NA	NA	NA	NA	NA	NA	NA	NA	NA	NA	NA	NA	NA
KOG2757	[G] KOG2757 Mannose-6-phosphate isomerase	4.13e-79	3.39e-28	1.1e-41	1.88e-48	1.37e-28	NA	1.51e-07	1.96e-12	1.69e-27	NA	4.73e-33	8.97e-49	3.53e-24	6.09e-14	2.19e-16	1.21e-20
KOG2767	[J] KOG2767 Translation initiation factor 5 (eIF-5)	4.29e-43	NA	NA	1.51e-44	NA	NA	NA	2.13e-39	NA	NA	NA	2.74e-40	NA	NA	3.36e-24	2.24e-31
KOG2770	[E] KOG2770 Aminomethyl transferase	3.83e-50	2.53e-123	2.83e-62	3.6e-63	NA	3.87e-22	2.56e-99	4.69e-46	NA	9.02e-22	4.56e-97	3.78e-69	7.24e-10	1.55e-10	4.58e-78	3.09e-51
KOG2772	[G] KOG2772 Transaldolase	6.12e-62	7.29e-48	1.85e-116	1.51e-19	NA	NA	1.45e-07	3.07e-10	NA	NA	6.01e-120	7.01e-11	1.48e-26	5.35e-26	2.38e-102	1.12e-32
KOG2775	[R] KOG2775 Metallopeptidase	6.15e-155	7.58e-150	6.43e-174	9.84e-161	2.44e-120	1.19e-158	NA	1.92e-15	6.03e-121	1.63e-158	3.28e-07	2.43e-32	1.51e-132	1.69e-146	3.49e-38	9.96e-28
KOG2781	[A] KOG2781 U3 small nucleolar ribonucleoprotein (snoRNP) component	9.99e-105	9.84e-87	8.19e-102	7.42e-49	1.3e-20	NA	1.35e-12	2.05e-09	3.5e-21	2.31e-14	1.36e-12	1.17e-09	2.04e-12	5.95e-12	5.04e-18	3.35e-27
KOG2783	[J] KOG2783 Phenylalanyl-tRNA synthetase	2.53e-56	1.09e-42	1.81e-32	6.2e-30	8.38e-55	3.23e-06	3.12e-27	1.55e-28	1.83e-54	2e-06	3.5e-31	3.67e-33	1.59e-47	6.19e-78	0	0
KOG2784	[J] KOG2784 Phenylalanyl-tRNA synthetase, beta subunit	4.43e-151	3.28e-154	1.2e-173	5.34e-179	1.05e-13	7.42e-06	2.4e-82	NA	3.1e-13	NA	4.64e-79	2.15e-33	1.54e-27	1.13e-33	5.12e-66	2.1e-29
KOG2785	[R] KOG2785 C2H2-type Zn-finger protein	5.91e-18	6.43e-15	6.51e-21	8.64e-17	NA	NA	NA	NA	NA	NA	NA	NA	NA	NA	NA	NA
KOG2792	[C] KOG2792 Putative cytochrome C oxidase assembly protein	5.4e-56	3.23e-54	6.45e-56	1.19e-16	NA	NA	1.28e-40	NA	NA	NA	3.34e-39	2.41e-07	2.86e-08	4.17e-11	4.52e-35	1.32e-11
KOG2803	[I] KOG2803 Choline phosphate cytidylyltransferase/Predicted CDP-ethanolamine synthase	7.63e-99	1.74e-93	1.7e-85	3.83e-80	5.29e-29	1.25e-55	2.16e-54	1.48e-52	1e-29	9.6e-55	2.82e-53	2.51e-52	1.55e-36	2.16e-38	2.03e-59	6.09e-60
KOG2807	[KL] KOG2807 RNA polymerase II transcription initiation/nucleotide excision repair factor TFIIH, subunit SSL1	2.92e-56	7.51e-20	NA	3.93e-16	3.09e-50	NA	NA	NA	8.9e-54	NA	NA	NA	6.84e-29	NA	1.31e-19	1.77e-24
KOG2825	[P] KOG2825 Putative arsenite-translocating ATPase	4.92e-13	2.33e-09	2.9e-20	NA	NA	NA	1.4e-24	NA	NA	NA	7.06e-24	NA	NA	NA	1.15e-13	NA
KOG2833	[I] KOG2833 Mevalonate pyrophosphate decarboxylase	NA	NA	3.33e-35	NA	NA	NA	1.46e-15	NA	NA	NA	2.84e-26	NA	6.05e-14	7.21e-11	6.76e-44	2.79e-35
KOG2851	[L] KOG2851 Eukaryotic-type DNA primase, catalytic (small) subunit	2.09e-18	1.45e-36	NA	8.78e-92	NA	NA	3.3e-15	1.34e-19	NA	6.95e-19	1.29e-14	3.06e-19	9.15e-14	5.53e-44	1.11e-41	5.37e-45
KOG2854	[G] KOG2854 Possible pfkB family carbohydrate kinase	8.48e-126	6.51e-62	1.79e-62	3.72e-71	2.34e-25	7.88e-09	7.49e-13	NA	4.28e-25	1.67e-10	1.51e-17	2.12e-17	1.41e-13	1.17e-77	0	0
KOG2855	[G] KOG2855 Ribokinase	1.21e-49	5.69e-52	1.11e-57	7.47e-17	6.64e-46	NA	1.41e-41	NA	1.12e-42	NA	3.87e-50	7.47e-13	1.45e-24	4.16e-44	2.18e-88	2.14e-129
KOG2874	[JD] KOG2874 rRNA processing protein	5.35e-135	9.37e-134	1.55e-137	9.59e-76	NA	NA	7.73e-12	1.94e-12	3.8e-15	5.39e-19	2.29e-12	1.2e-11	4.7e-40	2.8e-49	3.97e-53	7.8e-41
KOG2877	[I] KOG2877 sn-1,2-diacylglycerol ethanolamine- and cholinephosphotranferases	4.42e-45	2.06e-40	7.95e-28	2.93e-37	1.94e-40	8.71e-38	6.03e-35	3.19e-36	4.19e-41	5.97e-35	2.61e-31	1.07e-35	6.83e-33	4.4e-31	4.84e-28	4.33e-24
KOG2906	[K] KOG2906 RNA polymerase III subunit C11	4.37e-13	2.38e-36	1.28e-29	NA	NA	6.02e-08	NA	NA	8.97e-11	5.81e-08	9.35e-07	3.25e-09	1.14e-52	1.82e-62	3.4e-77	7.26e-78
KOG2908	[O] KOG2908 26S proteasome regulatory complex, subunit RPN9/PSMD13	6.48e-33	2.44e-33	4.56e-53	3.95e-45	NA	NA	3.58e-47	NA	NA	NA	1.65e-48	NA	NA	NA	2.29e-24	NA
KOG2909	[C] KOG2909 Vacuolar H+-ATPase V1 sector, subunit C	2.16e-14	1.8e-52	NA	NA	NA	NA	NA	NA	NA	NA	NA	NA	3.21e-08	3.77e-10	1.07e-07	6.09e-49
KOG2916	[J] KOG2916 Translation initiation factor 2, alpha subunit (eIF-2alpha)	6.87e-78	1.21e-85	1.25e-82	5.72e-85	NA	3.69e-56	5.28e-62	2.37e-54	2.65e-28	8.12e-48	1.86e-47	6.99e-41	5.27e-32	5.05e-49	3.44e-46	3.5e-40
KOG2930	[O] KOG2930 SCF ubiquitin ligase, Rbx1 component	2.41e-41	2.48e-61	7.89e-62	1.25e-61	2.16e-27	1.1e-31	3.35e-27	3.85e-29	1.02e-28	1.68e-33	1.02e-27	3.92e-30	1.16e-27	1.38e-41	4.01e-37	4.39e-41
KOG2948	[R] KOG2948 Predicted metal-binding protein	1.45e-87	2.17e-19	1.01e-98	2.48e-57	NA	4.03e-07	NA	NA	NA	1.48e-06	NA	NA	1.27e-11	9.55e-08	2.14e-18	2e-11
KOG2952	[DKT] KOG2952 Cell cycle control protein	6.97e-34	7.52e-33	3.66e-14	2.19e-15	NA	NA	NA	2.45e-13	NA	NA	NA	1.3e-12	NA	1.19e-26	2.73e-26	3.11e-27
KOG2957	[C] KOG2957 Vacuolar H+-ATPase V0 sector, subunit d	3.6e-91	4.56e-92	4.65e-73	1.55e-91	NA	NA	1.04e-06	NA	NA	1.3e-14	3.96e-06	7.94e-08	1.7e-09	3.12e-28	2.33e-08	6.24e-18
KOG2967	[S] KOG2967 Uncharacterized conserved protein	3.02e-34	5.33e-35	6.97e-45	1.83e-37	2.7e-14	1.29e-15	NA	1.56e-11	1.9e-14	2.29e-15	NA	2.15e-11	1.4e-18	2.39e-33	1.14e-26	1.85e-27
KOG2971	[J] KOG2971 RNA-binding protein required for biogenesis of the ribosomal 60S subunit	9.36e-80	1.35e-78	1.71e-74	1.12e-85	1.72e-06	NA	NA	4.87e-06	1.56e-06	NA	NA	NA	3.63e-22	4.77e-23	1.52e-26	3.93e-24
KOG2981	[R] KOG2981 Protein involved in autophagocytosis during starvation	6.08e-42	1.25e-72	9e-71	2.08e-73	2.12e-20	2.88e-08	1.02e-07	8.71e-07	3.82e-21	2.04e-08	7.45e-07	6.79e-07	2.21e-20	6.43e-18	8.94e-48	1.83e-17
KOG2988	[J] KOG2988 60S ribosomal protein L30	1.34e-53	7.51e-58	4.2e-57	2.24e-54	1.87e-11	5.46e-48	3.24e-47	6.34e-46	1.13e-13	1.64e-50	3.96e-50	1.13e-47	7.36e-52	1.85e-44	1.25e-39	1.19e-38
KOG3013	[A] KOG3013 Exosomal 3'-5' exoribonuclease complex, subunit Rrp4	2.08e-56	NA	1.3e-56	3.96e-57	2.13e-37	8.33e-37	5.35e-38	6.67e-37	6.51e-47	4.53e-46	3.47e-46	6.92e-47	4e-41	5.95e-40	7.2e-41	1.46e-41
KOG3022	[D] KOG3022 Predicted ATPase, nucleotide-binding	1.06e-122	2.4e-72	1.24e-127	1.33e-124	1.62e-99	4.92e-55	5.11e-52	NA	2.97e-111	4.49e-56	3.58e-55	8.34e-51	6.29e-112	1.86e-69	1.5e-63	7.13e-65
KOG3031	[J] KOG3031 Protein required for biogenesis of the ribosomal 60S subunit	3.03e-41	1.2e-39	NA	2.05e-30	NA	NA	NA	NA	NA	NA	NA	NA	8.49e-06	1.65e-13	3.82e-08	4.99e-08
KOG3048	[O] KOG3048 Molecular chaperone Prefoldin, subunit 5	8.88e-23	2.11e-23	1.01e-23	3.65e-15	NA	NA	NA	NA	NA	NA	NA	NA	NA	NA	3.43e-18	NA
KOG3049	[C] KOG3049 Succinate dehydrogenase, Fe-S protein subunit	8.11e-111	3.12e-118	2.79e-120	4.25e-119	NA	6.53e-68	1.15e-69	2.26e-68	9.2e-107	6.56e-68	8.98e-108	2.55e-82	1.09e-103	2.07e-85	1.29e-103	1.71e-85
KOG3052	[C] KOG3052 Cytochrome c1	6.26e-87	1.5e-87	8.86e-72	1.02e-79	NA	NA	4.31e-43	1.23e-28	8.1e-09	NA	1.55e-68	1.19e-48	NA	2.23e-08	1.66e-70	1.22e-53
KOG3064	[A] KOG3064 RNA-binding nuclear protein (MAK16) containing a distinct C4 Zn-finger	3.84e-28	1.87e-73	5.37e-19	3.51e-81	NA	5.52e-28	1.43e-26	9.98e-25	NA	9.75e-28	2.7e-26	2.17e-26	9.48e-16	3.32e-35	4.29e-44	1.23e-75
KOG3079	[F] KOG3079 Uridylate kinase/adenylate kinase	2.4e-60	1.56e-61	9.78e-48	2.1e-42	4.77e-48	1.99e-17	1.8e-22	1.05e-21	7.38e-49	1.09e-22	8.36e-34	4.69e-36	5.58e-20	1.16e-20	3.27e-17	3.55e-19
KOG3090	[O] KOG3090 Prohibitin-like protein	5.56e-60	7.13e-71	1.34e-88	NA	6e-06	NA	NA	NA	NA	NA	7.04e-30	3.59e-10	2.76e-08	3.16e-14	9.06e-27	4.23e-08
KOG3106	[U] KOG3106 ER lumen protein retaining receptor	1.56e-63	1.89e-71	5.85e-71	3.89e-64	7.38e-10	7.26e-06	3.8e-08	1.52e-12	3.12e-10	2.09e-06	8.74e-09	1.86e-17	1.05e-11	2.77e-12	1.32e-15	4.43e-16
KOG3147	[G] KOG3147 6-phosphogluconolactonase - like protein	1.5e-09	5.5e-19	4.44e-21	2.9e-08	NA	NA	2.17e-37	6.54e-12	NA	NA	1.95e-35	9.5e-10	NA	NA	1.04e-17	3.48e-07
KOG3149	[K] KOG3149 Transcription initiation factor IIF, auxiliary subunit	8.33e-13	1.44e-08	1.95e-10	4.59e-10	NA	NA	NA	NA	NA	NA	NA	NA	1.87e-07	1.54e-47	9.94e-154	1.55e-111
KOG3157	[R] KOG3157 Proline synthetase co-transcribed protein	1.46e-55	8.95e-17	7.7e-29	6.85e-50	NA	1.69e-08	8.24e-29	7.22e-11	6.43e-08	1.28e-08	1.38e-34	1.01e-40	3.21e-09	4.07e-12	5.27e-16	1.14e-39
KOG3163	[R] KOG3163 Uncharacterized conserved protein related to ribosomal protein S8E	9.51e-119	7.26e-123	NA	6.37e-115	4.92e-31	6.87e-10	1.1e-09	2.04e-09	7.99e-28	8.03e-10	2.59e-09	2.12e-09	2.05e-36	1.54e-36	1.75e-35	2.66e-36
KOG3164	[R] KOG3164 Uncharacterized proteins of PilT N-term./Vapc superfamily	4.1e-38	2.39e-37	3.84e-17	NA	NA	NA	NA	NA	NA	NA	NA	NA	2.2e-11	3.08e-07	3.76e-08	1.32e-06
KOG3167	[A] KOG3167 Box H/ACA snoRNP component, involved in ribosomal RNA pseudouridinylation	3.82e-29	9.54e-25	6.02e-29	5.49e-25	NA	NA	NA	NA	1.02e-06	3.18e-06	2.8e-06	NA	3.66e-27	4.62e-13	5.93e-36	3.51e-34
KOG3174	[Z] KOG3174 F-actin capping protein, beta subunit	3.22e-41	6.81e-29	9.47e-40	NA	NA	NA	NA	NA	NA	NA	NA	NA	4.49e-35	1.09e-29	3.04e-28	1.49e-30
KOG3180	[C] KOG3180 Electron transfer flavoprotein, beta subunit	1.79e-78	1.11e-84	2.63e-109	1.28e-62	NA	8.75e-06	4.53e-06	4.97e-22	1.75e-10	NA	3.56e-101	1.9e-29	6.38e-29	4.9e-12	6.77e-71	1.04e-115
KOG3185	[J] KOG3185 Translation initiation factor 6 (eIF-6)	2.11e-81	NA	NA	NA	3.14e-14	NA	NA	NA	3.23e-14	NA	NA	NA	4.68e-20	8.32e-17	3.16e-15	3.98e-14
KOG3188	[S] KOG3188 Uncharacterized conserved protein	5.54e-25	1.06e-38	1.67e-37	5.12e-40	NA	3.14e-24	8.62e-24	3.23e-25	5.24e-23	4.39e-24	1.87e-23	2.66e-24	2.17e-14	4.76e-14	4.67e-16	1.22e-18
KOG3189	[I] KOG3189 Phosphomannomutase	5.36e-101	1.38e-86	5.79e-41	2.43e-108	7.5e-08	1.88e-97	NA	7.51e-96	1.31e-08	1.81e-97	NA	2.62e-96	1.89e-16	8.63e-83	1.6e-15	2.12e-86
KOG3204	[J] KOG3204 60S ribosomal protein L13a	1.13e-76	2.75e-74	2.96e-39	3.38e-72	5.54e-14	3.45e-15	5.25e-07	2.5e-13	4.21e-16	1.93e-15	8.92e-07	1.16e-13	4.94e-16	3.51e-20	1.16e-71	3.76e-44
KOG3205	[T] KOG3205 Rho GDP-dissociation inhibitor	NA	NA	NA	NA	NA	NA	NA	NA	NA	NA	NA	NA	3.07e-48	1.93e-62	2.84e-68	5.57e-61
KOG3218	[K] KOG3218 RNA polymerase, 25-kDa subunit (common to polymerases I, II and III)	2.9e-59	2.37e-64	2.86e-36	NA	NA	NA	NA	NA	NA	1.85e-08	NA	NA	1.65e-13	2.41e-09	9.53e-09	NA
KOG3222	[F] KOG3222 Inosine triphosphate pyrophosphatase	1.51e-69	1.14e-51	1.7e-42	4.95e-68	6.88e-18	1.41e-12	1.64e-13	3.39e-19	1.39e-18	5.64e-13	5.05e-19	1.94e-19	5.51e-18	3.43e-20	1.88e-24	4.84e-24
KOG3229	[U] KOG3229 Vacuolar sorting protein VPS24	1.77e-24	3.32e-33	1.13e-10	1.24e-27	NA	NA	NA	NA	NA	NA	NA	NA	1.8e-23	4.49e-31	1.29e-80	7.77e-33
KOG3232	[U] KOG3232 Vacuolar assembly/sorting protein DID2	NA	NA	NA	NA	NA	NA	NA	NA	NA	NA	NA	NA	7.73e-08	1.29e-10	4.5e-07	3.65e-09
KOG3237	[S] KOG3237 Uncharacterized conserved protein	1.15e-14	1.31e-15	NA	NA	NA	NA	NA	NA	NA	NA	NA	NA	NA	NA	NA	NA
KOG3239	[R] KOG3239 Density-regulated protein related to translation initiation factor 1 (eIF-1/SUI1)	4.48e-25	4.51e-24	NA	NA	NA	NA	NA	NA	NA	NA	NA	NA	2.95e-06	NA	NA	NA
KOG3271	[J] KOG3271 Translation initiation factor 5A (eIF-5A)	6.92e-52	2.13e-55	1.14e-50	7.85e-51	NA	5.11e-27	8.9e-40	2.64e-17	5.75e-15	1.36e-27	1.48e-38	1.07e-17	1.77e-23	4.58e-24	1.22e-28	1.29e-17
KOG3273	[O] KOG3273 Predicted RNA-binding protein Pno1p interacting with Nob1p and involved in 26S proteasome assembly	2.69e-85	3.24e-89	1.37e-88	2.16e-88	2.68e-65	3.33e-52	9.99e-51	4.7e-51	2.19e-65	1.96e-61	2.85e-59	2.21e-60	3.41e-61	3.38e-59	3e-57	1.05e-56
KOG3275	[T] KOG3275 Zinc-binding protein of the histidine triad (HIT) family	7.04e-23	4.85e-54	3.14e-47	5.57e-42	NA	1.28e-07	5.3e-46	3.1e-32	NA	6.89e-08	1.29e-44	5.36e-39	9.71e-61	3.67e-55	1.41e-38	4.65e-55
KOG3283	[J] KOG3283 40S ribosomal protein S8	1.04e-70	1.6e-80	3.94e-71	1.56e-72	4.24e-64	4.03e-12	1.98e-13	1.68e-11	8.67e-69	4.49e-12	1.19e-12	1.48e-10	5.2e-59	1.88e-19	2.37e-19	8.16e-19
KOG3284	[U] KOG3284 Vacuolar sorting protein VPS28	1.23e-41	2.75e-39	NA	NA	NA	NA	NA	NA	NA	NA	NA	NA	3.61e-07	NA	3.62e-06	5.39e-06
KOG3285	[DZ] KOG3285 Spindle assembly checkpoint protein	7e-30	2.05e-25	2.38e-35	NA	NA	NA	7.44e-08	NA	NA	NA	1.23e-07	NA	1.36e-15	3.84e-18	1.04e-18	1.81e-15
KOG3291	[J] KOG3291 Ribosomal protein S7	6.77e-104	1.34e-109	2.82e-67	9.45e-104	2.63e-85	2.47e-95	1.45e-97	4.41e-83	4.81e-86	2.09e-95	4.26e-97	3.95e-83	2.99e-75	1.31e-80	4.62e-81	5.91e-68
KOG3295	[J] KOG3295 60S Ribosomal protein L13	1.39e-54	6.04e-57	7.21e-57	7.31e-55	5.16e-41	4.65e-49	1.44e-49	1.59e-47	4.88e-42	1.99e-43	2.67e-43	5.68e-42	5.78e-32	6.89e-33	8.86e-33	2.51e-33
KOG3297	[K] KOG3297 DNA-directed RNA polymerase subunit E'	4.24e-33	1.12e-35	NA	NA	NA	NA	NA	NA	NA	NA	NA	NA	2.87e-66	1.12e-61	2.08e-54	4.67e-53
KOG3301	[J] KOG3301 Ribosomal protein S4	2.97e-78	3.66e-88	9.42e-88	NA	2.52e-69	3.06e-71	4.37e-71	9.76e-71	4.83e-75	1.65e-77	7.33e-77	5.49e-77	7.88e-72	2e-73	3.92e-73	1.31e-72
KOG3311	[J] KOG3311 Ribosomal protein S18	5.99e-64	1.76e-68	8.3e-64	2.55e-69	1.85e-36	1.17e-25	6.1e-28	2.78e-20	5.02e-33	7.79e-26	1.43e-26	1.4e-20	2.42e-40	1.54e-37	5.34e-42	6.11e-37
KOG3313	[O] KOG3313 Molecular chaperone Prefoldin, subunit 3	8.84e-30	1.19e-47	3.52e-21	1.12e-45	6e-07	NA	NA	NA	2.57e-07	NA	NA	NA	NA	1.85e-09	NA	1.28e-06
KOG3318	[S] KOG3318 Predicted membrane protein	2.77e-17	NA	2.88e-17	NA	NA	NA	NA	NA	NA	NA	NA	NA	1.85e-08	1.89e-08	1.18e-08	7.79e-11
KOG3320	[J] KOG3320 40S ribosomal protein S7	5.51e-54	1.79e-57	3.39e-57	1.11e-52	NA	6.91e-50	3.84e-43	1.61e-43	4.48e-50	5.91e-50	3.82e-49	5.6e-44	5.18e-33	6.98e-23	1.84e-23	2.63e-26
KOG3330	[U] KOG3330 Transport protein particle (TRAPP) complex subunit	1.42e-46	1.76e-57	1.14e-53	7.46e-57	NA	9.65e-10	1.76e-10	3.34e-10	NA	8.51e-10	8.28e-11	7.33e-11	5.78e-10	7.87e-16	2.28e-14	3.95e-16
KOG3343	[U] KOG3343 Vesicle coat complex COPI, zeta subunit	2.12e-20	1.23e-24	1.64e-24	2.88e-23	NA	NA	NA	NA	NA	NA	NA	NA	6.21e-11	1.54e-09	3.56e-45	2.43e-46
KOG3349	[R] KOG3349 Predicted glycosyltransferase	1.55e-32	5.03e-21	7.07e-18	2.54e-26	NA	NA	NA	NA	4.38e-06	NA	NA	NA	4.95e-57	8.15e-45	3.64e-43	1.21e-37
KOG3361	[C] KOG3361 Iron binding protein involved in Fe-S cluster formation	1.37e-47	9.5e-53	8.18e-48	2.38e-37	8.68e-51	NA	4.97e-06	6.92e-06	2.34e-45	NA	4.59e-57	4.67e-12	2.1e-49	1.99e-11	1.79e-56	1.86e-14
KOG3372	[U] KOG3372 Signal peptidase complex subunit	1.5e-13	2.97e-14	2.99e-06	NA	NA	NA	NA	NA	NA	NA	NA	NA	NA	NA	NA	NA
KOG3387	[AJ] KOG3387 60S ribosomal protein 15.5kD/SNU13, NHP2/L7A family (includes ribonuclease P subunit p38), involved in splicing	1.74e-46	5.66e-67	9.21e-46	3.25e-67	2.14e-17	3.37e-16	2.08e-17	7.9e-12	4.3e-08	3.99e-11	2.93e-10	2.5e-10	1.31e-14	1.88e-18	1.49e-16	8.52e-16
KOG3400	[K] KOG3400 RNA polymerase subunit 8	4.38e-06	2.33e-13	3.05e-18	NA	NA	NA	NA	NA	NA	NA	NA	NA	2.13e-44	8.4e-10	1.4e-47	7.38e-15
KOG3404	[K] KOG3404 G10 protein/predicted nuclear transcription regulator	1.62e-45	3.56e-48	9.96e-22	4.02e-47	NA	NA	NA	NA	1.81e-15	NA	NA	NA	1.28e-14	1.94e-20	4.21e-58	9.24e-56
KOG3405	[K] KOG3405 RNA polymerase subunit K	2.13e-13	1.27e-34	NA	NA	NA	NA	NA	NA	1.36e-11	NA	NA	NA	6.14e-13	1.68e-06	3.73e-06	2.79e-06
KOG3406	[J] KOG3406 40S ribosomal protein S12	1.14e-35	8.32e-34	4.07e-35	1.06e-29	NA	NA	NA	NA	9.61e-10	9.95e-06	NA	NA	3.66e-06	3.64e-06	NA	NA
KOG3411	[J] KOG3411 40S ribosomal protein S19	1.16e-55	3.11e-57	5.7e-55	1.22e-56	NA	6.94e-13	2.28e-10	1.02e-12	5.98e-08	4.55e-13	2.18e-10	2.97e-12	2.31e-15	1.3e-25	1.6e-25	1.42e-24
KOG3418	[J] KOG3418 60S ribosomal protein L27	3.09e-45	5.22e-45	2.47e-31	5.59e-41	NA	6.79e-13	1.04e-07	NA	6.31e-07	1.35e-12	1.05e-06	1.53e-09	3.52e-21	3.64e-20	1.52e-19	1.18e-18
KOG3428	[A] KOG3428 Small nuclear ribonucleoprotein SMD1 and related snRNPs	8.41e-35	1.2e-39	2.88e-39	6.86e-32	NA	5.25e-11	1.06e-12	1.91e-09	4.91e-10	8.28e-11	6.47e-13	1.35e-09	2.37e-12	1.07e-53	2.27e-52	8.98e-29
KOG3430	[Z] KOG3430 Dynein light chain type 1	4.42e-40	7.34e-61	7.99e-52	3.75e-56	1.21e-31	7.94e-30	3.76e-31	2.5e-30	5.17e-32	3e-30	1.92e-30	1.92e-30	1.84e-24	5.53e-30	9.61e-30	2.02e-33
KOG3432	[C] KOG3432 Vacuolar H+-ATPase V1 sector, subunit F	1.08e-32	2.01e-35	2.05e-28	3.6e-34	NA	2.76e-14	5.12e-07	8.95e-08	NA	1.69e-14	5.14e-07	5.09e-08	4.12e-07	6.94e-12	6.17e-18	1.21e-16
KOG3436	[J] KOG3436 60S ribosomal protein L35	3.22e-44	1.08e-44	1.36e-43	8.66e-44	NA	8.4e-38	1.6e-37	9.41e-16	1.03e-29	1.96e-27	1.58e-27	3.08e-15	2.38e-78	5.38e-69	6.77e-67	1.92e-69
KOG3442	[S] KOG3442 Uncharacterized conserved protein	NA	NA	NA	NA	NA	NA	NA	NA	NA	NA	NA	NA	5.74e-09	2.69e-07	2.69e-06	1.79e-07
KOG3448	[A] KOG3448 Predicted snRNP core protein	2.25e-16	5.94e-44	2.32e-11	3.57e-38	NA	3.73e-11	NA	NA	2.89e-13	2.26e-10	3.36e-10	3.59e-06	3.77e-15	7.53e-15	1.23e-11	4.88e-10
KOG3449	[J] KOG3449 60S acidic ribosomal protein P2	3.52e-11	5.48e-15	NA	NA	NA	NA	NA	NA	NA	2.61e-12	NA	NA	5.53e-13	4.17e-13	8.9e-16	3.51e-16
KOG3453	[C] KOG3453 Cytochrome c	5.99e-44	2.57e-45	6.9e-46	1.75e-45	9.74e-38	1.45e-39	6.96e-40	6.63e-40	1.01e-38	5.76e-40	6.99e-40	1.7e-39	1.83e-37	1.5e-38	7.07e-39	1.88e-38
KOG3457	[O] KOG3457 Sec61 protein translocation complex, beta subunit	2.76e-11	2.1e-13	1.5e-11	NA	NA	NA	NA	NA	NA	NA	NA	NA	NA	NA	3.13e-46	1.09e-39
KOG3459	[A] KOG3459 Small nuclear ribonucleoprotein (snRNP) Sm core protein	1.45e-36	1.16e-49	1.02e-46	6.68e-50	1.02e-07	4.67e-34	6.36e-13	1.25e-19	1.97e-10	3.62e-34	3.08e-13	2.67e-20	7.81e-23	1.13e-26	1.6e-17	6.27e-22
KOG3463	[K] KOG3463 Transcription initiation factor IIA, gamma subunit	NA	NA	NA	NA	NA	NA	NA	NA	NA	NA	NA	NA	NA	NA	NA	NA
KOG3464	[J] KOG3464 60S ribosomal protein L44	2.01e-19	1.44e-45	NA	6.57e-46	NA	1.67e-08	NA	1.96e-10	4.93e-07	2.62e-10	5.98e-10	1.34e-10	8.83e-11	4.07e-13	7.83e-12	2.71e-12
KOG3475	[J] KOG3475 60S ribosomal protein L37	6.64e-36	9.47e-37	2.24e-36	1.65e-31	NA	8.9e-07	1.62e-07	NA	3.16e-21	8.5e-12	7.03e-09	6.15e-08	2.21e-20	3.09e-20	1.59e-17	4.08e-10
KOG3479	[U] KOG3479 Mitochondrial import inner membrane translocase, subunit TIM9	2.44e-08	1e-18	NA	NA	NA	NA	NA	NA	NA	NA	NA	NA	1.39e-06	NA	NA	NA
KOG3480	[U] KOG3480 Mitochondrial import inner membrane translocase, subunits TIM10/TIM12	2.52e-12	3.68e-06	NA	NA	NA	NA	NA	NA	NA	NA	NA	NA	1.52e-06	5.64e-10	1.03e-10	1.56e-07
KOG3482	[A] KOG3482 Small nuclear ribonucleoprotein (snRNP) SMF	1.1e-40	3.45e-39	3.34e-40	1.63e-22	5.1e-07	2.05e-16	1.49e-07	1.74e-06	1.77e-09	3.16e-16	2.04e-07	6.73e-08	2.14e-13	3.49e-13	2.9e-17	4.07e-36
KOG3489	[U] KOG3489 Mitochondrial import inner membrane translocase, subunit TIM8	NA	7.27e-07	NA	NA	NA	NA	NA	NA	NA	NA	NA	NA	NA	NA	NA	NA
KOG3493	[O] KOG3493 Ubiquitin-like protein	NA	5.01e-26	NA	2.21e-33	NA	6.37e-16	1.76e-13	1.36e-12	1.26e-12	1.55e-16	3.76e-13	2.87e-12	1.45e-43	9.39e-48	1.25e-35	1.22e-35
KOG3497	[K] KOG3497 DNA-directed RNA polymerase, subunit RPB10	1.34e-13	1.66e-13	8.64e-25	8.18e-25	NA	NA	NA	NA	NA	NA	NA	NA	5.12e-43	3.06e-24	4.34e-80	7.64e-58
KOG3498	[U] KOG3498 Preprotein translocase, gamma subunit	NA	1.08e-23	1.81e-24	NA	NA	5.97e-20	4.73e-20	8.17e-21	4.97e-06	1.4e-19	4.07e-19	3.42e-19	9.68e-07	1.03e-18	1.73e-18	1.77e-18
KOG3499	[J] KOG3499 60S ribosomal protein L38	1.84e-16	NA	NA	NA	NA	8.89e-09	NA	NA	8.22e-07	2.73e-09	NA	NA	NA	1.88e-12	2.57e-12	NA
KOG3502	[J] KOG3502 40S ribosomal protein S28	9.71e-11	3.14e-26	NA	9.73e-15	NA	NA	NA	NA	4.36e-11	NA	NA	NA	1.68e-11	1.91e-08	1.34e-29	5.95e-28
KOG3503	[A] KOG3503 H/ACA snoRNP complex, subunit NOP10	5.84e-11	1.17e-20	NA	NA	NA	NA	NA	NA	NA	NA	NA	NA	6.47e-07	1.55e-06	3.02e-15	5.57e-17
KOG3506	[J] KOG3506 40S ribosomal protein S29	7.87e-08	1.35e-08	2.73e-08	2.66e-08	NA	NA	NA	NA	NA	NA	NA	NA	9.87e-07	5.65e-06	NA	3.22e-06
KOG3855	[HC] KOG3855 Monooxygenase involved in coenzyme Q (ubiquinone) biosynthesis	1.5e-09	7.31e-09	4.53e-43	NA	NA	NA	9.32e-22	6.93e-06	NA	NA	1e-50	4.2e-35	1.6e-67	1.98e-30	1.05e-59	3.91e-51
KOG3954	[C] KOG3954 Electron transfer flavoprotein, alpha subunit	4.26e-77	1.59e-102	1.64e-122	3.57e-15	9.1e-08	1.63e-91	2.65e-27	8.05e-39	2.51e-08	1.06e-88	6.63e-105	1.56e-59	1.21e-10	9.28e-72	2.85e-80	7.62e-117
KOG3974	[G] KOG3974 Predicted sugar kinase	4.38e-54	1.54e-55	1.15e-42	2.16e-39	2.9e-50	3.48e-08	1.3e-16	NA	3.43e-50	8.58e-08	1.85e-18	7.81e-13	4.55e-49	2.94e-27	3.32e-50	2.97e-20
KOG4392	[K] KOG4392 RNA polymerase, subunit L	2.94e-18	3.14e-23	3.02e-23	2.25e-26	NA	2.33e-06	1.6e-06	NA	NA	1.43e-06	1.27e-06	3.27e-06	NA	NA	NA	NA
KOG4655	[A] KOG4655 U3 small nucleolar ribonucleoprotein (snoRNP) component	1.45e-61	6.19e-13	3.26e-43	9.51e-26	NA	NA	5.72e-06	1.66e-17	3.88e-08	4.21e-09	6.09e-09	5.34e-16	4.95e-14	2.05e-30	2.74e-31	3.28e-30
	Total number of recovered CEGMA genes	436	433	408	396	226	280	324	297	322	317	350	348	410	419	436	435
	Percentage of recovered CEGMA genes	95.2	94.5	89.1	86.5	49.3	61.1	70.7	64.8	70.3	69.2	76.4	76	89.5	91.5	95.2	95
