# Supplementary material for: Symbiodinium genomes reveal adaptive evolution of functions related to coral-dinoflagellate symbiosis
Source: Commun Biol. 2018 Jul 17;1:95. doi: 10.1038/s42003-018-0098-3 (PMC6123633; doi:10.1038/s42003-018-0098-3)
Supplement: Supplementary file 4 — Supplementary Data 2 [file 42003_2018_98_MOESM4_ESM.xlsx]

## Sheet: SuppData_2
Supplementary Data 2. Syntenic collinear blocks within each of the four genomes of S. goreaui (Sgoreaui), S. kawagutii (Skawagutii), S. microadriaticum (Smic) and S. minutum (Smin).
Region 1 (scaffold)	Region 2 (scaffold)	Number of genes	KEGG annotation for genes within the collinear block (for S. goreaui and S. kawagutii only)
Sgoreaui_1	Sgoreaui_1	50	path:map01100 Metabolic pathways; path:map01230 Biosynthesis of amino acids; path:map01130 Biosynthesis of antibiotics; path:map04142 Lysosome; path:map01110 Biosynthesis of secondary metabolites; path:map01120 Microbial metabolism in diverse environments; path:map02020 Two-component system; path:map01200 Carbon metabolism; path:map02010 ABC transporters; path:map03070 Bacterial secretion system;…
Sgoreaui_1	Sgoreaui_1	38	path:map01100 Metabolic pathways; path:map01230 Biosynthesis of amino acids; path:map01130 Biosynthesis of antibiotics; path:map04142 Lysosome; path:map01110 Biosynthesis of secondary metabolites; path:map01120 Microbial metabolism in diverse environments; path:map02020 Two-component system; path:map01200 Carbon metabolism; path:map02010 ABC transporters; path:map03070 Bacterial secretion system;…
Sgoreaui_1	Sgoreaui_1	27	path:map01100 Metabolic pathways; path:map01230 Biosynthesis of amino acids; path:map01130 Biosynthesis of antibiotics; path:map04142 Lysosome; path:map01110 Biosynthesis of secondary metabolites; path:map01120 Microbial metabolism in diverse environments; path:map02020 Two-component system; path:map01200 Carbon metabolism; path:map02010 ABC transporters; path:map03070 Bacterial secretion system;…
Sgoreaui_1	Sgoreaui_1	25	path:map01100 Metabolic pathways; path:map01230 Biosynthesis of amino acids; path:map01130 Biosynthesis of antibiotics; path:map04142 Lysosome; path:map01110 Biosynthesis of secondary metabolites; path:map01120 Microbial metabolism in diverse environments; path:map02020 Two-component system; path:map01200 Carbon metabolism; path:map02010 ABC transporters; path:map03070 Bacterial secretion system;…
Sgoreaui_1	Sgoreaui_1	21	path:map01100 Metabolic pathways; path:map01230 Biosynthesis of amino acids; path:map01130 Biosynthesis of antibiotics; path:map04142 Lysosome; path:map01110 Biosynthesis of secondary metabolites; path:map01120 Microbial metabolism in diverse environments; path:map02020 Two-component system; path:map01200 Carbon metabolism; path:map02010 ABC transporters; path:map03070 Bacterial secretion system;…
Sgoreaui_1	Sgoreaui_1	21	path:map01100 Metabolic pathways; path:map01230 Biosynthesis of amino acids; path:map01130 Biosynthesis of antibiotics; path:map04142 Lysosome; path:map01110 Biosynthesis of secondary metabolites; path:map01120 Microbial metabolism in diverse environments; path:map02020 Two-component system; path:map01200 Carbon metabolism; path:map02010 ABC transporters; path:map03070 Bacterial secretion system;…
Sgoreaui_1	Sgoreaui_1	20	path:map01100 Metabolic pathways; path:map01230 Biosynthesis of amino acids; path:map01130 Biosynthesis of antibiotics; path:map04142 Lysosome; path:map01110 Biosynthesis of secondary metabolites; path:map01120 Microbial metabolism in diverse environments; path:map02020 Two-component system; path:map01200 Carbon metabolism; path:map02010 ABC transporters; path:map03070 Bacterial secretion system;…
Sgoreaui_1	Sgoreaui_1	20	path:map01100 Metabolic pathways; path:map01230 Biosynthesis of amino acids; path:map01130 Biosynthesis of antibiotics; path:map04142 Lysosome; path:map01110 Biosynthesis of secondary metabolites; path:map01120 Microbial metabolism in diverse environments; path:map02020 Two-component system; path:map01200 Carbon metabolism; path:map02010 ABC transporters; path:map03070 Bacterial secretion system;…
Sgoreaui_1	Sgoreaui_1	20	path:map01100 Metabolic pathways; path:map01230 Biosynthesis of amino acids; path:map01130 Biosynthesis of antibiotics; path:map04142 Lysosome; path:map01110 Biosynthesis of secondary metabolites; path:map01120 Microbial metabolism in diverse environments; path:map02020 Two-component system; path:map01200 Carbon metabolism; path:map02010 ABC transporters; path:map03070 Bacterial secretion system;…
Sgoreaui_1	Sgoreaui_1	17	path:map01100 Metabolic pathways; path:map01230 Biosynthesis of amino acids; path:map01130 Biosynthesis of antibiotics; path:map04142 Lysosome; path:map01110 Biosynthesis of secondary metabolites; path:map01120 Microbial metabolism in diverse environments; path:map02020 Two-component system; path:map01200 Carbon metabolism; path:map02010 ABC transporters; path:map03070 Bacterial secretion system;…
Sgoreaui_1	Sgoreaui_1	17	path:map01100 Metabolic pathways; path:map01230 Biosynthesis of amino acids; path:map01130 Biosynthesis of antibiotics; path:map04142 Lysosome; path:map01110 Biosynthesis of secondary metabolites; path:map01120 Microbial metabolism in diverse environments; path:map02020 Two-component system; path:map01200 Carbon metabolism; path:map02010 ABC transporters; path:map03070 Bacterial secretion system;…
Sgoreaui_1	Sgoreaui_1	17	path:map01100 Metabolic pathways; path:map01230 Biosynthesis of amino acids; path:map01130 Biosynthesis of antibiotics; path:map04142 Lysosome; path:map01110 Biosynthesis of secondary metabolites; path:map01120 Microbial metabolism in diverse environments; path:map02020 Two-component system; path:map01200 Carbon metabolism; path:map02010 ABC transporters; path:map03070 Bacterial secretion system;…
Sgoreaui_1	Sgoreaui_1	16	path:map01100 Metabolic pathways; path:map01230 Biosynthesis of amino acids; path:map01130 Biosynthesis of antibiotics; path:map04142 Lysosome; path:map01110 Biosynthesis of secondary metabolites; path:map01120 Microbial metabolism in diverse environments; path:map02020 Two-component system; path:map01200 Carbon metabolism; path:map02010 ABC transporters; path:map03070 Bacterial secretion system;…
Sgoreaui_1	Sgoreaui_1	16	path:map01100 Metabolic pathways; path:map01230 Biosynthesis of amino acids; path:map01130 Biosynthesis of antibiotics; path:map04142 Lysosome; path:map01110 Biosynthesis of secondary metabolites; path:map01120 Microbial metabolism in diverse environments; path:map02020 Two-component system; path:map01200 Carbon metabolism; path:map02010 ABC transporters; path:map03070 Bacterial secretion system;…
Sgoreaui_1	Sgoreaui_1	16	path:map01100 Metabolic pathways; path:map01230 Biosynthesis of amino acids; path:map01130 Biosynthesis of antibiotics; path:map04142 Lysosome; path:map01110 Biosynthesis of secondary metabolites; path:map01120 Microbial metabolism in diverse environments; path:map02020 Two-component system; path:map01200 Carbon metabolism; path:map02010 ABC transporters; path:map03070 Bacterial secretion system;…
Sgoreaui_1	Sgoreaui_1	15	path:map01100 Metabolic pathways; path:map01230 Biosynthesis of amino acids; path:map01130 Biosynthesis of antibiotics; path:map04142 Lysosome; path:map01110 Biosynthesis of secondary metabolites; path:map01120 Microbial metabolism in diverse environments; path:map02020 Two-component system; path:map01200 Carbon metabolism; path:map02010 ABC transporters; path:map03070 Bacterial secretion system;…
Sgoreaui_1	Sgoreaui_1	15	path:map01100 Metabolic pathways; path:map01230 Biosynthesis of amino acids; path:map01130 Biosynthesis of antibiotics; path:map04142 Lysosome; path:map01110 Biosynthesis of secondary metabolites; path:map01120 Microbial metabolism in diverse environments; path:map02020 Two-component system; path:map01200 Carbon metabolism; path:map02010 ABC transporters; path:map03070 Bacterial secretion system;…
Sgoreaui_1	Sgoreaui_1	14	path:map01100 Metabolic pathways; path:map01230 Biosynthesis of amino acids; path:map01130 Biosynthesis of antibiotics; path:map04142 Lysosome; path:map01110 Biosynthesis of secondary metabolites; path:map01120 Microbial metabolism in diverse environments; path:map02020 Two-component system; path:map01200 Carbon metabolism; path:map02010 ABC transporters; path:map03070 Bacterial secretion system;…
Sgoreaui_1	Sgoreaui_1	14	path:map01100 Metabolic pathways; path:map01230 Biosynthesis of amino acids; path:map01130 Biosynthesis of antibiotics; path:map04142 Lysosome; path:map01110 Biosynthesis of secondary metabolites; path:map01120 Microbial metabolism in diverse environments; path:map02020 Two-component system; path:map01200 Carbon metabolism; path:map02010 ABC transporters; path:map03070 Bacterial secretion system;…
Sgoreaui_1	Sgoreaui_1	14	path:map01100 Metabolic pathways; path:map01230 Biosynthesis of amino acids; path:map01130 Biosynthesis of antibiotics; path:map04142 Lysosome; path:map01110 Biosynthesis of secondary metabolites; path:map01120 Microbial metabolism in diverse environments; path:map02020 Two-component system; path:map01200 Carbon metabolism; path:map02010 ABC transporters; path:map03070 Bacterial secretion system;…
Sgoreaui_1	Sgoreaui_1	14	path:map01100 Metabolic pathways; path:map01230 Biosynthesis of amino acids; path:map01130 Biosynthesis of antibiotics; path:map04142 Lysosome; path:map01110 Biosynthesis of secondary metabolites; path:map01120 Microbial metabolism in diverse environments; path:map02020 Two-component system; path:map01200 Carbon metabolism; path:map02010 ABC transporters; path:map03070 Bacterial secretion system;…
Sgoreaui_1	Sgoreaui_1	14	path:map01100 Metabolic pathways; path:map01230 Biosynthesis of amino acids; path:map01130 Biosynthesis of antibiotics; path:map04142 Lysosome; path:map01110 Biosynthesis of secondary metabolites; path:map01120 Microbial metabolism in diverse environments; path:map02020 Two-component system; path:map01200 Carbon metabolism; path:map02010 ABC transporters; path:map03070 Bacterial secretion system;…
Sgoreaui_1	Sgoreaui_1	14	path:map01100 Metabolic pathways; path:map01230 Biosynthesis of amino acids; path:map01130 Biosynthesis of antibiotics; path:map04142 Lysosome; path:map01110 Biosynthesis of secondary metabolites; path:map01120 Microbial metabolism in diverse environments; path:map02020 Two-component system; path:map01200 Carbon metabolism; path:map02010 ABC transporters; path:map03070 Bacterial secretion system;…
Sgoreaui_1	Sgoreaui_1	13	path:map01100 Metabolic pathways; path:map01230 Biosynthesis of amino acids; path:map01130 Biosynthesis of antibiotics; path:map04142 Lysosome; path:map01110 Biosynthesis of secondary metabolites; path:map01120 Microbial metabolism in diverse environments; path:map02020 Two-component system; path:map01200 Carbon metabolism; path:map02010 ABC transporters; path:map03070 Bacterial secretion system;…
Sgoreaui_1	Sgoreaui_1	13	path:map01100 Metabolic pathways; path:map01230 Biosynthesis of amino acids; path:map01130 Biosynthesis of antibiotics; path:map04142 Lysosome; path:map01110 Biosynthesis of secondary metabolites; path:map01120 Microbial metabolism in diverse environments; path:map02020 Two-component system; path:map01200 Carbon metabolism; path:map02010 ABC transporters; path:map03070 Bacterial secretion system;…
Sgoreaui_1	Sgoreaui_1	12	path:map01100 Metabolic pathways; path:map01230 Biosynthesis of amino acids; path:map01130 Biosynthesis of antibiotics; path:map04142 Lysosome; path:map01110 Biosynthesis of secondary metabolites; path:map01120 Microbial metabolism in diverse environments; path:map02020 Two-component system; path:map01200 Carbon metabolism; path:map02010 ABC transporters; path:map03070 Bacterial secretion system;…
Sgoreaui_1	Sgoreaui_1	12	path:map01100 Metabolic pathways; path:map01230 Biosynthesis of amino acids; path:map01130 Biosynthesis of antibiotics; path:map04142 Lysosome; path:map01110 Biosynthesis of secondary metabolites; path:map01120 Microbial metabolism in diverse environments; path:map02020 Two-component system; path:map01200 Carbon metabolism; path:map02010 ABC transporters; path:map03070 Bacterial secretion system;…
Sgoreaui_1	Sgoreaui_1	12	path:map01100 Metabolic pathways; path:map01230 Biosynthesis of amino acids; path:map01130 Biosynthesis of antibiotics; path:map04142 Lysosome; path:map01110 Biosynthesis of secondary metabolites; path:map01120 Microbial metabolism in diverse environments; path:map02020 Two-component system; path:map01200 Carbon metabolism; path:map02010 ABC transporters; path:map03070 Bacterial secretion system;…
Sgoreaui_1	Sgoreaui_1	12	path:map01100 Metabolic pathways; path:map01230 Biosynthesis of amino acids; path:map01130 Biosynthesis of antibiotics; path:map04142 Lysosome; path:map01110 Biosynthesis of secondary metabolites; path:map01120 Microbial metabolism in diverse environments; path:map02020 Two-component system; path:map01200 Carbon metabolism; path:map02010 ABC transporters; path:map03070 Bacterial secretion system;…
Sgoreaui_1	Sgoreaui_1	12	path:map01100 Metabolic pathways; path:map01230 Biosynthesis of amino acids; path:map01130 Biosynthesis of antibiotics; path:map04142 Lysosome; path:map01110 Biosynthesis of secondary metabolites; path:map01120 Microbial metabolism in diverse environments; path:map02020 Two-component system; path:map01200 Carbon metabolism; path:map02010 ABC transporters; path:map03070 Bacterial secretion system;…
Sgoreaui_1	Sgoreaui_1	11	path:map01100 Metabolic pathways; path:map01230 Biosynthesis of amino acids; path:map01130 Biosynthesis of antibiotics; path:map04142 Lysosome; path:map01110 Biosynthesis of secondary metabolites; path:map01120 Microbial metabolism in diverse environments; path:map02020 Two-component system; path:map01200 Carbon metabolism; path:map02010 ABC transporters; path:map03070 Bacterial secretion system;…
Sgoreaui_1	Sgoreaui_1	11	path:map01100 Metabolic pathways; path:map01230 Biosynthesis of amino acids; path:map01130 Biosynthesis of antibiotics; path:map04142 Lysosome; path:map01110 Biosynthesis of secondary metabolites; path:map01120 Microbial metabolism in diverse environments; path:map02020 Two-component system; path:map01200 Carbon metabolism; path:map02010 ABC transporters; path:map03070 Bacterial secretion system;…
Sgoreaui_1	Sgoreaui_1	11	path:map01100 Metabolic pathways; path:map01230 Biosynthesis of amino acids; path:map01130 Biosynthesis of antibiotics; path:map04142 Lysosome; path:map01110 Biosynthesis of secondary metabolites; path:map01120 Microbial metabolism in diverse environments; path:map02020 Two-component system; path:map01200 Carbon metabolism; path:map02010 ABC transporters; path:map03070 Bacterial secretion system;…
Sgoreaui_1	Sgoreaui_1	11	path:map01100 Metabolic pathways; path:map01230 Biosynthesis of amino acids; path:map01130 Biosynthesis of antibiotics; path:map04142 Lysosome; path:map01110 Biosynthesis of secondary metabolites; path:map01120 Microbial metabolism in diverse environments; path:map02020 Two-component system; path:map01200 Carbon metabolism; path:map02010 ABC transporters; path:map03070 Bacterial secretion system;…
Sgoreaui_1	Sgoreaui_1	10	path:map01100 Metabolic pathways; path:map01230 Biosynthesis of amino acids; path:map01130 Biosynthesis of antibiotics; path:map04142 Lysosome; path:map01110 Biosynthesis of secondary metabolites; path:map01120 Microbial metabolism in diverse environments; path:map02020 Two-component system; path:map01200 Carbon metabolism; path:map02010 ABC transporters; path:map03070 Bacterial secretion system;…
Sgoreaui_1	Sgoreaui_1	10	path:map01100 Metabolic pathways; path:map01230 Biosynthesis of amino acids; path:map01130 Biosynthesis of antibiotics; path:map04142 Lysosome; path:map01110 Biosynthesis of secondary metabolites; path:map01120 Microbial metabolism in diverse environments; path:map02020 Two-component system; path:map01200 Carbon metabolism; path:map02010 ABC transporters; path:map03070 Bacterial secretion system;…
Sgoreaui_1	Sgoreaui_1	10	path:map01100 Metabolic pathways; path:map01230 Biosynthesis of amino acids; path:map01130 Biosynthesis of antibiotics; path:map04142 Lysosome; path:map01110 Biosynthesis of secondary metabolites; path:map01120 Microbial metabolism in diverse environments; path:map02020 Two-component system; path:map01200 Carbon metabolism; path:map02010 ABC transporters; path:map03070 Bacterial secretion system;…
Sgoreaui_1	Sgoreaui_1	9	path:map01100 Metabolic pathways; path:map01230 Biosynthesis of amino acids; path:map01130 Biosynthesis of antibiotics; path:map04142 Lysosome; path:map01110 Biosynthesis of secondary metabolites; path:map01120 Microbial metabolism in diverse environments; path:map02020 Two-component system; path:map01200 Carbon metabolism; path:map02010 ABC transporters; path:map03070 Bacterial secretion system;…
Sgoreaui_1	Sgoreaui_1	9	path:map01100 Metabolic pathways; path:map01230 Biosynthesis of amino acids; path:map01130 Biosynthesis of antibiotics; path:map04142 Lysosome; path:map01110 Biosynthesis of secondary metabolites; path:map01120 Microbial metabolism in diverse environments; path:map02020 Two-component system; path:map01200 Carbon metabolism; path:map02010 ABC transporters; path:map03070 Bacterial secretion system;…
Sgoreaui_1	Sgoreaui_1	9	path:map01100 Metabolic pathways; path:map01230 Biosynthesis of amino acids; path:map01130 Biosynthesis of antibiotics; path:map04142 Lysosome; path:map01110 Biosynthesis of secondary metabolites; path:map01120 Microbial metabolism in diverse environments; path:map02020 Two-component system; path:map01200 Carbon metabolism; path:map02010 ABC transporters; path:map03070 Bacterial secretion system;…
Sgoreaui_1	Sgoreaui_1	9	path:map01100 Metabolic pathways; path:map01230 Biosynthesis of amino acids; path:map01130 Biosynthesis of antibiotics; path:map04142 Lysosome; path:map01110 Biosynthesis of secondary metabolites; path:map01120 Microbial metabolism in diverse environments; path:map02020 Two-component system; path:map01200 Carbon metabolism; path:map02010 ABC transporters; path:map03070 Bacterial secretion system;…
Sgoreaui_1	Sgoreaui_1	9	path:map01100 Metabolic pathways; path:map01230 Biosynthesis of amino acids; path:map01130 Biosynthesis of antibiotics; path:map04142 Lysosome; path:map01110 Biosynthesis of secondary metabolites; path:map01120 Microbial metabolism in diverse environments; path:map02020 Two-component system; path:map01200 Carbon metabolism; path:map02010 ABC transporters; path:map03070 Bacterial secretion system;…
Sgoreaui_1	Sgoreaui_1	9	path:map01100 Metabolic pathways; path:map01230 Biosynthesis of amino acids; path:map01130 Biosynthesis of antibiotics; path:map04142 Lysosome; path:map01110 Biosynthesis of secondary metabolites; path:map01120 Microbial metabolism in diverse environments; path:map02020 Two-component system; path:map01200 Carbon metabolism; path:map02010 ABC transporters; path:map03070 Bacterial secretion system;…
Sgoreaui_1	Sgoreaui_1	9	path:map01100 Metabolic pathways; path:map01230 Biosynthesis of amino acids; path:map01130 Biosynthesis of antibiotics; path:map04142 Lysosome; path:map01110 Biosynthesis of secondary metabolites; path:map01120 Microbial metabolism in diverse environments; path:map02020 Two-component system; path:map01200 Carbon metabolism; path:map02010 ABC transporters; path:map03070 Bacterial secretion system;…
Sgoreaui_1	Sgoreaui_1	9	path:map01100 Metabolic pathways; path:map01230 Biosynthesis of amino acids; path:map01130 Biosynthesis of antibiotics; path:map04142 Lysosome; path:map01110 Biosynthesis of secondary metabolites; path:map01120 Microbial metabolism in diverse environments; path:map02020 Two-component system; path:map01200 Carbon metabolism; path:map02010 ABC transporters; path:map03070 Bacterial secretion system;…
Sgoreaui_1	Sgoreaui_1	9	path:map01100 Metabolic pathways; path:map01230 Biosynthesis of amino acids; path:map01130 Biosynthesis of antibiotics; path:map04142 Lysosome; path:map01110 Biosynthesis of secondary metabolites; path:map01120 Microbial metabolism in diverse environments; path:map02020 Two-component system; path:map01200 Carbon metabolism; path:map02010 ABC transporters; path:map03070 Bacterial secretion system;…
Sgoreaui_1	Sgoreaui_1	9	path:map01100 Metabolic pathways; path:map01230 Biosynthesis of amino acids; path:map01130 Biosynthesis of antibiotics; path:map04142 Lysosome; path:map01110 Biosynthesis of secondary metabolites; path:map01120 Microbial metabolism in diverse environments; path:map02020 Two-component system; path:map01200 Carbon metabolism; path:map02010 ABC transporters; path:map03070 Bacterial secretion system;…
Sgoreaui_1	Sgoreaui_1	8	path:map01100 Metabolic pathways; path:map01230 Biosynthesis of amino acids; path:map01130 Biosynthesis of antibiotics; path:map04142 Lysosome; path:map01110 Biosynthesis of secondary metabolites; path:map01120 Microbial metabolism in diverse environments; path:map02020 Two-component system; path:map01200 Carbon metabolism; path:map02010 ABC transporters; path:map03070 Bacterial secretion system;…
Sgoreaui_1	Sgoreaui_1	8	path:map01100 Metabolic pathways; path:map01230 Biosynthesis of amino acids; path:map01130 Biosynthesis of antibiotics; path:map04142 Lysosome; path:map01110 Biosynthesis of secondary metabolites; path:map01120 Microbial metabolism in diverse environments; path:map02020 Two-component system; path:map01200 Carbon metabolism; path:map02010 ABC transporters; path:map03070 Bacterial secretion system;…
Sgoreaui_1	Sgoreaui_1	8	path:map01100 Metabolic pathways; path:map01230 Biosynthesis of amino acids; path:map01130 Biosynthesis of antibiotics; path:map04142 Lysosome; path:map01110 Biosynthesis of secondary metabolites; path:map01120 Microbial metabolism in diverse environments; path:map02020 Two-component system; path:map01200 Carbon metabolism; path:map02010 ABC transporters; path:map03070 Bacterial secretion system;…
Sgoreaui_1	Sgoreaui_1	8	path:map01100 Metabolic pathways; path:map01230 Biosynthesis of amino acids; path:map01130 Biosynthesis of antibiotics; path:map04142 Lysosome; path:map01110 Biosynthesis of secondary metabolites; path:map01120 Microbial metabolism in diverse environments; path:map02020 Two-component system; path:map01200 Carbon metabolism; path:map02010 ABC transporters; path:map03070 Bacterial secretion system;…
Sgoreaui_1	Sgoreaui_1	7	path:map01100 Metabolic pathways; path:map01230 Biosynthesis of amino acids; path:map01130 Biosynthesis of antibiotics; path:map04142 Lysosome; path:map01110 Biosynthesis of secondary metabolites; path:map01120 Microbial metabolism in diverse environments; path:map02020 Two-component system; path:map01200 Carbon metabolism; path:map02010 ABC transporters; path:map03070 Bacterial secretion system;…
Sgoreaui_1	Sgoreaui_1	7	path:map01100 Metabolic pathways; path:map01230 Biosynthesis of amino acids; path:map01130 Biosynthesis of antibiotics; path:map04142 Lysosome; path:map01110 Biosynthesis of secondary metabolites; path:map01120 Microbial metabolism in diverse environments; path:map02020 Two-component system; path:map01200 Carbon metabolism; path:map02010 ABC transporters; path:map03070 Bacterial secretion system;…
Sgoreaui_1	Sgoreaui_1	7	path:map01100 Metabolic pathways; path:map01230 Biosynthesis of amino acids; path:map01130 Biosynthesis of antibiotics; path:map04142 Lysosome; path:map01110 Biosynthesis of secondary metabolites; path:map01120 Microbial metabolism in diverse environments; path:map02020 Two-component system; path:map01200 Carbon metabolism; path:map02010 ABC transporters; path:map03070 Bacterial secretion system;…
Sgoreaui_1	Sgoreaui_1	7	path:map01100 Metabolic pathways; path:map01230 Biosynthesis of amino acids; path:map01130 Biosynthesis of antibiotics; path:map04142 Lysosome; path:map01110 Biosynthesis of secondary metabolites; path:map01120 Microbial metabolism in diverse environments; path:map02020 Two-component system; path:map01200 Carbon metabolism; path:map02010 ABC transporters; path:map03070 Bacterial secretion system;…
Sgoreaui_1	Sgoreaui_1	7	path:map01100 Metabolic pathways; path:map01230 Biosynthesis of amino acids; path:map01130 Biosynthesis of antibiotics; path:map04142 Lysosome; path:map01110 Biosynthesis of secondary metabolites; path:map01120 Microbial metabolism in diverse environments; path:map02020 Two-component system; path:map01200 Carbon metabolism; path:map02010 ABC transporters; path:map03070 Bacterial secretion system;…
Sgoreaui_1	Sgoreaui_1	7	path:map01100 Metabolic pathways; path:map01230 Biosynthesis of amino acids; path:map01130 Biosynthesis of antibiotics; path:map04142 Lysosome; path:map01110 Biosynthesis of secondary metabolites; path:map01120 Microbial metabolism in diverse environments; path:map02020 Two-component system; path:map01200 Carbon metabolism; path:map02010 ABC transporters; path:map03070 Bacterial secretion system;…
Sgoreaui_1	Sgoreaui_1	7	path:map01100 Metabolic pathways; path:map01230 Biosynthesis of amino acids; path:map01130 Biosynthesis of antibiotics; path:map04142 Lysosome; path:map01110 Biosynthesis of secondary metabolites; path:map01120 Microbial metabolism in diverse environments; path:map02020 Two-component system; path:map01200 Carbon metabolism; path:map02010 ABC transporters; path:map03070 Bacterial secretion system;…
Sgoreaui_1	Sgoreaui_1	7	path:map01100 Metabolic pathways; path:map01230 Biosynthesis of amino acids; path:map01130 Biosynthesis of antibiotics; path:map04142 Lysosome; path:map01110 Biosynthesis of secondary metabolites; path:map01120 Microbial metabolism in diverse environments; path:map02020 Two-component system; path:map01200 Carbon metabolism; path:map02010 ABC transporters; path:map03070 Bacterial secretion system;…
Sgoreaui_1	Sgoreaui_1	7	path:map01100 Metabolic pathways; path:map01230 Biosynthesis of amino acids; path:map01130 Biosynthesis of antibiotics; path:map04142 Lysosome; path:map01110 Biosynthesis of secondary metabolites; path:map01120 Microbial metabolism in diverse environments; path:map02020 Two-component system; path:map01200 Carbon metabolism; path:map02010 ABC transporters; path:map03070 Bacterial secretion system;…
Sgoreaui_1	Sgoreaui_1	7	path:map01100 Metabolic pathways; path:map01230 Biosynthesis of amino acids; path:map01130 Biosynthesis of antibiotics; path:map04142 Lysosome; path:map01110 Biosynthesis of secondary metabolites; path:map01120 Microbial metabolism in diverse environments; path:map02020 Two-component system; path:map01200 Carbon metabolism; path:map02010 ABC transporters; path:map03070 Bacterial secretion system;…
Sgoreaui_1	Sgoreaui_1	7	path:map01100 Metabolic pathways; path:map01230 Biosynthesis of amino acids; path:map01130 Biosynthesis of antibiotics; path:map04142 Lysosome; path:map01110 Biosynthesis of secondary metabolites; path:map01120 Microbial metabolism in diverse environments; path:map02020 Two-component system; path:map01200 Carbon metabolism; path:map02010 ABC transporters; path:map03070 Bacterial secretion system;…
Sgoreaui_1	Sgoreaui_1	7	path:map01100 Metabolic pathways; path:map01230 Biosynthesis of amino acids; path:map01130 Biosynthesis of antibiotics; path:map04142 Lysosome; path:map01110 Biosynthesis of secondary metabolites; path:map01120 Microbial metabolism in diverse environments; path:map02020 Two-component system; path:map01200 Carbon metabolism; path:map02010 ABC transporters; path:map03070 Bacterial secretion system;…
Sgoreaui_1	Sgoreaui_1	7	path:map01100 Metabolic pathways; path:map01230 Biosynthesis of amino acids; path:map01130 Biosynthesis of antibiotics; path:map04142 Lysosome; path:map01110 Biosynthesis of secondary metabolites; path:map01120 Microbial metabolism in diverse environments; path:map02020 Two-component system; path:map01200 Carbon metabolism; path:map02010 ABC transporters; path:map03070 Bacterial secretion system;…
Sgoreaui_1	Sgoreaui_1	7	path:map01100 Metabolic pathways; path:map01230 Biosynthesis of amino acids; path:map01130 Biosynthesis of antibiotics; path:map04142 Lysosome; path:map01110 Biosynthesis of secondary metabolites; path:map01120 Microbial metabolism in diverse environments; path:map02020 Two-component system; path:map01200 Carbon metabolism; path:map02010 ABC transporters; path:map03070 Bacterial secretion system;…
Sgoreaui_1	Sgoreaui_1	7	path:map01100 Metabolic pathways; path:map01230 Biosynthesis of amino acids; path:map01130 Biosynthesis of antibiotics; path:map04142 Lysosome; path:map01110 Biosynthesis of secondary metabolites; path:map01120 Microbial metabolism in diverse environments; path:map02020 Two-component system; path:map01200 Carbon metabolism; path:map02010 ABC transporters; path:map03070 Bacterial secretion system;…
Sgoreaui_1	Sgoreaui_1	6	path:map01100 Metabolic pathways; path:map01230 Biosynthesis of amino acids; path:map01130 Biosynthesis of antibiotics; path:map04142 Lysosome; path:map01110 Biosynthesis of secondary metabolites; path:map01120 Microbial metabolism in diverse environments; path:map02020 Two-component system; path:map01200 Carbon metabolism; path:map02010 ABC transporters; path:map03070 Bacterial secretion system;…
Sgoreaui_1	Sgoreaui_1	6	path:map01100 Metabolic pathways; path:map01230 Biosynthesis of amino acids; path:map01130 Biosynthesis of antibiotics; path:map04142 Lysosome; path:map01110 Biosynthesis of secondary metabolites; path:map01120 Microbial metabolism in diverse environments; path:map02020 Two-component system; path:map01200 Carbon metabolism; path:map02010 ABC transporters; path:map03070 Bacterial secretion system;…
Sgoreaui_1	Sgoreaui_1	6	path:map01100 Metabolic pathways; path:map01230 Biosynthesis of amino acids; path:map01130 Biosynthesis of antibiotics; path:map04142 Lysosome; path:map01110 Biosynthesis of secondary metabolites; path:map01120 Microbial metabolism in diverse environments; path:map02020 Two-component system; path:map01200 Carbon metabolism; path:map02010 ABC transporters; path:map03070 Bacterial secretion system;…
Sgoreaui_1	Sgoreaui_1	6	path:map01100 Metabolic pathways; path:map01230 Biosynthesis of amino acids; path:map01130 Biosynthesis of antibiotics; path:map04142 Lysosome; path:map01110 Biosynthesis of secondary metabolites; path:map01120 Microbial metabolism in diverse environments; path:map02020 Two-component system; path:map01200 Carbon metabolism; path:map02010 ABC transporters; path:map03070 Bacterial secretion system;…
Sgoreaui_1	Sgoreaui_11	44	path:map01100 Metabolic pathways; path:map01230 Biosynthesis of amino acids; path:map01130 Biosynthesis of antibiotics; path:map04142 Lysosome; path:map01110 Biosynthesis of secondary metabolites; path:map01120 Microbial metabolism in diverse environments; path:map02020 Two-component system; path:map01200 Carbon metabolism; path:map02010 ABC transporters; path:map03070 Bacterial secretion system;…
Sgoreaui_1	Sgoreaui_11	43	path:map01100 Metabolic pathways; path:map01230 Biosynthesis of amino acids; path:map01130 Biosynthesis of antibiotics; path:map04142 Lysosome; path:map01110 Biosynthesis of secondary metabolites; path:map01120 Microbial metabolism in diverse environments; path:map02020 Two-component system; path:map01200 Carbon metabolism; path:map02010 ABC transporters; path:map03070 Bacterial secretion system;…
Sgoreaui_1	Sgoreaui_11	42	path:map01100 Metabolic pathways; path:map01230 Biosynthesis of amino acids; path:map01130 Biosynthesis of antibiotics; path:map04142 Lysosome; path:map01110 Biosynthesis of secondary metabolites; path:map01120 Microbial metabolism in diverse environments; path:map02020 Two-component system; path:map01200 Carbon metabolism; path:map02010 ABC transporters; path:map03070 Bacterial secretion system;…
Sgoreaui_1	Sgoreaui_11	36	path:map01100 Metabolic pathways; path:map01230 Biosynthesis of amino acids; path:map01130 Biosynthesis of antibiotics; path:map04142 Lysosome; path:map01110 Biosynthesis of secondary metabolites; path:map01120 Microbial metabolism in diverse environments; path:map02020 Two-component system; path:map01200 Carbon metabolism; path:map02010 ABC transporters; path:map03070 Bacterial secretion system;…
Sgoreaui_1	Sgoreaui_11	32	path:map01100 Metabolic pathways; path:map01230 Biosynthesis of amino acids; path:map01130 Biosynthesis of antibiotics; path:map04142 Lysosome; path:map01110 Biosynthesis of secondary metabolites; path:map01120 Microbial metabolism in diverse environments; path:map02020 Two-component system; path:map01200 Carbon metabolism; path:map02010 ABC transporters; path:map03070 Bacterial secretion system;…
Sgoreaui_1	Sgoreaui_11	32	path:map01100 Metabolic pathways; path:map01230 Biosynthesis of amino acids; path:map01130 Biosynthesis of antibiotics; path:map04142 Lysosome; path:map01110 Biosynthesis of secondary metabolites; path:map01120 Microbial metabolism in diverse environments; path:map02020 Two-component system; path:map01200 Carbon metabolism; path:map02010 ABC transporters; path:map03070 Bacterial secretion system;…
Sgoreaui_1	Sgoreaui_11	31	path:map01100 Metabolic pathways; path:map01230 Biosynthesis of amino acids; path:map01130 Biosynthesis of antibiotics; path:map04142 Lysosome; path:map01110 Biosynthesis of secondary metabolites; path:map01120 Microbial metabolism in diverse environments; path:map02020 Two-component system; path:map01200 Carbon metabolism; path:map02010 ABC transporters; path:map03070 Bacterial secretion system;…
Sgoreaui_1	Sgoreaui_11	30	path:map01100 Metabolic pathways; path:map01230 Biosynthesis of amino acids; path:map01130 Biosynthesis of antibiotics; path:map04142 Lysosome; path:map01110 Biosynthesis of secondary metabolites; path:map01120 Microbial metabolism in diverse environments; path:map02020 Two-component system; path:map01200 Carbon metabolism; path:map02010 ABC transporters; path:map03070 Bacterial secretion system;…
Sgoreaui_1	Sgoreaui_11	30	path:map01100 Metabolic pathways; path:map01230 Biosynthesis of amino acids; path:map01130 Biosynthesis of antibiotics; path:map04142 Lysosome; path:map01110 Biosynthesis of secondary metabolites; path:map01120 Microbial metabolism in diverse environments; path:map02020 Two-component system; path:map01200 Carbon metabolism; path:map02010 ABC transporters; path:map03070 Bacterial secretion system;…
Sgoreaui_1	Sgoreaui_11	30	path:map01100 Metabolic pathways; path:map01230 Biosynthesis of amino acids; path:map01130 Biosynthesis of antibiotics; path:map04142 Lysosome; path:map01110 Biosynthesis of secondary metabolites; path:map01120 Microbial metabolism in diverse environments; path:map02020 Two-component system; path:map01200 Carbon metabolism; path:map02010 ABC transporters; path:map03070 Bacterial secretion system;…
Sgoreaui_1	Sgoreaui_11	29	path:map01100 Metabolic pathways; path:map01230 Biosynthesis of amino acids; path:map01130 Biosynthesis of antibiotics; path:map04142 Lysosome; path:map01110 Biosynthesis of secondary metabolites; path:map01120 Microbial metabolism in diverse environments; path:map02020 Two-component system; path:map01200 Carbon metabolism; path:map02010 ABC transporters; path:map03070 Bacterial secretion system;…
Sgoreaui_1	Sgoreaui_11	28	path:map01100 Metabolic pathways; path:map01230 Biosynthesis of amino acids; path:map01130 Biosynthesis of antibiotics; path:map04142 Lysosome; path:map01110 Biosynthesis of secondary metabolites; path:map01120 Microbial metabolism in diverse environments; path:map02020 Two-component system; path:map01200 Carbon metabolism; path:map02010 ABC transporters; path:map03070 Bacterial secretion system;…
Sgoreaui_1	Sgoreaui_11	27	path:map01100 Metabolic pathways; path:map01230 Biosynthesis of amino acids; path:map01130 Biosynthesis of antibiotics; path:map04142 Lysosome; path:map01110 Biosynthesis of secondary metabolites; path:map01120 Microbial metabolism in diverse environments; path:map02020 Two-component system; path:map01200 Carbon metabolism; path:map02010 ABC transporters; path:map03070 Bacterial secretion system;…
Sgoreaui_1	Sgoreaui_11	21	path:map01100 Metabolic pathways; path:map01230 Biosynthesis of amino acids; path:map01130 Biosynthesis of antibiotics; path:map04142 Lysosome; path:map01110 Biosynthesis of secondary metabolites; path:map01120 Microbial metabolism in diverse environments; path:map02020 Two-component system; path:map01200 Carbon metabolism; path:map02010 ABC transporters; path:map03070 Bacterial secretion system;…
Sgoreaui_1	Sgoreaui_11	20	path:map01100 Metabolic pathways; path:map01230 Biosynthesis of amino acids; path:map01130 Biosynthesis of antibiotics; path:map04142 Lysosome; path:map01110 Biosynthesis of secondary metabolites; path:map01120 Microbial metabolism in diverse environments; path:map02020 Two-component system; path:map01200 Carbon metabolism; path:map02010 ABC transporters; path:map03070 Bacterial secretion system;…
Sgoreaui_1	Sgoreaui_11	20	path:map01100 Metabolic pathways; path:map01230 Biosynthesis of amino acids; path:map01130 Biosynthesis of antibiotics; path:map04142 Lysosome; path:map01110 Biosynthesis of secondary metabolites; path:map01120 Microbial metabolism in diverse environments; path:map02020 Two-component system; path:map01200 Carbon metabolism; path:map02010 ABC transporters; path:map03070 Bacterial secretion system;…
Sgoreaui_1	Sgoreaui_11	19	path:map01100 Metabolic pathways; path:map01230 Biosynthesis of amino acids; path:map01130 Biosynthesis of antibiotics; path:map04142 Lysosome; path:map01110 Biosynthesis of secondary metabolites; path:map01120 Microbial metabolism in diverse environments; path:map02020 Two-component system; path:map01200 Carbon metabolism; path:map02010 ABC transporters; path:map03070 Bacterial secretion system;…
Sgoreaui_1	Sgoreaui_11	19	path:map01100 Metabolic pathways; path:map01230 Biosynthesis of amino acids; path:map01130 Biosynthesis of antibiotics; path:map04142 Lysosome; path:map01110 Biosynthesis of secondary metabolites; path:map01120 Microbial metabolism in diverse environments; path:map02020 Two-component system; path:map01200 Carbon metabolism; path:map02010 ABC transporters; path:map03070 Bacterial secretion system;…
Sgoreaui_1	Sgoreaui_11	18	path:map01100 Metabolic pathways; path:map01230 Biosynthesis of amino acids; path:map01130 Biosynthesis of antibiotics; path:map04142 Lysosome; path:map01110 Biosynthesis of secondary metabolites; path:map01120 Microbial metabolism in diverse environments; path:map02020 Two-component system; path:map01200 Carbon metabolism; path:map02010 ABC transporters; path:map03070 Bacterial secretion system;…
Sgoreaui_1	Sgoreaui_11	15	path:map01100 Metabolic pathways; path:map01230 Biosynthesis of amino acids; path:map01130 Biosynthesis of antibiotics; path:map04142 Lysosome; path:map01110 Biosynthesis of secondary metabolites; path:map01120 Microbial metabolism in diverse environments; path:map02020 Two-component system; path:map01200 Carbon metabolism; path:map02010 ABC transporters; path:map03070 Bacterial secretion system;…
Sgoreaui_1	Sgoreaui_11	14	path:map01100 Metabolic pathways; path:map01230 Biosynthesis of amino acids; path:map01130 Biosynthesis of antibiotics; path:map04142 Lysosome; path:map01110 Biosynthesis of secondary metabolites; path:map01120 Microbial metabolism in diverse environments; path:map02020 Two-component system; path:map01200 Carbon metabolism; path:map02010 ABC transporters; path:map03070 Bacterial secretion system;…
Sgoreaui_1	Sgoreaui_11	14	path:map01100 Metabolic pathways; path:map01230 Biosynthesis of amino acids; path:map01130 Biosynthesis of antibiotics; path:map04142 Lysosome; path:map01110 Biosynthesis of secondary metabolites; path:map01120 Microbial metabolism in diverse environments; path:map02020 Two-component system; path:map01200 Carbon metabolism; path:map02010 ABC transporters; path:map03070 Bacterial secretion system;…
Sgoreaui_1	Sgoreaui_11	13	path:map01100 Metabolic pathways; path:map01230 Biosynthesis of amino acids; path:map01130 Biosynthesis of antibiotics; path:map04142 Lysosome; path:map01110 Biosynthesis of secondary metabolites; path:map01120 Microbial metabolism in diverse environments; path:map02020 Two-component system; path:map01200 Carbon metabolism; path:map02010 ABC transporters; path:map03070 Bacterial secretion system;…
Sgoreaui_1	Sgoreaui_11	13	path:map01100 Metabolic pathways; path:map01230 Biosynthesis of amino acids; path:map01130 Biosynthesis of antibiotics; path:map04142 Lysosome; path:map01110 Biosynthesis of secondary metabolites; path:map01120 Microbial metabolism in diverse environments; path:map02020 Two-component system; path:map01200 Carbon metabolism; path:map02010 ABC transporters; path:map03070 Bacterial secretion system;…
Sgoreaui_1	Sgoreaui_11	13	path:map01100 Metabolic pathways; path:map01230 Biosynthesis of amino acids; path:map01130 Biosynthesis of antibiotics; path:map04142 Lysosome; path:map01110 Biosynthesis of secondary metabolites; path:map01120 Microbial metabolism in diverse environments; path:map02020 Two-component system; path:map01200 Carbon metabolism; path:map02010 ABC transporters; path:map03070 Bacterial secretion system;…
Sgoreaui_1	Sgoreaui_11	12	path:map01100 Metabolic pathways; path:map01230 Biosynthesis of amino acids; path:map01130 Biosynthesis of antibiotics; path:map04142 Lysosome; path:map01110 Biosynthesis of secondary metabolites; path:map01120 Microbial metabolism in diverse environments; path:map02020 Two-component system; path:map01200 Carbon metabolism; path:map02010 ABC transporters; path:map03070 Bacterial secretion system;…
Sgoreaui_1	Sgoreaui_11	12	path:map01100 Metabolic pathways; path:map01230 Biosynthesis of amino acids; path:map01130 Biosynthesis of antibiotics; path:map04142 Lysosome; path:map01110 Biosynthesis of secondary metabolites; path:map01120 Microbial metabolism in diverse environments; path:map02020 Two-component system; path:map01200 Carbon metabolism; path:map02010 ABC transporters; path:map03070 Bacterial secretion system;…
Sgoreaui_1	Sgoreaui_11	12	path:map01100 Metabolic pathways; path:map01230 Biosynthesis of amino acids; path:map01130 Biosynthesis of antibiotics; path:map04142 Lysosome; path:map01110 Biosynthesis of secondary metabolites; path:map01120 Microbial metabolism in diverse environments; path:map02020 Two-component system; path:map01200 Carbon metabolism; path:map02010 ABC transporters; path:map03070 Bacterial secretion system;…
Sgoreaui_1	Sgoreaui_11	12	path:map01100 Metabolic pathways; path:map01230 Biosynthesis of amino acids; path:map01130 Biosynthesis of antibiotics; path:map04142 Lysosome; path:map01110 Biosynthesis of secondary metabolites; path:map01120 Microbial metabolism in diverse environments; path:map02020 Two-component system; path:map01200 Carbon metabolism; path:map02010 ABC transporters; path:map03070 Bacterial secretion system;…
Sgoreaui_1	Sgoreaui_11	12	path:map01100 Metabolic pathways; path:map01230 Biosynthesis of amino acids; path:map01130 Biosynthesis of antibiotics; path:map04142 Lysosome; path:map01110 Biosynthesis of secondary metabolites; path:map01120 Microbial metabolism in diverse environments; path:map02020 Two-component system; path:map01200 Carbon metabolism; path:map02010 ABC transporters; path:map03070 Bacterial secretion system;…
Sgoreaui_1	Sgoreaui_11	11	path:map01100 Metabolic pathways; path:map01230 Biosynthesis of amino acids; path:map01130 Biosynthesis of antibiotics; path:map04142 Lysosome; path:map01110 Biosynthesis of secondary metabolites; path:map01120 Microbial metabolism in diverse environments; path:map02020 Two-component system; path:map01200 Carbon metabolism; path:map02010 ABC transporters; path:map03070 Bacterial secretion system;…
Sgoreaui_1	Sgoreaui_11	11	path:map01100 Metabolic pathways; path:map01230 Biosynthesis of amino acids; path:map01130 Biosynthesis of antibiotics; path:map04142 Lysosome; path:map01110 Biosynthesis of secondary metabolites; path:map01120 Microbial metabolism in diverse environments; path:map02020 Two-component system; path:map01200 Carbon metabolism; path:map02010 ABC transporters; path:map03070 Bacterial secretion system;…
Sgoreaui_1	Sgoreaui_11	11	path:map01100 Metabolic pathways; path:map01230 Biosynthesis of amino acids; path:map01130 Biosynthesis of antibiotics; path:map04142 Lysosome; path:map01110 Biosynthesis of secondary metabolites; path:map01120 Microbial metabolism in diverse environments; path:map02020 Two-component system; path:map01200 Carbon metabolism; path:map02010 ABC transporters; path:map03070 Bacterial secretion system;…
Sgoreaui_1	Sgoreaui_11	11	path:map01100 Metabolic pathways; path:map01230 Biosynthesis of amino acids; path:map01130 Biosynthesis of antibiotics; path:map04142 Lysosome; path:map01110 Biosynthesis of secondary metabolites; path:map01120 Microbial metabolism in diverse environments; path:map02020 Two-component system; path:map01200 Carbon metabolism; path:map02010 ABC transporters; path:map03070 Bacterial secretion system;…
Sgoreaui_1	Sgoreaui_11	10	path:map01100 Metabolic pathways; path:map01230 Biosynthesis of amino acids; path:map01130 Biosynthesis of antibiotics; path:map04142 Lysosome; path:map01110 Biosynthesis of secondary metabolites; path:map01120 Microbial metabolism in diverse environments; path:map02020 Two-component system; path:map01200 Carbon metabolism; path:map02010 ABC transporters; path:map03070 Bacterial secretion system;…
Sgoreaui_1	Sgoreaui_11	10	path:map01100 Metabolic pathways; path:map01230 Biosynthesis of amino acids; path:map01130 Biosynthesis of antibiotics; path:map04142 Lysosome; path:map01110 Biosynthesis of secondary metabolites; path:map01120 Microbial metabolism in diverse environments; path:map02020 Two-component system; path:map01200 Carbon metabolism; path:map02010 ABC transporters; path:map03070 Bacterial secretion system;…
Sgoreaui_1	Sgoreaui_11	10	path:map01100 Metabolic pathways; path:map01230 Biosynthesis of amino acids; path:map01130 Biosynthesis of antibiotics; path:map04142 Lysosome; path:map01110 Biosynthesis of secondary metabolites; path:map01120 Microbial metabolism in diverse environments; path:map02020 Two-component system; path:map01200 Carbon metabolism; path:map02010 ABC transporters; path:map03070 Bacterial secretion system;…
Sgoreaui_1	Sgoreaui_11	10	path:map01100 Metabolic pathways; path:map01230 Biosynthesis of amino acids; path:map01130 Biosynthesis of antibiotics; path:map04142 Lysosome; path:map01110 Biosynthesis of secondary metabolites; path:map01120 Microbial metabolism in diverse environments; path:map02020 Two-component system; path:map01200 Carbon metabolism; path:map02010 ABC transporters; path:map03070 Bacterial secretion system;…
Sgoreaui_1	Sgoreaui_11	10	path:map01100 Metabolic pathways; path:map01230 Biosynthesis of amino acids; path:map01130 Biosynthesis of antibiotics; path:map04142 Lysosome; path:map01110 Biosynthesis of secondary metabolites; path:map01120 Microbial metabolism in diverse environments; path:map02020 Two-component system; path:map01200 Carbon metabolism; path:map02010 ABC transporters; path:map03070 Bacterial secretion system;…
Sgoreaui_1	Sgoreaui_11	9	path:map01100 Metabolic pathways; path:map01230 Biosynthesis of amino acids; path:map01130 Biosynthesis of antibiotics; path:map04142 Lysosome; path:map01110 Biosynthesis of secondary metabolites; path:map01120 Microbial metabolism in diverse environments; path:map02020 Two-component system; path:map01200 Carbon metabolism; path:map02010 ABC transporters; path:map03070 Bacterial secretion system;…
Sgoreaui_1	Sgoreaui_11	9	path:map01100 Metabolic pathways; path:map01230 Biosynthesis of amino acids; path:map01130 Biosynthesis of antibiotics; path:map04142 Lysosome; path:map01110 Biosynthesis of secondary metabolites; path:map01120 Microbial metabolism in diverse environments; path:map02020 Two-component system; path:map01200 Carbon metabolism; path:map02010 ABC transporters; path:map03070 Bacterial secretion system;…
Sgoreaui_1	Sgoreaui_11	9	path:map01100 Metabolic pathways; path:map01230 Biosynthesis of amino acids; path:map01130 Biosynthesis of antibiotics; path:map04142 Lysosome; path:map01110 Biosynthesis of secondary metabolites; path:map01120 Microbial metabolism in diverse environments; path:map02020 Two-component system; path:map01200 Carbon metabolism; path:map02010 ABC transporters; path:map03070 Bacterial secretion system;…
Sgoreaui_1	Sgoreaui_11	9	path:map01100 Metabolic pathways; path:map01230 Biosynthesis of amino acids; path:map01130 Biosynthesis of antibiotics; path:map04142 Lysosome; path:map01110 Biosynthesis of secondary metabolites; path:map01120 Microbial metabolism in diverse environments; path:map02020 Two-component system; path:map01200 Carbon metabolism; path:map02010 ABC transporters; path:map03070 Bacterial secretion system;…
Sgoreaui_1	Sgoreaui_11	9	path:map01100 Metabolic pathways; path:map01230 Biosynthesis of amino acids; path:map01130 Biosynthesis of antibiotics; path:map04142 Lysosome; path:map01110 Biosynthesis of secondary metabolites; path:map01120 Microbial metabolism in diverse environments; path:map02020 Two-component system; path:map01200 Carbon metabolism; path:map02010 ABC transporters; path:map03070 Bacterial secretion system;…
Sgoreaui_1	Sgoreaui_11	9	path:map01100 Metabolic pathways; path:map01230 Biosynthesis of amino acids; path:map01130 Biosynthesis of antibiotics; path:map04142 Lysosome; path:map01110 Biosynthesis of secondary metabolites; path:map01120 Microbial metabolism in diverse environments; path:map02020 Two-component system; path:map01200 Carbon metabolism; path:map02010 ABC transporters; path:map03070 Bacterial secretion system;…
Sgoreaui_1	Sgoreaui_11	9	path:map01100 Metabolic pathways; path:map01230 Biosynthesis of amino acids; path:map01130 Biosynthesis of antibiotics; path:map04142 Lysosome; path:map01110 Biosynthesis of secondary metabolites; path:map01120 Microbial metabolism in diverse environments; path:map02020 Two-component system; path:map01200 Carbon metabolism; path:map02010 ABC transporters; path:map03070 Bacterial secretion system;…
Sgoreaui_1	Sgoreaui_11	8	path:map01100 Metabolic pathways; path:map01230 Biosynthesis of amino acids; path:map01130 Biosynthesis of antibiotics; path:map04142 Lysosome; path:map01110 Biosynthesis of secondary metabolites; path:map01120 Microbial metabolism in diverse environments; path:map02020 Two-component system; path:map01200 Carbon metabolism; path:map02010 ABC transporters; path:map03070 Bacterial secretion system;…
Sgoreaui_1	Sgoreaui_11	8	path:map01100 Metabolic pathways; path:map01230 Biosynthesis of amino acids; path:map01130 Biosynthesis of antibiotics; path:map04142 Lysosome; path:map01110 Biosynthesis of secondary metabolites; path:map01120 Microbial metabolism in diverse environments; path:map02020 Two-component system; path:map01200 Carbon metabolism; path:map02010 ABC transporters; path:map03070 Bacterial secretion system;…
Sgoreaui_1	Sgoreaui_11	8	path:map01100 Metabolic pathways; path:map01230 Biosynthesis of amino acids; path:map01130 Biosynthesis of antibiotics; path:map04142 Lysosome; path:map01110 Biosynthesis of secondary metabolites; path:map01120 Microbial metabolism in diverse environments; path:map02020 Two-component system; path:map01200 Carbon metabolism; path:map02010 ABC transporters; path:map03070 Bacterial secretion system;…
Sgoreaui_1	Sgoreaui_11	8	path:map01100 Metabolic pathways; path:map01230 Biosynthesis of amino acids; path:map01130 Biosynthesis of antibiotics; path:map04142 Lysosome; path:map01110 Biosynthesis of secondary metabolites; path:map01120 Microbial metabolism in diverse environments; path:map02020 Two-component system; path:map01200 Carbon metabolism; path:map02010 ABC transporters; path:map03070 Bacterial secretion system;…
Sgoreaui_1	Sgoreaui_11	8	path:map01100 Metabolic pathways; path:map01230 Biosynthesis of amino acids; path:map01130 Biosynthesis of antibiotics; path:map04142 Lysosome; path:map01110 Biosynthesis of secondary metabolites; path:map01120 Microbial metabolism in diverse environments; path:map02020 Two-component system; path:map01200 Carbon metabolism; path:map02010 ABC transporters; path:map03070 Bacterial secretion system;…
Sgoreaui_1	Sgoreaui_11	8	path:map01100 Metabolic pathways; path:map01230 Biosynthesis of amino acids; path:map01130 Biosynthesis of antibiotics; path:map04142 Lysosome; path:map01110 Biosynthesis of secondary metabolites; path:map01120 Microbial metabolism in diverse environments; path:map02020 Two-component system; path:map01200 Carbon metabolism; path:map02010 ABC transporters; path:map03070 Bacterial secretion system;…
Sgoreaui_1	Sgoreaui_11	8	path:map01100 Metabolic pathways; path:map01230 Biosynthesis of amino acids; path:map01130 Biosynthesis of antibiotics; path:map04142 Lysosome; path:map01110 Biosynthesis of secondary metabolites; path:map01120 Microbial metabolism in diverse environments; path:map02020 Two-component system; path:map01200 Carbon metabolism; path:map02010 ABC transporters; path:map03070 Bacterial secretion system;…
Sgoreaui_1	Sgoreaui_11	8	path:map01100 Metabolic pathways; path:map01230 Biosynthesis of amino acids; path:map01130 Biosynthesis of antibiotics; path:map04142 Lysosome; path:map01110 Biosynthesis of secondary metabolites; path:map01120 Microbial metabolism in diverse environments; path:map02020 Two-component system; path:map01200 Carbon metabolism; path:map02010 ABC transporters; path:map03070 Bacterial secretion system;…
Sgoreaui_1	Sgoreaui_11	7	path:map01100 Metabolic pathways; path:map01230 Biosynthesis of amino acids; path:map01130 Biosynthesis of antibiotics; path:map04142 Lysosome; path:map01110 Biosynthesis of secondary metabolites; path:map01120 Microbial metabolism in diverse environments; path:map02020 Two-component system; path:map01200 Carbon metabolism; path:map02010 ABC transporters; path:map03070 Bacterial secretion system;…
Sgoreaui_1	Sgoreaui_11	7	path:map01100 Metabolic pathways; path:map01230 Biosynthesis of amino acids; path:map01130 Biosynthesis of antibiotics; path:map04142 Lysosome; path:map01110 Biosynthesis of secondary metabolites; path:map01120 Microbial metabolism in diverse environments; path:map02020 Two-component system; path:map01200 Carbon metabolism; path:map02010 ABC transporters; path:map03070 Bacterial secretion system;…
Sgoreaui_1	Sgoreaui_11	7	path:map01100 Metabolic pathways; path:map01230 Biosynthesis of amino acids; path:map01130 Biosynthesis of antibiotics; path:map04142 Lysosome; path:map01110 Biosynthesis of secondary metabolites; path:map01120 Microbial metabolism in diverse environments; path:map02020 Two-component system; path:map01200 Carbon metabolism; path:map02010 ABC transporters; path:map03070 Bacterial secretion system;…
Sgoreaui_1	Sgoreaui_11	7	path:map01100 Metabolic pathways; path:map01230 Biosynthesis of amino acids; path:map01130 Biosynthesis of antibiotics; path:map04142 Lysosome; path:map01110 Biosynthesis of secondary metabolites; path:map01120 Microbial metabolism in diverse environments; path:map02020 Two-component system; path:map01200 Carbon metabolism; path:map02010 ABC transporters; path:map03070 Bacterial secretion system;…
Sgoreaui_1	Sgoreaui_11	7	path:map01100 Metabolic pathways; path:map01230 Biosynthesis of amino acids; path:map01130 Biosynthesis of antibiotics; path:map04142 Lysosome; path:map01110 Biosynthesis of secondary metabolites; path:map01120 Microbial metabolism in diverse environments; path:map02020 Two-component system; path:map01200 Carbon metabolism; path:map02010 ABC transporters; path:map03070 Bacterial secretion system;…
Sgoreaui_1	Sgoreaui_11	7	path:map01100 Metabolic pathways; path:map01230 Biosynthesis of amino acids; path:map01130 Biosynthesis of antibiotics; path:map04142 Lysosome; path:map01110 Biosynthesis of secondary metabolites; path:map01120 Microbial metabolism in diverse environments; path:map02020 Two-component system; path:map01200 Carbon metabolism; path:map02010 ABC transporters; path:map03070 Bacterial secretion system;…
Sgoreaui_1	Sgoreaui_11	7	path:map01100 Metabolic pathways; path:map01230 Biosynthesis of amino acids; path:map01130 Biosynthesis of antibiotics; path:map04142 Lysosome; path:map01110 Biosynthesis of secondary metabolites; path:map01120 Microbial metabolism in diverse environments; path:map02020 Two-component system; path:map01200 Carbon metabolism; path:map02010 ABC transporters; path:map03070 Bacterial secretion system;…
Sgoreaui_1	Sgoreaui_11	7	path:map01100 Metabolic pathways; path:map01230 Biosynthesis of amino acids; path:map01130 Biosynthesis of antibiotics; path:map04142 Lysosome; path:map01110 Biosynthesis of secondary metabolites; path:map01120 Microbial metabolism in diverse environments; path:map02020 Two-component system; path:map01200 Carbon metabolism; path:map02010 ABC transporters; path:map03070 Bacterial secretion system;…
Sgoreaui_1	Sgoreaui_11	7	path:map01100 Metabolic pathways; path:map01230 Biosynthesis of amino acids; path:map01130 Biosynthesis of antibiotics; path:map04142 Lysosome; path:map01110 Biosynthesis of secondary metabolites; path:map01120 Microbial metabolism in diverse environments; path:map02020 Two-component system; path:map01200 Carbon metabolism; path:map02010 ABC transporters; path:map03070 Bacterial secretion system;…
Sgoreaui_1	Sgoreaui_11	7	path:map01100 Metabolic pathways; path:map01230 Biosynthesis of amino acids; path:map01130 Biosynthesis of antibiotics; path:map04142 Lysosome; path:map01110 Biosynthesis of secondary metabolites; path:map01120 Microbial metabolism in diverse environments; path:map02020 Two-component system; path:map01200 Carbon metabolism; path:map02010 ABC transporters; path:map03070 Bacterial secretion system;…
Sgoreaui_1	Sgoreaui_11	7	path:map01100 Metabolic pathways; path:map01230 Biosynthesis of amino acids; path:map01130 Biosynthesis of antibiotics; path:map04142 Lysosome; path:map01110 Biosynthesis of secondary metabolites; path:map01120 Microbial metabolism in diverse environments; path:map02020 Two-component system; path:map01200 Carbon metabolism; path:map02010 ABC transporters; path:map03070 Bacterial secretion system;…
Sgoreaui_1	Sgoreaui_11	7	path:map01100 Metabolic pathways; path:map01230 Biosynthesis of amino acids; path:map01130 Biosynthesis of antibiotics; path:map04142 Lysosome; path:map01110 Biosynthesis of secondary metabolites; path:map01120 Microbial metabolism in diverse environments; path:map02020 Two-component system; path:map01200 Carbon metabolism; path:map02010 ABC transporters; path:map03070 Bacterial secretion system;…
Sgoreaui_1	Sgoreaui_11	7	path:map01100 Metabolic pathways; path:map01230 Biosynthesis of amino acids; path:map01130 Biosynthesis of antibiotics; path:map04142 Lysosome; path:map01110 Biosynthesis of secondary metabolites; path:map01120 Microbial metabolism in diverse environments; path:map02020 Two-component system; path:map01200 Carbon metabolism; path:map02010 ABC transporters; path:map03070 Bacterial secretion system;…
Sgoreaui_1	Sgoreaui_11	7	path:map01100 Metabolic pathways; path:map01230 Biosynthesis of amino acids; path:map01130 Biosynthesis of antibiotics; path:map04142 Lysosome; path:map01110 Biosynthesis of secondary metabolites; path:map01120 Microbial metabolism in diverse environments; path:map02020 Two-component system; path:map01200 Carbon metabolism; path:map02010 ABC transporters; path:map03070 Bacterial secretion system;…
Sgoreaui_1	Sgoreaui_11	6	path:map01100 Metabolic pathways; path:map01230 Biosynthesis of amino acids; path:map01130 Biosynthesis of antibiotics; path:map04142 Lysosome; path:map01110 Biosynthesis of secondary metabolites; path:map01120 Microbial metabolism in diverse environments; path:map02020 Two-component system; path:map01200 Carbon metabolism; path:map02010 ABC transporters; path:map03070 Bacterial secretion system;…
Sgoreaui_1	Sgoreaui_15	11	path:map01100 Metabolic pathways; path:map01230 Biosynthesis of amino acids; path:map01130 Biosynthesis of antibiotics; path:map04142 Lysosome; path:map01110 Biosynthesis of secondary metabolites; path:map01120 Microbial metabolism in diverse environments; path:map02020 Two-component system; path:map01200 Carbon metabolism; path:map02010 ABC transporters; path:map03070 Bacterial secretion system;…
Sgoreaui_1	Sgoreaui_15	9	path:map01100 Metabolic pathways; path:map01230 Biosynthesis of amino acids; path:map01130 Biosynthesis of antibiotics; path:map04142 Lysosome; path:map01110 Biosynthesis of secondary metabolites; path:map01120 Microbial metabolism in diverse environments; path:map02020 Two-component system; path:map01200 Carbon metabolism; path:map02010 ABC transporters; path:map03070 Bacterial secretion system;…
Sgoreaui_1	Sgoreaui_15	8	path:map01100 Metabolic pathways; path:map01230 Biosynthesis of amino acids; path:map01130 Biosynthesis of antibiotics; path:map04142 Lysosome; path:map01110 Biosynthesis of secondary metabolites; path:map01120 Microbial metabolism in diverse environments; path:map02020 Two-component system; path:map01200 Carbon metabolism; path:map02010 ABC transporters; path:map03070 Bacterial secretion system;…
Sgoreaui_1	Sgoreaui_15	7	path:map01100 Metabolic pathways; path:map01230 Biosynthesis of amino acids; path:map01130 Biosynthesis of antibiotics; path:map04142 Lysosome; path:map01110 Biosynthesis of secondary metabolites; path:map01120 Microbial metabolism in diverse environments; path:map02020 Two-component system; path:map01200 Carbon metabolism; path:map02010 ABC transporters; path:map03070 Bacterial secretion system;…
Sgoreaui_1	Sgoreaui_15	7	path:map01100 Metabolic pathways; path:map01230 Biosynthesis of amino acids; path:map01130 Biosynthesis of antibiotics; path:map04142 Lysosome; path:map01110 Biosynthesis of secondary metabolites; path:map01120 Microbial metabolism in diverse environments; path:map02020 Two-component system; path:map01200 Carbon metabolism; path:map02010 ABC transporters; path:map03070 Bacterial secretion system;…
Sgoreaui_1	Sgoreaui_16	26	path:map01100 Metabolic pathways; path:map01230 Biosynthesis of amino acids; path:map01130 Biosynthesis of antibiotics; path:map04142 Lysosome; path:map01110 Biosynthesis of secondary metabolites; path:map01120 Microbial metabolism in diverse environments; path:map02020 Two-component system; path:map01200 Carbon metabolism; path:map02010 ABC transporters; path:map03070 Bacterial secretion system;…
Sgoreaui_1	Sgoreaui_16	24	path:map01100 Metabolic pathways; path:map01230 Biosynthesis of amino acids; path:map01130 Biosynthesis of antibiotics; path:map04142 Lysosome; path:map01110 Biosynthesis of secondary metabolites; path:map01120 Microbial metabolism in diverse environments; path:map02020 Two-component system; path:map01200 Carbon metabolism; path:map02010 ABC transporters; path:map03070 Bacterial secretion system;…
Sgoreaui_1	Sgoreaui_16	21	path:map01100 Metabolic pathways; path:map01230 Biosynthesis of amino acids; path:map01130 Biosynthesis of antibiotics; path:map04142 Lysosome; path:map01110 Biosynthesis of secondary metabolites; path:map01120 Microbial metabolism in diverse environments; path:map02020 Two-component system; path:map01200 Carbon metabolism; path:map02010 ABC transporters; path:map03070 Bacterial secretion system;…
Sgoreaui_1	Sgoreaui_16	21	path:map01100 Metabolic pathways; path:map01230 Biosynthesis of amino acids; path:map01130 Biosynthesis of antibiotics; path:map04142 Lysosome; path:map01110 Biosynthesis of secondary metabolites; path:map01120 Microbial metabolism in diverse environments; path:map02020 Two-component system; path:map01200 Carbon metabolism; path:map02010 ABC transporters; path:map03070 Bacterial secretion system;…
Sgoreaui_1	Sgoreaui_16	20	path:map01100 Metabolic pathways; path:map01230 Biosynthesis of amino acids; path:map01130 Biosynthesis of antibiotics; path:map04142 Lysosome; path:map01110 Biosynthesis of secondary metabolites; path:map01120 Microbial metabolism in diverse environments; path:map02020 Two-component system; path:map01200 Carbon metabolism; path:map02010 ABC transporters; path:map03070 Bacterial secretion system;…
Sgoreaui_1	Sgoreaui_16	19	path:map01100 Metabolic pathways; path:map01230 Biosynthesis of amino acids; path:map01130 Biosynthesis of antibiotics; path:map04142 Lysosome; path:map01110 Biosynthesis of secondary metabolites; path:map01120 Microbial metabolism in diverse environments; path:map02020 Two-component system; path:map01200 Carbon metabolism; path:map02010 ABC transporters; path:map03070 Bacterial secretion system;…
Sgoreaui_1	Sgoreaui_16	19	path:map01100 Metabolic pathways; path:map01230 Biosynthesis of amino acids; path:map01130 Biosynthesis of antibiotics; path:map04142 Lysosome; path:map01110 Biosynthesis of secondary metabolites; path:map01120 Microbial metabolism in diverse environments; path:map02020 Two-component system; path:map01200 Carbon metabolism; path:map02010 ABC transporters; path:map03070 Bacterial secretion system;…
Sgoreaui_1	Sgoreaui_16	19	path:map01100 Metabolic pathways; path:map01230 Biosynthesis of amino acids; path:map01130 Biosynthesis of antibiotics; path:map04142 Lysosome; path:map01110 Biosynthesis of secondary metabolites; path:map01120 Microbial metabolism in diverse environments; path:map02020 Two-component system; path:map01200 Carbon metabolism; path:map02010 ABC transporters; path:map03070 Bacterial secretion system;…
Sgoreaui_1	Sgoreaui_16	19	path:map01100 Metabolic pathways; path:map01230 Biosynthesis of amino acids; path:map01130 Biosynthesis of antibiotics; path:map04142 Lysosome; path:map01110 Biosynthesis of secondary metabolites; path:map01120 Microbial metabolism in diverse environments; path:map02020 Two-component system; path:map01200 Carbon metabolism; path:map02010 ABC transporters; path:map03070 Bacterial secretion system;…
Sgoreaui_1	Sgoreaui_16	17	path:map01100 Metabolic pathways; path:map01230 Biosynthesis of amino acids; path:map01130 Biosynthesis of antibiotics; path:map04142 Lysosome; path:map01110 Biosynthesis of secondary metabolites; path:map01120 Microbial metabolism in diverse environments; path:map02020 Two-component system; path:map01200 Carbon metabolism; path:map02010 ABC transporters; path:map03070 Bacterial secretion system;…
Sgoreaui_1	Sgoreaui_16	17	path:map01100 Metabolic pathways; path:map01230 Biosynthesis of amino acids; path:map01130 Biosynthesis of antibiotics; path:map04142 Lysosome; path:map01110 Biosynthesis of secondary metabolites; path:map01120 Microbial metabolism in diverse environments; path:map02020 Two-component system; path:map01200 Carbon metabolism; path:map02010 ABC transporters; path:map03070 Bacterial secretion system;…
Sgoreaui_1	Sgoreaui_16	16	path:map01100 Metabolic pathways; path:map01230 Biosynthesis of amino acids; path:map01130 Biosynthesis of antibiotics; path:map04142 Lysosome; path:map01110 Biosynthesis of secondary metabolites; path:map01120 Microbial metabolism in diverse environments; path:map02020 Two-component system; path:map01200 Carbon metabolism; path:map02010 ABC transporters; path:map03070 Bacterial secretion system;…
Sgoreaui_1	Sgoreaui_16	14	path:map01100 Metabolic pathways; path:map01230 Biosynthesis of amino acids; path:map01130 Biosynthesis of antibiotics; path:map04142 Lysosome; path:map01110 Biosynthesis of secondary metabolites; path:map01120 Microbial metabolism in diverse environments; path:map02020 Two-component system; path:map01200 Carbon metabolism; path:map02010 ABC transporters; path:map03070 Bacterial secretion system;…
Sgoreaui_1	Sgoreaui_16	12	path:map01100 Metabolic pathways; path:map01230 Biosynthesis of amino acids; path:map01130 Biosynthesis of antibiotics; path:map04142 Lysosome; path:map01110 Biosynthesis of secondary metabolites; path:map01120 Microbial metabolism in diverse environments; path:map02020 Two-component system; path:map01200 Carbon metabolism; path:map02010 ABC transporters; path:map03070 Bacterial secretion system;…
Sgoreaui_1	Sgoreaui_16	12	path:map01100 Metabolic pathways; path:map01230 Biosynthesis of amino acids; path:map01130 Biosynthesis of antibiotics; path:map04142 Lysosome; path:map01110 Biosynthesis of secondary metabolites; path:map01120 Microbial metabolism in diverse environments; path:map02020 Two-component system; path:map01200 Carbon metabolism; path:map02010 ABC transporters; path:map03070 Bacterial secretion system;…
Sgoreaui_1	Sgoreaui_16	12	path:map01100 Metabolic pathways; path:map01230 Biosynthesis of amino acids; path:map01130 Biosynthesis of antibiotics; path:map04142 Lysosome; path:map01110 Biosynthesis of secondary metabolites; path:map01120 Microbial metabolism in diverse environments; path:map02020 Two-component system; path:map01200 Carbon metabolism; path:map02010 ABC transporters; path:map03070 Bacterial secretion system;…
Sgoreaui_1	Sgoreaui_16	11	path:map01100 Metabolic pathways; path:map01230 Biosynthesis of amino acids; path:map01130 Biosynthesis of antibiotics; path:map04142 Lysosome; path:map01110 Biosynthesis of secondary metabolites; path:map01120 Microbial metabolism in diverse environments; path:map02020 Two-component system; path:map01200 Carbon metabolism; path:map02010 ABC transporters; path:map03070 Bacterial secretion system;…
Sgoreaui_1	Sgoreaui_16	11	path:map01100 Metabolic pathways; path:map01230 Biosynthesis of amino acids; path:map01130 Biosynthesis of antibiotics; path:map04142 Lysosome; path:map01110 Biosynthesis of secondary metabolites; path:map01120 Microbial metabolism in diverse environments; path:map02020 Two-component system; path:map01200 Carbon metabolism; path:map02010 ABC transporters; path:map03070 Bacterial secretion system;…
Sgoreaui_1	Sgoreaui_16	10	path:map01100 Metabolic pathways; path:map01230 Biosynthesis of amino acids; path:map01130 Biosynthesis of antibiotics; path:map04142 Lysosome; path:map01110 Biosynthesis of secondary metabolites; path:map01120 Microbial metabolism in diverse environments; path:map02020 Two-component system; path:map01200 Carbon metabolism; path:map02010 ABC transporters; path:map03070 Bacterial secretion system;…
Sgoreaui_1	Sgoreaui_16	10	path:map01100 Metabolic pathways; path:map01230 Biosynthesis of amino acids; path:map01130 Biosynthesis of antibiotics; path:map04142 Lysosome; path:map01110 Biosynthesis of secondary metabolites; path:map01120 Microbial metabolism in diverse environments; path:map02020 Two-component system; path:map01200 Carbon metabolism; path:map02010 ABC transporters; path:map03070 Bacterial secretion system;…
Sgoreaui_1	Sgoreaui_16	9	path:map01100 Metabolic pathways; path:map01230 Biosynthesis of amino acids; path:map01130 Biosynthesis of antibiotics; path:map04142 Lysosome; path:map01110 Biosynthesis of secondary metabolites; path:map01120 Microbial metabolism in diverse environments; path:map02020 Two-component system; path:map01200 Carbon metabolism; path:map02010 ABC transporters; path:map03070 Bacterial secretion system;…
Sgoreaui_1	Sgoreaui_16	9	path:map01100 Metabolic pathways; path:map01230 Biosynthesis of amino acids; path:map01130 Biosynthesis of antibiotics; path:map04142 Lysosome; path:map01110 Biosynthesis of secondary metabolites; path:map01120 Microbial metabolism in diverse environments; path:map02020 Two-component system; path:map01200 Carbon metabolism; path:map02010 ABC transporters; path:map03070 Bacterial secretion system;…
Sgoreaui_1	Sgoreaui_16	9	path:map01100 Metabolic pathways; path:map01230 Biosynthesis of amino acids; path:map01130 Biosynthesis of antibiotics; path:map04142 Lysosome; path:map01110 Biosynthesis of secondary metabolites; path:map01120 Microbial metabolism in diverse environments; path:map02020 Two-component system; path:map01200 Carbon metabolism; path:map02010 ABC transporters; path:map03070 Bacterial secretion system;…
Sgoreaui_1	Sgoreaui_16	8	path:map01100 Metabolic pathways; path:map01230 Biosynthesis of amino acids; path:map01130 Biosynthesis of antibiotics; path:map04142 Lysosome; path:map01110 Biosynthesis of secondary metabolites; path:map01120 Microbial metabolism in diverse environments; path:map02020 Two-component system; path:map01200 Carbon metabolism; path:map02010 ABC transporters; path:map03070 Bacterial secretion system;…
Sgoreaui_1	Sgoreaui_16	8	path:map01100 Metabolic pathways; path:map01230 Biosynthesis of amino acids; path:map01130 Biosynthesis of antibiotics; path:map04142 Lysosome; path:map01110 Biosynthesis of secondary metabolites; path:map01120 Microbial metabolism in diverse environments; path:map02020 Two-component system; path:map01200 Carbon metabolism; path:map02010 ABC transporters; path:map03070 Bacterial secretion system;…
Sgoreaui_1	Sgoreaui_16	8	path:map01100 Metabolic pathways; path:map01230 Biosynthesis of amino acids; path:map01130 Biosynthesis of antibiotics; path:map04142 Lysosome; path:map01110 Biosynthesis of secondary metabolites; path:map01120 Microbial metabolism in diverse environments; path:map02020 Two-component system; path:map01200 Carbon metabolism; path:map02010 ABC transporters; path:map03070 Bacterial secretion system;…
Sgoreaui_1	Sgoreaui_16	7	path:map01100 Metabolic pathways; path:map01230 Biosynthesis of amino acids; path:map01130 Biosynthesis of antibiotics; path:map04142 Lysosome; path:map01110 Biosynthesis of secondary metabolites; path:map01120 Microbial metabolism in diverse environments; path:map02020 Two-component system; path:map01200 Carbon metabolism; path:map02010 ABC transporters; path:map03070 Bacterial secretion system;…
Sgoreaui_1	Sgoreaui_16	7	path:map01100 Metabolic pathways; path:map01230 Biosynthesis of amino acids; path:map01130 Biosynthesis of antibiotics; path:map04142 Lysosome; path:map01110 Biosynthesis of secondary metabolites; path:map01120 Microbial metabolism in diverse environments; path:map02020 Two-component system; path:map01200 Carbon metabolism; path:map02010 ABC transporters; path:map03070 Bacterial secretion system;…
Sgoreaui_1	Sgoreaui_16	7	path:map01100 Metabolic pathways; path:map01230 Biosynthesis of amino acids; path:map01130 Biosynthesis of antibiotics; path:map04142 Lysosome; path:map01110 Biosynthesis of secondary metabolites; path:map01120 Microbial metabolism in diverse environments; path:map02020 Two-component system; path:map01200 Carbon metabolism; path:map02010 ABC transporters; path:map03070 Bacterial secretion system;…
Sgoreaui_1	Sgoreaui_16	7	path:map01100 Metabolic pathways; path:map01230 Biosynthesis of amino acids; path:map01130 Biosynthesis of antibiotics; path:map04142 Lysosome; path:map01110 Biosynthesis of secondary metabolites; path:map01120 Microbial metabolism in diverse environments; path:map02020 Two-component system; path:map01200 Carbon metabolism; path:map02010 ABC transporters; path:map03070 Bacterial secretion system;…
Sgoreaui_1	Sgoreaui_16	7	path:map01100 Metabolic pathways; path:map01230 Biosynthesis of amino acids; path:map01130 Biosynthesis of antibiotics; path:map04142 Lysosome; path:map01110 Biosynthesis of secondary metabolites; path:map01120 Microbial metabolism in diverse environments; path:map02020 Two-component system; path:map01200 Carbon metabolism; path:map02010 ABC transporters; path:map03070 Bacterial secretion system;…
Sgoreaui_1	Sgoreaui_16	7	path:map01100 Metabolic pathways; path:map01230 Biosynthesis of amino acids; path:map01130 Biosynthesis of antibiotics; path:map04142 Lysosome; path:map01110 Biosynthesis of secondary metabolites; path:map01120 Microbial metabolism in diverse environments; path:map02020 Two-component system; path:map01200 Carbon metabolism; path:map02010 ABC transporters; path:map03070 Bacterial secretion system;…
Sgoreaui_1	Sgoreaui_16	6	path:map01100 Metabolic pathways; path:map01230 Biosynthesis of amino acids; path:map01130 Biosynthesis of antibiotics; path:map04142 Lysosome; path:map01110 Biosynthesis of secondary metabolites; path:map01120 Microbial metabolism in diverse environments; path:map02020 Two-component system; path:map01200 Carbon metabolism; path:map02010 ABC transporters; path:map03070 Bacterial secretion system;…
Sgoreaui_1	Sgoreaui_16	6	path:map01100 Metabolic pathways; path:map01230 Biosynthesis of amino acids; path:map01130 Biosynthesis of antibiotics; path:map04142 Lysosome; path:map01110 Biosynthesis of secondary metabolites; path:map01120 Microbial metabolism in diverse environments; path:map02020 Two-component system; path:map01200 Carbon metabolism; path:map02010 ABC transporters; path:map03070 Bacterial secretion system;…
Sgoreaui_1	Sgoreaui_17	24	path:map01100 Metabolic pathways; path:map01230 Biosynthesis of amino acids; path:map01130 Biosynthesis of antibiotics; path:map04142 Lysosome; path:map01110 Biosynthesis of secondary metabolites; path:map01120 Microbial metabolism in diverse environments; path:map02020 Two-component system; path:map01200 Carbon metabolism; path:map02010 ABC transporters; path:map03070 Bacterial secretion system;…
Sgoreaui_1	Sgoreaui_17	24	path:map01100 Metabolic pathways; path:map01230 Biosynthesis of amino acids; path:map01130 Biosynthesis of antibiotics; path:map04142 Lysosome; path:map01110 Biosynthesis of secondary metabolites; path:map01120 Microbial metabolism in diverse environments; path:map02020 Two-component system; path:map01200 Carbon metabolism; path:map02010 ABC transporters; path:map03070 Bacterial secretion system;…
Sgoreaui_1	Sgoreaui_17	21	path:map01100 Metabolic pathways; path:map01230 Biosynthesis of amino acids; path:map01130 Biosynthesis of antibiotics; path:map04142 Lysosome; path:map01110 Biosynthesis of secondary metabolites; path:map01120 Microbial metabolism in diverse environments; path:map02020 Two-component system; path:map01200 Carbon metabolism; path:map02010 ABC transporters; path:map03070 Bacterial secretion system;…
Sgoreaui_1	Sgoreaui_17	21	path:map01100 Metabolic pathways; path:map01230 Biosynthesis of amino acids; path:map01130 Biosynthesis of antibiotics; path:map04142 Lysosome; path:map01110 Biosynthesis of secondary metabolites; path:map01120 Microbial metabolism in diverse environments; path:map02020 Two-component system; path:map01200 Carbon metabolism; path:map02010 ABC transporters; path:map03070 Bacterial secretion system;…
Sgoreaui_1	Sgoreaui_17	19	path:map01100 Metabolic pathways; path:map01230 Biosynthesis of amino acids; path:map01130 Biosynthesis of antibiotics; path:map04142 Lysosome; path:map01110 Biosynthesis of secondary metabolites; path:map01120 Microbial metabolism in diverse environments; path:map02020 Two-component system; path:map01200 Carbon metabolism; path:map02010 ABC transporters; path:map03070 Bacterial secretion system;…
Sgoreaui_1	Sgoreaui_17	19	path:map01100 Metabolic pathways; path:map01230 Biosynthesis of amino acids; path:map01130 Biosynthesis of antibiotics; path:map04142 Lysosome; path:map01110 Biosynthesis of secondary metabolites; path:map01120 Microbial metabolism in diverse environments; path:map02020 Two-component system; path:map01200 Carbon metabolism; path:map02010 ABC transporters; path:map03070 Bacterial secretion system;…
Sgoreaui_1	Sgoreaui_17	19	path:map01100 Metabolic pathways; path:map01230 Biosynthesis of amino acids; path:map01130 Biosynthesis of antibiotics; path:map04142 Lysosome; path:map01110 Biosynthesis of secondary metabolites; path:map01120 Microbial metabolism in diverse environments; path:map02020 Two-component system; path:map01200 Carbon metabolism; path:map02010 ABC transporters; path:map03070 Bacterial secretion system;…
Sgoreaui_1	Sgoreaui_17	18	path:map01100 Metabolic pathways; path:map01230 Biosynthesis of amino acids; path:map01130 Biosynthesis of antibiotics; path:map04142 Lysosome; path:map01110 Biosynthesis of secondary metabolites; path:map01120 Microbial metabolism in diverse environments; path:map02020 Two-component system; path:map01200 Carbon metabolism; path:map02010 ABC transporters; path:map03070 Bacterial secretion system;…
Sgoreaui_1	Sgoreaui_17	18	path:map01100 Metabolic pathways; path:map01230 Biosynthesis of amino acids; path:map01130 Biosynthesis of antibiotics; path:map04142 Lysosome; path:map01110 Biosynthesis of secondary metabolites; path:map01120 Microbial metabolism in diverse environments; path:map02020 Two-component system; path:map01200 Carbon metabolism; path:map02010 ABC transporters; path:map03070 Bacterial secretion system;…
Sgoreaui_1	Sgoreaui_17	18	path:map01100 Metabolic pathways; path:map01230 Biosynthesis of amino acids; path:map01130 Biosynthesis of antibiotics; path:map04142 Lysosome; path:map01110 Biosynthesis of secondary metabolites; path:map01120 Microbial metabolism in diverse environments; path:map02020 Two-component system; path:map01200 Carbon metabolism; path:map02010 ABC transporters; path:map03070 Bacterial secretion system;…
Sgoreaui_1	Sgoreaui_17	18	path:map01100 Metabolic pathways; path:map01230 Biosynthesis of amino acids; path:map01130 Biosynthesis of antibiotics; path:map04142 Lysosome; path:map01110 Biosynthesis of secondary metabolites; path:map01120 Microbial metabolism in diverse environments; path:map02020 Two-component system; path:map01200 Carbon metabolism; path:map02010 ABC transporters; path:map03070 Bacterial secretion system;…
Sgoreaui_1	Sgoreaui_17	17	path:map01100 Metabolic pathways; path:map01230 Biosynthesis of amino acids; path:map01130 Biosynthesis of antibiotics; path:map04142 Lysosome; path:map01110 Biosynthesis of secondary metabolites; path:map01120 Microbial metabolism in diverse environments; path:map02020 Two-component system; path:map01200 Carbon metabolism; path:map02010 ABC transporters; path:map03070 Bacterial secretion system;…
Sgoreaui_1	Sgoreaui_17	17	path:map01100 Metabolic pathways; path:map01230 Biosynthesis of amino acids; path:map01130 Biosynthesis of antibiotics; path:map04142 Lysosome; path:map01110 Biosynthesis of secondary metabolites; path:map01120 Microbial metabolism in diverse environments; path:map02020 Two-component system; path:map01200 Carbon metabolism; path:map02010 ABC transporters; path:map03070 Bacterial secretion system;…
Sgoreaui_1	Sgoreaui_17	14	path:map01100 Metabolic pathways; path:map01230 Biosynthesis of amino acids; path:map01130 Biosynthesis of antibiotics; path:map04142 Lysosome; path:map01110 Biosynthesis of secondary metabolites; path:map01120 Microbial metabolism in diverse environments; path:map02020 Two-component system; path:map01200 Carbon metabolism; path:map02010 ABC transporters; path:map03070 Bacterial secretion system;…
Sgoreaui_1	Sgoreaui_17	14	path:map01100 Metabolic pathways; path:map01230 Biosynthesis of amino acids; path:map01130 Biosynthesis of antibiotics; path:map04142 Lysosome; path:map01110 Biosynthesis of secondary metabolites; path:map01120 Microbial metabolism in diverse environments; path:map02020 Two-component system; path:map01200 Carbon metabolism; path:map02010 ABC transporters; path:map03070 Bacterial secretion system;…
Sgoreaui_1	Sgoreaui_17	14	path:map01100 Metabolic pathways; path:map01230 Biosynthesis of amino acids; path:map01130 Biosynthesis of antibiotics; path:map04142 Lysosome; path:map01110 Biosynthesis of secondary metabolites; path:map01120 Microbial metabolism in diverse environments; path:map02020 Two-component system; path:map01200 Carbon metabolism; path:map02010 ABC transporters; path:map03070 Bacterial secretion system;…
Sgoreaui_1	Sgoreaui_17	14	path:map01100 Metabolic pathways; path:map01230 Biosynthesis of amino acids; path:map01130 Biosynthesis of antibiotics; path:map04142 Lysosome; path:map01110 Biosynthesis of secondary metabolites; path:map01120 Microbial metabolism in diverse environments; path:map02020 Two-component system; path:map01200 Carbon metabolism; path:map02010 ABC transporters; path:map03070 Bacterial secretion system;…
Sgoreaui_1	Sgoreaui_17	13	path:map01100 Metabolic pathways; path:map01230 Biosynthesis of amino acids; path:map01130 Biosynthesis of antibiotics; path:map04142 Lysosome; path:map01110 Biosynthesis of secondary metabolites; path:map01120 Microbial metabolism in diverse environments; path:map02020 Two-component system; path:map01200 Carbon metabolism; path:map02010 ABC transporters; path:map03070 Bacterial secretion system;…
Sgoreaui_1	Sgoreaui_17	13	path:map01100 Metabolic pathways; path:map01230 Biosynthesis of amino acids; path:map01130 Biosynthesis of antibiotics; path:map04142 Lysosome; path:map01110 Biosynthesis of secondary metabolites; path:map01120 Microbial metabolism in diverse environments; path:map02020 Two-component system; path:map01200 Carbon metabolism; path:map02010 ABC transporters; path:map03070 Bacterial secretion system;…
Sgoreaui_1	Sgoreaui_17	13	path:map01100 Metabolic pathways; path:map01230 Biosynthesis of amino acids; path:map01130 Biosynthesis of antibiotics; path:map04142 Lysosome; path:map01110 Biosynthesis of secondary metabolites; path:map01120 Microbial metabolism in diverse environments; path:map02020 Two-component system; path:map01200 Carbon metabolism; path:map02010 ABC transporters; path:map03070 Bacterial secretion system;…
Sgoreaui_1	Sgoreaui_17	13	path:map01100 Metabolic pathways; path:map01230 Biosynthesis of amino acids; path:map01130 Biosynthesis of antibiotics; path:map04142 Lysosome; path:map01110 Biosynthesis of secondary metabolites; path:map01120 Microbial metabolism in diverse environments; path:map02020 Two-component system; path:map01200 Carbon metabolism; path:map02010 ABC transporters; path:map03070 Bacterial secretion system;…
Sgoreaui_1	Sgoreaui_17	12	path:map01100 Metabolic pathways; path:map01230 Biosynthesis of amino acids; path:map01130 Biosynthesis of antibiotics; path:map04142 Lysosome; path:map01110 Biosynthesis of secondary metabolites; path:map01120 Microbial metabolism in diverse environments; path:map02020 Two-component system; path:map01200 Carbon metabolism; path:map02010 ABC transporters; path:map03070 Bacterial secretion system;…
Sgoreaui_1	Sgoreaui_17	11	path:map01100 Metabolic pathways; path:map01230 Biosynthesis of amino acids; path:map01130 Biosynthesis of antibiotics; path:map04142 Lysosome; path:map01110 Biosynthesis of secondary metabolites; path:map01120 Microbial metabolism in diverse environments; path:map02020 Two-component system; path:map01200 Carbon metabolism; path:map02010 ABC transporters; path:map03070 Bacterial secretion system;…
Sgoreaui_1	Sgoreaui_17	10	path:map01100 Metabolic pathways; path:map01230 Biosynthesis of amino acids; path:map01130 Biosynthesis of antibiotics; path:map04142 Lysosome; path:map01110 Biosynthesis of secondary metabolites; path:map01120 Microbial metabolism in diverse environments; path:map02020 Two-component system; path:map01200 Carbon metabolism; path:map02010 ABC transporters; path:map03070 Bacterial secretion system;…
Sgoreaui_1	Sgoreaui_17	10	path:map01100 Metabolic pathways; path:map01230 Biosynthesis of amino acids; path:map01130 Biosynthesis of antibiotics; path:map04142 Lysosome; path:map01110 Biosynthesis of secondary metabolites; path:map01120 Microbial metabolism in diverse environments; path:map02020 Two-component system; path:map01200 Carbon metabolism; path:map02010 ABC transporters; path:map03070 Bacterial secretion system;…
Sgoreaui_1	Sgoreaui_17	10	path:map01100 Metabolic pathways; path:map01230 Biosynthesis of amino acids; path:map01130 Biosynthesis of antibiotics; path:map04142 Lysosome; path:map01110 Biosynthesis of secondary metabolites; path:map01120 Microbial metabolism in diverse environments; path:map02020 Two-component system; path:map01200 Carbon metabolism; path:map02010 ABC transporters; path:map03070 Bacterial secretion system;…
Sgoreaui_1	Sgoreaui_17	10	path:map01100 Metabolic pathways; path:map01230 Biosynthesis of amino acids; path:map01130 Biosynthesis of antibiotics; path:map04142 Lysosome; path:map01110 Biosynthesis of secondary metabolites; path:map01120 Microbial metabolism in diverse environments; path:map02020 Two-component system; path:map01200 Carbon metabolism; path:map02010 ABC transporters; path:map03070 Bacterial secretion system;…
Sgoreaui_1	Sgoreaui_17	9	path:map01100 Metabolic pathways; path:map01230 Biosynthesis of amino acids; path:map01130 Biosynthesis of antibiotics; path:map04142 Lysosome; path:map01110 Biosynthesis of secondary metabolites; path:map01120 Microbial metabolism in diverse environments; path:map02020 Two-component system; path:map01200 Carbon metabolism; path:map02010 ABC transporters; path:map03070 Bacterial secretion system;…
Sgoreaui_1	Sgoreaui_17	9	path:map01100 Metabolic pathways; path:map01230 Biosynthesis of amino acids; path:map01130 Biosynthesis of antibiotics; path:map04142 Lysosome; path:map01110 Biosynthesis of secondary metabolites; path:map01120 Microbial metabolism in diverse environments; path:map02020 Two-component system; path:map01200 Carbon metabolism; path:map02010 ABC transporters; path:map03070 Bacterial secretion system;…
Sgoreaui_1	Sgoreaui_17	9	path:map01100 Metabolic pathways; path:map01230 Biosynthesis of amino acids; path:map01130 Biosynthesis of antibiotics; path:map04142 Lysosome; path:map01110 Biosynthesis of secondary metabolites; path:map01120 Microbial metabolism in diverse environments; path:map02020 Two-component system; path:map01200 Carbon metabolism; path:map02010 ABC transporters; path:map03070 Bacterial secretion system;…
Sgoreaui_1	Sgoreaui_17	9	path:map01100 Metabolic pathways; path:map01230 Biosynthesis of amino acids; path:map01130 Biosynthesis of antibiotics; path:map04142 Lysosome; path:map01110 Biosynthesis of secondary metabolites; path:map01120 Microbial metabolism in diverse environments; path:map02020 Two-component system; path:map01200 Carbon metabolism; path:map02010 ABC transporters; path:map03070 Bacterial secretion system;…
Sgoreaui_1	Sgoreaui_17	9	path:map01100 Metabolic pathways; path:map01230 Biosynthesis of amino acids; path:map01130 Biosynthesis of antibiotics; path:map04142 Lysosome; path:map01110 Biosynthesis of secondary metabolites; path:map01120 Microbial metabolism in diverse environments; path:map02020 Two-component system; path:map01200 Carbon metabolism; path:map02010 ABC transporters; path:map03070 Bacterial secretion system;…
Sgoreaui_1	Sgoreaui_17	9	path:map01100 Metabolic pathways; path:map01230 Biosynthesis of amino acids; path:map01130 Biosynthesis of antibiotics; path:map04142 Lysosome; path:map01110 Biosynthesis of secondary metabolites; path:map01120 Microbial metabolism in diverse environments; path:map02020 Two-component system; path:map01200 Carbon metabolism; path:map02010 ABC transporters; path:map03070 Bacterial secretion system;…
Sgoreaui_1	Sgoreaui_17	8	path:map01100 Metabolic pathways; path:map01230 Biosynthesis of amino acids; path:map01130 Biosynthesis of antibiotics; path:map04142 Lysosome; path:map01110 Biosynthesis of secondary metabolites; path:map01120 Microbial metabolism in diverse environments; path:map02020 Two-component system; path:map01200 Carbon metabolism; path:map02010 ABC transporters; path:map03070 Bacterial secretion system;…
Sgoreaui_1	Sgoreaui_17	8	path:map01100 Metabolic pathways; path:map01230 Biosynthesis of amino acids; path:map01130 Biosynthesis of antibiotics; path:map04142 Lysosome; path:map01110 Biosynthesis of secondary metabolites; path:map01120 Microbial metabolism in diverse environments; path:map02020 Two-component system; path:map01200 Carbon metabolism; path:map02010 ABC transporters; path:map03070 Bacterial secretion system;…
Sgoreaui_1	Sgoreaui_17	8	path:map01100 Metabolic pathways; path:map01230 Biosynthesis of amino acids; path:map01130 Biosynthesis of antibiotics; path:map04142 Lysosome; path:map01110 Biosynthesis of secondary metabolites; path:map01120 Microbial metabolism in diverse environments; path:map02020 Two-component system; path:map01200 Carbon metabolism; path:map02010 ABC transporters; path:map03070 Bacterial secretion system;…
Sgoreaui_1	Sgoreaui_17	8	path:map01100 Metabolic pathways; path:map01230 Biosynthesis of amino acids; path:map01130 Biosynthesis of antibiotics; path:map04142 Lysosome; path:map01110 Biosynthesis of secondary metabolites; path:map01120 Microbial metabolism in diverse environments; path:map02020 Two-component system; path:map01200 Carbon metabolism; path:map02010 ABC transporters; path:map03070 Bacterial secretion system;…
Sgoreaui_1	Sgoreaui_17	7	path:map01100 Metabolic pathways; path:map01230 Biosynthesis of amino acids; path:map01130 Biosynthesis of antibiotics; path:map04142 Lysosome; path:map01110 Biosynthesis of secondary metabolites; path:map01120 Microbial metabolism in diverse environments; path:map02020 Two-component system; path:map01200 Carbon metabolism; path:map02010 ABC transporters; path:map03070 Bacterial secretion system;…
Sgoreaui_1	Sgoreaui_17	7	path:map01100 Metabolic pathways; path:map01230 Biosynthesis of amino acids; path:map01130 Biosynthesis of antibiotics; path:map04142 Lysosome; path:map01110 Biosynthesis of secondary metabolites; path:map01120 Microbial metabolism in diverse environments; path:map02020 Two-component system; path:map01200 Carbon metabolism; path:map02010 ABC transporters; path:map03070 Bacterial secretion system;…
Sgoreaui_1	Sgoreaui_17	7	path:map01100 Metabolic pathways; path:map01230 Biosynthesis of amino acids; path:map01130 Biosynthesis of antibiotics; path:map04142 Lysosome; path:map01110 Biosynthesis of secondary metabolites; path:map01120 Microbial metabolism in diverse environments; path:map02020 Two-component system; path:map01200 Carbon metabolism; path:map02010 ABC transporters; path:map03070 Bacterial secretion system;…
Sgoreaui_1	Sgoreaui_17	7	path:map01100 Metabolic pathways; path:map01230 Biosynthesis of amino acids; path:map01130 Biosynthesis of antibiotics; path:map04142 Lysosome; path:map01110 Biosynthesis of secondary metabolites; path:map01120 Microbial metabolism in diverse environments; path:map02020 Two-component system; path:map01200 Carbon metabolism; path:map02010 ABC transporters; path:map03070 Bacterial secretion system;…
Sgoreaui_1	Sgoreaui_17	6	path:map01100 Metabolic pathways; path:map01230 Biosynthesis of amino acids; path:map01130 Biosynthesis of antibiotics; path:map04142 Lysosome; path:map01110 Biosynthesis of secondary metabolites; path:map01120 Microbial metabolism in diverse environments; path:map02020 Two-component system; path:map01200 Carbon metabolism; path:map02010 ABC transporters; path:map03070 Bacterial secretion system;…
Sgoreaui_1	Sgoreaui_17	6	path:map01100 Metabolic pathways; path:map01230 Biosynthesis of amino acids; path:map01130 Biosynthesis of antibiotics; path:map04142 Lysosome; path:map01110 Biosynthesis of secondary metabolites; path:map01120 Microbial metabolism in diverse environments; path:map02020 Two-component system; path:map01200 Carbon metabolism; path:map02010 ABC transporters; path:map03070 Bacterial secretion system;…
Sgoreaui_1	Sgoreaui_17	6	path:map01100 Metabolic pathways; path:map01230 Biosynthesis of amino acids; path:map01130 Biosynthesis of antibiotics; path:map04142 Lysosome; path:map01110 Biosynthesis of secondary metabolites; path:map01120 Microbial metabolism in diverse environments; path:map02020 Two-component system; path:map01200 Carbon metabolism; path:map02010 ABC transporters; path:map03070 Bacterial secretion system;…
Sgoreaui_1	Sgoreaui_172	7	path:map01100 Metabolic pathways; path:map01230 Biosynthesis of amino acids; path:map01130 Biosynthesis of antibiotics; path:map04142 Lysosome; path:map01110 Biosynthesis of secondary metabolites; path:map01120 Microbial metabolism in diverse environments; path:map02020 Two-component system; path:map01200 Carbon metabolism; path:map02010 ABC transporters; path:map03070 Bacterial secretion system;…
Sgoreaui_1	Sgoreaui_172	7	path:map01100 Metabolic pathways; path:map01230 Biosynthesis of amino acids; path:map01130 Biosynthesis of antibiotics; path:map04142 Lysosome; path:map01110 Biosynthesis of secondary metabolites; path:map01120 Microbial metabolism in diverse environments; path:map02020 Two-component system; path:map01200 Carbon metabolism; path:map02010 ABC transporters; path:map03070 Bacterial secretion system;…
Sgoreaui_1	Sgoreaui_172	6	path:map01100 Metabolic pathways; path:map01230 Biosynthesis of amino acids; path:map01130 Biosynthesis of antibiotics; path:map04142 Lysosome; path:map01110 Biosynthesis of secondary metabolites; path:map01120 Microbial metabolism in diverse environments; path:map02020 Two-component system; path:map01200 Carbon metabolism; path:map02010 ABC transporters; path:map03070 Bacterial secretion system;…
Sgoreaui_1	Sgoreaui_18	20	path:map01100 Metabolic pathways; path:map01230 Biosynthesis of amino acids; path:map01130 Biosynthesis of antibiotics; path:map04142 Lysosome; path:map01110 Biosynthesis of secondary metabolites; path:map01120 Microbial metabolism in diverse environments; path:map02020 Two-component system; path:map01200 Carbon metabolism; path:map02010 ABC transporters; path:map03070 Bacterial secretion system;…
Sgoreaui_1	Sgoreaui_18	20	path:map01100 Metabolic pathways; path:map01230 Biosynthesis of amino acids; path:map01130 Biosynthesis of antibiotics; path:map04142 Lysosome; path:map01110 Biosynthesis of secondary metabolites; path:map01120 Microbial metabolism in diverse environments; path:map02020 Two-component system; path:map01200 Carbon metabolism; path:map02010 ABC transporters; path:map03070 Bacterial secretion system;…
Sgoreaui_1	Sgoreaui_18	19	path:map01100 Metabolic pathways; path:map01230 Biosynthesis of amino acids; path:map01130 Biosynthesis of antibiotics; path:map04142 Lysosome; path:map01110 Biosynthesis of secondary metabolites; path:map01120 Microbial metabolism in diverse environments; path:map02020 Two-component system; path:map01200 Carbon metabolism; path:map02010 ABC transporters; path:map03070 Bacterial secretion system;…
Sgoreaui_1	Sgoreaui_18	18	path:map01100 Metabolic pathways; path:map01230 Biosynthesis of amino acids; path:map01130 Biosynthesis of antibiotics; path:map04142 Lysosome; path:map01110 Biosynthesis of secondary metabolites; path:map01120 Microbial metabolism in diverse environments; path:map02020 Two-component system; path:map01200 Carbon metabolism; path:map02010 ABC transporters; path:map03070 Bacterial secretion system;…
Sgoreaui_1	Sgoreaui_18	17	path:map01100 Metabolic pathways; path:map01230 Biosynthesis of amino acids; path:map01130 Biosynthesis of antibiotics; path:map04142 Lysosome; path:map01110 Biosynthesis of secondary metabolites; path:map01120 Microbial metabolism in diverse environments; path:map02020 Two-component system; path:map01200 Carbon metabolism; path:map02010 ABC transporters; path:map03070 Bacterial secretion system;…
Sgoreaui_1	Sgoreaui_18	17	path:map01100 Metabolic pathways; path:map01230 Biosynthesis of amino acids; path:map01130 Biosynthesis of antibiotics; path:map04142 Lysosome; path:map01110 Biosynthesis of secondary metabolites; path:map01120 Microbial metabolism in diverse environments; path:map02020 Two-component system; path:map01200 Carbon metabolism; path:map02010 ABC transporters; path:map03070 Bacterial secretion system;…
Sgoreaui_1	Sgoreaui_18	15	path:map01100 Metabolic pathways; path:map01230 Biosynthesis of amino acids; path:map01130 Biosynthesis of antibiotics; path:map04142 Lysosome; path:map01110 Biosynthesis of secondary metabolites; path:map01120 Microbial metabolism in diverse environments; path:map02020 Two-component system; path:map01200 Carbon metabolism; path:map02010 ABC transporters; path:map03070 Bacterial secretion system;…
Sgoreaui_1	Sgoreaui_18	13	path:map01100 Metabolic pathways; path:map01230 Biosynthesis of amino acids; path:map01130 Biosynthesis of antibiotics; path:map04142 Lysosome; path:map01110 Biosynthesis of secondary metabolites; path:map01120 Microbial metabolism in diverse environments; path:map02020 Two-component system; path:map01200 Carbon metabolism; path:map02010 ABC transporters; path:map03070 Bacterial secretion system;…
Sgoreaui_1	Sgoreaui_18	12	path:map01100 Metabolic pathways; path:map01230 Biosynthesis of amino acids; path:map01130 Biosynthesis of antibiotics; path:map04142 Lysosome; path:map01110 Biosynthesis of secondary metabolites; path:map01120 Microbial metabolism in diverse environments; path:map02020 Two-component system; path:map01200 Carbon metabolism; path:map02010 ABC transporters; path:map03070 Bacterial secretion system;…
Sgoreaui_1	Sgoreaui_18	11	path:map01100 Metabolic pathways; path:map01230 Biosynthesis of amino acids; path:map01130 Biosynthesis of antibiotics; path:map04142 Lysosome; path:map01110 Biosynthesis of secondary metabolites; path:map01120 Microbial metabolism in diverse environments; path:map02020 Two-component system; path:map01200 Carbon metabolism; path:map02010 ABC transporters; path:map03070 Bacterial secretion system;…
Sgoreaui_1	Sgoreaui_18	11	path:map01100 Metabolic pathways; path:map01230 Biosynthesis of amino acids; path:map01130 Biosynthesis of antibiotics; path:map04142 Lysosome; path:map01110 Biosynthesis of secondary metabolites; path:map01120 Microbial metabolism in diverse environments; path:map02020 Two-component system; path:map01200 Carbon metabolism; path:map02010 ABC transporters; path:map03070 Bacterial secretion system;…
Sgoreaui_1	Sgoreaui_18	11	path:map01100 Metabolic pathways; path:map01230 Biosynthesis of amino acids; path:map01130 Biosynthesis of antibiotics; path:map04142 Lysosome; path:map01110 Biosynthesis of secondary metabolites; path:map01120 Microbial metabolism in diverse environments; path:map02020 Two-component system; path:map01200 Carbon metabolism; path:map02010 ABC transporters; path:map03070 Bacterial secretion system;…
Sgoreaui_1	Sgoreaui_18	10	path:map01100 Metabolic pathways; path:map01230 Biosynthesis of amino acids; path:map01130 Biosynthesis of antibiotics; path:map04142 Lysosome; path:map01110 Biosynthesis of secondary metabolites; path:map01120 Microbial metabolism in diverse environments; path:map02020 Two-component system; path:map01200 Carbon metabolism; path:map02010 ABC transporters; path:map03070 Bacterial secretion system;…
Sgoreaui_1	Sgoreaui_18	10	path:map01100 Metabolic pathways; path:map01230 Biosynthesis of amino acids; path:map01130 Biosynthesis of antibiotics; path:map04142 Lysosome; path:map01110 Biosynthesis of secondary metabolites; path:map01120 Microbial metabolism in diverse environments; path:map02020 Two-component system; path:map01200 Carbon metabolism; path:map02010 ABC transporters; path:map03070 Bacterial secretion system;…
Sgoreaui_1	Sgoreaui_18	10	path:map01100 Metabolic pathways; path:map01230 Biosynthesis of amino acids; path:map01130 Biosynthesis of antibiotics; path:map04142 Lysosome; path:map01110 Biosynthesis of secondary metabolites; path:map01120 Microbial metabolism in diverse environments; path:map02020 Two-component system; path:map01200 Carbon metabolism; path:map02010 ABC transporters; path:map03070 Bacterial secretion system;…
Sgoreaui_1	Sgoreaui_18	9	path:map01100 Metabolic pathways; path:map01230 Biosynthesis of amino acids; path:map01130 Biosynthesis of antibiotics; path:map04142 Lysosome; path:map01110 Biosynthesis of secondary metabolites; path:map01120 Microbial metabolism in diverse environments; path:map02020 Two-component system; path:map01200 Carbon metabolism; path:map02010 ABC transporters; path:map03070 Bacterial secretion system;…
Sgoreaui_1	Sgoreaui_18	9	path:map01100 Metabolic pathways; path:map01230 Biosynthesis of amino acids; path:map01130 Biosynthesis of antibiotics; path:map04142 Lysosome; path:map01110 Biosynthesis of secondary metabolites; path:map01120 Microbial metabolism in diverse environments; path:map02020 Two-component system; path:map01200 Carbon metabolism; path:map02010 ABC transporters; path:map03070 Bacterial secretion system;…
Sgoreaui_1	Sgoreaui_18	9	path:map01100 Metabolic pathways; path:map01230 Biosynthesis of amino acids; path:map01130 Biosynthesis of antibiotics; path:map04142 Lysosome; path:map01110 Biosynthesis of secondary metabolites; path:map01120 Microbial metabolism in diverse environments; path:map02020 Two-component system; path:map01200 Carbon metabolism; path:map02010 ABC transporters; path:map03070 Bacterial secretion system;…
Sgoreaui_1	Sgoreaui_18	9	path:map01100 Metabolic pathways; path:map01230 Biosynthesis of amino acids; path:map01130 Biosynthesis of antibiotics; path:map04142 Lysosome; path:map01110 Biosynthesis of secondary metabolites; path:map01120 Microbial metabolism in diverse environments; path:map02020 Two-component system; path:map01200 Carbon metabolism; path:map02010 ABC transporters; path:map03070 Bacterial secretion system;…
Sgoreaui_1	Sgoreaui_18	8	path:map01100 Metabolic pathways; path:map01230 Biosynthesis of amino acids; path:map01130 Biosynthesis of antibiotics; path:map04142 Lysosome; path:map01110 Biosynthesis of secondary metabolites; path:map01120 Microbial metabolism in diverse environments; path:map02020 Two-component system; path:map01200 Carbon metabolism; path:map02010 ABC transporters; path:map03070 Bacterial secretion system;…
Sgoreaui_1	Sgoreaui_18	8	path:map01100 Metabolic pathways; path:map01230 Biosynthesis of amino acids; path:map01130 Biosynthesis of antibiotics; path:map04142 Lysosome; path:map01110 Biosynthesis of secondary metabolites; path:map01120 Microbial metabolism in diverse environments; path:map02020 Two-component system; path:map01200 Carbon metabolism; path:map02010 ABC transporters; path:map03070 Bacterial secretion system;…
Sgoreaui_1	Sgoreaui_18	8	path:map01100 Metabolic pathways; path:map01230 Biosynthesis of amino acids; path:map01130 Biosynthesis of antibiotics; path:map04142 Lysosome; path:map01110 Biosynthesis of secondary metabolites; path:map01120 Microbial metabolism in diverse environments; path:map02020 Two-component system; path:map01200 Carbon metabolism; path:map02010 ABC transporters; path:map03070 Bacterial secretion system;…
Sgoreaui_1	Sgoreaui_18	8	path:map01100 Metabolic pathways; path:map01230 Biosynthesis of amino acids; path:map01130 Biosynthesis of antibiotics; path:map04142 Lysosome; path:map01110 Biosynthesis of secondary metabolites; path:map01120 Microbial metabolism in diverse environments; path:map02020 Two-component system; path:map01200 Carbon metabolism; path:map02010 ABC transporters; path:map03070 Bacterial secretion system;…
Sgoreaui_1	Sgoreaui_18	8	path:map01100 Metabolic pathways; path:map01230 Biosynthesis of amino acids; path:map01130 Biosynthesis of antibiotics; path:map04142 Lysosome; path:map01110 Biosynthesis of secondary metabolites; path:map01120 Microbial metabolism in diverse environments; path:map02020 Two-component system; path:map01200 Carbon metabolism; path:map02010 ABC transporters; path:map03070 Bacterial secretion system;…
Sgoreaui_1	Sgoreaui_18	8	path:map01100 Metabolic pathways; path:map01230 Biosynthesis of amino acids; path:map01130 Biosynthesis of antibiotics; path:map04142 Lysosome; path:map01110 Biosynthesis of secondary metabolites; path:map01120 Microbial metabolism in diverse environments; path:map02020 Two-component system; path:map01200 Carbon metabolism; path:map02010 ABC transporters; path:map03070 Bacterial secretion system;…
Sgoreaui_1	Sgoreaui_18	8	path:map01100 Metabolic pathways; path:map01230 Biosynthesis of amino acids; path:map01130 Biosynthesis of antibiotics; path:map04142 Lysosome; path:map01110 Biosynthesis of secondary metabolites; path:map01120 Microbial metabolism in diverse environments; path:map02020 Two-component system; path:map01200 Carbon metabolism; path:map02010 ABC transporters; path:map03070 Bacterial secretion system;…
Sgoreaui_1	Sgoreaui_18	7	path:map01100 Metabolic pathways; path:map01230 Biosynthesis of amino acids; path:map01130 Biosynthesis of antibiotics; path:map04142 Lysosome; path:map01110 Biosynthesis of secondary metabolites; path:map01120 Microbial metabolism in diverse environments; path:map02020 Two-component system; path:map01200 Carbon metabolism; path:map02010 ABC transporters; path:map03070 Bacterial secretion system;…
Sgoreaui_1	Sgoreaui_18	7	path:map01100 Metabolic pathways; path:map01230 Biosynthesis of amino acids; path:map01130 Biosynthesis of antibiotics; path:map04142 Lysosome; path:map01110 Biosynthesis of secondary metabolites; path:map01120 Microbial metabolism in diverse environments; path:map02020 Two-component system; path:map01200 Carbon metabolism; path:map02010 ABC transporters; path:map03070 Bacterial secretion system;…
Sgoreaui_1	Sgoreaui_18	7	path:map01100 Metabolic pathways; path:map01230 Biosynthesis of amino acids; path:map01130 Biosynthesis of antibiotics; path:map04142 Lysosome; path:map01110 Biosynthesis of secondary metabolites; path:map01120 Microbial metabolism in diverse environments; path:map02020 Two-component system; path:map01200 Carbon metabolism; path:map02010 ABC transporters; path:map03070 Bacterial secretion system;…
Sgoreaui_1	Sgoreaui_18	7	path:map01100 Metabolic pathways; path:map01230 Biosynthesis of amino acids; path:map01130 Biosynthesis of antibiotics; path:map04142 Lysosome; path:map01110 Biosynthesis of secondary metabolites; path:map01120 Microbial metabolism in diverse environments; path:map02020 Two-component system; path:map01200 Carbon metabolism; path:map02010 ABC transporters; path:map03070 Bacterial secretion system;…
Sgoreaui_1	Sgoreaui_18	6	path:map01100 Metabolic pathways; path:map01230 Biosynthesis of amino acids; path:map01130 Biosynthesis of antibiotics; path:map04142 Lysosome; path:map01110 Biosynthesis of secondary metabolites; path:map01120 Microbial metabolism in diverse environments; path:map02020 Two-component system; path:map01200 Carbon metabolism; path:map02010 ABC transporters; path:map03070 Bacterial secretion system;…
Sgoreaui_1	Sgoreaui_18	6	path:map01100 Metabolic pathways; path:map01230 Biosynthesis of amino acids; path:map01130 Biosynthesis of antibiotics; path:map04142 Lysosome; path:map01110 Biosynthesis of secondary metabolites; path:map01120 Microbial metabolism in diverse environments; path:map02020 Two-component system; path:map01200 Carbon metabolism; path:map02010 ABC transporters; path:map03070 Bacterial secretion system;…
Sgoreaui_1	Sgoreaui_18	6	path:map01100 Metabolic pathways; path:map01230 Biosynthesis of amino acids; path:map01130 Biosynthesis of antibiotics; path:map04142 Lysosome; path:map01110 Biosynthesis of secondary metabolites; path:map01120 Microbial metabolism in diverse environments; path:map02020 Two-component system; path:map01200 Carbon metabolism; path:map02010 ABC transporters; path:map03070 Bacterial secretion system;…
Sgoreaui_1	Sgoreaui_18	6	path:map01100 Metabolic pathways; path:map01230 Biosynthesis of amino acids; path:map01130 Biosynthesis of antibiotics; path:map04142 Lysosome; path:map01110 Biosynthesis of secondary metabolites; path:map01120 Microbial metabolism in diverse environments; path:map02020 Two-component system; path:map01200 Carbon metabolism; path:map02010 ABC transporters; path:map03070 Bacterial secretion system;…
Sgoreaui_1	Sgoreaui_19	9	path:map01100 Metabolic pathways; path:map01230 Biosynthesis of amino acids; path:map01130 Biosynthesis of antibiotics; path:map04142 Lysosome; path:map01110 Biosynthesis of secondary metabolites; path:map01120 Microbial metabolism in diverse environments; path:map02020 Two-component system; path:map01200 Carbon metabolism; path:map02010 ABC transporters; path:map03070 Bacterial secretion system;…
Sgoreaui_1	Sgoreaui_19	8	path:map01100 Metabolic pathways; path:map01230 Biosynthesis of amino acids; path:map01130 Biosynthesis of antibiotics; path:map04142 Lysosome; path:map01110 Biosynthesis of secondary metabolites; path:map01120 Microbial metabolism in diverse environments; path:map02020 Two-component system; path:map01200 Carbon metabolism; path:map02010 ABC transporters; path:map03070 Bacterial secretion system;…
Sgoreaui_1	Sgoreaui_19	8	path:map01100 Metabolic pathways; path:map01230 Biosynthesis of amino acids; path:map01130 Biosynthesis of antibiotics; path:map04142 Lysosome; path:map01110 Biosynthesis of secondary metabolites; path:map01120 Microbial metabolism in diverse environments; path:map02020 Two-component system; path:map01200 Carbon metabolism; path:map02010 ABC transporters; path:map03070 Bacterial secretion system;…
Sgoreaui_1	Sgoreaui_19	7	path:map01100 Metabolic pathways; path:map01230 Biosynthesis of amino acids; path:map01130 Biosynthesis of antibiotics; path:map04142 Lysosome; path:map01110 Biosynthesis of secondary metabolites; path:map01120 Microbial metabolism in diverse environments; path:map02020 Two-component system; path:map01200 Carbon metabolism; path:map02010 ABC transporters; path:map03070 Bacterial secretion system;…
Sgoreaui_1	Sgoreaui_2	90	path:map01100 Metabolic pathways; path:map01230 Biosynthesis of amino acids; path:map01130 Biosynthesis of antibiotics; path:map04142 Lysosome; path:map01110 Biosynthesis of secondary metabolites; path:map01120 Microbial metabolism in diverse environments; path:map02020 Two-component system; path:map01200 Carbon metabolism; path:map02010 ABC transporters; path:map03070 Bacterial secretion system;…
Sgoreaui_1	Sgoreaui_2	84	path:map01100 Metabolic pathways; path:map01230 Biosynthesis of amino acids; path:map01130 Biosynthesis of antibiotics; path:map04142 Lysosome; path:map01110 Biosynthesis of secondary metabolites; path:map01120 Microbial metabolism in diverse environments; path:map02020 Two-component system; path:map01200 Carbon metabolism; path:map02010 ABC transporters; path:map03070 Bacterial secretion system;…
Sgoreaui_1	Sgoreaui_2	78	path:map01100 Metabolic pathways; path:map01230 Biosynthesis of amino acids; path:map01130 Biosynthesis of antibiotics; path:map04142 Lysosome; path:map01110 Biosynthesis of secondary metabolites; path:map01120 Microbial metabolism in diverse environments; path:map02020 Two-component system; path:map01200 Carbon metabolism; path:map02010 ABC transporters; path:map03070 Bacterial secretion system;…
Sgoreaui_1	Sgoreaui_2	69	path:map01100 Metabolic pathways; path:map01230 Biosynthesis of amino acids; path:map01130 Biosynthesis of antibiotics; path:map04142 Lysosome; path:map01110 Biosynthesis of secondary metabolites; path:map01120 Microbial metabolism in diverse environments; path:map02020 Two-component system; path:map01200 Carbon metabolism; path:map02010 ABC transporters; path:map03070 Bacterial secretion system;…
Sgoreaui_1	Sgoreaui_2	64	path:map01100 Metabolic pathways; path:map01230 Biosynthesis of amino acids; path:map01130 Biosynthesis of antibiotics; path:map04142 Lysosome; path:map01110 Biosynthesis of secondary metabolites; path:map01120 Microbial metabolism in diverse environments; path:map02020 Two-component system; path:map01200 Carbon metabolism; path:map02010 ABC transporters; path:map03070 Bacterial secretion system;…
Sgoreaui_1	Sgoreaui_2	58	path:map01100 Metabolic pathways; path:map01230 Biosynthesis of amino acids; path:map01130 Biosynthesis of antibiotics; path:map04142 Lysosome; path:map01110 Biosynthesis of secondary metabolites; path:map01120 Microbial metabolism in diverse environments; path:map02020 Two-component system; path:map01200 Carbon metabolism; path:map02010 ABC transporters; path:map03070 Bacterial secretion system;…
Sgoreaui_1	Sgoreaui_2	46	path:map01100 Metabolic pathways; path:map01230 Biosynthesis of amino acids; path:map01130 Biosynthesis of antibiotics; path:map04142 Lysosome; path:map01110 Biosynthesis of secondary metabolites; path:map01120 Microbial metabolism in diverse environments; path:map02020 Two-component system; path:map01200 Carbon metabolism; path:map02010 ABC transporters; path:map03070 Bacterial secretion system;…
Sgoreaui_1	Sgoreaui_2	45	path:map01100 Metabolic pathways; path:map01230 Biosynthesis of amino acids; path:map01130 Biosynthesis of antibiotics; path:map04142 Lysosome; path:map01110 Biosynthesis of secondary metabolites; path:map01120 Microbial metabolism in diverse environments; path:map02020 Two-component system; path:map01200 Carbon metabolism; path:map02010 ABC transporters; path:map03070 Bacterial secretion system;…
Sgoreaui_1	Sgoreaui_2	43	path:map01100 Metabolic pathways; path:map01230 Biosynthesis of amino acids; path:map01130 Biosynthesis of antibiotics; path:map04142 Lysosome; path:map01110 Biosynthesis of secondary metabolites; path:map01120 Microbial metabolism in diverse environments; path:map02020 Two-component system; path:map01200 Carbon metabolism; path:map02010 ABC transporters; path:map03070 Bacterial secretion system;…
Sgoreaui_1	Sgoreaui_2	41	path:map01100 Metabolic pathways; path:map01230 Biosynthesis of amino acids; path:map01130 Biosynthesis of antibiotics; path:map04142 Lysosome; path:map01110 Biosynthesis of secondary metabolites; path:map01120 Microbial metabolism in diverse environments; path:map02020 Two-component system; path:map01200 Carbon metabolism; path:map02010 ABC transporters; path:map03070 Bacterial secretion system;…
Sgoreaui_1	Sgoreaui_2	40	path:map01100 Metabolic pathways; path:map01230 Biosynthesis of amino acids; path:map01130 Biosynthesis of antibiotics; path:map04142 Lysosome; path:map01110 Biosynthesis of secondary metabolites; path:map01120 Microbial metabolism in diverse environments; path:map02020 Two-component system; path:map01200 Carbon metabolism; path:map02010 ABC transporters; path:map03070 Bacterial secretion system;…
Sgoreaui_1	Sgoreaui_2	39	path:map01100 Metabolic pathways; path:map01230 Biosynthesis of amino acids; path:map01130 Biosynthesis of antibiotics; path:map04142 Lysosome; path:map01110 Biosynthesis of secondary metabolites; path:map01120 Microbial metabolism in diverse environments; path:map02020 Two-component system; path:map01200 Carbon metabolism; path:map02010 ABC transporters; path:map03070 Bacterial secretion system;…
Sgoreaui_1	Sgoreaui_2	37	path:map01100 Metabolic pathways; path:map01230 Biosynthesis of amino acids; path:map01130 Biosynthesis of antibiotics; path:map04142 Lysosome; path:map01110 Biosynthesis of secondary metabolites; path:map01120 Microbial metabolism in diverse environments; path:map02020 Two-component system; path:map01200 Carbon metabolism; path:map02010 ABC transporters; path:map03070 Bacterial secretion system;…
Sgoreaui_1	Sgoreaui_2	34	path:map01100 Metabolic pathways; path:map01230 Biosynthesis of amino acids; path:map01130 Biosynthesis of antibiotics; path:map04142 Lysosome; path:map01110 Biosynthesis of secondary metabolites; path:map01120 Microbial metabolism in diverse environments; path:map02020 Two-component system; path:map01200 Carbon metabolism; path:map02010 ABC transporters; path:map03070 Bacterial secretion system;…
Sgoreaui_1	Sgoreaui_2	34	path:map01100 Metabolic pathways; path:map01230 Biosynthesis of amino acids; path:map01130 Biosynthesis of antibiotics; path:map04142 Lysosome; path:map01110 Biosynthesis of secondary metabolites; path:map01120 Microbial metabolism in diverse environments; path:map02020 Two-component system; path:map01200 Carbon metabolism; path:map02010 ABC transporters; path:map03070 Bacterial secretion system;…
Sgoreaui_1	Sgoreaui_2	33	path:map01100 Metabolic pathways; path:map01230 Biosynthesis of amino acids; path:map01130 Biosynthesis of antibiotics; path:map04142 Lysosome; path:map01110 Biosynthesis of secondary metabolites; path:map01120 Microbial metabolism in diverse environments; path:map02020 Two-component system; path:map01200 Carbon metabolism; path:map02010 ABC transporters; path:map03070 Bacterial secretion system;…
Sgoreaui_1	Sgoreaui_2	29	path:map01100 Metabolic pathways; path:map01230 Biosynthesis of amino acids; path:map01130 Biosynthesis of antibiotics; path:map04142 Lysosome; path:map01110 Biosynthesis of secondary metabolites; path:map01120 Microbial metabolism in diverse environments; path:map02020 Two-component system; path:map01200 Carbon metabolism; path:map02010 ABC transporters; path:map03070 Bacterial secretion system;…
Sgoreaui_1	Sgoreaui_2	29	path:map01100 Metabolic pathways; path:map01230 Biosynthesis of amino acids; path:map01130 Biosynthesis of antibiotics; path:map04142 Lysosome; path:map01110 Biosynthesis of secondary metabolites; path:map01120 Microbial metabolism in diverse environments; path:map02020 Two-component system; path:map01200 Carbon metabolism; path:map02010 ABC transporters; path:map03070 Bacterial secretion system;…
Sgoreaui_1	Sgoreaui_2	27	path:map01100 Metabolic pathways; path:map01230 Biosynthesis of amino acids; path:map01130 Biosynthesis of antibiotics; path:map04142 Lysosome; path:map01110 Biosynthesis of secondary metabolites; path:map01120 Microbial metabolism in diverse environments; path:map02020 Two-component system; path:map01200 Carbon metabolism; path:map02010 ABC transporters; path:map03070 Bacterial secretion system;…
Sgoreaui_1	Sgoreaui_2	26	path:map01100 Metabolic pathways; path:map01230 Biosynthesis of amino acids; path:map01130 Biosynthesis of antibiotics; path:map04142 Lysosome; path:map01110 Biosynthesis of secondary metabolites; path:map01120 Microbial metabolism in diverse environments; path:map02020 Two-component system; path:map01200 Carbon metabolism; path:map02010 ABC transporters; path:map03070 Bacterial secretion system;…
Sgoreaui_1	Sgoreaui_2	25	path:map01100 Metabolic pathways; path:map01230 Biosynthesis of amino acids; path:map01130 Biosynthesis of antibiotics; path:map04142 Lysosome; path:map01110 Biosynthesis of secondary metabolites; path:map01120 Microbial metabolism in diverse environments; path:map02020 Two-component system; path:map01200 Carbon metabolism; path:map02010 ABC transporters; path:map03070 Bacterial secretion system;…
Sgoreaui_1	Sgoreaui_2	25	path:map01100 Metabolic pathways; path:map01230 Biosynthesis of amino acids; path:map01130 Biosynthesis of antibiotics; path:map04142 Lysosome; path:map01110 Biosynthesis of secondary metabolites; path:map01120 Microbial metabolism in diverse environments; path:map02020 Two-component system; path:map01200 Carbon metabolism; path:map02010 ABC transporters; path:map03070 Bacterial secretion system;…
Sgoreaui_1	Sgoreaui_2	23	path:map01100 Metabolic pathways; path:map01230 Biosynthesis of amino acids; path:map01130 Biosynthesis of antibiotics; path:map04142 Lysosome; path:map01110 Biosynthesis of secondary metabolites; path:map01120 Microbial metabolism in diverse environments; path:map02020 Two-component system; path:map01200 Carbon metabolism; path:map02010 ABC transporters; path:map03070 Bacterial secretion system;…
Sgoreaui_1	Sgoreaui_2	22	path:map01100 Metabolic pathways; path:map01230 Biosynthesis of amino acids; path:map01130 Biosynthesis of antibiotics; path:map04142 Lysosome; path:map01110 Biosynthesis of secondary metabolites; path:map01120 Microbial metabolism in diverse environments; path:map02020 Two-component system; path:map01200 Carbon metabolism; path:map02010 ABC transporters; path:map03070 Bacterial secretion system;…
Sgoreaui_1	Sgoreaui_2	22	path:map01100 Metabolic pathways; path:map01230 Biosynthesis of amino acids; path:map01130 Biosynthesis of antibiotics; path:map04142 Lysosome; path:map01110 Biosynthesis of secondary metabolites; path:map01120 Microbial metabolism in diverse environments; path:map02020 Two-component system; path:map01200 Carbon metabolism; path:map02010 ABC transporters; path:map03070 Bacterial secretion system;…
Sgoreaui_1	Sgoreaui_2	22	path:map01100 Metabolic pathways; path:map01230 Biosynthesis of amino acids; path:map01130 Biosynthesis of antibiotics; path:map04142 Lysosome; path:map01110 Biosynthesis of secondary metabolites; path:map01120 Microbial metabolism in diverse environments; path:map02020 Two-component system; path:map01200 Carbon metabolism; path:map02010 ABC transporters; path:map03070 Bacterial secretion system;…
Sgoreaui_1	Sgoreaui_2	22	path:map01100 Metabolic pathways; path:map01230 Biosynthesis of amino acids; path:map01130 Biosynthesis of antibiotics; path:map04142 Lysosome; path:map01110 Biosynthesis of secondary metabolites; path:map01120 Microbial metabolism in diverse environments; path:map02020 Two-component system; path:map01200 Carbon metabolism; path:map02010 ABC transporters; path:map03070 Bacterial secretion system;…
Sgoreaui_1	Sgoreaui_2	20	path:map01100 Metabolic pathways; path:map01230 Biosynthesis of amino acids; path:map01130 Biosynthesis of antibiotics; path:map04142 Lysosome; path:map01110 Biosynthesis of secondary metabolites; path:map01120 Microbial metabolism in diverse environments; path:map02020 Two-component system; path:map01200 Carbon metabolism; path:map02010 ABC transporters; path:map03070 Bacterial secretion system;…
Sgoreaui_1	Sgoreaui_2	20	path:map01100 Metabolic pathways; path:map01230 Biosynthesis of amino acids; path:map01130 Biosynthesis of antibiotics; path:map04142 Lysosome; path:map01110 Biosynthesis of secondary metabolites; path:map01120 Microbial metabolism in diverse environments; path:map02020 Two-component system; path:map01200 Carbon metabolism; path:map02010 ABC transporters; path:map03070 Bacterial secretion system;…
Sgoreaui_1	Sgoreaui_2	20	path:map01100 Metabolic pathways; path:map01230 Biosynthesis of amino acids; path:map01130 Biosynthesis of antibiotics; path:map04142 Lysosome; path:map01110 Biosynthesis of secondary metabolites; path:map01120 Microbial metabolism in diverse environments; path:map02020 Two-component system; path:map01200 Carbon metabolism; path:map02010 ABC transporters; path:map03070 Bacterial secretion system;…
Sgoreaui_1	Sgoreaui_2	19	path:map01100 Metabolic pathways; path:map01230 Biosynthesis of amino acids; path:map01130 Biosynthesis of antibiotics; path:map04142 Lysosome; path:map01110 Biosynthesis of secondary metabolites; path:map01120 Microbial metabolism in diverse environments; path:map02020 Two-component system; path:map01200 Carbon metabolism; path:map02010 ABC transporters; path:map03070 Bacterial secretion system;…
Sgoreaui_1	Sgoreaui_2	18	path:map01100 Metabolic pathways; path:map01230 Biosynthesis of amino acids; path:map01130 Biosynthesis of antibiotics; path:map04142 Lysosome; path:map01110 Biosynthesis of secondary metabolites; path:map01120 Microbial metabolism in diverse environments; path:map02020 Two-component system; path:map01200 Carbon metabolism; path:map02010 ABC transporters; path:map03070 Bacterial secretion system;…
Sgoreaui_1	Sgoreaui_2	18	path:map01100 Metabolic pathways; path:map01230 Biosynthesis of amino acids; path:map01130 Biosynthesis of antibiotics; path:map04142 Lysosome; path:map01110 Biosynthesis of secondary metabolites; path:map01120 Microbial metabolism in diverse environments; path:map02020 Two-component system; path:map01200 Carbon metabolism; path:map02010 ABC transporters; path:map03070 Bacterial secretion system;…
Sgoreaui_1	Sgoreaui_2	18	path:map01100 Metabolic pathways; path:map01230 Biosynthesis of amino acids; path:map01130 Biosynthesis of antibiotics; path:map04142 Lysosome; path:map01110 Biosynthesis of secondary metabolites; path:map01120 Microbial metabolism in diverse environments; path:map02020 Two-component system; path:map01200 Carbon metabolism; path:map02010 ABC transporters; path:map03070 Bacterial secretion system;…
Sgoreaui_1	Sgoreaui_2	17	path:map01100 Metabolic pathways; path:map01230 Biosynthesis of amino acids; path:map01130 Biosynthesis of antibiotics; path:map04142 Lysosome; path:map01110 Biosynthesis of secondary metabolites; path:map01120 Microbial metabolism in diverse environments; path:map02020 Two-component system; path:map01200 Carbon metabolism; path:map02010 ABC transporters; path:map03070 Bacterial secretion system;…
Sgoreaui_1	Sgoreaui_2	17	path:map01100 Metabolic pathways; path:map01230 Biosynthesis of amino acids; path:map01130 Biosynthesis of antibiotics; path:map04142 Lysosome; path:map01110 Biosynthesis of secondary metabolites; path:map01120 Microbial metabolism in diverse environments; path:map02020 Two-component system; path:map01200 Carbon metabolism; path:map02010 ABC transporters; path:map03070 Bacterial secretion system;…
Sgoreaui_1	Sgoreaui_2	17	path:map01100 Metabolic pathways; path:map01230 Biosynthesis of amino acids; path:map01130 Biosynthesis of antibiotics; path:map04142 Lysosome; path:map01110 Biosynthesis of secondary metabolites; path:map01120 Microbial metabolism in diverse environments; path:map02020 Two-component system; path:map01200 Carbon metabolism; path:map02010 ABC transporters; path:map03070 Bacterial secretion system;…
Sgoreaui_1	Sgoreaui_2	16	path:map01100 Metabolic pathways; path:map01230 Biosynthesis of amino acids; path:map01130 Biosynthesis of antibiotics; path:map04142 Lysosome; path:map01110 Biosynthesis of secondary metabolites; path:map01120 Microbial metabolism in diverse environments; path:map02020 Two-component system; path:map01200 Carbon metabolism; path:map02010 ABC transporters; path:map03070 Bacterial secretion system;…
Sgoreaui_1	Sgoreaui_2	16	path:map01100 Metabolic pathways; path:map01230 Biosynthesis of amino acids; path:map01130 Biosynthesis of antibiotics; path:map04142 Lysosome; path:map01110 Biosynthesis of secondary metabolites; path:map01120 Microbial metabolism in diverse environments; path:map02020 Two-component system; path:map01200 Carbon metabolism; path:map02010 ABC transporters; path:map03070 Bacterial secretion system;…
Sgoreaui_1	Sgoreaui_2	16	path:map01100 Metabolic pathways; path:map01230 Biosynthesis of amino acids; path:map01130 Biosynthesis of antibiotics; path:map04142 Lysosome; path:map01110 Biosynthesis of secondary metabolites; path:map01120 Microbial metabolism in diverse environments; path:map02020 Two-component system; path:map01200 Carbon metabolism; path:map02010 ABC transporters; path:map03070 Bacterial secretion system;…
Sgoreaui_1	Sgoreaui_2	16	path:map01100 Metabolic pathways; path:map01230 Biosynthesis of amino acids; path:map01130 Biosynthesis of antibiotics; path:map04142 Lysosome; path:map01110 Biosynthesis of secondary metabolites; path:map01120 Microbial metabolism in diverse environments; path:map02020 Two-component system; path:map01200 Carbon metabolism; path:map02010 ABC transporters; path:map03070 Bacterial secretion system;…
Sgoreaui_1	Sgoreaui_2	15	path:map01100 Metabolic pathways; path:map01230 Biosynthesis of amino acids; path:map01130 Biosynthesis of antibiotics; path:map04142 Lysosome; path:map01110 Biosynthesis of secondary metabolites; path:map01120 Microbial metabolism in diverse environments; path:map02020 Two-component system; path:map01200 Carbon metabolism; path:map02010 ABC transporters; path:map03070 Bacterial secretion system;…
Sgoreaui_1	Sgoreaui_2	15	path:map01100 Metabolic pathways; path:map01230 Biosynthesis of amino acids; path:map01130 Biosynthesis of antibiotics; path:map04142 Lysosome; path:map01110 Biosynthesis of secondary metabolites; path:map01120 Microbial metabolism in diverse environments; path:map02020 Two-component system; path:map01200 Carbon metabolism; path:map02010 ABC transporters; path:map03070 Bacterial secretion system;…
Sgoreaui_1	Sgoreaui_2	15	path:map01100 Metabolic pathways; path:map01230 Biosynthesis of amino acids; path:map01130 Biosynthesis of antibiotics; path:map04142 Lysosome; path:map01110 Biosynthesis of secondary metabolites; path:map01120 Microbial metabolism in diverse environments; path:map02020 Two-component system; path:map01200 Carbon metabolism; path:map02010 ABC transporters; path:map03070 Bacterial secretion system;…
Sgoreaui_1	Sgoreaui_2	15	path:map01100 Metabolic pathways; path:map01230 Biosynthesis of amino acids; path:map01130 Biosynthesis of antibiotics; path:map04142 Lysosome; path:map01110 Biosynthesis of secondary metabolites; path:map01120 Microbial metabolism in diverse environments; path:map02020 Two-component system; path:map01200 Carbon metabolism; path:map02010 ABC transporters; path:map03070 Bacterial secretion system;…
Sgoreaui_1	Sgoreaui_2	14	path:map01100 Metabolic pathways; path:map01230 Biosynthesis of amino acids; path:map01130 Biosynthesis of antibiotics; path:map04142 Lysosome; path:map01110 Biosynthesis of secondary metabolites; path:map01120 Microbial metabolism in diverse environments; path:map02020 Two-component system; path:map01200 Carbon metabolism; path:map02010 ABC transporters; path:map03070 Bacterial secretion system;…
Sgoreaui_1	Sgoreaui_2	14	path:map01100 Metabolic pathways; path:map01230 Biosynthesis of amino acids; path:map01130 Biosynthesis of antibiotics; path:map04142 Lysosome; path:map01110 Biosynthesis of secondary metabolites; path:map01120 Microbial metabolism in diverse environments; path:map02020 Two-component system; path:map01200 Carbon metabolism; path:map02010 ABC transporters; path:map03070 Bacterial secretion system;…
Sgoreaui_1	Sgoreaui_2	14	path:map01100 Metabolic pathways; path:map01230 Biosynthesis of amino acids; path:map01130 Biosynthesis of antibiotics; path:map04142 Lysosome; path:map01110 Biosynthesis of secondary metabolites; path:map01120 Microbial metabolism in diverse environments; path:map02020 Two-component system; path:map01200 Carbon metabolism; path:map02010 ABC transporters; path:map03070 Bacterial secretion system;…
Sgoreaui_1	Sgoreaui_2	14	path:map01100 Metabolic pathways; path:map01230 Biosynthesis of amino acids; path:map01130 Biosynthesis of antibiotics; path:map04142 Lysosome; path:map01110 Biosynthesis of secondary metabolites; path:map01120 Microbial metabolism in diverse environments; path:map02020 Two-component system; path:map01200 Carbon metabolism; path:map02010 ABC transporters; path:map03070 Bacterial secretion system;…
Sgoreaui_1	Sgoreaui_2	13	path:map01100 Metabolic pathways; path:map01230 Biosynthesis of amino acids; path:map01130 Biosynthesis of antibiotics; path:map04142 Lysosome; path:map01110 Biosynthesis of secondary metabolites; path:map01120 Microbial metabolism in diverse environments; path:map02020 Two-component system; path:map01200 Carbon metabolism; path:map02010 ABC transporters; path:map03070 Bacterial secretion system;…
Sgoreaui_1	Sgoreaui_2	13	path:map01100 Metabolic pathways; path:map01230 Biosynthesis of amino acids; path:map01130 Biosynthesis of antibiotics; path:map04142 Lysosome; path:map01110 Biosynthesis of secondary metabolites; path:map01120 Microbial metabolism in diverse environments; path:map02020 Two-component system; path:map01200 Carbon metabolism; path:map02010 ABC transporters; path:map03070 Bacterial secretion system;…
Sgoreaui_1	Sgoreaui_2	13	path:map01100 Metabolic pathways; path:map01230 Biosynthesis of amino acids; path:map01130 Biosynthesis of antibiotics; path:map04142 Lysosome; path:map01110 Biosynthesis of secondary metabolites; path:map01120 Microbial metabolism in diverse environments; path:map02020 Two-component system; path:map01200 Carbon metabolism; path:map02010 ABC transporters; path:map03070 Bacterial secretion system;…
Sgoreaui_1	Sgoreaui_2	13	path:map01100 Metabolic pathways; path:map01230 Biosynthesis of amino acids; path:map01130 Biosynthesis of antibiotics; path:map04142 Lysosome; path:map01110 Biosynthesis of secondary metabolites; path:map01120 Microbial metabolism in diverse environments; path:map02020 Two-component system; path:map01200 Carbon metabolism; path:map02010 ABC transporters; path:map03070 Bacterial secretion system;…
Sgoreaui_1	Sgoreaui_2	13	path:map01100 Metabolic pathways; path:map01230 Biosynthesis of amino acids; path:map01130 Biosynthesis of antibiotics; path:map04142 Lysosome; path:map01110 Biosynthesis of secondary metabolites; path:map01120 Microbial metabolism in diverse environments; path:map02020 Two-component system; path:map01200 Carbon metabolism; path:map02010 ABC transporters; path:map03070 Bacterial secretion system;…
Sgoreaui_1	Sgoreaui_2	13	path:map01100 Metabolic pathways; path:map01230 Biosynthesis of amino acids; path:map01130 Biosynthesis of antibiotics; path:map04142 Lysosome; path:map01110 Biosynthesis of secondary metabolites; path:map01120 Microbial metabolism in diverse environments; path:map02020 Two-component system; path:map01200 Carbon metabolism; path:map02010 ABC transporters; path:map03070 Bacterial secretion system;…
Sgoreaui_1	Sgoreaui_2	13	path:map01100 Metabolic pathways; path:map01230 Biosynthesis of amino acids; path:map01130 Biosynthesis of antibiotics; path:map04142 Lysosome; path:map01110 Biosynthesis of secondary metabolites; path:map01120 Microbial metabolism in diverse environments; path:map02020 Two-component system; path:map01200 Carbon metabolism; path:map02010 ABC transporters; path:map03070 Bacterial secretion system;…
Sgoreaui_1	Sgoreaui_2	12	path:map01100 Metabolic pathways; path:map01230 Biosynthesis of amino acids; path:map01130 Biosynthesis of antibiotics; path:map04142 Lysosome; path:map01110 Biosynthesis of secondary metabolites; path:map01120 Microbial metabolism in diverse environments; path:map02020 Two-component system; path:map01200 Carbon metabolism; path:map02010 ABC transporters; path:map03070 Bacterial secretion system;…
Sgoreaui_1	Sgoreaui_2	12	path:map01100 Metabolic pathways; path:map01230 Biosynthesis of amino acids; path:map01130 Biosynthesis of antibiotics; path:map04142 Lysosome; path:map01110 Biosynthesis of secondary metabolites; path:map01120 Microbial metabolism in diverse environments; path:map02020 Two-component system; path:map01200 Carbon metabolism; path:map02010 ABC transporters; path:map03070 Bacterial secretion system;…
Sgoreaui_1	Sgoreaui_2	12	path:map01100 Metabolic pathways; path:map01230 Biosynthesis of amino acids; path:map01130 Biosynthesis of antibiotics; path:map04142 Lysosome; path:map01110 Biosynthesis of secondary metabolites; path:map01120 Microbial metabolism in diverse environments; path:map02020 Two-component system; path:map01200 Carbon metabolism; path:map02010 ABC transporters; path:map03070 Bacterial secretion system;…
Sgoreaui_1	Sgoreaui_2	12	path:map01100 Metabolic pathways; path:map01230 Biosynthesis of amino acids; path:map01130 Biosynthesis of antibiotics; path:map04142 Lysosome; path:map01110 Biosynthesis of secondary metabolites; path:map01120 Microbial metabolism in diverse environments; path:map02020 Two-component system; path:map01200 Carbon metabolism; path:map02010 ABC transporters; path:map03070 Bacterial secretion system;…
Sgoreaui_1	Sgoreaui_2	12	path:map01100 Metabolic pathways; path:map01230 Biosynthesis of amino acids; path:map01130 Biosynthesis of antibiotics; path:map04142 Lysosome; path:map01110 Biosynthesis of secondary metabolites; path:map01120 Microbial metabolism in diverse environments; path:map02020 Two-component system; path:map01200 Carbon metabolism; path:map02010 ABC transporters; path:map03070 Bacterial secretion system;…
Sgoreaui_1	Sgoreaui_2	12	path:map01100 Metabolic pathways; path:map01230 Biosynthesis of amino acids; path:map01130 Biosynthesis of antibiotics; path:map04142 Lysosome; path:map01110 Biosynthesis of secondary metabolites; path:map01120 Microbial metabolism in diverse environments; path:map02020 Two-component system; path:map01200 Carbon metabolism; path:map02010 ABC transporters; path:map03070 Bacterial secretion system;…
Sgoreaui_1	Sgoreaui_2	12	path:map01100 Metabolic pathways; path:map01230 Biosynthesis of amino acids; path:map01130 Biosynthesis of antibiotics; path:map04142 Lysosome; path:map01110 Biosynthesis of secondary metabolites; path:map01120 Microbial metabolism in diverse environments; path:map02020 Two-component system; path:map01200 Carbon metabolism; path:map02010 ABC transporters; path:map03070 Bacterial secretion system;…
Sgoreaui_1	Sgoreaui_2	12	path:map01100 Metabolic pathways; path:map01230 Biosynthesis of amino acids; path:map01130 Biosynthesis of antibiotics; path:map04142 Lysosome; path:map01110 Biosynthesis of secondary metabolites; path:map01120 Microbial metabolism in diverse environments; path:map02020 Two-component system; path:map01200 Carbon metabolism; path:map02010 ABC transporters; path:map03070 Bacterial secretion system;…
Sgoreaui_1	Sgoreaui_2	12	path:map01100 Metabolic pathways; path:map01230 Biosynthesis of amino acids; path:map01130 Biosynthesis of antibiotics; path:map04142 Lysosome; path:map01110 Biosynthesis of secondary metabolites; path:map01120 Microbial metabolism in diverse environments; path:map02020 Two-component system; path:map01200 Carbon metabolism; path:map02010 ABC transporters; path:map03070 Bacterial secretion system;…
Sgoreaui_1	Sgoreaui_2	12	path:map01100 Metabolic pathways; path:map01230 Biosynthesis of amino acids; path:map01130 Biosynthesis of antibiotics; path:map04142 Lysosome; path:map01110 Biosynthesis of secondary metabolites; path:map01120 Microbial metabolism in diverse environments; path:map02020 Two-component system; path:map01200 Carbon metabolism; path:map02010 ABC transporters; path:map03070 Bacterial secretion system;…
Sgoreaui_1	Sgoreaui_2	12	path:map01100 Metabolic pathways; path:map01230 Biosynthesis of amino acids; path:map01130 Biosynthesis of antibiotics; path:map04142 Lysosome; path:map01110 Biosynthesis of secondary metabolites; path:map01120 Microbial metabolism in diverse environments; path:map02020 Two-component system; path:map01200 Carbon metabolism; path:map02010 ABC transporters; path:map03070 Bacterial secretion system;…
Sgoreaui_1	Sgoreaui_2	12	path:map01100 Metabolic pathways; path:map01230 Biosynthesis of amino acids; path:map01130 Biosynthesis of antibiotics; path:map04142 Lysosome; path:map01110 Biosynthesis of secondary metabolites; path:map01120 Microbial metabolism in diverse environments; path:map02020 Two-component system; path:map01200 Carbon metabolism; path:map02010 ABC transporters; path:map03070 Bacterial secretion system;…
Sgoreaui_1	Sgoreaui_2	12	path:map01100 Metabolic pathways; path:map01230 Biosynthesis of amino acids; path:map01130 Biosynthesis of antibiotics; path:map04142 Lysosome; path:map01110 Biosynthesis of secondary metabolites; path:map01120 Microbial metabolism in diverse environments; path:map02020 Two-component system; path:map01200 Carbon metabolism; path:map02010 ABC transporters; path:map03070 Bacterial secretion system;…
Sgoreaui_1	Sgoreaui_2	11	path:map01100 Metabolic pathways; path:map01230 Biosynthesis of amino acids; path:map01130 Biosynthesis of antibiotics; path:map04142 Lysosome; path:map01110 Biosynthesis of secondary metabolites; path:map01120 Microbial metabolism in diverse environments; path:map02020 Two-component system; path:map01200 Carbon metabolism; path:map02010 ABC transporters; path:map03070 Bacterial secretion system;…
Sgoreaui_1	Sgoreaui_2	11	path:map01100 Metabolic pathways; path:map01230 Biosynthesis of amino acids; path:map01130 Biosynthesis of antibiotics; path:map04142 Lysosome; path:map01110 Biosynthesis of secondary metabolites; path:map01120 Microbial metabolism in diverse environments; path:map02020 Two-component system; path:map01200 Carbon metabolism; path:map02010 ABC transporters; path:map03070 Bacterial secretion system;…
Sgoreaui_1	Sgoreaui_2	11	path:map01100 Metabolic pathways; path:map01230 Biosynthesis of amino acids; path:map01130 Biosynthesis of antibiotics; path:map04142 Lysosome; path:map01110 Biosynthesis of secondary metabolites; path:map01120 Microbial metabolism in diverse environments; path:map02020 Two-component system; path:map01200 Carbon metabolism; path:map02010 ABC transporters; path:map03070 Bacterial secretion system;…
Sgoreaui_1	Sgoreaui_2	11	path:map01100 Metabolic pathways; path:map01230 Biosynthesis of amino acids; path:map01130 Biosynthesis of antibiotics; path:map04142 Lysosome; path:map01110 Biosynthesis of secondary metabolites; path:map01120 Microbial metabolism in diverse environments; path:map02020 Two-component system; path:map01200 Carbon metabolism; path:map02010 ABC transporters; path:map03070 Bacterial secretion system;…
Sgoreaui_1	Sgoreaui_2	11	path:map01100 Metabolic pathways; path:map01230 Biosynthesis of amino acids; path:map01130 Biosynthesis of antibiotics; path:map04142 Lysosome; path:map01110 Biosynthesis of secondary metabolites; path:map01120 Microbial metabolism in diverse environments; path:map02020 Two-component system; path:map01200 Carbon metabolism; path:map02010 ABC transporters; path:map03070 Bacterial secretion system;…
Sgoreaui_1	Sgoreaui_2	11	path:map01100 Metabolic pathways; path:map01230 Biosynthesis of amino acids; path:map01130 Biosynthesis of antibiotics; path:map04142 Lysosome; path:map01110 Biosynthesis of secondary metabolites; path:map01120 Microbial metabolism in diverse environments; path:map02020 Two-component system; path:map01200 Carbon metabolism; path:map02010 ABC transporters; path:map03070 Bacterial secretion system;…
Sgoreaui_1	Sgoreaui_2	11	path:map01100 Metabolic pathways; path:map01230 Biosynthesis of amino acids; path:map01130 Biosynthesis of antibiotics; path:map04142 Lysosome; path:map01110 Biosynthesis of secondary metabolites; path:map01120 Microbial metabolism in diverse environments; path:map02020 Two-component system; path:map01200 Carbon metabolism; path:map02010 ABC transporters; path:map03070 Bacterial secretion system;…
Sgoreaui_1	Sgoreaui_2	11	path:map01100 Metabolic pathways; path:map01230 Biosynthesis of amino acids; path:map01130 Biosynthesis of antibiotics; path:map04142 Lysosome; path:map01110 Biosynthesis of secondary metabolites; path:map01120 Microbial metabolism in diverse environments; path:map02020 Two-component system; path:map01200 Carbon metabolism; path:map02010 ABC transporters; path:map03070 Bacterial secretion system;…
Sgoreaui_1	Sgoreaui_2	11	path:map01100 Metabolic pathways; path:map01230 Biosynthesis of amino acids; path:map01130 Biosynthesis of antibiotics; path:map04142 Lysosome; path:map01110 Biosynthesis of secondary metabolites; path:map01120 Microbial metabolism in diverse environments; path:map02020 Two-component system; path:map01200 Carbon metabolism; path:map02010 ABC transporters; path:map03070 Bacterial secretion system;…
Sgoreaui_1	Sgoreaui_2	10	path:map01100 Metabolic pathways; path:map01230 Biosynthesis of amino acids; path:map01130 Biosynthesis of antibiotics; path:map04142 Lysosome; path:map01110 Biosynthesis of secondary metabolites; path:map01120 Microbial metabolism in diverse environments; path:map02020 Two-component system; path:map01200 Carbon metabolism; path:map02010 ABC transporters; path:map03070 Bacterial secretion system;…
Sgoreaui_1	Sgoreaui_2	10	path:map01100 Metabolic pathways; path:map01230 Biosynthesis of amino acids; path:map01130 Biosynthesis of antibiotics; path:map04142 Lysosome; path:map01110 Biosynthesis of secondary metabolites; path:map01120 Microbial metabolism in diverse environments; path:map02020 Two-component system; path:map01200 Carbon metabolism; path:map02010 ABC transporters; path:map03070 Bacterial secretion system;…
Sgoreaui_1	Sgoreaui_2	10	path:map01100 Metabolic pathways; path:map01230 Biosynthesis of amino acids; path:map01130 Biosynthesis of antibiotics; path:map04142 Lysosome; path:map01110 Biosynthesis of secondary metabolites; path:map01120 Microbial metabolism in diverse environments; path:map02020 Two-component system; path:map01200 Carbon metabolism; path:map02010 ABC transporters; path:map03070 Bacterial secretion system;…
Sgoreaui_1	Sgoreaui_2	10	path:map01100 Metabolic pathways; path:map01230 Biosynthesis of amino acids; path:map01130 Biosynthesis of antibiotics; path:map04142 Lysosome; path:map01110 Biosynthesis of secondary metabolites; path:map01120 Microbial metabolism in diverse environments; path:map02020 Two-component system; path:map01200 Carbon metabolism; path:map02010 ABC transporters; path:map03070 Bacterial secretion system;…
Sgoreaui_1	Sgoreaui_2	10	path:map01100 Metabolic pathways; path:map01230 Biosynthesis of amino acids; path:map01130 Biosynthesis of antibiotics; path:map04142 Lysosome; path:map01110 Biosynthesis of secondary metabolites; path:map01120 Microbial metabolism in diverse environments; path:map02020 Two-component system; path:map01200 Carbon metabolism; path:map02010 ABC transporters; path:map03070 Bacterial secretion system;…
Sgoreaui_1	Sgoreaui_2	10	path:map01100 Metabolic pathways; path:map01230 Biosynthesis of amino acids; path:map01130 Biosynthesis of antibiotics; path:map04142 Lysosome; path:map01110 Biosynthesis of secondary metabolites; path:map01120 Microbial metabolism in diverse environments; path:map02020 Two-component system; path:map01200 Carbon metabolism; path:map02010 ABC transporters; path:map03070 Bacterial secretion system;…
Sgoreaui_1	Sgoreaui_2	10	path:map01100 Metabolic pathways; path:map01230 Biosynthesis of amino acids; path:map01130 Biosynthesis of antibiotics; path:map04142 Lysosome; path:map01110 Biosynthesis of secondary metabolites; path:map01120 Microbial metabolism in diverse environments; path:map02020 Two-component system; path:map01200 Carbon metabolism; path:map02010 ABC transporters; path:map03070 Bacterial secretion system;…
Sgoreaui_1	Sgoreaui_2	10	path:map01100 Metabolic pathways; path:map01230 Biosynthesis of amino acids; path:map01130 Biosynthesis of antibiotics; path:map04142 Lysosome; path:map01110 Biosynthesis of secondary metabolites; path:map01120 Microbial metabolism in diverse environments; path:map02020 Two-component system; path:map01200 Carbon metabolism; path:map02010 ABC transporters; path:map03070 Bacterial secretion system;…
Sgoreaui_1	Sgoreaui_2	10	path:map01100 Metabolic pathways; path:map01230 Biosynthesis of amino acids; path:map01130 Biosynthesis of antibiotics; path:map04142 Lysosome; path:map01110 Biosynthesis of secondary metabolites; path:map01120 Microbial metabolism in diverse environments; path:map02020 Two-component system; path:map01200 Carbon metabolism; path:map02010 ABC transporters; path:map03070 Bacterial secretion system;…
Sgoreaui_1	Sgoreaui_2	10	path:map01100 Metabolic pathways; path:map01230 Biosynthesis of amino acids; path:map01130 Biosynthesis of antibiotics; path:map04142 Lysosome; path:map01110 Biosynthesis of secondary metabolites; path:map01120 Microbial metabolism in diverse environments; path:map02020 Two-component system; path:map01200 Carbon metabolism; path:map02010 ABC transporters; path:map03070 Bacterial secretion system;…
Sgoreaui_1	Sgoreaui_2	10	path:map01100 Metabolic pathways; path:map01230 Biosynthesis of amino acids; path:map01130 Biosynthesis of antibiotics; path:map04142 Lysosome; path:map01110 Biosynthesis of secondary metabolites; path:map01120 Microbial metabolism in diverse environments; path:map02020 Two-component system; path:map01200 Carbon metabolism; path:map02010 ABC transporters; path:map03070 Bacterial secretion system;…
Sgoreaui_1	Sgoreaui_2	10	path:map01100 Metabolic pathways; path:map01230 Biosynthesis of amino acids; path:map01130 Biosynthesis of antibiotics; path:map04142 Lysosome; path:map01110 Biosynthesis of secondary metabolites; path:map01120 Microbial metabolism in diverse environments; path:map02020 Two-component system; path:map01200 Carbon metabolism; path:map02010 ABC transporters; path:map03070 Bacterial secretion system;…
Sgoreaui_1	Sgoreaui_2	10	path:map01100 Metabolic pathways; path:map01230 Biosynthesis of amino acids; path:map01130 Biosynthesis of antibiotics; path:map04142 Lysosome; path:map01110 Biosynthesis of secondary metabolites; path:map01120 Microbial metabolism in diverse environments; path:map02020 Two-component system; path:map01200 Carbon metabolism; path:map02010 ABC transporters; path:map03070 Bacterial secretion system;…
Sgoreaui_1	Sgoreaui_2	9	path:map01100 Metabolic pathways; path:map01230 Biosynthesis of amino acids; path:map01130 Biosynthesis of antibiotics; path:map04142 Lysosome; path:map01110 Biosynthesis of secondary metabolites; path:map01120 Microbial metabolism in diverse environments; path:map02020 Two-component system; path:map01200 Carbon metabolism; path:map02010 ABC transporters; path:map03070 Bacterial secretion system;…
Sgoreaui_1	Sgoreaui_2	9	path:map01100 Metabolic pathways; path:map01230 Biosynthesis of amino acids; path:map01130 Biosynthesis of antibiotics; path:map04142 Lysosome; path:map01110 Biosynthesis of secondary metabolites; path:map01120 Microbial metabolism in diverse environments; path:map02020 Two-component system; path:map01200 Carbon metabolism; path:map02010 ABC transporters; path:map03070 Bacterial secretion system;…
Sgoreaui_1	Sgoreaui_2	9	path:map01100 Metabolic pathways; path:map01230 Biosynthesis of amino acids; path:map01130 Biosynthesis of antibiotics; path:map04142 Lysosome; path:map01110 Biosynthesis of secondary metabolites; path:map01120 Microbial metabolism in diverse environments; path:map02020 Two-component system; path:map01200 Carbon metabolism; path:map02010 ABC transporters; path:map03070 Bacterial secretion system;…
Sgoreaui_1	Sgoreaui_2	9	path:map01100 Metabolic pathways; path:map01230 Biosynthesis of amino acids; path:map01130 Biosynthesis of antibiotics; path:map04142 Lysosome; path:map01110 Biosynthesis of secondary metabolites; path:map01120 Microbial metabolism in diverse environments; path:map02020 Two-component system; path:map01200 Carbon metabolism; path:map02010 ABC transporters; path:map03070 Bacterial secretion system;…
Sgoreaui_1	Sgoreaui_2	9	path:map01100 Metabolic pathways; path:map01230 Biosynthesis of amino acids; path:map01130 Biosynthesis of antibiotics; path:map04142 Lysosome; path:map01110 Biosynthesis of secondary metabolites; path:map01120 Microbial metabolism in diverse environments; path:map02020 Two-component system; path:map01200 Carbon metabolism; path:map02010 ABC transporters; path:map03070 Bacterial secretion system;…
Sgoreaui_1	Sgoreaui_2	9	path:map01100 Metabolic pathways; path:map01230 Biosynthesis of amino acids; path:map01130 Biosynthesis of antibiotics; path:map04142 Lysosome; path:map01110 Biosynthesis of secondary metabolites; path:map01120 Microbial metabolism in diverse environments; path:map02020 Two-component system; path:map01200 Carbon metabolism; path:map02010 ABC transporters; path:map03070 Bacterial secretion system;…
Sgoreaui_1	Sgoreaui_2	9	path:map01100 Metabolic pathways; path:map01230 Biosynthesis of amino acids; path:map01130 Biosynthesis of antibiotics; path:map04142 Lysosome; path:map01110 Biosynthesis of secondary metabolites; path:map01120 Microbial metabolism in diverse environments; path:map02020 Two-component system; path:map01200 Carbon metabolism; path:map02010 ABC transporters; path:map03070 Bacterial secretion system;…
Sgoreaui_1	Sgoreaui_2	9	path:map01100 Metabolic pathways; path:map01230 Biosynthesis of amino acids; path:map01130 Biosynthesis of antibiotics; path:map04142 Lysosome; path:map01110 Biosynthesis of secondary metabolites; path:map01120 Microbial metabolism in diverse environments; path:map02020 Two-component system; path:map01200 Carbon metabolism; path:map02010 ABC transporters; path:map03070 Bacterial secretion system;…
Sgoreaui_1	Sgoreaui_2	9	path:map01100 Metabolic pathways; path:map01230 Biosynthesis of amino acids; path:map01130 Biosynthesis of antibiotics; path:map04142 Lysosome; path:map01110 Biosynthesis of secondary metabolites; path:map01120 Microbial metabolism in diverse environments; path:map02020 Two-component system; path:map01200 Carbon metabolism; path:map02010 ABC transporters; path:map03070 Bacterial secretion system;…
Sgoreaui_1	Sgoreaui_2	9	path:map01100 Metabolic pathways; path:map01230 Biosynthesis of amino acids; path:map01130 Biosynthesis of antibiotics; path:map04142 Lysosome; path:map01110 Biosynthesis of secondary metabolites; path:map01120 Microbial metabolism in diverse environments; path:map02020 Two-component system; path:map01200 Carbon metabolism; path:map02010 ABC transporters; path:map03070 Bacterial secretion system;…
Sgoreaui_1	Sgoreaui_2	9	path:map01100 Metabolic pathways; path:map01230 Biosynthesis of amino acids; path:map01130 Biosynthesis of antibiotics; path:map04142 Lysosome; path:map01110 Biosynthesis of secondary metabolites; path:map01120 Microbial metabolism in diverse environments; path:map02020 Two-component system; path:map01200 Carbon metabolism; path:map02010 ABC transporters; path:map03070 Bacterial secretion system;…
Sgoreaui_1	Sgoreaui_2	9	path:map01100 Metabolic pathways; path:map01230 Biosynthesis of amino acids; path:map01130 Biosynthesis of antibiotics; path:map04142 Lysosome; path:map01110 Biosynthesis of secondary metabolites; path:map01120 Microbial metabolism in diverse environments; path:map02020 Two-component system; path:map01200 Carbon metabolism; path:map02010 ABC transporters; path:map03070 Bacterial secretion system;…
Sgoreaui_1	Sgoreaui_2	9	path:map01100 Metabolic pathways; path:map01230 Biosynthesis of amino acids; path:map01130 Biosynthesis of antibiotics; path:map04142 Lysosome; path:map01110 Biosynthesis of secondary metabolites; path:map01120 Microbial metabolism in diverse environments; path:map02020 Two-component system; path:map01200 Carbon metabolism; path:map02010 ABC transporters; path:map03070 Bacterial secretion system;…
Sgoreaui_1	Sgoreaui_2	9	path:map01100 Metabolic pathways; path:map01230 Biosynthesis of amino acids; path:map01130 Biosynthesis of antibiotics; path:map04142 Lysosome; path:map01110 Biosynthesis of secondary metabolites; path:map01120 Microbial metabolism in diverse environments; path:map02020 Two-component system; path:map01200 Carbon metabolism; path:map02010 ABC transporters; path:map03070 Bacterial secretion system;…
Sgoreaui_1	Sgoreaui_2	9	path:map01100 Metabolic pathways; path:map01230 Biosynthesis of amino acids; path:map01130 Biosynthesis of antibiotics; path:map04142 Lysosome; path:map01110 Biosynthesis of secondary metabolites; path:map01120 Microbial metabolism in diverse environments; path:map02020 Two-component system; path:map01200 Carbon metabolism; path:map02010 ABC transporters; path:map03070 Bacterial secretion system;…
Sgoreaui_1	Sgoreaui_2	9	path:map01100 Metabolic pathways; path:map01230 Biosynthesis of amino acids; path:map01130 Biosynthesis of antibiotics; path:map04142 Lysosome; path:map01110 Biosynthesis of secondary metabolites; path:map01120 Microbial metabolism in diverse environments; path:map02020 Two-component system; path:map01200 Carbon metabolism; path:map02010 ABC transporters; path:map03070 Bacterial secretion system;…
Sgoreaui_1	Sgoreaui_2	9	path:map01100 Metabolic pathways; path:map01230 Biosynthesis of amino acids; path:map01130 Biosynthesis of antibiotics; path:map04142 Lysosome; path:map01110 Biosynthesis of secondary metabolites; path:map01120 Microbial metabolism in diverse environments; path:map02020 Two-component system; path:map01200 Carbon metabolism; path:map02010 ABC transporters; path:map03070 Bacterial secretion system;…
Sgoreaui_1	Sgoreaui_2	9	path:map01100 Metabolic pathways; path:map01230 Biosynthesis of amino acids; path:map01130 Biosynthesis of antibiotics; path:map04142 Lysosome; path:map01110 Biosynthesis of secondary metabolites; path:map01120 Microbial metabolism in diverse environments; path:map02020 Two-component system; path:map01200 Carbon metabolism; path:map02010 ABC transporters; path:map03070 Bacterial secretion system;…
Sgoreaui_1	Sgoreaui_2	9	path:map01100 Metabolic pathways; path:map01230 Biosynthesis of amino acids; path:map01130 Biosynthesis of antibiotics; path:map04142 Lysosome; path:map01110 Biosynthesis of secondary metabolites; path:map01120 Microbial metabolism in diverse environments; path:map02020 Two-component system; path:map01200 Carbon metabolism; path:map02010 ABC transporters; path:map03070 Bacterial secretion system;…
Sgoreaui_1	Sgoreaui_2	9	path:map01100 Metabolic pathways; path:map01230 Biosynthesis of amino acids; path:map01130 Biosynthesis of antibiotics; path:map04142 Lysosome; path:map01110 Biosynthesis of secondary metabolites; path:map01120 Microbial metabolism in diverse environments; path:map02020 Two-component system; path:map01200 Carbon metabolism; path:map02010 ABC transporters; path:map03070 Bacterial secretion system;…
Sgoreaui_1	Sgoreaui_2	9	path:map01100 Metabolic pathways; path:map01230 Biosynthesis of amino acids; path:map01130 Biosynthesis of antibiotics; path:map04142 Lysosome; path:map01110 Biosynthesis of secondary metabolites; path:map01120 Microbial metabolism in diverse environments; path:map02020 Two-component system; path:map01200 Carbon metabolism; path:map02010 ABC transporters; path:map03070 Bacterial secretion system;…
Sgoreaui_1	Sgoreaui_2	9	path:map01100 Metabolic pathways; path:map01230 Biosynthesis of amino acids; path:map01130 Biosynthesis of antibiotics; path:map04142 Lysosome; path:map01110 Biosynthesis of secondary metabolites; path:map01120 Microbial metabolism in diverse environments; path:map02020 Two-component system; path:map01200 Carbon metabolism; path:map02010 ABC transporters; path:map03070 Bacterial secretion system;…
Sgoreaui_1	Sgoreaui_2	8	path:map01100 Metabolic pathways; path:map01230 Biosynthesis of amino acids; path:map01130 Biosynthesis of antibiotics; path:map04142 Lysosome; path:map01110 Biosynthesis of secondary metabolites; path:map01120 Microbial metabolism in diverse environments; path:map02020 Two-component system; path:map01200 Carbon metabolism; path:map02010 ABC transporters; path:map03070 Bacterial secretion system;…
Sgoreaui_1	Sgoreaui_2	8	path:map01100 Metabolic pathways; path:map01230 Biosynthesis of amino acids; path:map01130 Biosynthesis of antibiotics; path:map04142 Lysosome; path:map01110 Biosynthesis of secondary metabolites; path:map01120 Microbial metabolism in diverse environments; path:map02020 Two-component system; path:map01200 Carbon metabolism; path:map02010 ABC transporters; path:map03070 Bacterial secretion system;…
Sgoreaui_1	Sgoreaui_2	8	path:map01100 Metabolic pathways; path:map01230 Biosynthesis of amino acids; path:map01130 Biosynthesis of antibiotics; path:map04142 Lysosome; path:map01110 Biosynthesis of secondary metabolites; path:map01120 Microbial metabolism in diverse environments; path:map02020 Two-component system; path:map01200 Carbon metabolism; path:map02010 ABC transporters; path:map03070 Bacterial secretion system;…
Sgoreaui_1	Sgoreaui_2	8	path:map01100 Metabolic pathways; path:map01230 Biosynthesis of amino acids; path:map01130 Biosynthesis of antibiotics; path:map04142 Lysosome; path:map01110 Biosynthesis of secondary metabolites; path:map01120 Microbial metabolism in diverse environments; path:map02020 Two-component system; path:map01200 Carbon metabolism; path:map02010 ABC transporters; path:map03070 Bacterial secretion system;…
Sgoreaui_1	Sgoreaui_2	8	path:map01100 Metabolic pathways; path:map01230 Biosynthesis of amino acids; path:map01130 Biosynthesis of antibiotics; path:map04142 Lysosome; path:map01110 Biosynthesis of secondary metabolites; path:map01120 Microbial metabolism in diverse environments; path:map02020 Two-component system; path:map01200 Carbon metabolism; path:map02010 ABC transporters; path:map03070 Bacterial secretion system;…
Sgoreaui_1	Sgoreaui_2	8	path:map01100 Metabolic pathways; path:map01230 Biosynthesis of amino acids; path:map01130 Biosynthesis of antibiotics; path:map04142 Lysosome; path:map01110 Biosynthesis of secondary metabolites; path:map01120 Microbial metabolism in diverse environments; path:map02020 Two-component system; path:map01200 Carbon metabolism; path:map02010 ABC transporters; path:map03070 Bacterial secretion system;…
Sgoreaui_1	Sgoreaui_2	8	path:map01100 Metabolic pathways; path:map01230 Biosynthesis of amino acids; path:map01130 Biosynthesis of antibiotics; path:map04142 Lysosome; path:map01110 Biosynthesis of secondary metabolites; path:map01120 Microbial metabolism in diverse environments; path:map02020 Two-component system; path:map01200 Carbon metabolism; path:map02010 ABC transporters; path:map03070 Bacterial secretion system;…
Sgoreaui_1	Sgoreaui_2	8	path:map01100 Metabolic pathways; path:map01230 Biosynthesis of amino acids; path:map01130 Biosynthesis of antibiotics; path:map04142 Lysosome; path:map01110 Biosynthesis of secondary metabolites; path:map01120 Microbial metabolism in diverse environments; path:map02020 Two-component system; path:map01200 Carbon metabolism; path:map02010 ABC transporters; path:map03070 Bacterial secretion system;…
Sgoreaui_1	Sgoreaui_2	8	path:map01100 Metabolic pathways; path:map01230 Biosynthesis of amino acids; path:map01130 Biosynthesis of antibiotics; path:map04142 Lysosome; path:map01110 Biosynthesis of secondary metabolites; path:map01120 Microbial metabolism in diverse environments; path:map02020 Two-component system; path:map01200 Carbon metabolism; path:map02010 ABC transporters; path:map03070 Bacterial secretion system;…
Sgoreaui_1	Sgoreaui_2	8	path:map01100 Metabolic pathways; path:map01230 Biosynthesis of amino acids; path:map01130 Biosynthesis of antibiotics; path:map04142 Lysosome; path:map01110 Biosynthesis of secondary metabolites; path:map01120 Microbial metabolism in diverse environments; path:map02020 Two-component system; path:map01200 Carbon metabolism; path:map02010 ABC transporters; path:map03070 Bacterial secretion system;…
Sgoreaui_1	Sgoreaui_2	8	path:map01100 Metabolic pathways; path:map01230 Biosynthesis of amino acids; path:map01130 Biosynthesis of antibiotics; path:map04142 Lysosome; path:map01110 Biosynthesis of secondary metabolites; path:map01120 Microbial metabolism in diverse environments; path:map02020 Two-component system; path:map01200 Carbon metabolism; path:map02010 ABC transporters; path:map03070 Bacterial secretion system;…
Sgoreaui_1	Sgoreaui_2	8	path:map01100 Metabolic pathways; path:map01230 Biosynthesis of amino acids; path:map01130 Biosynthesis of antibiotics; path:map04142 Lysosome; path:map01110 Biosynthesis of secondary metabolites; path:map01120 Microbial metabolism in diverse environments; path:map02020 Two-component system; path:map01200 Carbon metabolism; path:map02010 ABC transporters; path:map03070 Bacterial secretion system;…
Sgoreaui_1	Sgoreaui_2	8	path:map01100 Metabolic pathways; path:map01230 Biosynthesis of amino acids; path:map01130 Biosynthesis of antibiotics; path:map04142 Lysosome; path:map01110 Biosynthesis of secondary metabolites; path:map01120 Microbial metabolism in diverse environments; path:map02020 Two-component system; path:map01200 Carbon metabolism; path:map02010 ABC transporters; path:map03070 Bacterial secretion system;…
Sgoreaui_1	Sgoreaui_2	8	path:map01100 Metabolic pathways; path:map01230 Biosynthesis of amino acids; path:map01130 Biosynthesis of antibiotics; path:map04142 Lysosome; path:map01110 Biosynthesis of secondary metabolites; path:map01120 Microbial metabolism in diverse environments; path:map02020 Two-component system; path:map01200 Carbon metabolism; path:map02010 ABC transporters; path:map03070 Bacterial secretion system;…
Sgoreaui_1	Sgoreaui_2	8	path:map01100 Metabolic pathways; path:map01230 Biosynthesis of amino acids; path:map01130 Biosynthesis of antibiotics; path:map04142 Lysosome; path:map01110 Biosynthesis of secondary metabolites; path:map01120 Microbial metabolism in diverse environments; path:map02020 Two-component system; path:map01200 Carbon metabolism; path:map02010 ABC transporters; path:map03070 Bacterial secretion system;…
Sgoreaui_1	Sgoreaui_2	8	path:map01100 Metabolic pathways; path:map01230 Biosynthesis of amino acids; path:map01130 Biosynthesis of antibiotics; path:map04142 Lysosome; path:map01110 Biosynthesis of secondary metabolites; path:map01120 Microbial metabolism in diverse environments; path:map02020 Two-component system; path:map01200 Carbon metabolism; path:map02010 ABC transporters; path:map03070 Bacterial secretion system;…
Sgoreaui_1	Sgoreaui_2	8	path:map01100 Metabolic pathways; path:map01230 Biosynthesis of amino acids; path:map01130 Biosynthesis of antibiotics; path:map04142 Lysosome; path:map01110 Biosynthesis of secondary metabolites; path:map01120 Microbial metabolism in diverse environments; path:map02020 Two-component system; path:map01200 Carbon metabolism; path:map02010 ABC transporters; path:map03070 Bacterial secretion system;…
Sgoreaui_1	Sgoreaui_2	8	path:map01100 Metabolic pathways; path:map01230 Biosynthesis of amino acids; path:map01130 Biosynthesis of antibiotics; path:map04142 Lysosome; path:map01110 Biosynthesis of secondary metabolites; path:map01120 Microbial metabolism in diverse environments; path:map02020 Two-component system; path:map01200 Carbon metabolism; path:map02010 ABC transporters; path:map03070 Bacterial secretion system;…
Sgoreaui_1	Sgoreaui_2	7	path:map01100 Metabolic pathways; path:map01230 Biosynthesis of amino acids; path:map01130 Biosynthesis of antibiotics; path:map04142 Lysosome; path:map01110 Biosynthesis of secondary metabolites; path:map01120 Microbial metabolism in diverse environments; path:map02020 Two-component system; path:map01200 Carbon metabolism; path:map02010 ABC transporters; path:map03070 Bacterial secretion system;…
Sgoreaui_1	Sgoreaui_2	7	path:map01100 Metabolic pathways; path:map01230 Biosynthesis of amino acids; path:map01130 Biosynthesis of antibiotics; path:map04142 Lysosome; path:map01110 Biosynthesis of secondary metabolites; path:map01120 Microbial metabolism in diverse environments; path:map02020 Two-component system; path:map01200 Carbon metabolism; path:map02010 ABC transporters; path:map03070 Bacterial secretion system;…
Sgoreaui_1	Sgoreaui_2	7	path:map01100 Metabolic pathways; path:map01230 Biosynthesis of amino acids; path:map01130 Biosynthesis of antibiotics; path:map04142 Lysosome; path:map01110 Biosynthesis of secondary metabolites; path:map01120 Microbial metabolism in diverse environments; path:map02020 Two-component system; path:map01200 Carbon metabolism; path:map02010 ABC transporters; path:map03070 Bacterial secretion system;…
Sgoreaui_1	Sgoreaui_2	7	path:map01100 Metabolic pathways; path:map01230 Biosynthesis of amino acids; path:map01130 Biosynthesis of antibiotics; path:map04142 Lysosome; path:map01110 Biosynthesis of secondary metabolites; path:map01120 Microbial metabolism in diverse environments; path:map02020 Two-component system; path:map01200 Carbon metabolism; path:map02010 ABC transporters; path:map03070 Bacterial secretion system;…
Sgoreaui_1	Sgoreaui_2	7	path:map01100 Metabolic pathways; path:map01230 Biosynthesis of amino acids; path:map01130 Biosynthesis of antibiotics; path:map04142 Lysosome; path:map01110 Biosynthesis of secondary metabolites; path:map01120 Microbial metabolism in diverse environments; path:map02020 Two-component system; path:map01200 Carbon metabolism; path:map02010 ABC transporters; path:map03070 Bacterial secretion system;…
Sgoreaui_1	Sgoreaui_2	7	path:map01100 Metabolic pathways; path:map01230 Biosynthesis of amino acids; path:map01130 Biosynthesis of antibiotics; path:map04142 Lysosome; path:map01110 Biosynthesis of secondary metabolites; path:map01120 Microbial metabolism in diverse environments; path:map02020 Two-component system; path:map01200 Carbon metabolism; path:map02010 ABC transporters; path:map03070 Bacterial secretion system;…
Sgoreaui_1	Sgoreaui_2	7	path:map01100 Metabolic pathways; path:map01230 Biosynthesis of amino acids; path:map01130 Biosynthesis of antibiotics; path:map04142 Lysosome; path:map01110 Biosynthesis of secondary metabolites; path:map01120 Microbial metabolism in diverse environments; path:map02020 Two-component system; path:map01200 Carbon metabolism; path:map02010 ABC transporters; path:map03070 Bacterial secretion system;…
Sgoreaui_1	Sgoreaui_2	7	path:map01100 Metabolic pathways; path:map01230 Biosynthesis of amino acids; path:map01130 Biosynthesis of antibiotics; path:map04142 Lysosome; path:map01110 Biosynthesis of secondary metabolites; path:map01120 Microbial metabolism in diverse environments; path:map02020 Two-component system; path:map01200 Carbon metabolism; path:map02010 ABC transporters; path:map03070 Bacterial secretion system;…
Sgoreaui_1	Sgoreaui_2	7	path:map01100 Metabolic pathways; path:map01230 Biosynthesis of amino acids; path:map01130 Biosynthesis of antibiotics; path:map04142 Lysosome; path:map01110 Biosynthesis of secondary metabolites; path:map01120 Microbial metabolism in diverse environments; path:map02020 Two-component system; path:map01200 Carbon metabolism; path:map02010 ABC transporters; path:map03070 Bacterial secretion system;…
Sgoreaui_1	Sgoreaui_2	7	path:map01100 Metabolic pathways; path:map01230 Biosynthesis of amino acids; path:map01130 Biosynthesis of antibiotics; path:map04142 Lysosome; path:map01110 Biosynthesis of secondary metabolites; path:map01120 Microbial metabolism in diverse environments; path:map02020 Two-component system; path:map01200 Carbon metabolism; path:map02010 ABC transporters; path:map03070 Bacterial secretion system;…
Sgoreaui_1	Sgoreaui_2	7	path:map01100 Metabolic pathways; path:map01230 Biosynthesis of amino acids; path:map01130 Biosynthesis of antibiotics; path:map04142 Lysosome; path:map01110 Biosynthesis of secondary metabolites; path:map01120 Microbial metabolism in diverse environments; path:map02020 Two-component system; path:map01200 Carbon metabolism; path:map02010 ABC transporters; path:map03070 Bacterial secretion system;…
Sgoreaui_1	Sgoreaui_2	7	path:map01100 Metabolic pathways; path:map01230 Biosynthesis of amino acids; path:map01130 Biosynthesis of antibiotics; path:map04142 Lysosome; path:map01110 Biosynthesis of secondary metabolites; path:map01120 Microbial metabolism in diverse environments; path:map02020 Two-component system; path:map01200 Carbon metabolism; path:map02010 ABC transporters; path:map03070 Bacterial secretion system;…
Sgoreaui_1	Sgoreaui_2	7	path:map01100 Metabolic pathways; path:map01230 Biosynthesis of amino acids; path:map01130 Biosynthesis of antibiotics; path:map04142 Lysosome; path:map01110 Biosynthesis of secondary metabolites; path:map01120 Microbial metabolism in diverse environments; path:map02020 Two-component system; path:map01200 Carbon metabolism; path:map02010 ABC transporters; path:map03070 Bacterial secretion system;…
Sgoreaui_1	Sgoreaui_2	7	path:map01100 Metabolic pathways; path:map01230 Biosynthesis of amino acids; path:map01130 Biosynthesis of antibiotics; path:map04142 Lysosome; path:map01110 Biosynthesis of secondary metabolites; path:map01120 Microbial metabolism in diverse environments; path:map02020 Two-component system; path:map01200 Carbon metabolism; path:map02010 ABC transporters; path:map03070 Bacterial secretion system;…
Sgoreaui_1	Sgoreaui_2	7	path:map01100 Metabolic pathways; path:map01230 Biosynthesis of amino acids; path:map01130 Biosynthesis of antibiotics; path:map04142 Lysosome; path:map01110 Biosynthesis of secondary metabolites; path:map01120 Microbial metabolism in diverse environments; path:map02020 Two-component system; path:map01200 Carbon metabolism; path:map02010 ABC transporters; path:map03070 Bacterial secretion system;…
Sgoreaui_1	Sgoreaui_2	7	path:map01100 Metabolic pathways; path:map01230 Biosynthesis of amino acids; path:map01130 Biosynthesis of antibiotics; path:map04142 Lysosome; path:map01110 Biosynthesis of secondary metabolites; path:map01120 Microbial metabolism in diverse environments; path:map02020 Two-component system; path:map01200 Carbon metabolism; path:map02010 ABC transporters; path:map03070 Bacterial secretion system;…
Sgoreaui_1	Sgoreaui_2	7	path:map01100 Metabolic pathways; path:map01230 Biosynthesis of amino acids; path:map01130 Biosynthesis of antibiotics; path:map04142 Lysosome; path:map01110 Biosynthesis of secondary metabolites; path:map01120 Microbial metabolism in diverse environments; path:map02020 Two-component system; path:map01200 Carbon metabolism; path:map02010 ABC transporters; path:map03070 Bacterial secretion system;…
Sgoreaui_1	Sgoreaui_2	7	path:map01100 Metabolic pathways; path:map01230 Biosynthesis of amino acids; path:map01130 Biosynthesis of antibiotics; path:map04142 Lysosome; path:map01110 Biosynthesis of secondary metabolites; path:map01120 Microbial metabolism in diverse environments; path:map02020 Two-component system; path:map01200 Carbon metabolism; path:map02010 ABC transporters; path:map03070 Bacterial secretion system;…
Sgoreaui_1	Sgoreaui_2	7	path:map01100 Metabolic pathways; path:map01230 Biosynthesis of amino acids; path:map01130 Biosynthesis of antibiotics; path:map04142 Lysosome; path:map01110 Biosynthesis of secondary metabolites; path:map01120 Microbial metabolism in diverse environments; path:map02020 Two-component system; path:map01200 Carbon metabolism; path:map02010 ABC transporters; path:map03070 Bacterial secretion system;…
Sgoreaui_1	Sgoreaui_2	7	path:map01100 Metabolic pathways; path:map01230 Biosynthesis of amino acids; path:map01130 Biosynthesis of antibiotics; path:map04142 Lysosome; path:map01110 Biosynthesis of secondary metabolites; path:map01120 Microbial metabolism in diverse environments; path:map02020 Two-component system; path:map01200 Carbon metabolism; path:map02010 ABC transporters; path:map03070 Bacterial secretion system;…
Sgoreaui_1	Sgoreaui_2	7	path:map01100 Metabolic pathways; path:map01230 Biosynthesis of amino acids; path:map01130 Biosynthesis of antibiotics; path:map04142 Lysosome; path:map01110 Biosynthesis of secondary metabolites; path:map01120 Microbial metabolism in diverse environments; path:map02020 Two-component system; path:map01200 Carbon metabolism; path:map02010 ABC transporters; path:map03070 Bacterial secretion system;…
Sgoreaui_1	Sgoreaui_2	7	path:map01100 Metabolic pathways; path:map01230 Biosynthesis of amino acids; path:map01130 Biosynthesis of antibiotics; path:map04142 Lysosome; path:map01110 Biosynthesis of secondary metabolites; path:map01120 Microbial metabolism in diverse environments; path:map02020 Two-component system; path:map01200 Carbon metabolism; path:map02010 ABC transporters; path:map03070 Bacterial secretion system;…
Sgoreaui_1	Sgoreaui_2	7	path:map01100 Metabolic pathways; path:map01230 Biosynthesis of amino acids; path:map01130 Biosynthesis of antibiotics; path:map04142 Lysosome; path:map01110 Biosynthesis of secondary metabolites; path:map01120 Microbial metabolism in diverse environments; path:map02020 Two-component system; path:map01200 Carbon metabolism; path:map02010 ABC transporters; path:map03070 Bacterial secretion system;…
Sgoreaui_1	Sgoreaui_2	7	path:map01100 Metabolic pathways; path:map01230 Biosynthesis of amino acids; path:map01130 Biosynthesis of antibiotics; path:map04142 Lysosome; path:map01110 Biosynthesis of secondary metabolites; path:map01120 Microbial metabolism in diverse environments; path:map02020 Two-component system; path:map01200 Carbon metabolism; path:map02010 ABC transporters; path:map03070 Bacterial secretion system;…
Sgoreaui_1	Sgoreaui_2	7	path:map01100 Metabolic pathways; path:map01230 Biosynthesis of amino acids; path:map01130 Biosynthesis of antibiotics; path:map04142 Lysosome; path:map01110 Biosynthesis of secondary metabolites; path:map01120 Microbial metabolism in diverse environments; path:map02020 Two-component system; path:map01200 Carbon metabolism; path:map02010 ABC transporters; path:map03070 Bacterial secretion system;…
Sgoreaui_1	Sgoreaui_2	7	path:map01100 Metabolic pathways; path:map01230 Biosynthesis of amino acids; path:map01130 Biosynthesis of antibiotics; path:map04142 Lysosome; path:map01110 Biosynthesis of secondary metabolites; path:map01120 Microbial metabolism in diverse environments; path:map02020 Two-component system; path:map01200 Carbon metabolism; path:map02010 ABC transporters; path:map03070 Bacterial secretion system;…
Sgoreaui_1	Sgoreaui_2	7	path:map01100 Metabolic pathways; path:map01230 Biosynthesis of amino acids; path:map01130 Biosynthesis of antibiotics; path:map04142 Lysosome; path:map01110 Biosynthesis of secondary metabolites; path:map01120 Microbial metabolism in diverse environments; path:map02020 Two-component system; path:map01200 Carbon metabolism; path:map02010 ABC transporters; path:map03070 Bacterial secretion system;…
Sgoreaui_1	Sgoreaui_2	7	path:map01100 Metabolic pathways; path:map01230 Biosynthesis of amino acids; path:map01130 Biosynthesis of antibiotics; path:map04142 Lysosome; path:map01110 Biosynthesis of secondary metabolites; path:map01120 Microbial metabolism in diverse environments; path:map02020 Two-component system; path:map01200 Carbon metabolism; path:map02010 ABC transporters; path:map03070 Bacterial secretion system;…
Sgoreaui_1	Sgoreaui_2	7	path:map01100 Metabolic pathways; path:map01230 Biosynthesis of amino acids; path:map01130 Biosynthesis of antibiotics; path:map04142 Lysosome; path:map01110 Biosynthesis of secondary metabolites; path:map01120 Microbial metabolism in diverse environments; path:map02020 Two-component system; path:map01200 Carbon metabolism; path:map02010 ABC transporters; path:map03070 Bacterial secretion system;…
Sgoreaui_1	Sgoreaui_2	6	path:map01100 Metabolic pathways; path:map01230 Biosynthesis of amino acids; path:map01130 Biosynthesis of antibiotics; path:map04142 Lysosome; path:map01110 Biosynthesis of secondary metabolites; path:map01120 Microbial metabolism in diverse environments; path:map02020 Two-component system; path:map01200 Carbon metabolism; path:map02010 ABC transporters; path:map03070 Bacterial secretion system;…
Sgoreaui_1	Sgoreaui_2	6	path:map01100 Metabolic pathways; path:map01230 Biosynthesis of amino acids; path:map01130 Biosynthesis of antibiotics; path:map04142 Lysosome; path:map01110 Biosynthesis of secondary metabolites; path:map01120 Microbial metabolism in diverse environments; path:map02020 Two-component system; path:map01200 Carbon metabolism; path:map02010 ABC transporters; path:map03070 Bacterial secretion system;…
Sgoreaui_1	Sgoreaui_2	6	path:map01100 Metabolic pathways; path:map01230 Biosynthesis of amino acids; path:map01130 Biosynthesis of antibiotics; path:map04142 Lysosome; path:map01110 Biosynthesis of secondary metabolites; path:map01120 Microbial metabolism in diverse environments; path:map02020 Two-component system; path:map01200 Carbon metabolism; path:map02010 ABC transporters; path:map03070 Bacterial secretion system;…
Sgoreaui_1	Sgoreaui_2	6	path:map01100 Metabolic pathways; path:map01230 Biosynthesis of amino acids; path:map01130 Biosynthesis of antibiotics; path:map04142 Lysosome; path:map01110 Biosynthesis of secondary metabolites; path:map01120 Microbial metabolism in diverse environments; path:map02020 Two-component system; path:map01200 Carbon metabolism; path:map02010 ABC transporters; path:map03070 Bacterial secretion system;…
Sgoreaui_1	Sgoreaui_2	6	path:map01100 Metabolic pathways; path:map01230 Biosynthesis of amino acids; path:map01130 Biosynthesis of antibiotics; path:map04142 Lysosome; path:map01110 Biosynthesis of secondary metabolites; path:map01120 Microbial metabolism in diverse environments; path:map02020 Two-component system; path:map01200 Carbon metabolism; path:map02010 ABC transporters; path:map03070 Bacterial secretion system;…
Sgoreaui_1	Sgoreaui_2	6	path:map01100 Metabolic pathways; path:map01230 Biosynthesis of amino acids; path:map01130 Biosynthesis of antibiotics; path:map04142 Lysosome; path:map01110 Biosynthesis of secondary metabolites; path:map01120 Microbial metabolism in diverse environments; path:map02020 Two-component system; path:map01200 Carbon metabolism; path:map02010 ABC transporters; path:map03070 Bacterial secretion system;…
Sgoreaui_1	Sgoreaui_20	12	path:map01100 Metabolic pathways; path:map01230 Biosynthesis of amino acids; path:map01130 Biosynthesis of antibiotics; path:map04142 Lysosome; path:map01110 Biosynthesis of secondary metabolites; path:map01120 Microbial metabolism in diverse environments; path:map02020 Two-component system; path:map01200 Carbon metabolism; path:map02010 ABC transporters; path:map03070 Bacterial secretion system;…
Sgoreaui_1	Sgoreaui_20	11	path:map01100 Metabolic pathways; path:map01230 Biosynthesis of amino acids; path:map01130 Biosynthesis of antibiotics; path:map04142 Lysosome; path:map01110 Biosynthesis of secondary metabolites; path:map01120 Microbial metabolism in diverse environments; path:map02020 Two-component system; path:map01200 Carbon metabolism; path:map02010 ABC transporters; path:map03070 Bacterial secretion system;…
Sgoreaui_1	Sgoreaui_20	11	path:map01100 Metabolic pathways; path:map01230 Biosynthesis of amino acids; path:map01130 Biosynthesis of antibiotics; path:map04142 Lysosome; path:map01110 Biosynthesis of secondary metabolites; path:map01120 Microbial metabolism in diverse environments; path:map02020 Two-component system; path:map01200 Carbon metabolism; path:map02010 ABC transporters; path:map03070 Bacterial secretion system;…
Sgoreaui_1	Sgoreaui_20	9	path:map01100 Metabolic pathways; path:map01230 Biosynthesis of amino acids; path:map01130 Biosynthesis of antibiotics; path:map04142 Lysosome; path:map01110 Biosynthesis of secondary metabolites; path:map01120 Microbial metabolism in diverse environments; path:map02020 Two-component system; path:map01200 Carbon metabolism; path:map02010 ABC transporters; path:map03070 Bacterial secretion system;…
Sgoreaui_1	Sgoreaui_20	8	path:map01100 Metabolic pathways; path:map01230 Biosynthesis of amino acids; path:map01130 Biosynthesis of antibiotics; path:map04142 Lysosome; path:map01110 Biosynthesis of secondary metabolites; path:map01120 Microbial metabolism in diverse environments; path:map02020 Two-component system; path:map01200 Carbon metabolism; path:map02010 ABC transporters; path:map03070 Bacterial secretion system;…
Sgoreaui_1	Sgoreaui_20	8	path:map01100 Metabolic pathways; path:map01230 Biosynthesis of amino acids; path:map01130 Biosynthesis of antibiotics; path:map04142 Lysosome; path:map01110 Biosynthesis of secondary metabolites; path:map01120 Microbial metabolism in diverse environments; path:map02020 Two-component system; path:map01200 Carbon metabolism; path:map02010 ABC transporters; path:map03070 Bacterial secretion system;…
Sgoreaui_1	Sgoreaui_20	7	path:map01100 Metabolic pathways; path:map01230 Biosynthesis of amino acids; path:map01130 Biosynthesis of antibiotics; path:map04142 Lysosome; path:map01110 Biosynthesis of secondary metabolites; path:map01120 Microbial metabolism in diverse environments; path:map02020 Two-component system; path:map01200 Carbon metabolism; path:map02010 ABC transporters; path:map03070 Bacterial secretion system;…
Sgoreaui_1	Sgoreaui_20	7	path:map01100 Metabolic pathways; path:map01230 Biosynthesis of amino acids; path:map01130 Biosynthesis of antibiotics; path:map04142 Lysosome; path:map01110 Biosynthesis of secondary metabolites; path:map01120 Microbial metabolism in diverse environments; path:map02020 Two-component system; path:map01200 Carbon metabolism; path:map02010 ABC transporters; path:map03070 Bacterial secretion system;…
Sgoreaui_1	Sgoreaui_20	7	path:map01100 Metabolic pathways; path:map01230 Biosynthesis of amino acids; path:map01130 Biosynthesis of antibiotics; path:map04142 Lysosome; path:map01110 Biosynthesis of secondary metabolites; path:map01120 Microbial metabolism in diverse environments; path:map02020 Two-component system; path:map01200 Carbon metabolism; path:map02010 ABC transporters; path:map03070 Bacterial secretion system;…
Sgoreaui_1	Sgoreaui_20	7	path:map01100 Metabolic pathways; path:map01230 Biosynthesis of amino acids; path:map01130 Biosynthesis of antibiotics; path:map04142 Lysosome; path:map01110 Biosynthesis of secondary metabolites; path:map01120 Microbial metabolism in diverse environments; path:map02020 Two-component system; path:map01200 Carbon metabolism; path:map02010 ABC transporters; path:map03070 Bacterial secretion system;…
Sgoreaui_1	Sgoreaui_21	10	path:map01100 Metabolic pathways; path:map01230 Biosynthesis of amino acids; path:map01130 Biosynthesis of antibiotics; path:map04142 Lysosome; path:map01110 Biosynthesis of secondary metabolites; path:map01120 Microbial metabolism in diverse environments; path:map02020 Two-component system; path:map01200 Carbon metabolism; path:map02010 ABC transporters; path:map03070 Bacterial secretion system;…
Sgoreaui_1	Sgoreaui_21	7	path:map01100 Metabolic pathways; path:map01230 Biosynthesis of amino acids; path:map01130 Biosynthesis of antibiotics; path:map04142 Lysosome; path:map01110 Biosynthesis of secondary metabolites; path:map01120 Microbial metabolism in diverse environments; path:map02020 Two-component system; path:map01200 Carbon metabolism; path:map02010 ABC transporters; path:map03070 Bacterial secretion system;…
Sgoreaui_1	Sgoreaui_217	8	path:map01100 Metabolic pathways; path:map01230 Biosynthesis of amino acids; path:map01130 Biosynthesis of antibiotics; path:map04142 Lysosome; path:map01110 Biosynthesis of secondary metabolites; path:map01120 Microbial metabolism in diverse environments; path:map02020 Two-component system; path:map01200 Carbon metabolism; path:map02010 ABC transporters; path:map03070 Bacterial secretion system;…
Sgoreaui_1	Sgoreaui_217	7	path:map01100 Metabolic pathways; path:map01230 Biosynthesis of amino acids; path:map01130 Biosynthesis of antibiotics; path:map04142 Lysosome; path:map01110 Biosynthesis of secondary metabolites; path:map01120 Microbial metabolism in diverse environments; path:map02020 Two-component system; path:map01200 Carbon metabolism; path:map02010 ABC transporters; path:map03070 Bacterial secretion system;…
Sgoreaui_1	Sgoreaui_217	6	path:map01100 Metabolic pathways; path:map01230 Biosynthesis of amino acids; path:map01130 Biosynthesis of antibiotics; path:map04142 Lysosome; path:map01110 Biosynthesis of secondary metabolites; path:map01120 Microbial metabolism in diverse environments; path:map02020 Two-component system; path:map01200 Carbon metabolism; path:map02010 ABC transporters; path:map03070 Bacterial secretion system;…
Sgoreaui_1	Sgoreaui_219	7	path:map01100 Metabolic pathways; path:map01230 Biosynthesis of amino acids; path:map01130 Biosynthesis of antibiotics; path:map04142 Lysosome; path:map01110 Biosynthesis of secondary metabolites; path:map01120 Microbial metabolism in diverse environments; path:map02020 Two-component system; path:map01200 Carbon metabolism; path:map02010 ABC transporters; path:map03070 Bacterial secretion system;…
Sgoreaui_1	Sgoreaui_22	20	path:map01100 Metabolic pathways; path:map01230 Biosynthesis of amino acids; path:map01130 Biosynthesis of antibiotics; path:map04142 Lysosome; path:map01110 Biosynthesis of secondary metabolites; path:map01120 Microbial metabolism in diverse environments; path:map02020 Two-component system; path:map01200 Carbon metabolism; path:map02010 ABC transporters; path:map03070 Bacterial secretion system;…
Sgoreaui_1	Sgoreaui_22	17	path:map01100 Metabolic pathways; path:map01230 Biosynthesis of amino acids; path:map01130 Biosynthesis of antibiotics; path:map04142 Lysosome; path:map01110 Biosynthesis of secondary metabolites; path:map01120 Microbial metabolism in diverse environments; path:map02020 Two-component system; path:map01200 Carbon metabolism; path:map02010 ABC transporters; path:map03070 Bacterial secretion system;…
Sgoreaui_1	Sgoreaui_22	16	path:map01100 Metabolic pathways; path:map01230 Biosynthesis of amino acids; path:map01130 Biosynthesis of antibiotics; path:map04142 Lysosome; path:map01110 Biosynthesis of secondary metabolites; path:map01120 Microbial metabolism in diverse environments; path:map02020 Two-component system; path:map01200 Carbon metabolism; path:map02010 ABC transporters; path:map03070 Bacterial secretion system;…
Sgoreaui_1	Sgoreaui_22	14	path:map01100 Metabolic pathways; path:map01230 Biosynthesis of amino acids; path:map01130 Biosynthesis of antibiotics; path:map04142 Lysosome; path:map01110 Biosynthesis of secondary metabolites; path:map01120 Microbial metabolism in diverse environments; path:map02020 Two-component system; path:map01200 Carbon metabolism; path:map02010 ABC transporters; path:map03070 Bacterial secretion system;…
Sgoreaui_1	Sgoreaui_22	14	path:map01100 Metabolic pathways; path:map01230 Biosynthesis of amino acids; path:map01130 Biosynthesis of antibiotics; path:map04142 Lysosome; path:map01110 Biosynthesis of secondary metabolites; path:map01120 Microbial metabolism in diverse environments; path:map02020 Two-component system; path:map01200 Carbon metabolism; path:map02010 ABC transporters; path:map03070 Bacterial secretion system;…
Sgoreaui_1	Sgoreaui_22	13	path:map01100 Metabolic pathways; path:map01230 Biosynthesis of amino acids; path:map01130 Biosynthesis of antibiotics; path:map04142 Lysosome; path:map01110 Biosynthesis of secondary metabolites; path:map01120 Microbial metabolism in diverse environments; path:map02020 Two-component system; path:map01200 Carbon metabolism; path:map02010 ABC transporters; path:map03070 Bacterial secretion system;…
Sgoreaui_1	Sgoreaui_22	12	path:map01100 Metabolic pathways; path:map01230 Biosynthesis of amino acids; path:map01130 Biosynthesis of antibiotics; path:map04142 Lysosome; path:map01110 Biosynthesis of secondary metabolites; path:map01120 Microbial metabolism in diverse environments; path:map02020 Two-component system; path:map01200 Carbon metabolism; path:map02010 ABC transporters; path:map03070 Bacterial secretion system;…
Sgoreaui_1	Sgoreaui_22	12	path:map01100 Metabolic pathways; path:map01230 Biosynthesis of amino acids; path:map01130 Biosynthesis of antibiotics; path:map04142 Lysosome; path:map01110 Biosynthesis of secondary metabolites; path:map01120 Microbial metabolism in diverse environments; path:map02020 Two-component system; path:map01200 Carbon metabolism; path:map02010 ABC transporters; path:map03070 Bacterial secretion system;…
Sgoreaui_1	Sgoreaui_22	12	path:map01100 Metabolic pathways; path:map01230 Biosynthesis of amino acids; path:map01130 Biosynthesis of antibiotics; path:map04142 Lysosome; path:map01110 Biosynthesis of secondary metabolites; path:map01120 Microbial metabolism in diverse environments; path:map02020 Two-component system; path:map01200 Carbon metabolism; path:map02010 ABC transporters; path:map03070 Bacterial secretion system;…
Sgoreaui_1	Sgoreaui_22	12	path:map01100 Metabolic pathways; path:map01230 Biosynthesis of amino acids; path:map01130 Biosynthesis of antibiotics; path:map04142 Lysosome; path:map01110 Biosynthesis of secondary metabolites; path:map01120 Microbial metabolism in diverse environments; path:map02020 Two-component system; path:map01200 Carbon metabolism; path:map02010 ABC transporters; path:map03070 Bacterial secretion system;…
Sgoreaui_1	Sgoreaui_22	11	path:map01100 Metabolic pathways; path:map01230 Biosynthesis of amino acids; path:map01130 Biosynthesis of antibiotics; path:map04142 Lysosome; path:map01110 Biosynthesis of secondary metabolites; path:map01120 Microbial metabolism in diverse environments; path:map02020 Two-component system; path:map01200 Carbon metabolism; path:map02010 ABC transporters; path:map03070 Bacterial secretion system;…
Sgoreaui_1	Sgoreaui_22	11	path:map01100 Metabolic pathways; path:map01230 Biosynthesis of amino acids; path:map01130 Biosynthesis of antibiotics; path:map04142 Lysosome; path:map01110 Biosynthesis of secondary metabolites; path:map01120 Microbial metabolism in diverse environments; path:map02020 Two-component system; path:map01200 Carbon metabolism; path:map02010 ABC transporters; path:map03070 Bacterial secretion system;…
Sgoreaui_1	Sgoreaui_22	10	path:map01100 Metabolic pathways; path:map01230 Biosynthesis of amino acids; path:map01130 Biosynthesis of antibiotics; path:map04142 Lysosome; path:map01110 Biosynthesis of secondary metabolites; path:map01120 Microbial metabolism in diverse environments; path:map02020 Two-component system; path:map01200 Carbon metabolism; path:map02010 ABC transporters; path:map03070 Bacterial secretion system;…
Sgoreaui_1	Sgoreaui_22	10	path:map01100 Metabolic pathways; path:map01230 Biosynthesis of amino acids; path:map01130 Biosynthesis of antibiotics; path:map04142 Lysosome; path:map01110 Biosynthesis of secondary metabolites; path:map01120 Microbial metabolism in diverse environments; path:map02020 Two-component system; path:map01200 Carbon metabolism; path:map02010 ABC transporters; path:map03070 Bacterial secretion system;…
Sgoreaui_1	Sgoreaui_22	10	path:map01100 Metabolic pathways; path:map01230 Biosynthesis of amino acids; path:map01130 Biosynthesis of antibiotics; path:map04142 Lysosome; path:map01110 Biosynthesis of secondary metabolites; path:map01120 Microbial metabolism in diverse environments; path:map02020 Two-component system; path:map01200 Carbon metabolism; path:map02010 ABC transporters; path:map03070 Bacterial secretion system;…
Sgoreaui_1	Sgoreaui_22	10	path:map01100 Metabolic pathways; path:map01230 Biosynthesis of amino acids; path:map01130 Biosynthesis of antibiotics; path:map04142 Lysosome; path:map01110 Biosynthesis of secondary metabolites; path:map01120 Microbial metabolism in diverse environments; path:map02020 Two-component system; path:map01200 Carbon metabolism; path:map02010 ABC transporters; path:map03070 Bacterial secretion system;…
Sgoreaui_1	Sgoreaui_22	9	path:map01100 Metabolic pathways; path:map01230 Biosynthesis of amino acids; path:map01130 Biosynthesis of antibiotics; path:map04142 Lysosome; path:map01110 Biosynthesis of secondary metabolites; path:map01120 Microbial metabolism in diverse environments; path:map02020 Two-component system; path:map01200 Carbon metabolism; path:map02010 ABC transporters; path:map03070 Bacterial secretion system;…
Sgoreaui_1	Sgoreaui_22	9	path:map01100 Metabolic pathways; path:map01230 Biosynthesis of amino acids; path:map01130 Biosynthesis of antibiotics; path:map04142 Lysosome; path:map01110 Biosynthesis of secondary metabolites; path:map01120 Microbial metabolism in diverse environments; path:map02020 Two-component system; path:map01200 Carbon metabolism; path:map02010 ABC transporters; path:map03070 Bacterial secretion system;…
Sgoreaui_1	Sgoreaui_22	9	path:map01100 Metabolic pathways; path:map01230 Biosynthesis of amino acids; path:map01130 Biosynthesis of antibiotics; path:map04142 Lysosome; path:map01110 Biosynthesis of secondary metabolites; path:map01120 Microbial metabolism in diverse environments; path:map02020 Two-component system; path:map01200 Carbon metabolism; path:map02010 ABC transporters; path:map03070 Bacterial secretion system;…
Sgoreaui_1	Sgoreaui_22	9	path:map01100 Metabolic pathways; path:map01230 Biosynthesis of amino acids; path:map01130 Biosynthesis of antibiotics; path:map04142 Lysosome; path:map01110 Biosynthesis of secondary metabolites; path:map01120 Microbial metabolism in diverse environments; path:map02020 Two-component system; path:map01200 Carbon metabolism; path:map02010 ABC transporters; path:map03070 Bacterial secretion system;…
Sgoreaui_1	Sgoreaui_22	8	path:map01100 Metabolic pathways; path:map01230 Biosynthesis of amino acids; path:map01130 Biosynthesis of antibiotics; path:map04142 Lysosome; path:map01110 Biosynthesis of secondary metabolites; path:map01120 Microbial metabolism in diverse environments; path:map02020 Two-component system; path:map01200 Carbon metabolism; path:map02010 ABC transporters; path:map03070 Bacterial secretion system;…
Sgoreaui_1	Sgoreaui_22	8	path:map01100 Metabolic pathways; path:map01230 Biosynthesis of amino acids; path:map01130 Biosynthesis of antibiotics; path:map04142 Lysosome; path:map01110 Biosynthesis of secondary metabolites; path:map01120 Microbial metabolism in diverse environments; path:map02020 Two-component system; path:map01200 Carbon metabolism; path:map02010 ABC transporters; path:map03070 Bacterial secretion system;…
Sgoreaui_1	Sgoreaui_22	8	path:map01100 Metabolic pathways; path:map01230 Biosynthesis of amino acids; path:map01130 Biosynthesis of antibiotics; path:map04142 Lysosome; path:map01110 Biosynthesis of secondary metabolites; path:map01120 Microbial metabolism in diverse environments; path:map02020 Two-component system; path:map01200 Carbon metabolism; path:map02010 ABC transporters; path:map03070 Bacterial secretion system;…
Sgoreaui_1	Sgoreaui_22	7	path:map01100 Metabolic pathways; path:map01230 Biosynthesis of amino acids; path:map01130 Biosynthesis of antibiotics; path:map04142 Lysosome; path:map01110 Biosynthesis of secondary metabolites; path:map01120 Microbial metabolism in diverse environments; path:map02020 Two-component system; path:map01200 Carbon metabolism; path:map02010 ABC transporters; path:map03070 Bacterial secretion system;…
Sgoreaui_1	Sgoreaui_22	7	path:map01100 Metabolic pathways; path:map01230 Biosynthesis of amino acids; path:map01130 Biosynthesis of antibiotics; path:map04142 Lysosome; path:map01110 Biosynthesis of secondary metabolites; path:map01120 Microbial metabolism in diverse environments; path:map02020 Two-component system; path:map01200 Carbon metabolism; path:map02010 ABC transporters; path:map03070 Bacterial secretion system;…
Sgoreaui_1	Sgoreaui_22	7	path:map01100 Metabolic pathways; path:map01230 Biosynthesis of amino acids; path:map01130 Biosynthesis of antibiotics; path:map04142 Lysosome; path:map01110 Biosynthesis of secondary metabolites; path:map01120 Microbial metabolism in diverse environments; path:map02020 Two-component system; path:map01200 Carbon metabolism; path:map02010 ABC transporters; path:map03070 Bacterial secretion system;…
Sgoreaui_1	Sgoreaui_22	7	path:map01100 Metabolic pathways; path:map01230 Biosynthesis of amino acids; path:map01130 Biosynthesis of antibiotics; path:map04142 Lysosome; path:map01110 Biosynthesis of secondary metabolites; path:map01120 Microbial metabolism in diverse environments; path:map02020 Two-component system; path:map01200 Carbon metabolism; path:map02010 ABC transporters; path:map03070 Bacterial secretion system;…
Sgoreaui_1	Sgoreaui_22	6	path:map01100 Metabolic pathways; path:map01230 Biosynthesis of amino acids; path:map01130 Biosynthesis of antibiotics; path:map04142 Lysosome; path:map01110 Biosynthesis of secondary metabolites; path:map01120 Microbial metabolism in diverse environments; path:map02020 Two-component system; path:map01200 Carbon metabolism; path:map02010 ABC transporters; path:map03070 Bacterial secretion system;…
Sgoreaui_1	Sgoreaui_22	6	path:map01100 Metabolic pathways; path:map01230 Biosynthesis of amino acids; path:map01130 Biosynthesis of antibiotics; path:map04142 Lysosome; path:map01110 Biosynthesis of secondary metabolites; path:map01120 Microbial metabolism in diverse environments; path:map02020 Two-component system; path:map01200 Carbon metabolism; path:map02010 ABC transporters; path:map03070 Bacterial secretion system;…
Sgoreaui_1	Sgoreaui_22	6	path:map01100 Metabolic pathways; path:map01230 Biosynthesis of amino acids; path:map01130 Biosynthesis of antibiotics; path:map04142 Lysosome; path:map01110 Biosynthesis of secondary metabolites; path:map01120 Microbial metabolism in diverse environments; path:map02020 Two-component system; path:map01200 Carbon metabolism; path:map02010 ABC transporters; path:map03070 Bacterial secretion system;…
Sgoreaui_1	Sgoreaui_22	6	path:map01100 Metabolic pathways; path:map01230 Biosynthesis of amino acids; path:map01130 Biosynthesis of antibiotics; path:map04142 Lysosome; path:map01110 Biosynthesis of secondary metabolites; path:map01120 Microbial metabolism in diverse environments; path:map02020 Two-component system; path:map01200 Carbon metabolism; path:map02010 ABC transporters; path:map03070 Bacterial secretion system;…
Sgoreaui_1	Sgoreaui_23	17	path:map01100 Metabolic pathways; path:map01230 Biosynthesis of amino acids; path:map01130 Biosynthesis of antibiotics; path:map04142 Lysosome; path:map01110 Biosynthesis of secondary metabolites; path:map01120 Microbial metabolism in diverse environments; path:map02020 Two-component system; path:map01200 Carbon metabolism; path:map02010 ABC transporters; path:map03070 Bacterial secretion system;…
Sgoreaui_1	Sgoreaui_23	16	path:map01100 Metabolic pathways; path:map01230 Biosynthesis of amino acids; path:map01130 Biosynthesis of antibiotics; path:map04142 Lysosome; path:map01110 Biosynthesis of secondary metabolites; path:map01120 Microbial metabolism in diverse environments; path:map02020 Two-component system; path:map01200 Carbon metabolism; path:map02010 ABC transporters; path:map03070 Bacterial secretion system;…
Sgoreaui_1	Sgoreaui_23	16	path:map01100 Metabolic pathways; path:map01230 Biosynthesis of amino acids; path:map01130 Biosynthesis of antibiotics; path:map04142 Lysosome; path:map01110 Biosynthesis of secondary metabolites; path:map01120 Microbial metabolism in diverse environments; path:map02020 Two-component system; path:map01200 Carbon metabolism; path:map02010 ABC transporters; path:map03070 Bacterial secretion system;…
Sgoreaui_1	Sgoreaui_23	16	path:map01100 Metabolic pathways; path:map01230 Biosynthesis of amino acids; path:map01130 Biosynthesis of antibiotics; path:map04142 Lysosome; path:map01110 Biosynthesis of secondary metabolites; path:map01120 Microbial metabolism in diverse environments; path:map02020 Two-component system; path:map01200 Carbon metabolism; path:map02010 ABC transporters; path:map03070 Bacterial secretion system;…
Sgoreaui_1	Sgoreaui_23	15	path:map01100 Metabolic pathways; path:map01230 Biosynthesis of amino acids; path:map01130 Biosynthesis of antibiotics; path:map04142 Lysosome; path:map01110 Biosynthesis of secondary metabolites; path:map01120 Microbial metabolism in diverse environments; path:map02020 Two-component system; path:map01200 Carbon metabolism; path:map02010 ABC transporters; path:map03070 Bacterial secretion system;…
Sgoreaui_1	Sgoreaui_23	14	path:map01100 Metabolic pathways; path:map01230 Biosynthesis of amino acids; path:map01130 Biosynthesis of antibiotics; path:map04142 Lysosome; path:map01110 Biosynthesis of secondary metabolites; path:map01120 Microbial metabolism in diverse environments; path:map02020 Two-component system; path:map01200 Carbon metabolism; path:map02010 ABC transporters; path:map03070 Bacterial secretion system;…
Sgoreaui_1	Sgoreaui_23	13	path:map01100 Metabolic pathways; path:map01230 Biosynthesis of amino acids; path:map01130 Biosynthesis of antibiotics; path:map04142 Lysosome; path:map01110 Biosynthesis of secondary metabolites; path:map01120 Microbial metabolism in diverse environments; path:map02020 Two-component system; path:map01200 Carbon metabolism; path:map02010 ABC transporters; path:map03070 Bacterial secretion system;…
Sgoreaui_1	Sgoreaui_23	13	path:map01100 Metabolic pathways; path:map01230 Biosynthesis of amino acids; path:map01130 Biosynthesis of antibiotics; path:map04142 Lysosome; path:map01110 Biosynthesis of secondary metabolites; path:map01120 Microbial metabolism in diverse environments; path:map02020 Two-component system; path:map01200 Carbon metabolism; path:map02010 ABC transporters; path:map03070 Bacterial secretion system;…
Sgoreaui_1	Sgoreaui_23	13	path:map01100 Metabolic pathways; path:map01230 Biosynthesis of amino acids; path:map01130 Biosynthesis of antibiotics; path:map04142 Lysosome; path:map01110 Biosynthesis of secondary metabolites; path:map01120 Microbial metabolism in diverse environments; path:map02020 Two-component system; path:map01200 Carbon metabolism; path:map02010 ABC transporters; path:map03070 Bacterial secretion system;…
Sgoreaui_1	Sgoreaui_23	12	path:map01100 Metabolic pathways; path:map01230 Biosynthesis of amino acids; path:map01130 Biosynthesis of antibiotics; path:map04142 Lysosome; path:map01110 Biosynthesis of secondary metabolites; path:map01120 Microbial metabolism in diverse environments; path:map02020 Two-component system; path:map01200 Carbon metabolism; path:map02010 ABC transporters; path:map03070 Bacterial secretion system;…
Sgoreaui_1	Sgoreaui_23	12	path:map01100 Metabolic pathways; path:map01230 Biosynthesis of amino acids; path:map01130 Biosynthesis of antibiotics; path:map04142 Lysosome; path:map01110 Biosynthesis of secondary metabolites; path:map01120 Microbial metabolism in diverse environments; path:map02020 Two-component system; path:map01200 Carbon metabolism; path:map02010 ABC transporters; path:map03070 Bacterial secretion system;…
Sgoreaui_1	Sgoreaui_23	12	path:map01100 Metabolic pathways; path:map01230 Biosynthesis of amino acids; path:map01130 Biosynthesis of antibiotics; path:map04142 Lysosome; path:map01110 Biosynthesis of secondary metabolites; path:map01120 Microbial metabolism in diverse environments; path:map02020 Two-component system; path:map01200 Carbon metabolism; path:map02010 ABC transporters; path:map03070 Bacterial secretion system;…
Sgoreaui_1	Sgoreaui_23	11	path:map01100 Metabolic pathways; path:map01230 Biosynthesis of amino acids; path:map01130 Biosynthesis of antibiotics; path:map04142 Lysosome; path:map01110 Biosynthesis of secondary metabolites; path:map01120 Microbial metabolism in diverse environments; path:map02020 Two-component system; path:map01200 Carbon metabolism; path:map02010 ABC transporters; path:map03070 Bacterial secretion system;…
Sgoreaui_1	Sgoreaui_23	11	path:map01100 Metabolic pathways; path:map01230 Biosynthesis of amino acids; path:map01130 Biosynthesis of antibiotics; path:map04142 Lysosome; path:map01110 Biosynthesis of secondary metabolites; path:map01120 Microbial metabolism in diverse environments; path:map02020 Two-component system; path:map01200 Carbon metabolism; path:map02010 ABC transporters; path:map03070 Bacterial secretion system;…
Sgoreaui_1	Sgoreaui_23	10	path:map01100 Metabolic pathways; path:map01230 Biosynthesis of amino acids; path:map01130 Biosynthesis of antibiotics; path:map04142 Lysosome; path:map01110 Biosynthesis of secondary metabolites; path:map01120 Microbial metabolism in diverse environments; path:map02020 Two-component system; path:map01200 Carbon metabolism; path:map02010 ABC transporters; path:map03070 Bacterial secretion system;…
Sgoreaui_1	Sgoreaui_23	10	path:map01100 Metabolic pathways; path:map01230 Biosynthesis of amino acids; path:map01130 Biosynthesis of antibiotics; path:map04142 Lysosome; path:map01110 Biosynthesis of secondary metabolites; path:map01120 Microbial metabolism in diverse environments; path:map02020 Two-component system; path:map01200 Carbon metabolism; path:map02010 ABC transporters; path:map03070 Bacterial secretion system;…
Sgoreaui_1	Sgoreaui_23	10	path:map01100 Metabolic pathways; path:map01230 Biosynthesis of amino acids; path:map01130 Biosynthesis of antibiotics; path:map04142 Lysosome; path:map01110 Biosynthesis of secondary metabolites; path:map01120 Microbial metabolism in diverse environments; path:map02020 Two-component system; path:map01200 Carbon metabolism; path:map02010 ABC transporters; path:map03070 Bacterial secretion system;…
Sgoreaui_1	Sgoreaui_23	9	path:map01100 Metabolic pathways; path:map01230 Biosynthesis of amino acids; path:map01130 Biosynthesis of antibiotics; path:map04142 Lysosome; path:map01110 Biosynthesis of secondary metabolites; path:map01120 Microbial metabolism in diverse environments; path:map02020 Two-component system; path:map01200 Carbon metabolism; path:map02010 ABC transporters; path:map03070 Bacterial secretion system;…
Sgoreaui_1	Sgoreaui_23	8	path:map01100 Metabolic pathways; path:map01230 Biosynthesis of amino acids; path:map01130 Biosynthesis of antibiotics; path:map04142 Lysosome; path:map01110 Biosynthesis of secondary metabolites; path:map01120 Microbial metabolism in diverse environments; path:map02020 Two-component system; path:map01200 Carbon metabolism; path:map02010 ABC transporters; path:map03070 Bacterial secretion system;…
Sgoreaui_1	Sgoreaui_23	8	path:map01100 Metabolic pathways; path:map01230 Biosynthesis of amino acids; path:map01130 Biosynthesis of antibiotics; path:map04142 Lysosome; path:map01110 Biosynthesis of secondary metabolites; path:map01120 Microbial metabolism in diverse environments; path:map02020 Two-component system; path:map01200 Carbon metabolism; path:map02010 ABC transporters; path:map03070 Bacterial secretion system;…
Sgoreaui_1	Sgoreaui_23	8	path:map01100 Metabolic pathways; path:map01230 Biosynthesis of amino acids; path:map01130 Biosynthesis of antibiotics; path:map04142 Lysosome; path:map01110 Biosynthesis of secondary metabolites; path:map01120 Microbial metabolism in diverse environments; path:map02020 Two-component system; path:map01200 Carbon metabolism; path:map02010 ABC transporters; path:map03070 Bacterial secretion system;…
Sgoreaui_1	Sgoreaui_23	8	path:map01100 Metabolic pathways; path:map01230 Biosynthesis of amino acids; path:map01130 Biosynthesis of antibiotics; path:map04142 Lysosome; path:map01110 Biosynthesis of secondary metabolites; path:map01120 Microbial metabolism in diverse environments; path:map02020 Two-component system; path:map01200 Carbon metabolism; path:map02010 ABC transporters; path:map03070 Bacterial secretion system;…
Sgoreaui_1	Sgoreaui_23	8	path:map01100 Metabolic pathways; path:map01230 Biosynthesis of amino acids; path:map01130 Biosynthesis of antibiotics; path:map04142 Lysosome; path:map01110 Biosynthesis of secondary metabolites; path:map01120 Microbial metabolism in diverse environments; path:map02020 Two-component system; path:map01200 Carbon metabolism; path:map02010 ABC transporters; path:map03070 Bacterial secretion system;…
Sgoreaui_1	Sgoreaui_23	8	path:map01100 Metabolic pathways; path:map01230 Biosynthesis of amino acids; path:map01130 Biosynthesis of antibiotics; path:map04142 Lysosome; path:map01110 Biosynthesis of secondary metabolites; path:map01120 Microbial metabolism in diverse environments; path:map02020 Two-component system; path:map01200 Carbon metabolism; path:map02010 ABC transporters; path:map03070 Bacterial secretion system;…
Sgoreaui_1	Sgoreaui_23	7	path:map01100 Metabolic pathways; path:map01230 Biosynthesis of amino acids; path:map01130 Biosynthesis of antibiotics; path:map04142 Lysosome; path:map01110 Biosynthesis of secondary metabolites; path:map01120 Microbial metabolism in diverse environments; path:map02020 Two-component system; path:map01200 Carbon metabolism; path:map02010 ABC transporters; path:map03070 Bacterial secretion system;…
Sgoreaui_1	Sgoreaui_23	7	path:map01100 Metabolic pathways; path:map01230 Biosynthesis of amino acids; path:map01130 Biosynthesis of antibiotics; path:map04142 Lysosome; path:map01110 Biosynthesis of secondary metabolites; path:map01120 Microbial metabolism in diverse environments; path:map02020 Two-component system; path:map01200 Carbon metabolism; path:map02010 ABC transporters; path:map03070 Bacterial secretion system;…
Sgoreaui_1	Sgoreaui_23	7	path:map01100 Metabolic pathways; path:map01230 Biosynthesis of amino acids; path:map01130 Biosynthesis of antibiotics; path:map04142 Lysosome; path:map01110 Biosynthesis of secondary metabolites; path:map01120 Microbial metabolism in diverse environments; path:map02020 Two-component system; path:map01200 Carbon metabolism; path:map02010 ABC transporters; path:map03070 Bacterial secretion system;…
Sgoreaui_1	Sgoreaui_23	7	path:map01100 Metabolic pathways; path:map01230 Biosynthesis of amino acids; path:map01130 Biosynthesis of antibiotics; path:map04142 Lysosome; path:map01110 Biosynthesis of secondary metabolites; path:map01120 Microbial metabolism in diverse environments; path:map02020 Two-component system; path:map01200 Carbon metabolism; path:map02010 ABC transporters; path:map03070 Bacterial secretion system;…
Sgoreaui_1	Sgoreaui_23	7	path:map01100 Metabolic pathways; path:map01230 Biosynthesis of amino acids; path:map01130 Biosynthesis of antibiotics; path:map04142 Lysosome; path:map01110 Biosynthesis of secondary metabolites; path:map01120 Microbial metabolism in diverse environments; path:map02020 Two-component system; path:map01200 Carbon metabolism; path:map02010 ABC transporters; path:map03070 Bacterial secretion system;…
Sgoreaui_1	Sgoreaui_23	7	path:map01100 Metabolic pathways; path:map01230 Biosynthesis of amino acids; path:map01130 Biosynthesis of antibiotics; path:map04142 Lysosome; path:map01110 Biosynthesis of secondary metabolites; path:map01120 Microbial metabolism in diverse environments; path:map02020 Two-component system; path:map01200 Carbon metabolism; path:map02010 ABC transporters; path:map03070 Bacterial secretion system;…
Sgoreaui_1	Sgoreaui_23	6	path:map01100 Metabolic pathways; path:map01230 Biosynthesis of amino acids; path:map01130 Biosynthesis of antibiotics; path:map04142 Lysosome; path:map01110 Biosynthesis of secondary metabolites; path:map01120 Microbial metabolism in diverse environments; path:map02020 Two-component system; path:map01200 Carbon metabolism; path:map02010 ABC transporters; path:map03070 Bacterial secretion system;…
Sgoreaui_1	Sgoreaui_24	17	path:map01100 Metabolic pathways; path:map01230 Biosynthesis of amino acids; path:map01130 Biosynthesis of antibiotics; path:map04142 Lysosome; path:map01110 Biosynthesis of secondary metabolites; path:map01120 Microbial metabolism in diverse environments; path:map02020 Two-component system; path:map01200 Carbon metabolism; path:map02010 ABC transporters; path:map03070 Bacterial secretion system;…
Sgoreaui_1	Sgoreaui_24	15	path:map01100 Metabolic pathways; path:map01230 Biosynthesis of amino acids; path:map01130 Biosynthesis of antibiotics; path:map04142 Lysosome; path:map01110 Biosynthesis of secondary metabolites; path:map01120 Microbial metabolism in diverse environments; path:map02020 Two-component system; path:map01200 Carbon metabolism; path:map02010 ABC transporters; path:map03070 Bacterial secretion system;…
Sgoreaui_1	Sgoreaui_24	14	path:map01100 Metabolic pathways; path:map01230 Biosynthesis of amino acids; path:map01130 Biosynthesis of antibiotics; path:map04142 Lysosome; path:map01110 Biosynthesis of secondary metabolites; path:map01120 Microbial metabolism in diverse environments; path:map02020 Two-component system; path:map01200 Carbon metabolism; path:map02010 ABC transporters; path:map03070 Bacterial secretion system;…
Sgoreaui_1	Sgoreaui_24	14	path:map01100 Metabolic pathways; path:map01230 Biosynthesis of amino acids; path:map01130 Biosynthesis of antibiotics; path:map04142 Lysosome; path:map01110 Biosynthesis of secondary metabolites; path:map01120 Microbial metabolism in diverse environments; path:map02020 Two-component system; path:map01200 Carbon metabolism; path:map02010 ABC transporters; path:map03070 Bacterial secretion system;…
Sgoreaui_1	Sgoreaui_24	13	path:map01100 Metabolic pathways; path:map01230 Biosynthesis of amino acids; path:map01130 Biosynthesis of antibiotics; path:map04142 Lysosome; path:map01110 Biosynthesis of secondary metabolites; path:map01120 Microbial metabolism in diverse environments; path:map02020 Two-component system; path:map01200 Carbon metabolism; path:map02010 ABC transporters; path:map03070 Bacterial secretion system;…
Sgoreaui_1	Sgoreaui_24	12	path:map01100 Metabolic pathways; path:map01230 Biosynthesis of amino acids; path:map01130 Biosynthesis of antibiotics; path:map04142 Lysosome; path:map01110 Biosynthesis of secondary metabolites; path:map01120 Microbial metabolism in diverse environments; path:map02020 Two-component system; path:map01200 Carbon metabolism; path:map02010 ABC transporters; path:map03070 Bacterial secretion system;…
Sgoreaui_1	Sgoreaui_24	12	path:map01100 Metabolic pathways; path:map01230 Biosynthesis of amino acids; path:map01130 Biosynthesis of antibiotics; path:map04142 Lysosome; path:map01110 Biosynthesis of secondary metabolites; path:map01120 Microbial metabolism in diverse environments; path:map02020 Two-component system; path:map01200 Carbon metabolism; path:map02010 ABC transporters; path:map03070 Bacterial secretion system;…
Sgoreaui_1	Sgoreaui_24	12	path:map01100 Metabolic pathways; path:map01230 Biosynthesis of amino acids; path:map01130 Biosynthesis of antibiotics; path:map04142 Lysosome; path:map01110 Biosynthesis of secondary metabolites; path:map01120 Microbial metabolism in diverse environments; path:map02020 Two-component system; path:map01200 Carbon metabolism; path:map02010 ABC transporters; path:map03070 Bacterial secretion system;…
Sgoreaui_1	Sgoreaui_24	11	path:map01100 Metabolic pathways; path:map01230 Biosynthesis of amino acids; path:map01130 Biosynthesis of antibiotics; path:map04142 Lysosome; path:map01110 Biosynthesis of secondary metabolites; path:map01120 Microbial metabolism in diverse environments; path:map02020 Two-component system; path:map01200 Carbon metabolism; path:map02010 ABC transporters; path:map03070 Bacterial secretion system;…
Sgoreaui_1	Sgoreaui_24	11	path:map01100 Metabolic pathways; path:map01230 Biosynthesis of amino acids; path:map01130 Biosynthesis of antibiotics; path:map04142 Lysosome; path:map01110 Biosynthesis of secondary metabolites; path:map01120 Microbial metabolism in diverse environments; path:map02020 Two-component system; path:map01200 Carbon metabolism; path:map02010 ABC transporters; path:map03070 Bacterial secretion system;…
Sgoreaui_1	Sgoreaui_24	11	path:map01100 Metabolic pathways; path:map01230 Biosynthesis of amino acids; path:map01130 Biosynthesis of antibiotics; path:map04142 Lysosome; path:map01110 Biosynthesis of secondary metabolites; path:map01120 Microbial metabolism in diverse environments; path:map02020 Two-component system; path:map01200 Carbon metabolism; path:map02010 ABC transporters; path:map03070 Bacterial secretion system;…
Sgoreaui_1	Sgoreaui_24	11	path:map01100 Metabolic pathways; path:map01230 Biosynthesis of amino acids; path:map01130 Biosynthesis of antibiotics; path:map04142 Lysosome; path:map01110 Biosynthesis of secondary metabolites; path:map01120 Microbial metabolism in diverse environments; path:map02020 Two-component system; path:map01200 Carbon metabolism; path:map02010 ABC transporters; path:map03070 Bacterial secretion system;…
Sgoreaui_1	Sgoreaui_24	10	path:map01100 Metabolic pathways; path:map01230 Biosynthesis of amino acids; path:map01130 Biosynthesis of antibiotics; path:map04142 Lysosome; path:map01110 Biosynthesis of secondary metabolites; path:map01120 Microbial metabolism in diverse environments; path:map02020 Two-component system; path:map01200 Carbon metabolism; path:map02010 ABC transporters; path:map03070 Bacterial secretion system;…
Sgoreaui_1	Sgoreaui_24	9	path:map01100 Metabolic pathways; path:map01230 Biosynthesis of amino acids; path:map01130 Biosynthesis of antibiotics; path:map04142 Lysosome; path:map01110 Biosynthesis of secondary metabolites; path:map01120 Microbial metabolism in diverse environments; path:map02020 Two-component system; path:map01200 Carbon metabolism; path:map02010 ABC transporters; path:map03070 Bacterial secretion system;…
Sgoreaui_1	Sgoreaui_24	9	path:map01100 Metabolic pathways; path:map01230 Biosynthesis of amino acids; path:map01130 Biosynthesis of antibiotics; path:map04142 Lysosome; path:map01110 Biosynthesis of secondary metabolites; path:map01120 Microbial metabolism in diverse environments; path:map02020 Two-component system; path:map01200 Carbon metabolism; path:map02010 ABC transporters; path:map03070 Bacterial secretion system;…
Sgoreaui_1	Sgoreaui_24	9	path:map01100 Metabolic pathways; path:map01230 Biosynthesis of amino acids; path:map01130 Biosynthesis of antibiotics; path:map04142 Lysosome; path:map01110 Biosynthesis of secondary metabolites; path:map01120 Microbial metabolism in diverse environments; path:map02020 Two-component system; path:map01200 Carbon metabolism; path:map02010 ABC transporters; path:map03070 Bacterial secretion system;…
Sgoreaui_1	Sgoreaui_24	8	path:map01100 Metabolic pathways; path:map01230 Biosynthesis of amino acids; path:map01130 Biosynthesis of antibiotics; path:map04142 Lysosome; path:map01110 Biosynthesis of secondary metabolites; path:map01120 Microbial metabolism in diverse environments; path:map02020 Two-component system; path:map01200 Carbon metabolism; path:map02010 ABC transporters; path:map03070 Bacterial secretion system;…
Sgoreaui_1	Sgoreaui_24	8	path:map01100 Metabolic pathways; path:map01230 Biosynthesis of amino acids; path:map01130 Biosynthesis of antibiotics; path:map04142 Lysosome; path:map01110 Biosynthesis of secondary metabolites; path:map01120 Microbial metabolism in diverse environments; path:map02020 Two-component system; path:map01200 Carbon metabolism; path:map02010 ABC transporters; path:map03070 Bacterial secretion system;…
Sgoreaui_1	Sgoreaui_24	7	path:map01100 Metabolic pathways; path:map01230 Biosynthesis of amino acids; path:map01130 Biosynthesis of antibiotics; path:map04142 Lysosome; path:map01110 Biosynthesis of secondary metabolites; path:map01120 Microbial metabolism in diverse environments; path:map02020 Two-component system; path:map01200 Carbon metabolism; path:map02010 ABC transporters; path:map03070 Bacterial secretion system;…
Sgoreaui_1	Sgoreaui_24	7	path:map01100 Metabolic pathways; path:map01230 Biosynthesis of amino acids; path:map01130 Biosynthesis of antibiotics; path:map04142 Lysosome; path:map01110 Biosynthesis of secondary metabolites; path:map01120 Microbial metabolism in diverse environments; path:map02020 Two-component system; path:map01200 Carbon metabolism; path:map02010 ABC transporters; path:map03070 Bacterial secretion system;…
Sgoreaui_1	Sgoreaui_24	7	path:map01100 Metabolic pathways; path:map01230 Biosynthesis of amino acids; path:map01130 Biosynthesis of antibiotics; path:map04142 Lysosome; path:map01110 Biosynthesis of secondary metabolites; path:map01120 Microbial metabolism in diverse environments; path:map02020 Two-component system; path:map01200 Carbon metabolism; path:map02010 ABC transporters; path:map03070 Bacterial secretion system;…
Sgoreaui_1	Sgoreaui_24	7	path:map01100 Metabolic pathways; path:map01230 Biosynthesis of amino acids; path:map01130 Biosynthesis of antibiotics; path:map04142 Lysosome; path:map01110 Biosynthesis of secondary metabolites; path:map01120 Microbial metabolism in diverse environments; path:map02020 Two-component system; path:map01200 Carbon metabolism; path:map02010 ABC transporters; path:map03070 Bacterial secretion system;…
Sgoreaui_1	Sgoreaui_24	7	path:map01100 Metabolic pathways; path:map01230 Biosynthesis of amino acids; path:map01130 Biosynthesis of antibiotics; path:map04142 Lysosome; path:map01110 Biosynthesis of secondary metabolites; path:map01120 Microbial metabolism in diverse environments; path:map02020 Two-component system; path:map01200 Carbon metabolism; path:map02010 ABC transporters; path:map03070 Bacterial secretion system;…
Sgoreaui_1	Sgoreaui_24	6	path:map01100 Metabolic pathways; path:map01230 Biosynthesis of amino acids; path:map01130 Biosynthesis of antibiotics; path:map04142 Lysosome; path:map01110 Biosynthesis of secondary metabolites; path:map01120 Microbial metabolism in diverse environments; path:map02020 Two-component system; path:map01200 Carbon metabolism; path:map02010 ABC transporters; path:map03070 Bacterial secretion system;…
Sgoreaui_1	Sgoreaui_25	17	path:map01100 Metabolic pathways; path:map01230 Biosynthesis of amino acids; path:map01130 Biosynthesis of antibiotics; path:map04142 Lysosome; path:map01110 Biosynthesis of secondary metabolites; path:map01120 Microbial metabolism in diverse environments; path:map02020 Two-component system; path:map01200 Carbon metabolism; path:map02010 ABC transporters; path:map03070 Bacterial secretion system;…
Sgoreaui_1	Sgoreaui_25	15	path:map01100 Metabolic pathways; path:map01230 Biosynthesis of amino acids; path:map01130 Biosynthesis of antibiotics; path:map04142 Lysosome; path:map01110 Biosynthesis of secondary metabolites; path:map01120 Microbial metabolism in diverse environments; path:map02020 Two-component system; path:map01200 Carbon metabolism; path:map02010 ABC transporters; path:map03070 Bacterial secretion system;…
Sgoreaui_1	Sgoreaui_25	13	path:map01100 Metabolic pathways; path:map01230 Biosynthesis of amino acids; path:map01130 Biosynthesis of antibiotics; path:map04142 Lysosome; path:map01110 Biosynthesis of secondary metabolites; path:map01120 Microbial metabolism in diverse environments; path:map02020 Two-component system; path:map01200 Carbon metabolism; path:map02010 ABC transporters; path:map03070 Bacterial secretion system;…
Sgoreaui_1	Sgoreaui_25	12	path:map01100 Metabolic pathways; path:map01230 Biosynthesis of amino acids; path:map01130 Biosynthesis of antibiotics; path:map04142 Lysosome; path:map01110 Biosynthesis of secondary metabolites; path:map01120 Microbial metabolism in diverse environments; path:map02020 Two-component system; path:map01200 Carbon metabolism; path:map02010 ABC transporters; path:map03070 Bacterial secretion system;…
Sgoreaui_1	Sgoreaui_25	11	path:map01100 Metabolic pathways; path:map01230 Biosynthesis of amino acids; path:map01130 Biosynthesis of antibiotics; path:map04142 Lysosome; path:map01110 Biosynthesis of secondary metabolites; path:map01120 Microbial metabolism in diverse environments; path:map02020 Two-component system; path:map01200 Carbon metabolism; path:map02010 ABC transporters; path:map03070 Bacterial secretion system;…
Sgoreaui_1	Sgoreaui_25	10	path:map01100 Metabolic pathways; path:map01230 Biosynthesis of amino acids; path:map01130 Biosynthesis of antibiotics; path:map04142 Lysosome; path:map01110 Biosynthesis of secondary metabolites; path:map01120 Microbial metabolism in diverse environments; path:map02020 Two-component system; path:map01200 Carbon metabolism; path:map02010 ABC transporters; path:map03070 Bacterial secretion system;…
Sgoreaui_1	Sgoreaui_25	10	path:map01100 Metabolic pathways; path:map01230 Biosynthesis of amino acids; path:map01130 Biosynthesis of antibiotics; path:map04142 Lysosome; path:map01110 Biosynthesis of secondary metabolites; path:map01120 Microbial metabolism in diverse environments; path:map02020 Two-component system; path:map01200 Carbon metabolism; path:map02010 ABC transporters; path:map03070 Bacterial secretion system;…
Sgoreaui_1	Sgoreaui_25	10	path:map01100 Metabolic pathways; path:map01230 Biosynthesis of amino acids; path:map01130 Biosynthesis of antibiotics; path:map04142 Lysosome; path:map01110 Biosynthesis of secondary metabolites; path:map01120 Microbial metabolism in diverse environments; path:map02020 Two-component system; path:map01200 Carbon metabolism; path:map02010 ABC transporters; path:map03070 Bacterial secretion system;…
Sgoreaui_1	Sgoreaui_25	9	path:map01100 Metabolic pathways; path:map01230 Biosynthesis of amino acids; path:map01130 Biosynthesis of antibiotics; path:map04142 Lysosome; path:map01110 Biosynthesis of secondary metabolites; path:map01120 Microbial metabolism in diverse environments; path:map02020 Two-component system; path:map01200 Carbon metabolism; path:map02010 ABC transporters; path:map03070 Bacterial secretion system;…
Sgoreaui_1	Sgoreaui_25	9	path:map01100 Metabolic pathways; path:map01230 Biosynthesis of amino acids; path:map01130 Biosynthesis of antibiotics; path:map04142 Lysosome; path:map01110 Biosynthesis of secondary metabolites; path:map01120 Microbial metabolism in diverse environments; path:map02020 Two-component system; path:map01200 Carbon metabolism; path:map02010 ABC transporters; path:map03070 Bacterial secretion system;…
Sgoreaui_1	Sgoreaui_25	8	path:map01100 Metabolic pathways; path:map01230 Biosynthesis of amino acids; path:map01130 Biosynthesis of antibiotics; path:map04142 Lysosome; path:map01110 Biosynthesis of secondary metabolites; path:map01120 Microbial metabolism in diverse environments; path:map02020 Two-component system; path:map01200 Carbon metabolism; path:map02010 ABC transporters; path:map03070 Bacterial secretion system;…
Sgoreaui_1	Sgoreaui_25	8	path:map01100 Metabolic pathways; path:map01230 Biosynthesis of amino acids; path:map01130 Biosynthesis of antibiotics; path:map04142 Lysosome; path:map01110 Biosynthesis of secondary metabolites; path:map01120 Microbial metabolism in diverse environments; path:map02020 Two-component system; path:map01200 Carbon metabolism; path:map02010 ABC transporters; path:map03070 Bacterial secretion system;…
Sgoreaui_1	Sgoreaui_25	8	path:map01100 Metabolic pathways; path:map01230 Biosynthesis of amino acids; path:map01130 Biosynthesis of antibiotics; path:map04142 Lysosome; path:map01110 Biosynthesis of secondary metabolites; path:map01120 Microbial metabolism in diverse environments; path:map02020 Two-component system; path:map01200 Carbon metabolism; path:map02010 ABC transporters; path:map03070 Bacterial secretion system;…
Sgoreaui_1	Sgoreaui_25	7	path:map01100 Metabolic pathways; path:map01230 Biosynthesis of amino acids; path:map01130 Biosynthesis of antibiotics; path:map04142 Lysosome; path:map01110 Biosynthesis of secondary metabolites; path:map01120 Microbial metabolism in diverse environments; path:map02020 Two-component system; path:map01200 Carbon metabolism; path:map02010 ABC transporters; path:map03070 Bacterial secretion system;…
Sgoreaui_1	Sgoreaui_25	7	path:map01100 Metabolic pathways; path:map01230 Biosynthesis of amino acids; path:map01130 Biosynthesis of antibiotics; path:map04142 Lysosome; path:map01110 Biosynthesis of secondary metabolites; path:map01120 Microbial metabolism in diverse environments; path:map02020 Two-component system; path:map01200 Carbon metabolism; path:map02010 ABC transporters; path:map03070 Bacterial secretion system;…
Sgoreaui_1	Sgoreaui_25	7	path:map01100 Metabolic pathways; path:map01230 Biosynthesis of amino acids; path:map01130 Biosynthesis of antibiotics; path:map04142 Lysosome; path:map01110 Biosynthesis of secondary metabolites; path:map01120 Microbial metabolism in diverse environments; path:map02020 Two-component system; path:map01200 Carbon metabolism; path:map02010 ABC transporters; path:map03070 Bacterial secretion system;…
Sgoreaui_1	Sgoreaui_25	7	path:map01100 Metabolic pathways; path:map01230 Biosynthesis of amino acids; path:map01130 Biosynthesis of antibiotics; path:map04142 Lysosome; path:map01110 Biosynthesis of secondary metabolites; path:map01120 Microbial metabolism in diverse environments; path:map02020 Two-component system; path:map01200 Carbon metabolism; path:map02010 ABC transporters; path:map03070 Bacterial secretion system;…
Sgoreaui_1	Sgoreaui_25	7	path:map01100 Metabolic pathways; path:map01230 Biosynthesis of amino acids; path:map01130 Biosynthesis of antibiotics; path:map04142 Lysosome; path:map01110 Biosynthesis of secondary metabolites; path:map01120 Microbial metabolism in diverse environments; path:map02020 Two-component system; path:map01200 Carbon metabolism; path:map02010 ABC transporters; path:map03070 Bacterial secretion system;…
Sgoreaui_1	Sgoreaui_25	7	path:map01100 Metabolic pathways; path:map01230 Biosynthesis of amino acids; path:map01130 Biosynthesis of antibiotics; path:map04142 Lysosome; path:map01110 Biosynthesis of secondary metabolites; path:map01120 Microbial metabolism in diverse environments; path:map02020 Two-component system; path:map01200 Carbon metabolism; path:map02010 ABC transporters; path:map03070 Bacterial secretion system;…
Sgoreaui_1	Sgoreaui_32	12	path:map01100 Metabolic pathways; path:map01230 Biosynthesis of amino acids; path:map01130 Biosynthesis of antibiotics; path:map04142 Lysosome; path:map01110 Biosynthesis of secondary metabolites; path:map01120 Microbial metabolism in diverse environments; path:map02020 Two-component system; path:map01200 Carbon metabolism; path:map02010 ABC transporters; path:map03070 Bacterial secretion system;…
Sgoreaui_1	Sgoreaui_32	10	path:map01100 Metabolic pathways; path:map01230 Biosynthesis of amino acids; path:map01130 Biosynthesis of antibiotics; path:map04142 Lysosome; path:map01110 Biosynthesis of secondary metabolites; path:map01120 Microbial metabolism in diverse environments; path:map02020 Two-component system; path:map01200 Carbon metabolism; path:map02010 ABC transporters; path:map03070 Bacterial secretion system;…
Sgoreaui_1	Sgoreaui_32	10	path:map01100 Metabolic pathways; path:map01230 Biosynthesis of amino acids; path:map01130 Biosynthesis of antibiotics; path:map04142 Lysosome; path:map01110 Biosynthesis of secondary metabolites; path:map01120 Microbial metabolism in diverse environments; path:map02020 Two-component system; path:map01200 Carbon metabolism; path:map02010 ABC transporters; path:map03070 Bacterial secretion system;…
Sgoreaui_1	Sgoreaui_32	10	path:map01100 Metabolic pathways; path:map01230 Biosynthesis of amino acids; path:map01130 Biosynthesis of antibiotics; path:map04142 Lysosome; path:map01110 Biosynthesis of secondary metabolites; path:map01120 Microbial metabolism in diverse environments; path:map02020 Two-component system; path:map01200 Carbon metabolism; path:map02010 ABC transporters; path:map03070 Bacterial secretion system;…
Sgoreaui_1	Sgoreaui_32	9	path:map01100 Metabolic pathways; path:map01230 Biosynthesis of amino acids; path:map01130 Biosynthesis of antibiotics; path:map04142 Lysosome; path:map01110 Biosynthesis of secondary metabolites; path:map01120 Microbial metabolism in diverse environments; path:map02020 Two-component system; path:map01200 Carbon metabolism; path:map02010 ABC transporters; path:map03070 Bacterial secretion system;…
Sgoreaui_1	Sgoreaui_32	9	path:map01100 Metabolic pathways; path:map01230 Biosynthesis of amino acids; path:map01130 Biosynthesis of antibiotics; path:map04142 Lysosome; path:map01110 Biosynthesis of secondary metabolites; path:map01120 Microbial metabolism in diverse environments; path:map02020 Two-component system; path:map01200 Carbon metabolism; path:map02010 ABC transporters; path:map03070 Bacterial secretion system;…
Sgoreaui_1	Sgoreaui_32	9	path:map01100 Metabolic pathways; path:map01230 Biosynthesis of amino acids; path:map01130 Biosynthesis of antibiotics; path:map04142 Lysosome; path:map01110 Biosynthesis of secondary metabolites; path:map01120 Microbial metabolism in diverse environments; path:map02020 Two-component system; path:map01200 Carbon metabolism; path:map02010 ABC transporters; path:map03070 Bacterial secretion system;…
Sgoreaui_1	Sgoreaui_32	8	path:map01100 Metabolic pathways; path:map01230 Biosynthesis of amino acids; path:map01130 Biosynthesis of antibiotics; path:map04142 Lysosome; path:map01110 Biosynthesis of secondary metabolites; path:map01120 Microbial metabolism in diverse environments; path:map02020 Two-component system; path:map01200 Carbon metabolism; path:map02010 ABC transporters; path:map03070 Bacterial secretion system;…
Sgoreaui_1	Sgoreaui_32	8	path:map01100 Metabolic pathways; path:map01230 Biosynthesis of amino acids; path:map01130 Biosynthesis of antibiotics; path:map04142 Lysosome; path:map01110 Biosynthesis of secondary metabolites; path:map01120 Microbial metabolism in diverse environments; path:map02020 Two-component system; path:map01200 Carbon metabolism; path:map02010 ABC transporters; path:map03070 Bacterial secretion system;…
Sgoreaui_1	Sgoreaui_32	8	path:map01100 Metabolic pathways; path:map01230 Biosynthesis of amino acids; path:map01130 Biosynthesis of antibiotics; path:map04142 Lysosome; path:map01110 Biosynthesis of secondary metabolites; path:map01120 Microbial metabolism in diverse environments; path:map02020 Two-component system; path:map01200 Carbon metabolism; path:map02010 ABC transporters; path:map03070 Bacterial secretion system;…
Sgoreaui_1	Sgoreaui_32	7	path:map01100 Metabolic pathways; path:map01230 Biosynthesis of amino acids; path:map01130 Biosynthesis of antibiotics; path:map04142 Lysosome; path:map01110 Biosynthesis of secondary metabolites; path:map01120 Microbial metabolism in diverse environments; path:map02020 Two-component system; path:map01200 Carbon metabolism; path:map02010 ABC transporters; path:map03070 Bacterial secretion system;…
Sgoreaui_1	Sgoreaui_32	7	path:map01100 Metabolic pathways; path:map01230 Biosynthesis of amino acids; path:map01130 Biosynthesis of antibiotics; path:map04142 Lysosome; path:map01110 Biosynthesis of secondary metabolites; path:map01120 Microbial metabolism in diverse environments; path:map02020 Two-component system; path:map01200 Carbon metabolism; path:map02010 ABC transporters; path:map03070 Bacterial secretion system;…
Sgoreaui_1	Sgoreaui_32	7	path:map01100 Metabolic pathways; path:map01230 Biosynthesis of amino acids; path:map01130 Biosynthesis of antibiotics; path:map04142 Lysosome; path:map01110 Biosynthesis of secondary metabolites; path:map01120 Microbial metabolism in diverse environments; path:map02020 Two-component system; path:map01200 Carbon metabolism; path:map02010 ABC transporters; path:map03070 Bacterial secretion system;…
Sgoreaui_1	Sgoreaui_32	7	path:map01100 Metabolic pathways; path:map01230 Biosynthesis of amino acids; path:map01130 Biosynthesis of antibiotics; path:map04142 Lysosome; path:map01110 Biosynthesis of secondary metabolites; path:map01120 Microbial metabolism in diverse environments; path:map02020 Two-component system; path:map01200 Carbon metabolism; path:map02010 ABC transporters; path:map03070 Bacterial secretion system;…
Sgoreaui_1	Sgoreaui_32	7	path:map01100 Metabolic pathways; path:map01230 Biosynthesis of amino acids; path:map01130 Biosynthesis of antibiotics; path:map04142 Lysosome; path:map01110 Biosynthesis of secondary metabolites; path:map01120 Microbial metabolism in diverse environments; path:map02020 Two-component system; path:map01200 Carbon metabolism; path:map02010 ABC transporters; path:map03070 Bacterial secretion system;…
Sgoreaui_1	Sgoreaui_32	7	path:map01100 Metabolic pathways; path:map01230 Biosynthesis of amino acids; path:map01130 Biosynthesis of antibiotics; path:map04142 Lysosome; path:map01110 Biosynthesis of secondary metabolites; path:map01120 Microbial metabolism in diverse environments; path:map02020 Two-component system; path:map01200 Carbon metabolism; path:map02010 ABC transporters; path:map03070 Bacterial secretion system;…
Sgoreaui_1	Sgoreaui_32	7	path:map01100 Metabolic pathways; path:map01230 Biosynthesis of amino acids; path:map01130 Biosynthesis of antibiotics; path:map04142 Lysosome; path:map01110 Biosynthesis of secondary metabolites; path:map01120 Microbial metabolism in diverse environments; path:map02020 Two-component system; path:map01200 Carbon metabolism; path:map02010 ABC transporters; path:map03070 Bacterial secretion system;…
Sgoreaui_1	Sgoreaui_32	7	path:map01100 Metabolic pathways; path:map01230 Biosynthesis of amino acids; path:map01130 Biosynthesis of antibiotics; path:map04142 Lysosome; path:map01110 Biosynthesis of secondary metabolites; path:map01120 Microbial metabolism in diverse environments; path:map02020 Two-component system; path:map01200 Carbon metabolism; path:map02010 ABC transporters; path:map03070 Bacterial secretion system;…
Sgoreaui_1	Sgoreaui_32	6	path:map01100 Metabolic pathways; path:map01230 Biosynthesis of amino acids; path:map01130 Biosynthesis of antibiotics; path:map04142 Lysosome; path:map01110 Biosynthesis of secondary metabolites; path:map01120 Microbial metabolism in diverse environments; path:map02020 Two-component system; path:map01200 Carbon metabolism; path:map02010 ABC transporters; path:map03070 Bacterial secretion system;…
Sgoreaui_1	Sgoreaui_32	6	path:map01100 Metabolic pathways; path:map01230 Biosynthesis of amino acids; path:map01130 Biosynthesis of antibiotics; path:map04142 Lysosome; path:map01110 Biosynthesis of secondary metabolites; path:map01120 Microbial metabolism in diverse environments; path:map02020 Two-component system; path:map01200 Carbon metabolism; path:map02010 ABC transporters; path:map03070 Bacterial secretion system;…
Sgoreaui_1	Sgoreaui_39	9	path:map01100 Metabolic pathways; path:map01230 Biosynthesis of amino acids; path:map01130 Biosynthesis of antibiotics; path:map04142 Lysosome; path:map01110 Biosynthesis of secondary metabolites; path:map01120 Microbial metabolism in diverse environments; path:map02020 Two-component system; path:map01200 Carbon metabolism; path:map02010 ABC transporters; path:map03070 Bacterial secretion system;…
Sgoreaui_1	Sgoreaui_39	9	path:map01100 Metabolic pathways; path:map01230 Biosynthesis of amino acids; path:map01130 Biosynthesis of antibiotics; path:map04142 Lysosome; path:map01110 Biosynthesis of secondary metabolites; path:map01120 Microbial metabolism in diverse environments; path:map02020 Two-component system; path:map01200 Carbon metabolism; path:map02010 ABC transporters; path:map03070 Bacterial secretion system;…
Sgoreaui_1	Sgoreaui_39	8	path:map01100 Metabolic pathways; path:map01230 Biosynthesis of amino acids; path:map01130 Biosynthesis of antibiotics; path:map04142 Lysosome; path:map01110 Biosynthesis of secondary metabolites; path:map01120 Microbial metabolism in diverse environments; path:map02020 Two-component system; path:map01200 Carbon metabolism; path:map02010 ABC transporters; path:map03070 Bacterial secretion system;…
Sgoreaui_1	Sgoreaui_39	8	path:map01100 Metabolic pathways; path:map01230 Biosynthesis of amino acids; path:map01130 Biosynthesis of antibiotics; path:map04142 Lysosome; path:map01110 Biosynthesis of secondary metabolites; path:map01120 Microbial metabolism in diverse environments; path:map02020 Two-component system; path:map01200 Carbon metabolism; path:map02010 ABC transporters; path:map03070 Bacterial secretion system;…
Sgoreaui_1	Sgoreaui_39	8	path:map01100 Metabolic pathways; path:map01230 Biosynthesis of amino acids; path:map01130 Biosynthesis of antibiotics; path:map04142 Lysosome; path:map01110 Biosynthesis of secondary metabolites; path:map01120 Microbial metabolism in diverse environments; path:map02020 Two-component system; path:map01200 Carbon metabolism; path:map02010 ABC transporters; path:map03070 Bacterial secretion system;…
Sgoreaui_1	Sgoreaui_39	7	path:map01100 Metabolic pathways; path:map01230 Biosynthesis of amino acids; path:map01130 Biosynthesis of antibiotics; path:map04142 Lysosome; path:map01110 Biosynthesis of secondary metabolites; path:map01120 Microbial metabolism in diverse environments; path:map02020 Two-component system; path:map01200 Carbon metabolism; path:map02010 ABC transporters; path:map03070 Bacterial secretion system;…
Sgoreaui_1	Sgoreaui_4	31	path:map01100 Metabolic pathways; path:map01230 Biosynthesis of amino acids; path:map01130 Biosynthesis of antibiotics; path:map04142 Lysosome; path:map01110 Biosynthesis of secondary metabolites; path:map01120 Microbial metabolism in diverse environments; path:map02020 Two-component system; path:map01200 Carbon metabolism; path:map02010 ABC transporters; path:map03070 Bacterial secretion system;…
Sgoreaui_1	Sgoreaui_4	20	path:map01100 Metabolic pathways; path:map01230 Biosynthesis of amino acids; path:map01130 Biosynthesis of antibiotics; path:map04142 Lysosome; path:map01110 Biosynthesis of secondary metabolites; path:map01120 Microbial metabolism in diverse environments; path:map02020 Two-component system; path:map01200 Carbon metabolism; path:map02010 ABC transporters; path:map03070 Bacterial secretion system;…
Sgoreaui_1	Sgoreaui_4	18	path:map01100 Metabolic pathways; path:map01230 Biosynthesis of amino acids; path:map01130 Biosynthesis of antibiotics; path:map04142 Lysosome; path:map01110 Biosynthesis of secondary metabolites; path:map01120 Microbial metabolism in diverse environments; path:map02020 Two-component system; path:map01200 Carbon metabolism; path:map02010 ABC transporters; path:map03070 Bacterial secretion system;…
Sgoreaui_1	Sgoreaui_4	16	path:map01100 Metabolic pathways; path:map01230 Biosynthesis of amino acids; path:map01130 Biosynthesis of antibiotics; path:map04142 Lysosome; path:map01110 Biosynthesis of secondary metabolites; path:map01120 Microbial metabolism in diverse environments; path:map02020 Two-component system; path:map01200 Carbon metabolism; path:map02010 ABC transporters; path:map03070 Bacterial secretion system;…
Sgoreaui_1	Sgoreaui_4	16	path:map01100 Metabolic pathways; path:map01230 Biosynthesis of amino acids; path:map01130 Biosynthesis of antibiotics; path:map04142 Lysosome; path:map01110 Biosynthesis of secondary metabolites; path:map01120 Microbial metabolism in diverse environments; path:map02020 Two-component system; path:map01200 Carbon metabolism; path:map02010 ABC transporters; path:map03070 Bacterial secretion system;…
Sgoreaui_1	Sgoreaui_4	16	path:map01100 Metabolic pathways; path:map01230 Biosynthesis of amino acids; path:map01130 Biosynthesis of antibiotics; path:map04142 Lysosome; path:map01110 Biosynthesis of secondary metabolites; path:map01120 Microbial metabolism in diverse environments; path:map02020 Two-component system; path:map01200 Carbon metabolism; path:map02010 ABC transporters; path:map03070 Bacterial secretion system;…
Sgoreaui_1	Sgoreaui_4	15	path:map01100 Metabolic pathways; path:map01230 Biosynthesis of amino acids; path:map01130 Biosynthesis of antibiotics; path:map04142 Lysosome; path:map01110 Biosynthesis of secondary metabolites; path:map01120 Microbial metabolism in diverse environments; path:map02020 Two-component system; path:map01200 Carbon metabolism; path:map02010 ABC transporters; path:map03070 Bacterial secretion system;…
Sgoreaui_1	Sgoreaui_4	15	path:map01100 Metabolic pathways; path:map01230 Biosynthesis of amino acids; path:map01130 Biosynthesis of antibiotics; path:map04142 Lysosome; path:map01110 Biosynthesis of secondary metabolites; path:map01120 Microbial metabolism in diverse environments; path:map02020 Two-component system; path:map01200 Carbon metabolism; path:map02010 ABC transporters; path:map03070 Bacterial secretion system;…
Sgoreaui_1	Sgoreaui_4	15	path:map01100 Metabolic pathways; path:map01230 Biosynthesis of amino acids; path:map01130 Biosynthesis of antibiotics; path:map04142 Lysosome; path:map01110 Biosynthesis of secondary metabolites; path:map01120 Microbial metabolism in diverse environments; path:map02020 Two-component system; path:map01200 Carbon metabolism; path:map02010 ABC transporters; path:map03070 Bacterial secretion system;…
Sgoreaui_1	Sgoreaui_4	14	path:map01100 Metabolic pathways; path:map01230 Biosynthesis of amino acids; path:map01130 Biosynthesis of antibiotics; path:map04142 Lysosome; path:map01110 Biosynthesis of secondary metabolites; path:map01120 Microbial metabolism in diverse environments; path:map02020 Two-component system; path:map01200 Carbon metabolism; path:map02010 ABC transporters; path:map03070 Bacterial secretion system;…
Sgoreaui_1	Sgoreaui_4	14	path:map01100 Metabolic pathways; path:map01230 Biosynthesis of amino acids; path:map01130 Biosynthesis of antibiotics; path:map04142 Lysosome; path:map01110 Biosynthesis of secondary metabolites; path:map01120 Microbial metabolism in diverse environments; path:map02020 Two-component system; path:map01200 Carbon metabolism; path:map02010 ABC transporters; path:map03070 Bacterial secretion system;…
Sgoreaui_1	Sgoreaui_4	13	path:map01100 Metabolic pathways; path:map01230 Biosynthesis of amino acids; path:map01130 Biosynthesis of antibiotics; path:map04142 Lysosome; path:map01110 Biosynthesis of secondary metabolites; path:map01120 Microbial metabolism in diverse environments; path:map02020 Two-component system; path:map01200 Carbon metabolism; path:map02010 ABC transporters; path:map03070 Bacterial secretion system;…
Sgoreaui_1	Sgoreaui_4	12	path:map01100 Metabolic pathways; path:map01230 Biosynthesis of amino acids; path:map01130 Biosynthesis of antibiotics; path:map04142 Lysosome; path:map01110 Biosynthesis of secondary metabolites; path:map01120 Microbial metabolism in diverse environments; path:map02020 Two-component system; path:map01200 Carbon metabolism; path:map02010 ABC transporters; path:map03070 Bacterial secretion system;…
Sgoreaui_1	Sgoreaui_4	12	path:map01100 Metabolic pathways; path:map01230 Biosynthesis of amino acids; path:map01130 Biosynthesis of antibiotics; path:map04142 Lysosome; path:map01110 Biosynthesis of secondary metabolites; path:map01120 Microbial metabolism in diverse environments; path:map02020 Two-component system; path:map01200 Carbon metabolism; path:map02010 ABC transporters; path:map03070 Bacterial secretion system;…
Sgoreaui_1	Sgoreaui_4	12	path:map01100 Metabolic pathways; path:map01230 Biosynthesis of amino acids; path:map01130 Biosynthesis of antibiotics; path:map04142 Lysosome; path:map01110 Biosynthesis of secondary metabolites; path:map01120 Microbial metabolism in diverse environments; path:map02020 Two-component system; path:map01200 Carbon metabolism; path:map02010 ABC transporters; path:map03070 Bacterial secretion system;…
Sgoreaui_1	Sgoreaui_4	12	path:map01100 Metabolic pathways; path:map01230 Biosynthesis of amino acids; path:map01130 Biosynthesis of antibiotics; path:map04142 Lysosome; path:map01110 Biosynthesis of secondary metabolites; path:map01120 Microbial metabolism in diverse environments; path:map02020 Two-component system; path:map01200 Carbon metabolism; path:map02010 ABC transporters; path:map03070 Bacterial secretion system;…
Sgoreaui_1	Sgoreaui_4	11	path:map01100 Metabolic pathways; path:map01230 Biosynthesis of amino acids; path:map01130 Biosynthesis of antibiotics; path:map04142 Lysosome; path:map01110 Biosynthesis of secondary metabolites; path:map01120 Microbial metabolism in diverse environments; path:map02020 Two-component system; path:map01200 Carbon metabolism; path:map02010 ABC transporters; path:map03070 Bacterial secretion system;…
Sgoreaui_1	Sgoreaui_4	11	path:map01100 Metabolic pathways; path:map01230 Biosynthesis of amino acids; path:map01130 Biosynthesis of antibiotics; path:map04142 Lysosome; path:map01110 Biosynthesis of secondary metabolites; path:map01120 Microbial metabolism in diverse environments; path:map02020 Two-component system; path:map01200 Carbon metabolism; path:map02010 ABC transporters; path:map03070 Bacterial secretion system;…
Sgoreaui_1	Sgoreaui_4	10	path:map01100 Metabolic pathways; path:map01230 Biosynthesis of amino acids; path:map01130 Biosynthesis of antibiotics; path:map04142 Lysosome; path:map01110 Biosynthesis of secondary metabolites; path:map01120 Microbial metabolism in diverse environments; path:map02020 Two-component system; path:map01200 Carbon metabolism; path:map02010 ABC transporters; path:map03070 Bacterial secretion system;…
Sgoreaui_1	Sgoreaui_4	10	path:map01100 Metabolic pathways; path:map01230 Biosynthesis of amino acids; path:map01130 Biosynthesis of antibiotics; path:map04142 Lysosome; path:map01110 Biosynthesis of secondary metabolites; path:map01120 Microbial metabolism in diverse environments; path:map02020 Two-component system; path:map01200 Carbon metabolism; path:map02010 ABC transporters; path:map03070 Bacterial secretion system;…
Sgoreaui_1	Sgoreaui_4	10	path:map01100 Metabolic pathways; path:map01230 Biosynthesis of amino acids; path:map01130 Biosynthesis of antibiotics; path:map04142 Lysosome; path:map01110 Biosynthesis of secondary metabolites; path:map01120 Microbial metabolism in diverse environments; path:map02020 Two-component system; path:map01200 Carbon metabolism; path:map02010 ABC transporters; path:map03070 Bacterial secretion system;…
Sgoreaui_1	Sgoreaui_4	10	path:map01100 Metabolic pathways; path:map01230 Biosynthesis of amino acids; path:map01130 Biosynthesis of antibiotics; path:map04142 Lysosome; path:map01110 Biosynthesis of secondary metabolites; path:map01120 Microbial metabolism in diverse environments; path:map02020 Two-component system; path:map01200 Carbon metabolism; path:map02010 ABC transporters; path:map03070 Bacterial secretion system;…
Sgoreaui_1	Sgoreaui_4	10	path:map01100 Metabolic pathways; path:map01230 Biosynthesis of amino acids; path:map01130 Biosynthesis of antibiotics; path:map04142 Lysosome; path:map01110 Biosynthesis of secondary metabolites; path:map01120 Microbial metabolism in diverse environments; path:map02020 Two-component system; path:map01200 Carbon metabolism; path:map02010 ABC transporters; path:map03070 Bacterial secretion system;…
Sgoreaui_1	Sgoreaui_4	9	path:map01100 Metabolic pathways; path:map01230 Biosynthesis of amino acids; path:map01130 Biosynthesis of antibiotics; path:map04142 Lysosome; path:map01110 Biosynthesis of secondary metabolites; path:map01120 Microbial metabolism in diverse environments; path:map02020 Two-component system; path:map01200 Carbon metabolism; path:map02010 ABC transporters; path:map03070 Bacterial secretion system;…
Sgoreaui_1	Sgoreaui_4	9	path:map01100 Metabolic pathways; path:map01230 Biosynthesis of amino acids; path:map01130 Biosynthesis of antibiotics; path:map04142 Lysosome; path:map01110 Biosynthesis of secondary metabolites; path:map01120 Microbial metabolism in diverse environments; path:map02020 Two-component system; path:map01200 Carbon metabolism; path:map02010 ABC transporters; path:map03070 Bacterial secretion system;…
Sgoreaui_1	Sgoreaui_4	9	path:map01100 Metabolic pathways; path:map01230 Biosynthesis of amino acids; path:map01130 Biosynthesis of antibiotics; path:map04142 Lysosome; path:map01110 Biosynthesis of secondary metabolites; path:map01120 Microbial metabolism in diverse environments; path:map02020 Two-component system; path:map01200 Carbon metabolism; path:map02010 ABC transporters; path:map03070 Bacterial secretion system;…
Sgoreaui_1	Sgoreaui_4	9	path:map01100 Metabolic pathways; path:map01230 Biosynthesis of amino acids; path:map01130 Biosynthesis of antibiotics; path:map04142 Lysosome; path:map01110 Biosynthesis of secondary metabolites; path:map01120 Microbial metabolism in diverse environments; path:map02020 Two-component system; path:map01200 Carbon metabolism; path:map02010 ABC transporters; path:map03070 Bacterial secretion system;…
Sgoreaui_1	Sgoreaui_4	8	path:map01100 Metabolic pathways; path:map01230 Biosynthesis of amino acids; path:map01130 Biosynthesis of antibiotics; path:map04142 Lysosome; path:map01110 Biosynthesis of secondary metabolites; path:map01120 Microbial metabolism in diverse environments; path:map02020 Two-component system; path:map01200 Carbon metabolism; path:map02010 ABC transporters; path:map03070 Bacterial secretion system;…
Sgoreaui_1	Sgoreaui_4	8	path:map01100 Metabolic pathways; path:map01230 Biosynthesis of amino acids; path:map01130 Biosynthesis of antibiotics; path:map04142 Lysosome; path:map01110 Biosynthesis of secondary metabolites; path:map01120 Microbial metabolism in diverse environments; path:map02020 Two-component system; path:map01200 Carbon metabolism; path:map02010 ABC transporters; path:map03070 Bacterial secretion system;…
Sgoreaui_1	Sgoreaui_4	8	path:map01100 Metabolic pathways; path:map01230 Biosynthesis of amino acids; path:map01130 Biosynthesis of antibiotics; path:map04142 Lysosome; path:map01110 Biosynthesis of secondary metabolites; path:map01120 Microbial metabolism in diverse environments; path:map02020 Two-component system; path:map01200 Carbon metabolism; path:map02010 ABC transporters; path:map03070 Bacterial secretion system;…
Sgoreaui_1	Sgoreaui_4	8	path:map01100 Metabolic pathways; path:map01230 Biosynthesis of amino acids; path:map01130 Biosynthesis of antibiotics; path:map04142 Lysosome; path:map01110 Biosynthesis of secondary metabolites; path:map01120 Microbial metabolism in diverse environments; path:map02020 Two-component system; path:map01200 Carbon metabolism; path:map02010 ABC transporters; path:map03070 Bacterial secretion system;…
Sgoreaui_1	Sgoreaui_4	8	path:map01100 Metabolic pathways; path:map01230 Biosynthesis of amino acids; path:map01130 Biosynthesis of antibiotics; path:map04142 Lysosome; path:map01110 Biosynthesis of secondary metabolites; path:map01120 Microbial metabolism in diverse environments; path:map02020 Two-component system; path:map01200 Carbon metabolism; path:map02010 ABC transporters; path:map03070 Bacterial secretion system;…
Sgoreaui_1	Sgoreaui_4	8	path:map01100 Metabolic pathways; path:map01230 Biosynthesis of amino acids; path:map01130 Biosynthesis of antibiotics; path:map04142 Lysosome; path:map01110 Biosynthesis of secondary metabolites; path:map01120 Microbial metabolism in diverse environments; path:map02020 Two-component system; path:map01200 Carbon metabolism; path:map02010 ABC transporters; path:map03070 Bacterial secretion system;…
Sgoreaui_1	Sgoreaui_4	8	path:map01100 Metabolic pathways; path:map01230 Biosynthesis of amino acids; path:map01130 Biosynthesis of antibiotics; path:map04142 Lysosome; path:map01110 Biosynthesis of secondary metabolites; path:map01120 Microbial metabolism in diverse environments; path:map02020 Two-component system; path:map01200 Carbon metabolism; path:map02010 ABC transporters; path:map03070 Bacterial secretion system;…
Sgoreaui_1	Sgoreaui_4	8	path:map01100 Metabolic pathways; path:map01230 Biosynthesis of amino acids; path:map01130 Biosynthesis of antibiotics; path:map04142 Lysosome; path:map01110 Biosynthesis of secondary metabolites; path:map01120 Microbial metabolism in diverse environments; path:map02020 Two-component system; path:map01200 Carbon metabolism; path:map02010 ABC transporters; path:map03070 Bacterial secretion system;…
Sgoreaui_1	Sgoreaui_4	8	path:map01100 Metabolic pathways; path:map01230 Biosynthesis of amino acids; path:map01130 Biosynthesis of antibiotics; path:map04142 Lysosome; path:map01110 Biosynthesis of secondary metabolites; path:map01120 Microbial metabolism in diverse environments; path:map02020 Two-component system; path:map01200 Carbon metabolism; path:map02010 ABC transporters; path:map03070 Bacterial secretion system;…
Sgoreaui_1	Sgoreaui_4	8	path:map01100 Metabolic pathways; path:map01230 Biosynthesis of amino acids; path:map01130 Biosynthesis of antibiotics; path:map04142 Lysosome; path:map01110 Biosynthesis of secondary metabolites; path:map01120 Microbial metabolism in diverse environments; path:map02020 Two-component system; path:map01200 Carbon metabolism; path:map02010 ABC transporters; path:map03070 Bacterial secretion system;…
Sgoreaui_1	Sgoreaui_4	8	path:map01100 Metabolic pathways; path:map01230 Biosynthesis of amino acids; path:map01130 Biosynthesis of antibiotics; path:map04142 Lysosome; path:map01110 Biosynthesis of secondary metabolites; path:map01120 Microbial metabolism in diverse environments; path:map02020 Two-component system; path:map01200 Carbon metabolism; path:map02010 ABC transporters; path:map03070 Bacterial secretion system;…
Sgoreaui_1	Sgoreaui_4	8	path:map01100 Metabolic pathways; path:map01230 Biosynthesis of amino acids; path:map01130 Biosynthesis of antibiotics; path:map04142 Lysosome; path:map01110 Biosynthesis of secondary metabolites; path:map01120 Microbial metabolism in diverse environments; path:map02020 Two-component system; path:map01200 Carbon metabolism; path:map02010 ABC transporters; path:map03070 Bacterial secretion system;…
Sgoreaui_1	Sgoreaui_4	7	path:map01100 Metabolic pathways; path:map01230 Biosynthesis of amino acids; path:map01130 Biosynthesis of antibiotics; path:map04142 Lysosome; path:map01110 Biosynthesis of secondary metabolites; path:map01120 Microbial metabolism in diverse environments; path:map02020 Two-component system; path:map01200 Carbon metabolism; path:map02010 ABC transporters; path:map03070 Bacterial secretion system;…
Sgoreaui_1	Sgoreaui_4	7	path:map01100 Metabolic pathways; path:map01230 Biosynthesis of amino acids; path:map01130 Biosynthesis of antibiotics; path:map04142 Lysosome; path:map01110 Biosynthesis of secondary metabolites; path:map01120 Microbial metabolism in diverse environments; path:map02020 Two-component system; path:map01200 Carbon metabolism; path:map02010 ABC transporters; path:map03070 Bacterial secretion system;…
Sgoreaui_1	Sgoreaui_4	7	path:map01100 Metabolic pathways; path:map01230 Biosynthesis of amino acids; path:map01130 Biosynthesis of antibiotics; path:map04142 Lysosome; path:map01110 Biosynthesis of secondary metabolites; path:map01120 Microbial metabolism in diverse environments; path:map02020 Two-component system; path:map01200 Carbon metabolism; path:map02010 ABC transporters; path:map03070 Bacterial secretion system;…
Sgoreaui_1	Sgoreaui_4	7	path:map01100 Metabolic pathways; path:map01230 Biosynthesis of amino acids; path:map01130 Biosynthesis of antibiotics; path:map04142 Lysosome; path:map01110 Biosynthesis of secondary metabolites; path:map01120 Microbial metabolism in diverse environments; path:map02020 Two-component system; path:map01200 Carbon metabolism; path:map02010 ABC transporters; path:map03070 Bacterial secretion system;…
Sgoreaui_1	Sgoreaui_4	7	path:map01100 Metabolic pathways; path:map01230 Biosynthesis of amino acids; path:map01130 Biosynthesis of antibiotics; path:map04142 Lysosome; path:map01110 Biosynthesis of secondary metabolites; path:map01120 Microbial metabolism in diverse environments; path:map02020 Two-component system; path:map01200 Carbon metabolism; path:map02010 ABC transporters; path:map03070 Bacterial secretion system;…
Sgoreaui_1	Sgoreaui_4	7	path:map01100 Metabolic pathways; path:map01230 Biosynthesis of amino acids; path:map01130 Biosynthesis of antibiotics; path:map04142 Lysosome; path:map01110 Biosynthesis of secondary metabolites; path:map01120 Microbial metabolism in diverse environments; path:map02020 Two-component system; path:map01200 Carbon metabolism; path:map02010 ABC transporters; path:map03070 Bacterial secretion system;…
Sgoreaui_1	Sgoreaui_4	7	path:map01100 Metabolic pathways; path:map01230 Biosynthesis of amino acids; path:map01130 Biosynthesis of antibiotics; path:map04142 Lysosome; path:map01110 Biosynthesis of secondary metabolites; path:map01120 Microbial metabolism in diverse environments; path:map02020 Two-component system; path:map01200 Carbon metabolism; path:map02010 ABC transporters; path:map03070 Bacterial secretion system;…
Sgoreaui_1	Sgoreaui_4	7	path:map01100 Metabolic pathways; path:map01230 Biosynthesis of amino acids; path:map01130 Biosynthesis of antibiotics; path:map04142 Lysosome; path:map01110 Biosynthesis of secondary metabolites; path:map01120 Microbial metabolism in diverse environments; path:map02020 Two-component system; path:map01200 Carbon metabolism; path:map02010 ABC transporters; path:map03070 Bacterial secretion system;…
Sgoreaui_1	Sgoreaui_4	7	path:map01100 Metabolic pathways; path:map01230 Biosynthesis of amino acids; path:map01130 Biosynthesis of antibiotics; path:map04142 Lysosome; path:map01110 Biosynthesis of secondary metabolites; path:map01120 Microbial metabolism in diverse environments; path:map02020 Two-component system; path:map01200 Carbon metabolism; path:map02010 ABC transporters; path:map03070 Bacterial secretion system;…
Sgoreaui_1	Sgoreaui_4	7	path:map01100 Metabolic pathways; path:map01230 Biosynthesis of amino acids; path:map01130 Biosynthesis of antibiotics; path:map04142 Lysosome; path:map01110 Biosynthesis of secondary metabolites; path:map01120 Microbial metabolism in diverse environments; path:map02020 Two-component system; path:map01200 Carbon metabolism; path:map02010 ABC transporters; path:map03070 Bacterial secretion system;…
Sgoreaui_1	Sgoreaui_4	7	path:map01100 Metabolic pathways; path:map01230 Biosynthesis of amino acids; path:map01130 Biosynthesis of antibiotics; path:map04142 Lysosome; path:map01110 Biosynthesis of secondary metabolites; path:map01120 Microbial metabolism in diverse environments; path:map02020 Two-component system; path:map01200 Carbon metabolism; path:map02010 ABC transporters; path:map03070 Bacterial secretion system;…
Sgoreaui_1	Sgoreaui_4	7	path:map01100 Metabolic pathways; path:map01230 Biosynthesis of amino acids; path:map01130 Biosynthesis of antibiotics; path:map04142 Lysosome; path:map01110 Biosynthesis of secondary metabolites; path:map01120 Microbial metabolism in diverse environments; path:map02020 Two-component system; path:map01200 Carbon metabolism; path:map02010 ABC transporters; path:map03070 Bacterial secretion system;…
Sgoreaui_1	Sgoreaui_4	6	path:map01100 Metabolic pathways; path:map01230 Biosynthesis of amino acids; path:map01130 Biosynthesis of antibiotics; path:map04142 Lysosome; path:map01110 Biosynthesis of secondary metabolites; path:map01120 Microbial metabolism in diverse environments; path:map02020 Two-component system; path:map01200 Carbon metabolism; path:map02010 ABC transporters; path:map03070 Bacterial secretion system;…
Sgoreaui_1	Sgoreaui_4	6	path:map01100 Metabolic pathways; path:map01230 Biosynthesis of amino acids; path:map01130 Biosynthesis of antibiotics; path:map04142 Lysosome; path:map01110 Biosynthesis of secondary metabolites; path:map01120 Microbial metabolism in diverse environments; path:map02020 Two-component system; path:map01200 Carbon metabolism; path:map02010 ABC transporters; path:map03070 Bacterial secretion system;…
Sgoreaui_1	Sgoreaui_4	6	path:map01100 Metabolic pathways; path:map01230 Biosynthesis of amino acids; path:map01130 Biosynthesis of antibiotics; path:map04142 Lysosome; path:map01110 Biosynthesis of secondary metabolites; path:map01120 Microbial metabolism in diverse environments; path:map02020 Two-component system; path:map01200 Carbon metabolism; path:map02010 ABC transporters; path:map03070 Bacterial secretion system;…
Sgoreaui_1	Sgoreaui_4	6	path:map01100 Metabolic pathways; path:map01230 Biosynthesis of amino acids; path:map01130 Biosynthesis of antibiotics; path:map04142 Lysosome; path:map01110 Biosynthesis of secondary metabolites; path:map01120 Microbial metabolism in diverse environments; path:map02020 Two-component system; path:map01200 Carbon metabolism; path:map02010 ABC transporters; path:map03070 Bacterial secretion system;…
Sgoreaui_1	Sgoreaui_482	8	path:map01100 Metabolic pathways; path:map01230 Biosynthesis of amino acids; path:map01130 Biosynthesis of antibiotics; path:map04142 Lysosome; path:map01110 Biosynthesis of secondary metabolites; path:map01120 Microbial metabolism in diverse environments; path:map02020 Two-component system; path:map01200 Carbon metabolism; path:map02010 ABC transporters; path:map03070 Bacterial secretion system;…
Sgoreaui_1	Sgoreaui_482	7	path:map01100 Metabolic pathways; path:map01230 Biosynthesis of amino acids; path:map01130 Biosynthesis of antibiotics; path:map04142 Lysosome; path:map01110 Biosynthesis of secondary metabolites; path:map01120 Microbial metabolism in diverse environments; path:map02020 Two-component system; path:map01200 Carbon metabolism; path:map02010 ABC transporters; path:map03070 Bacterial secretion system;…
Sgoreaui_1	Sgoreaui_482	6	path:map01100 Metabolic pathways; path:map01230 Biosynthesis of amino acids; path:map01130 Biosynthesis of antibiotics; path:map04142 Lysosome; path:map01110 Biosynthesis of secondary metabolites; path:map01120 Microbial metabolism in diverse environments; path:map02020 Two-component system; path:map01200 Carbon metabolism; path:map02010 ABC transporters; path:map03070 Bacterial secretion system;…
Sgoreaui_1	Sgoreaui_482	6	path:map01100 Metabolic pathways; path:map01230 Biosynthesis of amino acids; path:map01130 Biosynthesis of antibiotics; path:map04142 Lysosome; path:map01110 Biosynthesis of secondary metabolites; path:map01120 Microbial metabolism in diverse environments; path:map02020 Two-component system; path:map01200 Carbon metabolism; path:map02010 ABC transporters; path:map03070 Bacterial secretion system;…
Sgoreaui_1	Sgoreaui_5	55	path:map01100 Metabolic pathways; path:map01230 Biosynthesis of amino acids; path:map01130 Biosynthesis of antibiotics; path:map04142 Lysosome; path:map01110 Biosynthesis of secondary metabolites; path:map01120 Microbial metabolism in diverse environments; path:map02020 Two-component system; path:map01200 Carbon metabolism; path:map02010 ABC transporters; path:map03070 Bacterial secretion system;…
Sgoreaui_1	Sgoreaui_5	52	path:map01100 Metabolic pathways; path:map01230 Biosynthesis of amino acids; path:map01130 Biosynthesis of antibiotics; path:map04142 Lysosome; path:map01110 Biosynthesis of secondary metabolites; path:map01120 Microbial metabolism in diverse environments; path:map02020 Two-component system; path:map01200 Carbon metabolism; path:map02010 ABC transporters; path:map03070 Bacterial secretion system;…
Sgoreaui_1	Sgoreaui_5	46	path:map01100 Metabolic pathways; path:map01230 Biosynthesis of amino acids; path:map01130 Biosynthesis of antibiotics; path:map04142 Lysosome; path:map01110 Biosynthesis of secondary metabolites; path:map01120 Microbial metabolism in diverse environments; path:map02020 Two-component system; path:map01200 Carbon metabolism; path:map02010 ABC transporters; path:map03070 Bacterial secretion system;…
Sgoreaui_1	Sgoreaui_5	44	path:map01100 Metabolic pathways; path:map01230 Biosynthesis of amino acids; path:map01130 Biosynthesis of antibiotics; path:map04142 Lysosome; path:map01110 Biosynthesis of secondary metabolites; path:map01120 Microbial metabolism in diverse environments; path:map02020 Two-component system; path:map01200 Carbon metabolism; path:map02010 ABC transporters; path:map03070 Bacterial secretion system;…
Sgoreaui_1	Sgoreaui_5	43	path:map01100 Metabolic pathways; path:map01230 Biosynthesis of amino acids; path:map01130 Biosynthesis of antibiotics; path:map04142 Lysosome; path:map01110 Biosynthesis of secondary metabolites; path:map01120 Microbial metabolism in diverse environments; path:map02020 Two-component system; path:map01200 Carbon metabolism; path:map02010 ABC transporters; path:map03070 Bacterial secretion system;…
Sgoreaui_1	Sgoreaui_5	39	path:map01100 Metabolic pathways; path:map01230 Biosynthesis of amino acids; path:map01130 Biosynthesis of antibiotics; path:map04142 Lysosome; path:map01110 Biosynthesis of secondary metabolites; path:map01120 Microbial metabolism in diverse environments; path:map02020 Two-component system; path:map01200 Carbon metabolism; path:map02010 ABC transporters; path:map03070 Bacterial secretion system;…
Sgoreaui_1	Sgoreaui_5	35	path:map01100 Metabolic pathways; path:map01230 Biosynthesis of amino acids; path:map01130 Biosynthesis of antibiotics; path:map04142 Lysosome; path:map01110 Biosynthesis of secondary metabolites; path:map01120 Microbial metabolism in diverse environments; path:map02020 Two-component system; path:map01200 Carbon metabolism; path:map02010 ABC transporters; path:map03070 Bacterial secretion system;…
Sgoreaui_1	Sgoreaui_5	35	path:map01100 Metabolic pathways; path:map01230 Biosynthesis of amino acids; path:map01130 Biosynthesis of antibiotics; path:map04142 Lysosome; path:map01110 Biosynthesis of secondary metabolites; path:map01120 Microbial metabolism in diverse environments; path:map02020 Two-component system; path:map01200 Carbon metabolism; path:map02010 ABC transporters; path:map03070 Bacterial secretion system;…
Sgoreaui_1	Sgoreaui_5	32	path:map01100 Metabolic pathways; path:map01230 Biosynthesis of amino acids; path:map01130 Biosynthesis of antibiotics; path:map04142 Lysosome; path:map01110 Biosynthesis of secondary metabolites; path:map01120 Microbial metabolism in diverse environments; path:map02020 Two-component system; path:map01200 Carbon metabolism; path:map02010 ABC transporters; path:map03070 Bacterial secretion system;…
Sgoreaui_1	Sgoreaui_5	31	path:map01100 Metabolic pathways; path:map01230 Biosynthesis of amino acids; path:map01130 Biosynthesis of antibiotics; path:map04142 Lysosome; path:map01110 Biosynthesis of secondary metabolites; path:map01120 Microbial metabolism in diverse environments; path:map02020 Two-component system; path:map01200 Carbon metabolism; path:map02010 ABC transporters; path:map03070 Bacterial secretion system;…
Sgoreaui_1	Sgoreaui_5	30	path:map01100 Metabolic pathways; path:map01230 Biosynthesis of amino acids; path:map01130 Biosynthesis of antibiotics; path:map04142 Lysosome; path:map01110 Biosynthesis of secondary metabolites; path:map01120 Microbial metabolism in diverse environments; path:map02020 Two-component system; path:map01200 Carbon metabolism; path:map02010 ABC transporters; path:map03070 Bacterial secretion system;…
Sgoreaui_1	Sgoreaui_5	30	path:map01100 Metabolic pathways; path:map01230 Biosynthesis of amino acids; path:map01130 Biosynthesis of antibiotics; path:map04142 Lysosome; path:map01110 Biosynthesis of secondary metabolites; path:map01120 Microbial metabolism in diverse environments; path:map02020 Two-component system; path:map01200 Carbon metabolism; path:map02010 ABC transporters; path:map03070 Bacterial secretion system;…
Sgoreaui_1	Sgoreaui_5	27	path:map01100 Metabolic pathways; path:map01230 Biosynthesis of amino acids; path:map01130 Biosynthesis of antibiotics; path:map04142 Lysosome; path:map01110 Biosynthesis of secondary metabolites; path:map01120 Microbial metabolism in diverse environments; path:map02020 Two-component system; path:map01200 Carbon metabolism; path:map02010 ABC transporters; path:map03070 Bacterial secretion system;…
Sgoreaui_1	Sgoreaui_5	26	path:map01100 Metabolic pathways; path:map01230 Biosynthesis of amino acids; path:map01130 Biosynthesis of antibiotics; path:map04142 Lysosome; path:map01110 Biosynthesis of secondary metabolites; path:map01120 Microbial metabolism in diverse environments; path:map02020 Two-component system; path:map01200 Carbon metabolism; path:map02010 ABC transporters; path:map03070 Bacterial secretion system;…
Sgoreaui_1	Sgoreaui_5	25	path:map01100 Metabolic pathways; path:map01230 Biosynthesis of amino acids; path:map01130 Biosynthesis of antibiotics; path:map04142 Lysosome; path:map01110 Biosynthesis of secondary metabolites; path:map01120 Microbial metabolism in diverse environments; path:map02020 Two-component system; path:map01200 Carbon metabolism; path:map02010 ABC transporters; path:map03070 Bacterial secretion system;…
Sgoreaui_1	Sgoreaui_5	24	path:map01100 Metabolic pathways; path:map01230 Biosynthesis of amino acids; path:map01130 Biosynthesis of antibiotics; path:map04142 Lysosome; path:map01110 Biosynthesis of secondary metabolites; path:map01120 Microbial metabolism in diverse environments; path:map02020 Two-component system; path:map01200 Carbon metabolism; path:map02010 ABC transporters; path:map03070 Bacterial secretion system;…
Sgoreaui_1	Sgoreaui_5	24	path:map01100 Metabolic pathways; path:map01230 Biosynthesis of amino acids; path:map01130 Biosynthesis of antibiotics; path:map04142 Lysosome; path:map01110 Biosynthesis of secondary metabolites; path:map01120 Microbial metabolism in diverse environments; path:map02020 Two-component system; path:map01200 Carbon metabolism; path:map02010 ABC transporters; path:map03070 Bacterial secretion system;…
Sgoreaui_1	Sgoreaui_5	24	path:map01100 Metabolic pathways; path:map01230 Biosynthesis of amino acids; path:map01130 Biosynthesis of antibiotics; path:map04142 Lysosome; path:map01110 Biosynthesis of secondary metabolites; path:map01120 Microbial metabolism in diverse environments; path:map02020 Two-component system; path:map01200 Carbon metabolism; path:map02010 ABC transporters; path:map03070 Bacterial secretion system;…
Sgoreaui_1	Sgoreaui_5	23	path:map01100 Metabolic pathways; path:map01230 Biosynthesis of amino acids; path:map01130 Biosynthesis of antibiotics; path:map04142 Lysosome; path:map01110 Biosynthesis of secondary metabolites; path:map01120 Microbial metabolism in diverse environments; path:map02020 Two-component system; path:map01200 Carbon metabolism; path:map02010 ABC transporters; path:map03070 Bacterial secretion system;…
Sgoreaui_1	Sgoreaui_5	23	path:map01100 Metabolic pathways; path:map01230 Biosynthesis of amino acids; path:map01130 Biosynthesis of antibiotics; path:map04142 Lysosome; path:map01110 Biosynthesis of secondary metabolites; path:map01120 Microbial metabolism in diverse environments; path:map02020 Two-component system; path:map01200 Carbon metabolism; path:map02010 ABC transporters; path:map03070 Bacterial secretion system;…
Sgoreaui_1	Sgoreaui_5	22	path:map01100 Metabolic pathways; path:map01230 Biosynthesis of amino acids; path:map01130 Biosynthesis of antibiotics; path:map04142 Lysosome; path:map01110 Biosynthesis of secondary metabolites; path:map01120 Microbial metabolism in diverse environments; path:map02020 Two-component system; path:map01200 Carbon metabolism; path:map02010 ABC transporters; path:map03070 Bacterial secretion system;…
Sgoreaui_1	Sgoreaui_5	20	path:map01100 Metabolic pathways; path:map01230 Biosynthesis of amino acids; path:map01130 Biosynthesis of antibiotics; path:map04142 Lysosome; path:map01110 Biosynthesis of secondary metabolites; path:map01120 Microbial metabolism in diverse environments; path:map02020 Two-component system; path:map01200 Carbon metabolism; path:map02010 ABC transporters; path:map03070 Bacterial secretion system;…
Sgoreaui_1	Sgoreaui_5	20	path:map01100 Metabolic pathways; path:map01230 Biosynthesis of amino acids; path:map01130 Biosynthesis of antibiotics; path:map04142 Lysosome; path:map01110 Biosynthesis of secondary metabolites; path:map01120 Microbial metabolism in diverse environments; path:map02020 Two-component system; path:map01200 Carbon metabolism; path:map02010 ABC transporters; path:map03070 Bacterial secretion system;…
Sgoreaui_1	Sgoreaui_5	19	path:map01100 Metabolic pathways; path:map01230 Biosynthesis of amino acids; path:map01130 Biosynthesis of antibiotics; path:map04142 Lysosome; path:map01110 Biosynthesis of secondary metabolites; path:map01120 Microbial metabolism in diverse environments; path:map02020 Two-component system; path:map01200 Carbon metabolism; path:map02010 ABC transporters; path:map03070 Bacterial secretion system;…
Sgoreaui_1	Sgoreaui_5	18	path:map01100 Metabolic pathways; path:map01230 Biosynthesis of amino acids; path:map01130 Biosynthesis of antibiotics; path:map04142 Lysosome; path:map01110 Biosynthesis of secondary metabolites; path:map01120 Microbial metabolism in diverse environments; path:map02020 Two-component system; path:map01200 Carbon metabolism; path:map02010 ABC transporters; path:map03070 Bacterial secretion system;…
Sgoreaui_1	Sgoreaui_5	18	path:map01100 Metabolic pathways; path:map01230 Biosynthesis of amino acids; path:map01130 Biosynthesis of antibiotics; path:map04142 Lysosome; path:map01110 Biosynthesis of secondary metabolites; path:map01120 Microbial metabolism in diverse environments; path:map02020 Two-component system; path:map01200 Carbon metabolism; path:map02010 ABC transporters; path:map03070 Bacterial secretion system;…
Sgoreaui_1	Sgoreaui_5	18	path:map01100 Metabolic pathways; path:map01230 Biosynthesis of amino acids; path:map01130 Biosynthesis of antibiotics; path:map04142 Lysosome; path:map01110 Biosynthesis of secondary metabolites; path:map01120 Microbial metabolism in diverse environments; path:map02020 Two-component system; path:map01200 Carbon metabolism; path:map02010 ABC transporters; path:map03070 Bacterial secretion system;…
Sgoreaui_1	Sgoreaui_5	17	path:map01100 Metabolic pathways; path:map01230 Biosynthesis of amino acids; path:map01130 Biosynthesis of antibiotics; path:map04142 Lysosome; path:map01110 Biosynthesis of secondary metabolites; path:map01120 Microbial metabolism in diverse environments; path:map02020 Two-component system; path:map01200 Carbon metabolism; path:map02010 ABC transporters; path:map03070 Bacterial secretion system;…
Sgoreaui_1	Sgoreaui_5	17	path:map01100 Metabolic pathways; path:map01230 Biosynthesis of amino acids; path:map01130 Biosynthesis of antibiotics; path:map04142 Lysosome; path:map01110 Biosynthesis of secondary metabolites; path:map01120 Microbial metabolism in diverse environments; path:map02020 Two-component system; path:map01200 Carbon metabolism; path:map02010 ABC transporters; path:map03070 Bacterial secretion system;…
Sgoreaui_1	Sgoreaui_5	15	path:map01100 Metabolic pathways; path:map01230 Biosynthesis of amino acids; path:map01130 Biosynthesis of antibiotics; path:map04142 Lysosome; path:map01110 Biosynthesis of secondary metabolites; path:map01120 Microbial metabolism in diverse environments; path:map02020 Two-component system; path:map01200 Carbon metabolism; path:map02010 ABC transporters; path:map03070 Bacterial secretion system;…
Sgoreaui_1	Sgoreaui_5	15	path:map01100 Metabolic pathways; path:map01230 Biosynthesis of amino acids; path:map01130 Biosynthesis of antibiotics; path:map04142 Lysosome; path:map01110 Biosynthesis of secondary metabolites; path:map01120 Microbial metabolism in diverse environments; path:map02020 Two-component system; path:map01200 Carbon metabolism; path:map02010 ABC transporters; path:map03070 Bacterial secretion system;…
Sgoreaui_1	Sgoreaui_5	15	path:map01100 Metabolic pathways; path:map01230 Biosynthesis of amino acids; path:map01130 Biosynthesis of antibiotics; path:map04142 Lysosome; path:map01110 Biosynthesis of secondary metabolites; path:map01120 Microbial metabolism in diverse environments; path:map02020 Two-component system; path:map01200 Carbon metabolism; path:map02010 ABC transporters; path:map03070 Bacterial secretion system;…
Sgoreaui_1	Sgoreaui_5	14	path:map01100 Metabolic pathways; path:map01230 Biosynthesis of amino acids; path:map01130 Biosynthesis of antibiotics; path:map04142 Lysosome; path:map01110 Biosynthesis of secondary metabolites; path:map01120 Microbial metabolism in diverse environments; path:map02020 Two-component system; path:map01200 Carbon metabolism; path:map02010 ABC transporters; path:map03070 Bacterial secretion system;…
Sgoreaui_1	Sgoreaui_5	13	path:map01100 Metabolic pathways; path:map01230 Biosynthesis of amino acids; path:map01130 Biosynthesis of antibiotics; path:map04142 Lysosome; path:map01110 Biosynthesis of secondary metabolites; path:map01120 Microbial metabolism in diverse environments; path:map02020 Two-component system; path:map01200 Carbon metabolism; path:map02010 ABC transporters; path:map03070 Bacterial secretion system;…
Sgoreaui_1	Sgoreaui_5	13	path:map01100 Metabolic pathways; path:map01230 Biosynthesis of amino acids; path:map01130 Biosynthesis of antibiotics; path:map04142 Lysosome; path:map01110 Biosynthesis of secondary metabolites; path:map01120 Microbial metabolism in diverse environments; path:map02020 Two-component system; path:map01200 Carbon metabolism; path:map02010 ABC transporters; path:map03070 Bacterial secretion system;…
Sgoreaui_1	Sgoreaui_5	13	path:map01100 Metabolic pathways; path:map01230 Biosynthesis of amino acids; path:map01130 Biosynthesis of antibiotics; path:map04142 Lysosome; path:map01110 Biosynthesis of secondary metabolites; path:map01120 Microbial metabolism in diverse environments; path:map02020 Two-component system; path:map01200 Carbon metabolism; path:map02010 ABC transporters; path:map03070 Bacterial secretion system;…
Sgoreaui_1	Sgoreaui_5	12	path:map01100 Metabolic pathways; path:map01230 Biosynthesis of amino acids; path:map01130 Biosynthesis of antibiotics; path:map04142 Lysosome; path:map01110 Biosynthesis of secondary metabolites; path:map01120 Microbial metabolism in diverse environments; path:map02020 Two-component system; path:map01200 Carbon metabolism; path:map02010 ABC transporters; path:map03070 Bacterial secretion system;…
Sgoreaui_1	Sgoreaui_5	12	path:map01100 Metabolic pathways; path:map01230 Biosynthesis of amino acids; path:map01130 Biosynthesis of antibiotics; path:map04142 Lysosome; path:map01110 Biosynthesis of secondary metabolites; path:map01120 Microbial metabolism in diverse environments; path:map02020 Two-component system; path:map01200 Carbon metabolism; path:map02010 ABC transporters; path:map03070 Bacterial secretion system;…
Sgoreaui_1	Sgoreaui_5	12	path:map01100 Metabolic pathways; path:map01230 Biosynthesis of amino acids; path:map01130 Biosynthesis of antibiotics; path:map04142 Lysosome; path:map01110 Biosynthesis of secondary metabolites; path:map01120 Microbial metabolism in diverse environments; path:map02020 Two-component system; path:map01200 Carbon metabolism; path:map02010 ABC transporters; path:map03070 Bacterial secretion system;…
Sgoreaui_1	Sgoreaui_5	12	path:map01100 Metabolic pathways; path:map01230 Biosynthesis of amino acids; path:map01130 Biosynthesis of antibiotics; path:map04142 Lysosome; path:map01110 Biosynthesis of secondary metabolites; path:map01120 Microbial metabolism in diverse environments; path:map02020 Two-component system; path:map01200 Carbon metabolism; path:map02010 ABC transporters; path:map03070 Bacterial secretion system;…
Sgoreaui_1	Sgoreaui_5	12	path:map01100 Metabolic pathways; path:map01230 Biosynthesis of amino acids; path:map01130 Biosynthesis of antibiotics; path:map04142 Lysosome; path:map01110 Biosynthesis of secondary metabolites; path:map01120 Microbial metabolism in diverse environments; path:map02020 Two-component system; path:map01200 Carbon metabolism; path:map02010 ABC transporters; path:map03070 Bacterial secretion system;…
Sgoreaui_1	Sgoreaui_5	11	path:map01100 Metabolic pathways; path:map01230 Biosynthesis of amino acids; path:map01130 Biosynthesis of antibiotics; path:map04142 Lysosome; path:map01110 Biosynthesis of secondary metabolites; path:map01120 Microbial metabolism in diverse environments; path:map02020 Two-component system; path:map01200 Carbon metabolism; path:map02010 ABC transporters; path:map03070 Bacterial secretion system;…
Sgoreaui_1	Sgoreaui_5	11	path:map01100 Metabolic pathways; path:map01230 Biosynthesis of amino acids; path:map01130 Biosynthesis of antibiotics; path:map04142 Lysosome; path:map01110 Biosynthesis of secondary metabolites; path:map01120 Microbial metabolism in diverse environments; path:map02020 Two-component system; path:map01200 Carbon metabolism; path:map02010 ABC transporters; path:map03070 Bacterial secretion system;…
Sgoreaui_1	Sgoreaui_5	11	path:map01100 Metabolic pathways; path:map01230 Biosynthesis of amino acids; path:map01130 Biosynthesis of antibiotics; path:map04142 Lysosome; path:map01110 Biosynthesis of secondary metabolites; path:map01120 Microbial metabolism in diverse environments; path:map02020 Two-component system; path:map01200 Carbon metabolism; path:map02010 ABC transporters; path:map03070 Bacterial secretion system;…
Sgoreaui_1	Sgoreaui_5	11	path:map01100 Metabolic pathways; path:map01230 Biosynthesis of amino acids; path:map01130 Biosynthesis of antibiotics; path:map04142 Lysosome; path:map01110 Biosynthesis of secondary metabolites; path:map01120 Microbial metabolism in diverse environments; path:map02020 Two-component system; path:map01200 Carbon metabolism; path:map02010 ABC transporters; path:map03070 Bacterial secretion system;…
Sgoreaui_1	Sgoreaui_5	11	path:map01100 Metabolic pathways; path:map01230 Biosynthesis of amino acids; path:map01130 Biosynthesis of antibiotics; path:map04142 Lysosome; path:map01110 Biosynthesis of secondary metabolites; path:map01120 Microbial metabolism in diverse environments; path:map02020 Two-component system; path:map01200 Carbon metabolism; path:map02010 ABC transporters; path:map03070 Bacterial secretion system;…
Sgoreaui_1	Sgoreaui_5	10	path:map01100 Metabolic pathways; path:map01230 Biosynthesis of amino acids; path:map01130 Biosynthesis of antibiotics; path:map04142 Lysosome; path:map01110 Biosynthesis of secondary metabolites; path:map01120 Microbial metabolism in diverse environments; path:map02020 Two-component system; path:map01200 Carbon metabolism; path:map02010 ABC transporters; path:map03070 Bacterial secretion system;…
Sgoreaui_1	Sgoreaui_5	10	path:map01100 Metabolic pathways; path:map01230 Biosynthesis of amino acids; path:map01130 Biosynthesis of antibiotics; path:map04142 Lysosome; path:map01110 Biosynthesis of secondary metabolites; path:map01120 Microbial metabolism in diverse environments; path:map02020 Two-component system; path:map01200 Carbon metabolism; path:map02010 ABC transporters; path:map03070 Bacterial secretion system;…
Sgoreaui_1	Sgoreaui_5	10	path:map01100 Metabolic pathways; path:map01230 Biosynthesis of amino acids; path:map01130 Biosynthesis of antibiotics; path:map04142 Lysosome; path:map01110 Biosynthesis of secondary metabolites; path:map01120 Microbial metabolism in diverse environments; path:map02020 Two-component system; path:map01200 Carbon metabolism; path:map02010 ABC transporters; path:map03070 Bacterial secretion system;…
Sgoreaui_1	Sgoreaui_5	10	path:map01100 Metabolic pathways; path:map01230 Biosynthesis of amino acids; path:map01130 Biosynthesis of antibiotics; path:map04142 Lysosome; path:map01110 Biosynthesis of secondary metabolites; path:map01120 Microbial metabolism in diverse environments; path:map02020 Two-component system; path:map01200 Carbon metabolism; path:map02010 ABC transporters; path:map03070 Bacterial secretion system;…
Sgoreaui_1	Sgoreaui_5	10	path:map01100 Metabolic pathways; path:map01230 Biosynthesis of amino acids; path:map01130 Biosynthesis of antibiotics; path:map04142 Lysosome; path:map01110 Biosynthesis of secondary metabolites; path:map01120 Microbial metabolism in diverse environments; path:map02020 Two-component system; path:map01200 Carbon metabolism; path:map02010 ABC transporters; path:map03070 Bacterial secretion system;…
Sgoreaui_1	Sgoreaui_5	10	path:map01100 Metabolic pathways; path:map01230 Biosynthesis of amino acids; path:map01130 Biosynthesis of antibiotics; path:map04142 Lysosome; path:map01110 Biosynthesis of secondary metabolites; path:map01120 Microbial metabolism in diverse environments; path:map02020 Two-component system; path:map01200 Carbon metabolism; path:map02010 ABC transporters; path:map03070 Bacterial secretion system;…
Sgoreaui_1	Sgoreaui_5	10	path:map01100 Metabolic pathways; path:map01230 Biosynthesis of amino acids; path:map01130 Biosynthesis of antibiotics; path:map04142 Lysosome; path:map01110 Biosynthesis of secondary metabolites; path:map01120 Microbial metabolism in diverse environments; path:map02020 Two-component system; path:map01200 Carbon metabolism; path:map02010 ABC transporters; path:map03070 Bacterial secretion system;…
Sgoreaui_1	Sgoreaui_5	9	path:map01100 Metabolic pathways; path:map01230 Biosynthesis of amino acids; path:map01130 Biosynthesis of antibiotics; path:map04142 Lysosome; path:map01110 Biosynthesis of secondary metabolites; path:map01120 Microbial metabolism in diverse environments; path:map02020 Two-component system; path:map01200 Carbon metabolism; path:map02010 ABC transporters; path:map03070 Bacterial secretion system;…
Sgoreaui_1	Sgoreaui_5	9	path:map01100 Metabolic pathways; path:map01230 Biosynthesis of amino acids; path:map01130 Biosynthesis of antibiotics; path:map04142 Lysosome; path:map01110 Biosynthesis of secondary metabolites; path:map01120 Microbial metabolism in diverse environments; path:map02020 Two-component system; path:map01200 Carbon metabolism; path:map02010 ABC transporters; path:map03070 Bacterial secretion system;…
Sgoreaui_1	Sgoreaui_5	9	path:map01100 Metabolic pathways; path:map01230 Biosynthesis of amino acids; path:map01130 Biosynthesis of antibiotics; path:map04142 Lysosome; path:map01110 Biosynthesis of secondary metabolites; path:map01120 Microbial metabolism in diverse environments; path:map02020 Two-component system; path:map01200 Carbon metabolism; path:map02010 ABC transporters; path:map03070 Bacterial secretion system;…
Sgoreaui_1	Sgoreaui_5	9	path:map01100 Metabolic pathways; path:map01230 Biosynthesis of amino acids; path:map01130 Biosynthesis of antibiotics; path:map04142 Lysosome; path:map01110 Biosynthesis of secondary metabolites; path:map01120 Microbial metabolism in diverse environments; path:map02020 Two-component system; path:map01200 Carbon metabolism; path:map02010 ABC transporters; path:map03070 Bacterial secretion system;…
Sgoreaui_1	Sgoreaui_5	9	path:map01100 Metabolic pathways; path:map01230 Biosynthesis of amino acids; path:map01130 Biosynthesis of antibiotics; path:map04142 Lysosome; path:map01110 Biosynthesis of secondary metabolites; path:map01120 Microbial metabolism in diverse environments; path:map02020 Two-component system; path:map01200 Carbon metabolism; path:map02010 ABC transporters; path:map03070 Bacterial secretion system;…
Sgoreaui_1	Sgoreaui_5	9	path:map01100 Metabolic pathways; path:map01230 Biosynthesis of amino acids; path:map01130 Biosynthesis of antibiotics; path:map04142 Lysosome; path:map01110 Biosynthesis of secondary metabolites; path:map01120 Microbial metabolism in diverse environments; path:map02020 Two-component system; path:map01200 Carbon metabolism; path:map02010 ABC transporters; path:map03070 Bacterial secretion system;…
Sgoreaui_1	Sgoreaui_5	9	path:map01100 Metabolic pathways; path:map01230 Biosynthesis of amino acids; path:map01130 Biosynthesis of antibiotics; path:map04142 Lysosome; path:map01110 Biosynthesis of secondary metabolites; path:map01120 Microbial metabolism in diverse environments; path:map02020 Two-component system; path:map01200 Carbon metabolism; path:map02010 ABC transporters; path:map03070 Bacterial secretion system;…
Sgoreaui_1	Sgoreaui_5	8	path:map01100 Metabolic pathways; path:map01230 Biosynthesis of amino acids; path:map01130 Biosynthesis of antibiotics; path:map04142 Lysosome; path:map01110 Biosynthesis of secondary metabolites; path:map01120 Microbial metabolism in diverse environments; path:map02020 Two-component system; path:map01200 Carbon metabolism; path:map02010 ABC transporters; path:map03070 Bacterial secretion system;…
Sgoreaui_1	Sgoreaui_5	8	path:map01100 Metabolic pathways; path:map01230 Biosynthesis of amino acids; path:map01130 Biosynthesis of antibiotics; path:map04142 Lysosome; path:map01110 Biosynthesis of secondary metabolites; path:map01120 Microbial metabolism in diverse environments; path:map02020 Two-component system; path:map01200 Carbon metabolism; path:map02010 ABC transporters; path:map03070 Bacterial secretion system;…
Sgoreaui_1	Sgoreaui_5	8	path:map01100 Metabolic pathways; path:map01230 Biosynthesis of amino acids; path:map01130 Biosynthesis of antibiotics; path:map04142 Lysosome; path:map01110 Biosynthesis of secondary metabolites; path:map01120 Microbial metabolism in diverse environments; path:map02020 Two-component system; path:map01200 Carbon metabolism; path:map02010 ABC transporters; path:map03070 Bacterial secretion system;…
Sgoreaui_1	Sgoreaui_5	8	path:map01100 Metabolic pathways; path:map01230 Biosynthesis of amino acids; path:map01130 Biosynthesis of antibiotics; path:map04142 Lysosome; path:map01110 Biosynthesis of secondary metabolites; path:map01120 Microbial metabolism in diverse environments; path:map02020 Two-component system; path:map01200 Carbon metabolism; path:map02010 ABC transporters; path:map03070 Bacterial secretion system;…
Sgoreaui_1	Sgoreaui_5	8	path:map01100 Metabolic pathways; path:map01230 Biosynthesis of amino acids; path:map01130 Biosynthesis of antibiotics; path:map04142 Lysosome; path:map01110 Biosynthesis of secondary metabolites; path:map01120 Microbial metabolism in diverse environments; path:map02020 Two-component system; path:map01200 Carbon metabolism; path:map02010 ABC transporters; path:map03070 Bacterial secretion system;…
Sgoreaui_1	Sgoreaui_5	8	path:map01100 Metabolic pathways; path:map01230 Biosynthesis of amino acids; path:map01130 Biosynthesis of antibiotics; path:map04142 Lysosome; path:map01110 Biosynthesis of secondary metabolites; path:map01120 Microbial metabolism in diverse environments; path:map02020 Two-component system; path:map01200 Carbon metabolism; path:map02010 ABC transporters; path:map03070 Bacterial secretion system;…
Sgoreaui_1	Sgoreaui_5	8	path:map01100 Metabolic pathways; path:map01230 Biosynthesis of amino acids; path:map01130 Biosynthesis of antibiotics; path:map04142 Lysosome; path:map01110 Biosynthesis of secondary metabolites; path:map01120 Microbial metabolism in diverse environments; path:map02020 Two-component system; path:map01200 Carbon metabolism; path:map02010 ABC transporters; path:map03070 Bacterial secretion system;…
Sgoreaui_1	Sgoreaui_5	8	path:map01100 Metabolic pathways; path:map01230 Biosynthesis of amino acids; path:map01130 Biosynthesis of antibiotics; path:map04142 Lysosome; path:map01110 Biosynthesis of secondary metabolites; path:map01120 Microbial metabolism in diverse environments; path:map02020 Two-component system; path:map01200 Carbon metabolism; path:map02010 ABC transporters; path:map03070 Bacterial secretion system;…
Sgoreaui_1	Sgoreaui_5	8	path:map01100 Metabolic pathways; path:map01230 Biosynthesis of amino acids; path:map01130 Biosynthesis of antibiotics; path:map04142 Lysosome; path:map01110 Biosynthesis of secondary metabolites; path:map01120 Microbial metabolism in diverse environments; path:map02020 Two-component system; path:map01200 Carbon metabolism; path:map02010 ABC transporters; path:map03070 Bacterial secretion system;…
Sgoreaui_1	Sgoreaui_5	8	path:map01100 Metabolic pathways; path:map01230 Biosynthesis of amino acids; path:map01130 Biosynthesis of antibiotics; path:map04142 Lysosome; path:map01110 Biosynthesis of secondary metabolites; path:map01120 Microbial metabolism in diverse environments; path:map02020 Two-component system; path:map01200 Carbon metabolism; path:map02010 ABC transporters; path:map03070 Bacterial secretion system;…
Sgoreaui_1	Sgoreaui_5	8	path:map01100 Metabolic pathways; path:map01230 Biosynthesis of amino acids; path:map01130 Biosynthesis of antibiotics; path:map04142 Lysosome; path:map01110 Biosynthesis of secondary metabolites; path:map01120 Microbial metabolism in diverse environments; path:map02020 Two-component system; path:map01200 Carbon metabolism; path:map02010 ABC transporters; path:map03070 Bacterial secretion system;…
Sgoreaui_1	Sgoreaui_5	8	path:map01100 Metabolic pathways; path:map01230 Biosynthesis of amino acids; path:map01130 Biosynthesis of antibiotics; path:map04142 Lysosome; path:map01110 Biosynthesis of secondary metabolites; path:map01120 Microbial metabolism in diverse environments; path:map02020 Two-component system; path:map01200 Carbon metabolism; path:map02010 ABC transporters; path:map03070 Bacterial secretion system;…
Sgoreaui_1	Sgoreaui_5	8	path:map01100 Metabolic pathways; path:map01230 Biosynthesis of amino acids; path:map01130 Biosynthesis of antibiotics; path:map04142 Lysosome; path:map01110 Biosynthesis of secondary metabolites; path:map01120 Microbial metabolism in diverse environments; path:map02020 Two-component system; path:map01200 Carbon metabolism; path:map02010 ABC transporters; path:map03070 Bacterial secretion system;…
Sgoreaui_1	Sgoreaui_5	7	path:map01100 Metabolic pathways; path:map01230 Biosynthesis of amino acids; path:map01130 Biosynthesis of antibiotics; path:map04142 Lysosome; path:map01110 Biosynthesis of secondary metabolites; path:map01120 Microbial metabolism in diverse environments; path:map02020 Two-component system; path:map01200 Carbon metabolism; path:map02010 ABC transporters; path:map03070 Bacterial secretion system;…
Sgoreaui_1	Sgoreaui_5	7	path:map01100 Metabolic pathways; path:map01230 Biosynthesis of amino acids; path:map01130 Biosynthesis of antibiotics; path:map04142 Lysosome; path:map01110 Biosynthesis of secondary metabolites; path:map01120 Microbial metabolism in diverse environments; path:map02020 Two-component system; path:map01200 Carbon metabolism; path:map02010 ABC transporters; path:map03070 Bacterial secretion system;…
Sgoreaui_1	Sgoreaui_5	7	path:map01100 Metabolic pathways; path:map01230 Biosynthesis of amino acids; path:map01130 Biosynthesis of antibiotics; path:map04142 Lysosome; path:map01110 Biosynthesis of secondary metabolites; path:map01120 Microbial metabolism in diverse environments; path:map02020 Two-component system; path:map01200 Carbon metabolism; path:map02010 ABC transporters; path:map03070 Bacterial secretion system;…
Sgoreaui_1	Sgoreaui_5	7	path:map01100 Metabolic pathways; path:map01230 Biosynthesis of amino acids; path:map01130 Biosynthesis of antibiotics; path:map04142 Lysosome; path:map01110 Biosynthesis of secondary metabolites; path:map01120 Microbial metabolism in diverse environments; path:map02020 Two-component system; path:map01200 Carbon metabolism; path:map02010 ABC transporters; path:map03070 Bacterial secretion system;…
Sgoreaui_1	Sgoreaui_5	7	path:map01100 Metabolic pathways; path:map01230 Biosynthesis of amino acids; path:map01130 Biosynthesis of antibiotics; path:map04142 Lysosome; path:map01110 Biosynthesis of secondary metabolites; path:map01120 Microbial metabolism in diverse environments; path:map02020 Two-component system; path:map01200 Carbon metabolism; path:map02010 ABC transporters; path:map03070 Bacterial secretion system;…
Sgoreaui_1	Sgoreaui_5	7	path:map01100 Metabolic pathways; path:map01230 Biosynthesis of amino acids; path:map01130 Biosynthesis of antibiotics; path:map04142 Lysosome; path:map01110 Biosynthesis of secondary metabolites; path:map01120 Microbial metabolism in diverse environments; path:map02020 Two-component system; path:map01200 Carbon metabolism; path:map02010 ABC transporters; path:map03070 Bacterial secretion system;…
Sgoreaui_1	Sgoreaui_5	7	path:map01100 Metabolic pathways; path:map01230 Biosynthesis of amino acids; path:map01130 Biosynthesis of antibiotics; path:map04142 Lysosome; path:map01110 Biosynthesis of secondary metabolites; path:map01120 Microbial metabolism in diverse environments; path:map02020 Two-component system; path:map01200 Carbon metabolism; path:map02010 ABC transporters; path:map03070 Bacterial secretion system;…
Sgoreaui_1	Sgoreaui_5	7	path:map01100 Metabolic pathways; path:map01230 Biosynthesis of amino acids; path:map01130 Biosynthesis of antibiotics; path:map04142 Lysosome; path:map01110 Biosynthesis of secondary metabolites; path:map01120 Microbial metabolism in diverse environments; path:map02020 Two-component system; path:map01200 Carbon metabolism; path:map02010 ABC transporters; path:map03070 Bacterial secretion system;…
Sgoreaui_1	Sgoreaui_5	7	path:map01100 Metabolic pathways; path:map01230 Biosynthesis of amino acids; path:map01130 Biosynthesis of antibiotics; path:map04142 Lysosome; path:map01110 Biosynthesis of secondary metabolites; path:map01120 Microbial metabolism in diverse environments; path:map02020 Two-component system; path:map01200 Carbon metabolism; path:map02010 ABC transporters; path:map03070 Bacterial secretion system;…
Sgoreaui_1	Sgoreaui_5	7	path:map01100 Metabolic pathways; path:map01230 Biosynthesis of amino acids; path:map01130 Biosynthesis of antibiotics; path:map04142 Lysosome; path:map01110 Biosynthesis of secondary metabolites; path:map01120 Microbial metabolism in diverse environments; path:map02020 Two-component system; path:map01200 Carbon metabolism; path:map02010 ABC transporters; path:map03070 Bacterial secretion system;…
Sgoreaui_1	Sgoreaui_5	7	path:map01100 Metabolic pathways; path:map01230 Biosynthesis of amino acids; path:map01130 Biosynthesis of antibiotics; path:map04142 Lysosome; path:map01110 Biosynthesis of secondary metabolites; path:map01120 Microbial metabolism in diverse environments; path:map02020 Two-component system; path:map01200 Carbon metabolism; path:map02010 ABC transporters; path:map03070 Bacterial secretion system;…
Sgoreaui_1	Sgoreaui_5	7	path:map01100 Metabolic pathways; path:map01230 Biosynthesis of amino acids; path:map01130 Biosynthesis of antibiotics; path:map04142 Lysosome; path:map01110 Biosynthesis of secondary metabolites; path:map01120 Microbial metabolism in diverse environments; path:map02020 Two-component system; path:map01200 Carbon metabolism; path:map02010 ABC transporters; path:map03070 Bacterial secretion system;…
Sgoreaui_1	Sgoreaui_5	7	path:map01100 Metabolic pathways; path:map01230 Biosynthesis of amino acids; path:map01130 Biosynthesis of antibiotics; path:map04142 Lysosome; path:map01110 Biosynthesis of secondary metabolites; path:map01120 Microbial metabolism in diverse environments; path:map02020 Two-component system; path:map01200 Carbon metabolism; path:map02010 ABC transporters; path:map03070 Bacterial secretion system;…
Sgoreaui_1	Sgoreaui_5	7	path:map01100 Metabolic pathways; path:map01230 Biosynthesis of amino acids; path:map01130 Biosynthesis of antibiotics; path:map04142 Lysosome; path:map01110 Biosynthesis of secondary metabolites; path:map01120 Microbial metabolism in diverse environments; path:map02020 Two-component system; path:map01200 Carbon metabolism; path:map02010 ABC transporters; path:map03070 Bacterial secretion system;…
Sgoreaui_1	Sgoreaui_5	6	path:map01100 Metabolic pathways; path:map01230 Biosynthesis of amino acids; path:map01130 Biosynthesis of antibiotics; path:map04142 Lysosome; path:map01110 Biosynthesis of secondary metabolites; path:map01120 Microbial metabolism in diverse environments; path:map02020 Two-component system; path:map01200 Carbon metabolism; path:map02010 ABC transporters; path:map03070 Bacterial secretion system;…
Sgoreaui_1	Sgoreaui_5	6	path:map01100 Metabolic pathways; path:map01230 Biosynthesis of amino acids; path:map01130 Biosynthesis of antibiotics; path:map04142 Lysosome; path:map01110 Biosynthesis of secondary metabolites; path:map01120 Microbial metabolism in diverse environments; path:map02020 Two-component system; path:map01200 Carbon metabolism; path:map02010 ABC transporters; path:map03070 Bacterial secretion system;…
Sgoreaui_1	Sgoreaui_7	28	path:map01100 Metabolic pathways; path:map01230 Biosynthesis of amino acids; path:map01130 Biosynthesis of antibiotics; path:map04142 Lysosome; path:map01110 Biosynthesis of secondary metabolites; path:map01120 Microbial metabolism in diverse environments; path:map02020 Two-component system; path:map01200 Carbon metabolism; path:map02010 ABC transporters; path:map03070 Bacterial secretion system;…
Sgoreaui_1	Sgoreaui_7	19	path:map01100 Metabolic pathways; path:map01230 Biosynthesis of amino acids; path:map01130 Biosynthesis of antibiotics; path:map04142 Lysosome; path:map01110 Biosynthesis of secondary metabolites; path:map01120 Microbial metabolism in diverse environments; path:map02020 Two-component system; path:map01200 Carbon metabolism; path:map02010 ABC transporters; path:map03070 Bacterial secretion system;…
Sgoreaui_1	Sgoreaui_7	16	path:map01100 Metabolic pathways; path:map01230 Biosynthesis of amino acids; path:map01130 Biosynthesis of antibiotics; path:map04142 Lysosome; path:map01110 Biosynthesis of secondary metabolites; path:map01120 Microbial metabolism in diverse environments; path:map02020 Two-component system; path:map01200 Carbon metabolism; path:map02010 ABC transporters; path:map03070 Bacterial secretion system;…
Sgoreaui_1	Sgoreaui_7	14	path:map01100 Metabolic pathways; path:map01230 Biosynthesis of amino acids; path:map01130 Biosynthesis of antibiotics; path:map04142 Lysosome; path:map01110 Biosynthesis of secondary metabolites; path:map01120 Microbial metabolism in diverse environments; path:map02020 Two-component system; path:map01200 Carbon metabolism; path:map02010 ABC transporters; path:map03070 Bacterial secretion system;…
Sgoreaui_1	Sgoreaui_7	13	path:map01100 Metabolic pathways; path:map01230 Biosynthesis of amino acids; path:map01130 Biosynthesis of antibiotics; path:map04142 Lysosome; path:map01110 Biosynthesis of secondary metabolites; path:map01120 Microbial metabolism in diverse environments; path:map02020 Two-component system; path:map01200 Carbon metabolism; path:map02010 ABC transporters; path:map03070 Bacterial secretion system;…
Sgoreaui_1	Sgoreaui_7	12	path:map01100 Metabolic pathways; path:map01230 Biosynthesis of amino acids; path:map01130 Biosynthesis of antibiotics; path:map04142 Lysosome; path:map01110 Biosynthesis of secondary metabolites; path:map01120 Microbial metabolism in diverse environments; path:map02020 Two-component system; path:map01200 Carbon metabolism; path:map02010 ABC transporters; path:map03070 Bacterial secretion system;…
Sgoreaui_1	Sgoreaui_7	12	path:map01100 Metabolic pathways; path:map01230 Biosynthesis of amino acids; path:map01130 Biosynthesis of antibiotics; path:map04142 Lysosome; path:map01110 Biosynthesis of secondary metabolites; path:map01120 Microbial metabolism in diverse environments; path:map02020 Two-component system; path:map01200 Carbon metabolism; path:map02010 ABC transporters; path:map03070 Bacterial secretion system;…
Sgoreaui_1	Sgoreaui_7	11	path:map01100 Metabolic pathways; path:map01230 Biosynthesis of amino acids; path:map01130 Biosynthesis of antibiotics; path:map04142 Lysosome; path:map01110 Biosynthesis of secondary metabolites; path:map01120 Microbial metabolism in diverse environments; path:map02020 Two-component system; path:map01200 Carbon metabolism; path:map02010 ABC transporters; path:map03070 Bacterial secretion system;…
Sgoreaui_1	Sgoreaui_7	10	path:map01100 Metabolic pathways; path:map01230 Biosynthesis of amino acids; path:map01130 Biosynthesis of antibiotics; path:map04142 Lysosome; path:map01110 Biosynthesis of secondary metabolites; path:map01120 Microbial metabolism in diverse environments; path:map02020 Two-component system; path:map01200 Carbon metabolism; path:map02010 ABC transporters; path:map03070 Bacterial secretion system;…
Sgoreaui_1	Sgoreaui_7	10	path:map01100 Metabolic pathways; path:map01230 Biosynthesis of amino acids; path:map01130 Biosynthesis of antibiotics; path:map04142 Lysosome; path:map01110 Biosynthesis of secondary metabolites; path:map01120 Microbial metabolism in diverse environments; path:map02020 Two-component system; path:map01200 Carbon metabolism; path:map02010 ABC transporters; path:map03070 Bacterial secretion system;…
Sgoreaui_1	Sgoreaui_7	10	path:map01100 Metabolic pathways; path:map01230 Biosynthesis of amino acids; path:map01130 Biosynthesis of antibiotics; path:map04142 Lysosome; path:map01110 Biosynthesis of secondary metabolites; path:map01120 Microbial metabolism in diverse environments; path:map02020 Two-component system; path:map01200 Carbon metabolism; path:map02010 ABC transporters; path:map03070 Bacterial secretion system;…
Sgoreaui_1	Sgoreaui_7	10	path:map01100 Metabolic pathways; path:map01230 Biosynthesis of amino acids; path:map01130 Biosynthesis of antibiotics; path:map04142 Lysosome; path:map01110 Biosynthesis of secondary metabolites; path:map01120 Microbial metabolism in diverse environments; path:map02020 Two-component system; path:map01200 Carbon metabolism; path:map02010 ABC transporters; path:map03070 Bacterial secretion system;…
Sgoreaui_1	Sgoreaui_7	9	path:map01100 Metabolic pathways; path:map01230 Biosynthesis of amino acids; path:map01130 Biosynthesis of antibiotics; path:map04142 Lysosome; path:map01110 Biosynthesis of secondary metabolites; path:map01120 Microbial metabolism in diverse environments; path:map02020 Two-component system; path:map01200 Carbon metabolism; path:map02010 ABC transporters; path:map03070 Bacterial secretion system;…
Sgoreaui_1	Sgoreaui_7	9	path:map01100 Metabolic pathways; path:map01230 Biosynthesis of amino acids; path:map01130 Biosynthesis of antibiotics; path:map04142 Lysosome; path:map01110 Biosynthesis of secondary metabolites; path:map01120 Microbial metabolism in diverse environments; path:map02020 Two-component system; path:map01200 Carbon metabolism; path:map02010 ABC transporters; path:map03070 Bacterial secretion system;…
Sgoreaui_1	Sgoreaui_7	9	path:map01100 Metabolic pathways; path:map01230 Biosynthesis of amino acids; path:map01130 Biosynthesis of antibiotics; path:map04142 Lysosome; path:map01110 Biosynthesis of secondary metabolites; path:map01120 Microbial metabolism in diverse environments; path:map02020 Two-component system; path:map01200 Carbon metabolism; path:map02010 ABC transporters; path:map03070 Bacterial secretion system;…
Sgoreaui_1	Sgoreaui_7	9	path:map01100 Metabolic pathways; path:map01230 Biosynthesis of amino acids; path:map01130 Biosynthesis of antibiotics; path:map04142 Lysosome; path:map01110 Biosynthesis of secondary metabolites; path:map01120 Microbial metabolism in diverse environments; path:map02020 Two-component system; path:map01200 Carbon metabolism; path:map02010 ABC transporters; path:map03070 Bacterial secretion system;…
Sgoreaui_1	Sgoreaui_7	8	path:map01100 Metabolic pathways; path:map01230 Biosynthesis of amino acids; path:map01130 Biosynthesis of antibiotics; path:map04142 Lysosome; path:map01110 Biosynthesis of secondary metabolites; path:map01120 Microbial metabolism in diverse environments; path:map02020 Two-component system; path:map01200 Carbon metabolism; path:map02010 ABC transporters; path:map03070 Bacterial secretion system;…
Sgoreaui_1	Sgoreaui_7	8	path:map01100 Metabolic pathways; path:map01230 Biosynthesis of amino acids; path:map01130 Biosynthesis of antibiotics; path:map04142 Lysosome; path:map01110 Biosynthesis of secondary metabolites; path:map01120 Microbial metabolism in diverse environments; path:map02020 Two-component system; path:map01200 Carbon metabolism; path:map02010 ABC transporters; path:map03070 Bacterial secretion system;…
Sgoreaui_1	Sgoreaui_7	8	path:map01100 Metabolic pathways; path:map01230 Biosynthesis of amino acids; path:map01130 Biosynthesis of antibiotics; path:map04142 Lysosome; path:map01110 Biosynthesis of secondary metabolites; path:map01120 Microbial metabolism in diverse environments; path:map02020 Two-component system; path:map01200 Carbon metabolism; path:map02010 ABC transporters; path:map03070 Bacterial secretion system;…
Sgoreaui_1	Sgoreaui_7	8	path:map01100 Metabolic pathways; path:map01230 Biosynthesis of amino acids; path:map01130 Biosynthesis of antibiotics; path:map04142 Lysosome; path:map01110 Biosynthesis of secondary metabolites; path:map01120 Microbial metabolism in diverse environments; path:map02020 Two-component system; path:map01200 Carbon metabolism; path:map02010 ABC transporters; path:map03070 Bacterial secretion system;…
Sgoreaui_1	Sgoreaui_7	8	path:map01100 Metabolic pathways; path:map01230 Biosynthesis of amino acids; path:map01130 Biosynthesis of antibiotics; path:map04142 Lysosome; path:map01110 Biosynthesis of secondary metabolites; path:map01120 Microbial metabolism in diverse environments; path:map02020 Two-component system; path:map01200 Carbon metabolism; path:map02010 ABC transporters; path:map03070 Bacterial secretion system;…
Sgoreaui_1	Sgoreaui_7	8	path:map01100 Metabolic pathways; path:map01230 Biosynthesis of amino acids; path:map01130 Biosynthesis of antibiotics; path:map04142 Lysosome; path:map01110 Biosynthesis of secondary metabolites; path:map01120 Microbial metabolism in diverse environments; path:map02020 Two-component system; path:map01200 Carbon metabolism; path:map02010 ABC transporters; path:map03070 Bacterial secretion system;…
Sgoreaui_1	Sgoreaui_7	8	path:map01100 Metabolic pathways; path:map01230 Biosynthesis of amino acids; path:map01130 Biosynthesis of antibiotics; path:map04142 Lysosome; path:map01110 Biosynthesis of secondary metabolites; path:map01120 Microbial metabolism in diverse environments; path:map02020 Two-component system; path:map01200 Carbon metabolism; path:map02010 ABC transporters; path:map03070 Bacterial secretion system;…
Sgoreaui_1	Sgoreaui_7	8	path:map01100 Metabolic pathways; path:map01230 Biosynthesis of amino acids; path:map01130 Biosynthesis of antibiotics; path:map04142 Lysosome; path:map01110 Biosynthesis of secondary metabolites; path:map01120 Microbial metabolism in diverse environments; path:map02020 Two-component system; path:map01200 Carbon metabolism; path:map02010 ABC transporters; path:map03070 Bacterial secretion system;…
Sgoreaui_1	Sgoreaui_7	7	path:map01100 Metabolic pathways; path:map01230 Biosynthesis of amino acids; path:map01130 Biosynthesis of antibiotics; path:map04142 Lysosome; path:map01110 Biosynthesis of secondary metabolites; path:map01120 Microbial metabolism in diverse environments; path:map02020 Two-component system; path:map01200 Carbon metabolism; path:map02010 ABC transporters; path:map03070 Bacterial secretion system;…
Sgoreaui_1	Sgoreaui_7	7	path:map01100 Metabolic pathways; path:map01230 Biosynthesis of amino acids; path:map01130 Biosynthesis of antibiotics; path:map04142 Lysosome; path:map01110 Biosynthesis of secondary metabolites; path:map01120 Microbial metabolism in diverse environments; path:map02020 Two-component system; path:map01200 Carbon metabolism; path:map02010 ABC transporters; path:map03070 Bacterial secretion system;…
Sgoreaui_1	Sgoreaui_7	7	path:map01100 Metabolic pathways; path:map01230 Biosynthesis of amino acids; path:map01130 Biosynthesis of antibiotics; path:map04142 Lysosome; path:map01110 Biosynthesis of secondary metabolites; path:map01120 Microbial metabolism in diverse environments; path:map02020 Two-component system; path:map01200 Carbon metabolism; path:map02010 ABC transporters; path:map03070 Bacterial secretion system;…
Sgoreaui_1	Sgoreaui_7	7	path:map01100 Metabolic pathways; path:map01230 Biosynthesis of amino acids; path:map01130 Biosynthesis of antibiotics; path:map04142 Lysosome; path:map01110 Biosynthesis of secondary metabolites; path:map01120 Microbial metabolism in diverse environments; path:map02020 Two-component system; path:map01200 Carbon metabolism; path:map02010 ABC transporters; path:map03070 Bacterial secretion system;…
Sgoreaui_1	Sgoreaui_70	9	path:map01100 Metabolic pathways; path:map01230 Biosynthesis of amino acids; path:map01130 Biosynthesis of antibiotics; path:map04142 Lysosome; path:map01110 Biosynthesis of secondary metabolites; path:map01120 Microbial metabolism in diverse environments; path:map02020 Two-component system; path:map01200 Carbon metabolism; path:map02010 ABC transporters; path:map03070 Bacterial secretion system;…
Sgoreaui_1	Sgoreaui_70	8	path:map01100 Metabolic pathways; path:map01230 Biosynthesis of amino acids; path:map01130 Biosynthesis of antibiotics; path:map04142 Lysosome; path:map01110 Biosynthesis of secondary metabolites; path:map01120 Microbial metabolism in diverse environments; path:map02020 Two-component system; path:map01200 Carbon metabolism; path:map02010 ABC transporters; path:map03070 Bacterial secretion system;…
Sgoreaui_1	Sgoreaui_70	8	path:map01100 Metabolic pathways; path:map01230 Biosynthesis of amino acids; path:map01130 Biosynthesis of antibiotics; path:map04142 Lysosome; path:map01110 Biosynthesis of secondary metabolites; path:map01120 Microbial metabolism in diverse environments; path:map02020 Two-component system; path:map01200 Carbon metabolism; path:map02010 ABC transporters; path:map03070 Bacterial secretion system;…
Sgoreaui_1	Sgoreaui_70	7	path:map01100 Metabolic pathways; path:map01230 Biosynthesis of amino acids; path:map01130 Biosynthesis of antibiotics; path:map04142 Lysosome; path:map01110 Biosynthesis of secondary metabolites; path:map01120 Microbial metabolism in diverse environments; path:map02020 Two-component system; path:map01200 Carbon metabolism; path:map02010 ABC transporters; path:map03070 Bacterial secretion system;…
Sgoreaui_1	Sgoreaui_70	7	path:map01100 Metabolic pathways; path:map01230 Biosynthesis of amino acids; path:map01130 Biosynthesis of antibiotics; path:map04142 Lysosome; path:map01110 Biosynthesis of secondary metabolites; path:map01120 Microbial metabolism in diverse environments; path:map02020 Two-component system; path:map01200 Carbon metabolism; path:map02010 ABC transporters; path:map03070 Bacterial secretion system;…
Sgoreaui_1	Sgoreaui_70	6	path:map01100 Metabolic pathways; path:map01230 Biosynthesis of amino acids; path:map01130 Biosynthesis of antibiotics; path:map04142 Lysosome; path:map01110 Biosynthesis of secondary metabolites; path:map01120 Microbial metabolism in diverse environments; path:map02020 Two-component system; path:map01200 Carbon metabolism; path:map02010 ABC transporters; path:map03070 Bacterial secretion system;…
Sgoreaui_1	Sgoreaui_73	6	path:map01100 Metabolic pathways; path:map01230 Biosynthesis of amino acids; path:map01130 Biosynthesis of antibiotics; path:map04142 Lysosome; path:map01110 Biosynthesis of secondary metabolites; path:map01120 Microbial metabolism in diverse environments; path:map02020 Two-component system; path:map01200 Carbon metabolism; path:map02010 ABC transporters; path:map03070 Bacterial secretion system;…
Sgoreaui_1	Sgoreaui_80	7	path:map01100 Metabolic pathways; path:map01230 Biosynthesis of amino acids; path:map01130 Biosynthesis of antibiotics; path:map04142 Lysosome; path:map01110 Biosynthesis of secondary metabolites; path:map01120 Microbial metabolism in diverse environments; path:map02020 Two-component system; path:map01200 Carbon metabolism; path:map02010 ABC transporters; path:map03070 Bacterial secretion system;…
Sgoreaui_1	Sgoreaui_80	7	path:map01100 Metabolic pathways; path:map01230 Biosynthesis of amino acids; path:map01130 Biosynthesis of antibiotics; path:map04142 Lysosome; path:map01110 Biosynthesis of secondary metabolites; path:map01120 Microbial metabolism in diverse environments; path:map02020 Two-component system; path:map01200 Carbon metabolism; path:map02010 ABC transporters; path:map03070 Bacterial secretion system;…
Sgoreaui_1	Sgoreaui_80	6	path:map01100 Metabolic pathways; path:map01230 Biosynthesis of amino acids; path:map01130 Biosynthesis of antibiotics; path:map04142 Lysosome; path:map01110 Biosynthesis of secondary metabolites; path:map01120 Microbial metabolism in diverse environments; path:map02020 Two-component system; path:map01200 Carbon metabolism; path:map02010 ABC transporters; path:map03070 Bacterial secretion system;…
Sgoreaui_1	Sgoreaui_80	6	path:map01100 Metabolic pathways; path:map01230 Biosynthesis of amino acids; path:map01130 Biosynthesis of antibiotics; path:map04142 Lysosome; path:map01110 Biosynthesis of secondary metabolites; path:map01120 Microbial metabolism in diverse environments; path:map02020 Two-component system; path:map01200 Carbon metabolism; path:map02010 ABC transporters; path:map03070 Bacterial secretion system;…
Sgoreaui_1	Sgoreaui_9	46	path:map01100 Metabolic pathways; path:map01230 Biosynthesis of amino acids; path:map01130 Biosynthesis of antibiotics; path:map04142 Lysosome; path:map01110 Biosynthesis of secondary metabolites; path:map01120 Microbial metabolism in diverse environments; path:map02020 Two-component system; path:map01200 Carbon metabolism; path:map02010 ABC transporters; path:map03070 Bacterial secretion system;…
Sgoreaui_1	Sgoreaui_9	44	path:map01100 Metabolic pathways; path:map01230 Biosynthesis of amino acids; path:map01130 Biosynthesis of antibiotics; path:map04142 Lysosome; path:map01110 Biosynthesis of secondary metabolites; path:map01120 Microbial metabolism in diverse environments; path:map02020 Two-component system; path:map01200 Carbon metabolism; path:map02010 ABC transporters; path:map03070 Bacterial secretion system;…
Sgoreaui_1	Sgoreaui_9	40	path:map01100 Metabolic pathways; path:map01230 Biosynthesis of amino acids; path:map01130 Biosynthesis of antibiotics; path:map04142 Lysosome; path:map01110 Biosynthesis of secondary metabolites; path:map01120 Microbial metabolism in diverse environments; path:map02020 Two-component system; path:map01200 Carbon metabolism; path:map02010 ABC transporters; path:map03070 Bacterial secretion system;…
Sgoreaui_1	Sgoreaui_9	37	path:map01100 Metabolic pathways; path:map01230 Biosynthesis of amino acids; path:map01130 Biosynthesis of antibiotics; path:map04142 Lysosome; path:map01110 Biosynthesis of secondary metabolites; path:map01120 Microbial metabolism in diverse environments; path:map02020 Two-component system; path:map01200 Carbon metabolism; path:map02010 ABC transporters; path:map03070 Bacterial secretion system;…
Sgoreaui_1	Sgoreaui_9	35	path:map01100 Metabolic pathways; path:map01230 Biosynthesis of amino acids; path:map01130 Biosynthesis of antibiotics; path:map04142 Lysosome; path:map01110 Biosynthesis of secondary metabolites; path:map01120 Microbial metabolism in diverse environments; path:map02020 Two-component system; path:map01200 Carbon metabolism; path:map02010 ABC transporters; path:map03070 Bacterial secretion system;…
Sgoreaui_1	Sgoreaui_9	31	path:map01100 Metabolic pathways; path:map01230 Biosynthesis of amino acids; path:map01130 Biosynthesis of antibiotics; path:map04142 Lysosome; path:map01110 Biosynthesis of secondary metabolites; path:map01120 Microbial metabolism in diverse environments; path:map02020 Two-component system; path:map01200 Carbon metabolism; path:map02010 ABC transporters; path:map03070 Bacterial secretion system;…
Sgoreaui_1	Sgoreaui_9	31	path:map01100 Metabolic pathways; path:map01230 Biosynthesis of amino acids; path:map01130 Biosynthesis of antibiotics; path:map04142 Lysosome; path:map01110 Biosynthesis of secondary metabolites; path:map01120 Microbial metabolism in diverse environments; path:map02020 Two-component system; path:map01200 Carbon metabolism; path:map02010 ABC transporters; path:map03070 Bacterial secretion system;…
Sgoreaui_1	Sgoreaui_9	30	path:map01100 Metabolic pathways; path:map01230 Biosynthesis of amino acids; path:map01130 Biosynthesis of antibiotics; path:map04142 Lysosome; path:map01110 Biosynthesis of secondary metabolites; path:map01120 Microbial metabolism in diverse environments; path:map02020 Two-component system; path:map01200 Carbon metabolism; path:map02010 ABC transporters; path:map03070 Bacterial secretion system;…
Sgoreaui_1	Sgoreaui_9	28	path:map01100 Metabolic pathways; path:map01230 Biosynthesis of amino acids; path:map01130 Biosynthesis of antibiotics; path:map04142 Lysosome; path:map01110 Biosynthesis of secondary metabolites; path:map01120 Microbial metabolism in diverse environments; path:map02020 Two-component system; path:map01200 Carbon metabolism; path:map02010 ABC transporters; path:map03070 Bacterial secretion system;…
Sgoreaui_1	Sgoreaui_9	26	path:map01100 Metabolic pathways; path:map01230 Biosynthesis of amino acids; path:map01130 Biosynthesis of antibiotics; path:map04142 Lysosome; path:map01110 Biosynthesis of secondary metabolites; path:map01120 Microbial metabolism in diverse environments; path:map02020 Two-component system; path:map01200 Carbon metabolism; path:map02010 ABC transporters; path:map03070 Bacterial secretion system;…
Sgoreaui_1	Sgoreaui_9	25	path:map01100 Metabolic pathways; path:map01230 Biosynthesis of amino acids; path:map01130 Biosynthesis of antibiotics; path:map04142 Lysosome; path:map01110 Biosynthesis of secondary metabolites; path:map01120 Microbial metabolism in diverse environments; path:map02020 Two-component system; path:map01200 Carbon metabolism; path:map02010 ABC transporters; path:map03070 Bacterial secretion system;…
Sgoreaui_1	Sgoreaui_9	25	path:map01100 Metabolic pathways; path:map01230 Biosynthesis of amino acids; path:map01130 Biosynthesis of antibiotics; path:map04142 Lysosome; path:map01110 Biosynthesis of secondary metabolites; path:map01120 Microbial metabolism in diverse environments; path:map02020 Two-component system; path:map01200 Carbon metabolism; path:map02010 ABC transporters; path:map03070 Bacterial secretion system;…
Sgoreaui_1	Sgoreaui_9	24	path:map01100 Metabolic pathways; path:map01230 Biosynthesis of amino acids; path:map01130 Biosynthesis of antibiotics; path:map04142 Lysosome; path:map01110 Biosynthesis of secondary metabolites; path:map01120 Microbial metabolism in diverse environments; path:map02020 Two-component system; path:map01200 Carbon metabolism; path:map02010 ABC transporters; path:map03070 Bacterial secretion system;…
Sgoreaui_1	Sgoreaui_9	22	path:map01100 Metabolic pathways; path:map01230 Biosynthesis of amino acids; path:map01130 Biosynthesis of antibiotics; path:map04142 Lysosome; path:map01110 Biosynthesis of secondary metabolites; path:map01120 Microbial metabolism in diverse environments; path:map02020 Two-component system; path:map01200 Carbon metabolism; path:map02010 ABC transporters; path:map03070 Bacterial secretion system;…
Sgoreaui_1	Sgoreaui_9	20	path:map01100 Metabolic pathways; path:map01230 Biosynthesis of amino acids; path:map01130 Biosynthesis of antibiotics; path:map04142 Lysosome; path:map01110 Biosynthesis of secondary metabolites; path:map01120 Microbial metabolism in diverse environments; path:map02020 Two-component system; path:map01200 Carbon metabolism; path:map02010 ABC transporters; path:map03070 Bacterial secretion system;…
Sgoreaui_1	Sgoreaui_9	19	path:map01100 Metabolic pathways; path:map01230 Biosynthesis of amino acids; path:map01130 Biosynthesis of antibiotics; path:map04142 Lysosome; path:map01110 Biosynthesis of secondary metabolites; path:map01120 Microbial metabolism in diverse environments; path:map02020 Two-component system; path:map01200 Carbon metabolism; path:map02010 ABC transporters; path:map03070 Bacterial secretion system;…
Sgoreaui_1	Sgoreaui_9	18	path:map01100 Metabolic pathways; path:map01230 Biosynthesis of amino acids; path:map01130 Biosynthesis of antibiotics; path:map04142 Lysosome; path:map01110 Biosynthesis of secondary metabolites; path:map01120 Microbial metabolism in diverse environments; path:map02020 Two-component system; path:map01200 Carbon metabolism; path:map02010 ABC transporters; path:map03070 Bacterial secretion system;…
Sgoreaui_1	Sgoreaui_9	18	path:map01100 Metabolic pathways; path:map01230 Biosynthesis of amino acids; path:map01130 Biosynthesis of antibiotics; path:map04142 Lysosome; path:map01110 Biosynthesis of secondary metabolites; path:map01120 Microbial metabolism in diverse environments; path:map02020 Two-component system; path:map01200 Carbon metabolism; path:map02010 ABC transporters; path:map03070 Bacterial secretion system;…
Sgoreaui_1	Sgoreaui_9	18	path:map01100 Metabolic pathways; path:map01230 Biosynthesis of amino acids; path:map01130 Biosynthesis of antibiotics; path:map04142 Lysosome; path:map01110 Biosynthesis of secondary metabolites; path:map01120 Microbial metabolism in diverse environments; path:map02020 Two-component system; path:map01200 Carbon metabolism; path:map02010 ABC transporters; path:map03070 Bacterial secretion system;…
Sgoreaui_1	Sgoreaui_9	18	path:map01100 Metabolic pathways; path:map01230 Biosynthesis of amino acids; path:map01130 Biosynthesis of antibiotics; path:map04142 Lysosome; path:map01110 Biosynthesis of secondary metabolites; path:map01120 Microbial metabolism in diverse environments; path:map02020 Two-component system; path:map01200 Carbon metabolism; path:map02010 ABC transporters; path:map03070 Bacterial secretion system;…
Sgoreaui_1	Sgoreaui_9	17	path:map01100 Metabolic pathways; path:map01230 Biosynthesis of amino acids; path:map01130 Biosynthesis of antibiotics; path:map04142 Lysosome; path:map01110 Biosynthesis of secondary metabolites; path:map01120 Microbial metabolism in diverse environments; path:map02020 Two-component system; path:map01200 Carbon metabolism; path:map02010 ABC transporters; path:map03070 Bacterial secretion system;…
Sgoreaui_1	Sgoreaui_9	17	path:map01100 Metabolic pathways; path:map01230 Biosynthesis of amino acids; path:map01130 Biosynthesis of antibiotics; path:map04142 Lysosome; path:map01110 Biosynthesis of secondary metabolites; path:map01120 Microbial metabolism in diverse environments; path:map02020 Two-component system; path:map01200 Carbon metabolism; path:map02010 ABC transporters; path:map03070 Bacterial secretion system;…
Sgoreaui_1	Sgoreaui_9	17	path:map01100 Metabolic pathways; path:map01230 Biosynthesis of amino acids; path:map01130 Biosynthesis of antibiotics; path:map04142 Lysosome; path:map01110 Biosynthesis of secondary metabolites; path:map01120 Microbial metabolism in diverse environments; path:map02020 Two-component system; path:map01200 Carbon metabolism; path:map02010 ABC transporters; path:map03070 Bacterial secretion system;…
Sgoreaui_1	Sgoreaui_9	17	path:map01100 Metabolic pathways; path:map01230 Biosynthesis of amino acids; path:map01130 Biosynthesis of antibiotics; path:map04142 Lysosome; path:map01110 Biosynthesis of secondary metabolites; path:map01120 Microbial metabolism in diverse environments; path:map02020 Two-component system; path:map01200 Carbon metabolism; path:map02010 ABC transporters; path:map03070 Bacterial secretion system;…
Sgoreaui_1	Sgoreaui_9	17	path:map01100 Metabolic pathways; path:map01230 Biosynthesis of amino acids; path:map01130 Biosynthesis of antibiotics; path:map04142 Lysosome; path:map01110 Biosynthesis of secondary metabolites; path:map01120 Microbial metabolism in diverse environments; path:map02020 Two-component system; path:map01200 Carbon metabolism; path:map02010 ABC transporters; path:map03070 Bacterial secretion system;…
Sgoreaui_1	Sgoreaui_9	16	path:map01100 Metabolic pathways; path:map01230 Biosynthesis of amino acids; path:map01130 Biosynthesis of antibiotics; path:map04142 Lysosome; path:map01110 Biosynthesis of secondary metabolites; path:map01120 Microbial metabolism in diverse environments; path:map02020 Two-component system; path:map01200 Carbon metabolism; path:map02010 ABC transporters; path:map03070 Bacterial secretion system;…
Sgoreaui_1	Sgoreaui_9	15	path:map01100 Metabolic pathways; path:map01230 Biosynthesis of amino acids; path:map01130 Biosynthesis of antibiotics; path:map04142 Lysosome; path:map01110 Biosynthesis of secondary metabolites; path:map01120 Microbial metabolism in diverse environments; path:map02020 Two-component system; path:map01200 Carbon metabolism; path:map02010 ABC transporters; path:map03070 Bacterial secretion system;…
Sgoreaui_1	Sgoreaui_9	14	path:map01100 Metabolic pathways; path:map01230 Biosynthesis of amino acids; path:map01130 Biosynthesis of antibiotics; path:map04142 Lysosome; path:map01110 Biosynthesis of secondary metabolites; path:map01120 Microbial metabolism in diverse environments; path:map02020 Two-component system; path:map01200 Carbon metabolism; path:map02010 ABC transporters; path:map03070 Bacterial secretion system;…
Sgoreaui_1	Sgoreaui_9	14	path:map01100 Metabolic pathways; path:map01230 Biosynthesis of amino acids; path:map01130 Biosynthesis of antibiotics; path:map04142 Lysosome; path:map01110 Biosynthesis of secondary metabolites; path:map01120 Microbial metabolism in diverse environments; path:map02020 Two-component system; path:map01200 Carbon metabolism; path:map02010 ABC transporters; path:map03070 Bacterial secretion system;…
Sgoreaui_1	Sgoreaui_9	14	path:map01100 Metabolic pathways; path:map01230 Biosynthesis of amino acids; path:map01130 Biosynthesis of antibiotics; path:map04142 Lysosome; path:map01110 Biosynthesis of secondary metabolites; path:map01120 Microbial metabolism in diverse environments; path:map02020 Two-component system; path:map01200 Carbon metabolism; path:map02010 ABC transporters; path:map03070 Bacterial secretion system;…
Sgoreaui_1	Sgoreaui_9	14	path:map01100 Metabolic pathways; path:map01230 Biosynthesis of amino acids; path:map01130 Biosynthesis of antibiotics; path:map04142 Lysosome; path:map01110 Biosynthesis of secondary metabolites; path:map01120 Microbial metabolism in diverse environments; path:map02020 Two-component system; path:map01200 Carbon metabolism; path:map02010 ABC transporters; path:map03070 Bacterial secretion system;…
Sgoreaui_1	Sgoreaui_9	13	path:map01100 Metabolic pathways; path:map01230 Biosynthesis of amino acids; path:map01130 Biosynthesis of antibiotics; path:map04142 Lysosome; path:map01110 Biosynthesis of secondary metabolites; path:map01120 Microbial metabolism in diverse environments; path:map02020 Two-component system; path:map01200 Carbon metabolism; path:map02010 ABC transporters; path:map03070 Bacterial secretion system;…
Sgoreaui_1	Sgoreaui_9	13	path:map01100 Metabolic pathways; path:map01230 Biosynthesis of amino acids; path:map01130 Biosynthesis of antibiotics; path:map04142 Lysosome; path:map01110 Biosynthesis of secondary metabolites; path:map01120 Microbial metabolism in diverse environments; path:map02020 Two-component system; path:map01200 Carbon metabolism; path:map02010 ABC transporters; path:map03070 Bacterial secretion system;…
Sgoreaui_1	Sgoreaui_9	13	path:map01100 Metabolic pathways; path:map01230 Biosynthesis of amino acids; path:map01130 Biosynthesis of antibiotics; path:map04142 Lysosome; path:map01110 Biosynthesis of secondary metabolites; path:map01120 Microbial metabolism in diverse environments; path:map02020 Two-component system; path:map01200 Carbon metabolism; path:map02010 ABC transporters; path:map03070 Bacterial secretion system;…
Sgoreaui_1	Sgoreaui_9	13	path:map01100 Metabolic pathways; path:map01230 Biosynthesis of amino acids; path:map01130 Biosynthesis of antibiotics; path:map04142 Lysosome; path:map01110 Biosynthesis of secondary metabolites; path:map01120 Microbial metabolism in diverse environments; path:map02020 Two-component system; path:map01200 Carbon metabolism; path:map02010 ABC transporters; path:map03070 Bacterial secretion system;…
Sgoreaui_1	Sgoreaui_9	12	path:map01100 Metabolic pathways; path:map01230 Biosynthesis of amino acids; path:map01130 Biosynthesis of antibiotics; path:map04142 Lysosome; path:map01110 Biosynthesis of secondary metabolites; path:map01120 Microbial metabolism in diverse environments; path:map02020 Two-component system; path:map01200 Carbon metabolism; path:map02010 ABC transporters; path:map03070 Bacterial secretion system;…
Sgoreaui_1	Sgoreaui_9	12	path:map01100 Metabolic pathways; path:map01230 Biosynthesis of amino acids; path:map01130 Biosynthesis of antibiotics; path:map04142 Lysosome; path:map01110 Biosynthesis of secondary metabolites; path:map01120 Microbial metabolism in diverse environments; path:map02020 Two-component system; path:map01200 Carbon metabolism; path:map02010 ABC transporters; path:map03070 Bacterial secretion system;…
Sgoreaui_1	Sgoreaui_9	12	path:map01100 Metabolic pathways; path:map01230 Biosynthesis of amino acids; path:map01130 Biosynthesis of antibiotics; path:map04142 Lysosome; path:map01110 Biosynthesis of secondary metabolites; path:map01120 Microbial metabolism in diverse environments; path:map02020 Two-component system; path:map01200 Carbon metabolism; path:map02010 ABC transporters; path:map03070 Bacterial secretion system;…
Sgoreaui_1	Sgoreaui_9	12	path:map01100 Metabolic pathways; path:map01230 Biosynthesis of amino acids; path:map01130 Biosynthesis of antibiotics; path:map04142 Lysosome; path:map01110 Biosynthesis of secondary metabolites; path:map01120 Microbial metabolism in diverse environments; path:map02020 Two-component system; path:map01200 Carbon metabolism; path:map02010 ABC transporters; path:map03070 Bacterial secretion system;…
Sgoreaui_1	Sgoreaui_9	11	path:map01100 Metabolic pathways; path:map01230 Biosynthesis of amino acids; path:map01130 Biosynthesis of antibiotics; path:map04142 Lysosome; path:map01110 Biosynthesis of secondary metabolites; path:map01120 Microbial metabolism in diverse environments; path:map02020 Two-component system; path:map01200 Carbon metabolism; path:map02010 ABC transporters; path:map03070 Bacterial secretion system;…
Sgoreaui_1	Sgoreaui_9	11	path:map01100 Metabolic pathways; path:map01230 Biosynthesis of amino acids; path:map01130 Biosynthesis of antibiotics; path:map04142 Lysosome; path:map01110 Biosynthesis of secondary metabolites; path:map01120 Microbial metabolism in diverse environments; path:map02020 Two-component system; path:map01200 Carbon metabolism; path:map02010 ABC transporters; path:map03070 Bacterial secretion system;…
Sgoreaui_1	Sgoreaui_9	11	path:map01100 Metabolic pathways; path:map01230 Biosynthesis of amino acids; path:map01130 Biosynthesis of antibiotics; path:map04142 Lysosome; path:map01110 Biosynthesis of secondary metabolites; path:map01120 Microbial metabolism in diverse environments; path:map02020 Two-component system; path:map01200 Carbon metabolism; path:map02010 ABC transporters; path:map03070 Bacterial secretion system;…
Sgoreaui_1	Sgoreaui_9	10	path:map01100 Metabolic pathways; path:map01230 Biosynthesis of amino acids; path:map01130 Biosynthesis of antibiotics; path:map04142 Lysosome; path:map01110 Biosynthesis of secondary metabolites; path:map01120 Microbial metabolism in diverse environments; path:map02020 Two-component system; path:map01200 Carbon metabolism; path:map02010 ABC transporters; path:map03070 Bacterial secretion system;…
Sgoreaui_1	Sgoreaui_9	10	path:map01100 Metabolic pathways; path:map01230 Biosynthesis of amino acids; path:map01130 Biosynthesis of antibiotics; path:map04142 Lysosome; path:map01110 Biosynthesis of secondary metabolites; path:map01120 Microbial metabolism in diverse environments; path:map02020 Two-component system; path:map01200 Carbon metabolism; path:map02010 ABC transporters; path:map03070 Bacterial secretion system;…
Sgoreaui_1	Sgoreaui_9	10	path:map01100 Metabolic pathways; path:map01230 Biosynthesis of amino acids; path:map01130 Biosynthesis of antibiotics; path:map04142 Lysosome; path:map01110 Biosynthesis of secondary metabolites; path:map01120 Microbial metabolism in diverse environments; path:map02020 Two-component system; path:map01200 Carbon metabolism; path:map02010 ABC transporters; path:map03070 Bacterial secretion system;…
Sgoreaui_1	Sgoreaui_9	10	path:map01100 Metabolic pathways; path:map01230 Biosynthesis of amino acids; path:map01130 Biosynthesis of antibiotics; path:map04142 Lysosome; path:map01110 Biosynthesis of secondary metabolites; path:map01120 Microbial metabolism in diverse environments; path:map02020 Two-component system; path:map01200 Carbon metabolism; path:map02010 ABC transporters; path:map03070 Bacterial secretion system;…
Sgoreaui_1	Sgoreaui_9	10	path:map01100 Metabolic pathways; path:map01230 Biosynthesis of amino acids; path:map01130 Biosynthesis of antibiotics; path:map04142 Lysosome; path:map01110 Biosynthesis of secondary metabolites; path:map01120 Microbial metabolism in diverse environments; path:map02020 Two-component system; path:map01200 Carbon metabolism; path:map02010 ABC transporters; path:map03070 Bacterial secretion system;…
Sgoreaui_1	Sgoreaui_9	10	path:map01100 Metabolic pathways; path:map01230 Biosynthesis of amino acids; path:map01130 Biosynthesis of antibiotics; path:map04142 Lysosome; path:map01110 Biosynthesis of secondary metabolites; path:map01120 Microbial metabolism in diverse environments; path:map02020 Two-component system; path:map01200 Carbon metabolism; path:map02010 ABC transporters; path:map03070 Bacterial secretion system;…
Sgoreaui_1	Sgoreaui_9	9	path:map01100 Metabolic pathways; path:map01230 Biosynthesis of amino acids; path:map01130 Biosynthesis of antibiotics; path:map04142 Lysosome; path:map01110 Biosynthesis of secondary metabolites; path:map01120 Microbial metabolism in diverse environments; path:map02020 Two-component system; path:map01200 Carbon metabolism; path:map02010 ABC transporters; path:map03070 Bacterial secretion system;…
Sgoreaui_1	Sgoreaui_9	9	path:map01100 Metabolic pathways; path:map01230 Biosynthesis of amino acids; path:map01130 Biosynthesis of antibiotics; path:map04142 Lysosome; path:map01110 Biosynthesis of secondary metabolites; path:map01120 Microbial metabolism in diverse environments; path:map02020 Two-component system; path:map01200 Carbon metabolism; path:map02010 ABC transporters; path:map03070 Bacterial secretion system;…
Sgoreaui_1	Sgoreaui_9	9	path:map01100 Metabolic pathways; path:map01230 Biosynthesis of amino acids; path:map01130 Biosynthesis of antibiotics; path:map04142 Lysosome; path:map01110 Biosynthesis of secondary metabolites; path:map01120 Microbial metabolism in diverse environments; path:map02020 Two-component system; path:map01200 Carbon metabolism; path:map02010 ABC transporters; path:map03070 Bacterial secretion system;…
Sgoreaui_1	Sgoreaui_9	8	path:map01100 Metabolic pathways; path:map01230 Biosynthesis of amino acids; path:map01130 Biosynthesis of antibiotics; path:map04142 Lysosome; path:map01110 Biosynthesis of secondary metabolites; path:map01120 Microbial metabolism in diverse environments; path:map02020 Two-component system; path:map01200 Carbon metabolism; path:map02010 ABC transporters; path:map03070 Bacterial secretion system;…
Sgoreaui_1	Sgoreaui_9	8	path:map01100 Metabolic pathways; path:map01230 Biosynthesis of amino acids; path:map01130 Biosynthesis of antibiotics; path:map04142 Lysosome; path:map01110 Biosynthesis of secondary metabolites; path:map01120 Microbial metabolism in diverse environments; path:map02020 Two-component system; path:map01200 Carbon metabolism; path:map02010 ABC transporters; path:map03070 Bacterial secretion system;…
Sgoreaui_1	Sgoreaui_9	8	path:map01100 Metabolic pathways; path:map01230 Biosynthesis of amino acids; path:map01130 Biosynthesis of antibiotics; path:map04142 Lysosome; path:map01110 Biosynthesis of secondary metabolites; path:map01120 Microbial metabolism in diverse environments; path:map02020 Two-component system; path:map01200 Carbon metabolism; path:map02010 ABC transporters; path:map03070 Bacterial secretion system;…
Sgoreaui_1	Sgoreaui_9	8	path:map01100 Metabolic pathways; path:map01230 Biosynthesis of amino acids; path:map01130 Biosynthesis of antibiotics; path:map04142 Lysosome; path:map01110 Biosynthesis of secondary metabolites; path:map01120 Microbial metabolism in diverse environments; path:map02020 Two-component system; path:map01200 Carbon metabolism; path:map02010 ABC transporters; path:map03070 Bacterial secretion system;…
Sgoreaui_1	Sgoreaui_9	8	path:map01100 Metabolic pathways; path:map01230 Biosynthesis of amino acids; path:map01130 Biosynthesis of antibiotics; path:map04142 Lysosome; path:map01110 Biosynthesis of secondary metabolites; path:map01120 Microbial metabolism in diverse environments; path:map02020 Two-component system; path:map01200 Carbon metabolism; path:map02010 ABC transporters; path:map03070 Bacterial secretion system;…
Sgoreaui_1	Sgoreaui_9	8	path:map01100 Metabolic pathways; path:map01230 Biosynthesis of amino acids; path:map01130 Biosynthesis of antibiotics; path:map04142 Lysosome; path:map01110 Biosynthesis of secondary metabolites; path:map01120 Microbial metabolism in diverse environments; path:map02020 Two-component system; path:map01200 Carbon metabolism; path:map02010 ABC transporters; path:map03070 Bacterial secretion system;…
Sgoreaui_1	Sgoreaui_9	8	path:map01100 Metabolic pathways; path:map01230 Biosynthesis of amino acids; path:map01130 Biosynthesis of antibiotics; path:map04142 Lysosome; path:map01110 Biosynthesis of secondary metabolites; path:map01120 Microbial metabolism in diverse environments; path:map02020 Two-component system; path:map01200 Carbon metabolism; path:map02010 ABC transporters; path:map03070 Bacterial secretion system;…
Sgoreaui_1	Sgoreaui_9	7	path:map01100 Metabolic pathways; path:map01230 Biosynthesis of amino acids; path:map01130 Biosynthesis of antibiotics; path:map04142 Lysosome; path:map01110 Biosynthesis of secondary metabolites; path:map01120 Microbial metabolism in diverse environments; path:map02020 Two-component system; path:map01200 Carbon metabolism; path:map02010 ABC transporters; path:map03070 Bacterial secretion system;…
Sgoreaui_1	Sgoreaui_9	7	path:map01100 Metabolic pathways; path:map01230 Biosynthesis of amino acids; path:map01130 Biosynthesis of antibiotics; path:map04142 Lysosome; path:map01110 Biosynthesis of secondary metabolites; path:map01120 Microbial metabolism in diverse environments; path:map02020 Two-component system; path:map01200 Carbon metabolism; path:map02010 ABC transporters; path:map03070 Bacterial secretion system;…
Sgoreaui_1	Sgoreaui_9	7	path:map01100 Metabolic pathways; path:map01230 Biosynthesis of amino acids; path:map01130 Biosynthesis of antibiotics; path:map04142 Lysosome; path:map01110 Biosynthesis of secondary metabolites; path:map01120 Microbial metabolism in diverse environments; path:map02020 Two-component system; path:map01200 Carbon metabolism; path:map02010 ABC transporters; path:map03070 Bacterial secretion system;…
Sgoreaui_1	Sgoreaui_9	7	path:map01100 Metabolic pathways; path:map01230 Biosynthesis of amino acids; path:map01130 Biosynthesis of antibiotics; path:map04142 Lysosome; path:map01110 Biosynthesis of secondary metabolites; path:map01120 Microbial metabolism in diverse environments; path:map02020 Two-component system; path:map01200 Carbon metabolism; path:map02010 ABC transporters; path:map03070 Bacterial secretion system;…
Sgoreaui_1	Sgoreaui_9	7	path:map01100 Metabolic pathways; path:map01230 Biosynthesis of amino acids; path:map01130 Biosynthesis of antibiotics; path:map04142 Lysosome; path:map01110 Biosynthesis of secondary metabolites; path:map01120 Microbial metabolism in diverse environments; path:map02020 Two-component system; path:map01200 Carbon metabolism; path:map02010 ABC transporters; path:map03070 Bacterial secretion system;…
Sgoreaui_1	Sgoreaui_9	7	path:map01100 Metabolic pathways; path:map01230 Biosynthesis of amino acids; path:map01130 Biosynthesis of antibiotics; path:map04142 Lysosome; path:map01110 Biosynthesis of secondary metabolites; path:map01120 Microbial metabolism in diverse environments; path:map02020 Two-component system; path:map01200 Carbon metabolism; path:map02010 ABC transporters; path:map03070 Bacterial secretion system;…
Sgoreaui_1	Sgoreaui_9	7	path:map01100 Metabolic pathways; path:map01230 Biosynthesis of amino acids; path:map01130 Biosynthesis of antibiotics; path:map04142 Lysosome; path:map01110 Biosynthesis of secondary metabolites; path:map01120 Microbial metabolism in diverse environments; path:map02020 Two-component system; path:map01200 Carbon metabolism; path:map02010 ABC transporters; path:map03070 Bacterial secretion system;…
Sgoreaui_1	Sgoreaui_9	7	path:map01100 Metabolic pathways; path:map01230 Biosynthesis of amino acids; path:map01130 Biosynthesis of antibiotics; path:map04142 Lysosome; path:map01110 Biosynthesis of secondary metabolites; path:map01120 Microbial metabolism in diverse environments; path:map02020 Two-component system; path:map01200 Carbon metabolism; path:map02010 ABC transporters; path:map03070 Bacterial secretion system;…
Sgoreaui_1	Sgoreaui_9	7	path:map01100 Metabolic pathways; path:map01230 Biosynthesis of amino acids; path:map01130 Biosynthesis of antibiotics; path:map04142 Lysosome; path:map01110 Biosynthesis of secondary metabolites; path:map01120 Microbial metabolism in diverse environments; path:map02020 Two-component system; path:map01200 Carbon metabolism; path:map02010 ABC transporters; path:map03070 Bacterial secretion system;…
Sgoreaui_1	Sgoreaui_9	7	path:map01100 Metabolic pathways; path:map01230 Biosynthesis of amino acids; path:map01130 Biosynthesis of antibiotics; path:map04142 Lysosome; path:map01110 Biosynthesis of secondary metabolites; path:map01120 Microbial metabolism in diverse environments; path:map02020 Two-component system; path:map01200 Carbon metabolism; path:map02010 ABC transporters; path:map03070 Bacterial secretion system;…
Sgoreaui_1	Sgoreaui_9	7	path:map01100 Metabolic pathways; path:map01230 Biosynthesis of amino acids; path:map01130 Biosynthesis of antibiotics; path:map04142 Lysosome; path:map01110 Biosynthesis of secondary metabolites; path:map01120 Microbial metabolism in diverse environments; path:map02020 Two-component system; path:map01200 Carbon metabolism; path:map02010 ABC transporters; path:map03070 Bacterial secretion system;…
Sgoreaui_1	Sgoreaui_9	6	path:map01100 Metabolic pathways; path:map01230 Biosynthesis of amino acids; path:map01130 Biosynthesis of antibiotics; path:map04142 Lysosome; path:map01110 Biosynthesis of secondary metabolites; path:map01120 Microbial metabolism in diverse environments; path:map02020 Two-component system; path:map01200 Carbon metabolism; path:map02010 ABC transporters; path:map03070 Bacterial secretion system;…
Sgoreaui_1	Sgoreaui_9	6	path:map01100 Metabolic pathways; path:map01230 Biosynthesis of amino acids; path:map01130 Biosynthesis of antibiotics; path:map04142 Lysosome; path:map01110 Biosynthesis of secondary metabolites; path:map01120 Microbial metabolism in diverse environments; path:map02020 Two-component system; path:map01200 Carbon metabolism; path:map02010 ABC transporters; path:map03070 Bacterial secretion system;…
Sgoreaui_1	Sgoreaui_9	6	path:map01100 Metabolic pathways; path:map01230 Biosynthesis of amino acids; path:map01130 Biosynthesis of antibiotics; path:map04142 Lysosome; path:map01110 Biosynthesis of secondary metabolites; path:map01120 Microbial metabolism in diverse environments; path:map02020 Two-component system; path:map01200 Carbon metabolism; path:map02010 ABC transporters; path:map03070 Bacterial secretion system;…
Sgoreaui_1037	Sgoreaui_15	9	N/A
Sgoreaui_1037	Sgoreaui_15	6	N/A
Sgoreaui_1037	Sgoreaui_160	6	N/A
Sgoreaui_1037	Sgoreaui_172	6	N/A
Sgoreaui_1037	Sgoreaui_19	7	N/A
Sgoreaui_1037	Sgoreaui_20	7	N/A
Sgoreaui_1037	Sgoreaui_20	7	N/A
Sgoreaui_1037	Sgoreaui_20	6	N/A
Sgoreaui_1037	Sgoreaui_216	6	N/A
Sgoreaui_1037	Sgoreaui_216	6	N/A
Sgoreaui_1037	Sgoreaui_241	6	N/A
Sgoreaui_1037	Sgoreaui_25	10	N/A
Sgoreaui_1037	Sgoreaui_25	6	N/A
Sgoreaui_1037	Sgoreaui_39	7	N/A
Sgoreaui_1037	Sgoreaui_3998	6	N/A
Sgoreaui_1037	Sgoreaui_4	13	path:map01100 Metabolic pathways; path:map01230 Biosynthesis of amino acids; path:map01110 Biosynthesis of secondary metabolites; path:map00970 Aminoacyl-tRNA biosynthesis; path:map01130 Biosynthesis of antibiotics; path:map02020 Two-component system; path:map01120 Microbial metabolism in diverse environments; path:map01200 Carbon metabolism; path:map01212 Fatty acid metabolism; path:map02010 ABC…
Sgoreaui_1037	Sgoreaui_4	11	path:map01100 Metabolic pathways; path:map01230 Biosynthesis of amino acids; path:map01110 Biosynthesis of secondary metabolites; path:map00970 Aminoacyl-tRNA biosynthesis; path:map01130 Biosynthesis of antibiotics; path:map02020 Two-component system; path:map01120 Microbial metabolism in diverse environments; path:map01200 Carbon metabolism; path:map01212 Fatty acid metabolism; path:map02010 ABC…
Sgoreaui_1037	Sgoreaui_4	11	path:map01100 Metabolic pathways; path:map01230 Biosynthesis of amino acids; path:map01110 Biosynthesis of secondary metabolites; path:map00970 Aminoacyl-tRNA biosynthesis; path:map01130 Biosynthesis of antibiotics; path:map02020 Two-component system; path:map01120 Microbial metabolism in diverse environments; path:map01200 Carbon metabolism; path:map01212 Fatty acid metabolism; path:map02010 ABC…
Sgoreaui_1037	Sgoreaui_4	9	path:map01100 Metabolic pathways; path:map01230 Biosynthesis of amino acids; path:map01110 Biosynthesis of secondary metabolites; path:map00970 Aminoacyl-tRNA biosynthesis; path:map01130 Biosynthesis of antibiotics; path:map02020 Two-component system; path:map01120 Microbial metabolism in diverse environments; path:map01200 Carbon metabolism; path:map01212 Fatty acid metabolism; path:map02010 ABC…
Sgoreaui_1037	Sgoreaui_4	9	path:map01100 Metabolic pathways; path:map01230 Biosynthesis of amino acids; path:map01110 Biosynthesis of secondary metabolites; path:map00970 Aminoacyl-tRNA biosynthesis; path:map01130 Biosynthesis of antibiotics; path:map02020 Two-component system; path:map01120 Microbial metabolism in diverse environments; path:map01200 Carbon metabolism; path:map01212 Fatty acid metabolism; path:map02010 ABC…
Sgoreaui_1037	Sgoreaui_4	9	path:map01100 Metabolic pathways; path:map01230 Biosynthesis of amino acids; path:map01110 Biosynthesis of secondary metabolites; path:map00970 Aminoacyl-tRNA biosynthesis; path:map01130 Biosynthesis of antibiotics; path:map02020 Two-component system; path:map01120 Microbial metabolism in diverse environments; path:map01200 Carbon metabolism; path:map01212 Fatty acid metabolism; path:map02010 ABC…
Sgoreaui_1037	Sgoreaui_4	9	path:map01100 Metabolic pathways; path:map01230 Biosynthesis of amino acids; path:map01110 Biosynthesis of secondary metabolites; path:map00970 Aminoacyl-tRNA biosynthesis; path:map01130 Biosynthesis of antibiotics; path:map02020 Two-component system; path:map01120 Microbial metabolism in diverse environments; path:map01200 Carbon metabolism; path:map01212 Fatty acid metabolism; path:map02010 ABC…
Sgoreaui_1037	Sgoreaui_4	8	path:map01100 Metabolic pathways; path:map01230 Biosynthesis of amino acids; path:map01110 Biosynthesis of secondary metabolites; path:map00970 Aminoacyl-tRNA biosynthesis; path:map01130 Biosynthesis of antibiotics; path:map02020 Two-component system; path:map01120 Microbial metabolism in diverse environments; path:map01200 Carbon metabolism; path:map01212 Fatty acid metabolism; path:map02010 ABC…
Sgoreaui_1037	Sgoreaui_4	7	path:map01100 Metabolic pathways; path:map01230 Biosynthesis of amino acids; path:map01110 Biosynthesis of secondary metabolites; path:map00970 Aminoacyl-tRNA biosynthesis; path:map01130 Biosynthesis of antibiotics; path:map02020 Two-component system; path:map01120 Microbial metabolism in diverse environments; path:map01200 Carbon metabolism; path:map01212 Fatty acid metabolism; path:map02010 ABC…
Sgoreaui_1037	Sgoreaui_4	7	path:map01100 Metabolic pathways; path:map01230 Biosynthesis of amino acids; path:map01110 Biosynthesis of secondary metabolites; path:map00970 Aminoacyl-tRNA biosynthesis; path:map01130 Biosynthesis of antibiotics; path:map02020 Two-component system; path:map01120 Microbial metabolism in diverse environments; path:map01200 Carbon metabolism; path:map01212 Fatty acid metabolism; path:map02010 ABC…
Sgoreaui_1037	Sgoreaui_4	7	path:map01100 Metabolic pathways; path:map01230 Biosynthesis of amino acids; path:map01110 Biosynthesis of secondary metabolites; path:map00970 Aminoacyl-tRNA biosynthesis; path:map01130 Biosynthesis of antibiotics; path:map02020 Two-component system; path:map01120 Microbial metabolism in diverse environments; path:map01200 Carbon metabolism; path:map01212 Fatty acid metabolism; path:map02010 ABC…
Sgoreaui_1037	Sgoreaui_4	6	path:map01100 Metabolic pathways; path:map01230 Biosynthesis of amino acids; path:map01110 Biosynthesis of secondary metabolites; path:map00970 Aminoacyl-tRNA biosynthesis; path:map01130 Biosynthesis of antibiotics; path:map02020 Two-component system; path:map01120 Microbial metabolism in diverse environments; path:map01200 Carbon metabolism; path:map01212 Fatty acid metabolism; path:map02010 ABC…
Sgoreaui_1037	Sgoreaui_5	6	path:map01100 Metabolic pathways; path:map01230 Biosynthesis of amino acids; path:map01212 Fatty acid metabolism; path:map00970 Aminoacyl-tRNA biosynthesis; path:map01110 Biosynthesis of secondary metabolites; path:map01120 Microbial metabolism in diverse environments; path:map04142 Lysosome; path:map01200 Carbon metabolism; path:map01130 Biosynthesis of antibiotics; path:map05111 Biofilm formati…
Sgoreaui_1037	Sgoreaui_7	8	N/A
Sgoreaui_1037	Sgoreaui_7	7	N/A
Sgoreaui_1037	Sgoreaui_7	6	N/A
Sgoreaui_1037	Sgoreaui_80	7	N/A
Sgoreaui_1037	Sgoreaui_80	7	N/A
Sgoreaui_109	Sgoreaui_113	7	N/A
Sgoreaui_109	Sgoreaui_15	8	N/A
Sgoreaui_109	Sgoreaui_15	8	N/A
Sgoreaui_109	Sgoreaui_15	7	N/A
Sgoreaui_109	Sgoreaui_15	6	N/A
Sgoreaui_109	Sgoreaui_16	6	N/A
Sgoreaui_109	Sgoreaui_160	8	N/A
Sgoreaui_109	Sgoreaui_160	7	N/A
Sgoreaui_109	Sgoreaui_172	6	N/A
Sgoreaui_109	Sgoreaui_2	11	path:map01100 Metabolic pathways; path:map01120 Microbial metabolism in diverse environments; path:map02010 ABC transporters; path:map01130 Biosynthesis of antibiotics; path:map01230 Biosynthesis of amino acids; path:map01200 Carbon metabolism; path:map01110 Biosynthesis of secondary metabolites; path:map02020 Two-component system; path:map05111 Biofilm formation - Vibrio cholerae; path:map04142 …
Sgoreaui_109	Sgoreaui_2	9	path:map01100 Metabolic pathways; path:map01120 Microbial metabolism in diverse environments; path:map02010 ABC transporters; path:map01130 Biosynthesis of antibiotics; path:map01230 Biosynthesis of amino acids; path:map01200 Carbon metabolism; path:map01110 Biosynthesis of secondary metabolites; path:map02020 Two-component system; path:map05111 Biofilm formation - Vibrio cholerae; path:map04142 …
Sgoreaui_109	Sgoreaui_2	9	path:map01100 Metabolic pathways; path:map01120 Microbial metabolism in diverse environments; path:map02010 ABC transporters; path:map01130 Biosynthesis of antibiotics; path:map01230 Biosynthesis of amino acids; path:map01200 Carbon metabolism; path:map01110 Biosynthesis of secondary metabolites; path:map02020 Two-component system; path:map05111 Biofilm formation - Vibrio cholerae; path:map04142 …
Sgoreaui_109	Sgoreaui_2	8	path:map01100 Metabolic pathways; path:map01120 Microbial metabolism in diverse environments; path:map02010 ABC transporters; path:map01130 Biosynthesis of antibiotics; path:map01230 Biosynthesis of amino acids; path:map01200 Carbon metabolism; path:map01110 Biosynthesis of secondary metabolites; path:map02020 Two-component system; path:map05111 Biofilm formation - Vibrio cholerae; path:map04142 …
Sgoreaui_109	Sgoreaui_2	8	path:map01100 Metabolic pathways; path:map01120 Microbial metabolism in diverse environments; path:map02010 ABC transporters; path:map01130 Biosynthesis of antibiotics; path:map01230 Biosynthesis of amino acids; path:map01200 Carbon metabolism; path:map01110 Biosynthesis of secondary metabolites; path:map02020 Two-component system; path:map05111 Biofilm formation - Vibrio cholerae; path:map04142 …
Sgoreaui_109	Sgoreaui_2	8	path:map01100 Metabolic pathways; path:map01120 Microbial metabolism in diverse environments; path:map02010 ABC transporters; path:map01130 Biosynthesis of antibiotics; path:map01230 Biosynthesis of amino acids; path:map01200 Carbon metabolism; path:map01110 Biosynthesis of secondary metabolites; path:map02020 Two-component system; path:map05111 Biofilm formation - Vibrio cholerae; path:map04142 …
Sgoreaui_109	Sgoreaui_2	7	path:map01100 Metabolic pathways; path:map01120 Microbial metabolism in diverse environments; path:map02010 ABC transporters; path:map01130 Biosynthesis of antibiotics; path:map01230 Biosynthesis of amino acids; path:map01200 Carbon metabolism; path:map01110 Biosynthesis of secondary metabolites; path:map02020 Two-component system; path:map05111 Biofilm formation - Vibrio cholerae; path:map04142 …
Sgoreaui_109	Sgoreaui_2	7	path:map01100 Metabolic pathways; path:map01120 Microbial metabolism in diverse environments; path:map02010 ABC transporters; path:map01130 Biosynthesis of antibiotics; path:map01230 Biosynthesis of amino acids; path:map01200 Carbon metabolism; path:map01110 Biosynthesis of secondary metabolites; path:map02020 Two-component system; path:map05111 Biofilm formation - Vibrio cholerae; path:map04142 …
Sgoreaui_109	Sgoreaui_2	7	path:map01100 Metabolic pathways; path:map01120 Microbial metabolism in diverse environments; path:map02010 ABC transporters; path:map01130 Biosynthesis of antibiotics; path:map01230 Biosynthesis of amino acids; path:map01200 Carbon metabolism; path:map01110 Biosynthesis of secondary metabolites; path:map02020 Two-component system; path:map05111 Biofilm formation - Vibrio cholerae; path:map04142 …
Sgoreaui_109	Sgoreaui_2	7	path:map01100 Metabolic pathways; path:map01120 Microbial metabolism in diverse environments; path:map02010 ABC transporters; path:map01130 Biosynthesis of antibiotics; path:map01230 Biosynthesis of amino acids; path:map01200 Carbon metabolism; path:map01110 Biosynthesis of secondary metabolites; path:map02020 Two-component system; path:map05111 Biofilm formation - Vibrio cholerae; path:map04142 …
Sgoreaui_109	Sgoreaui_2	7	path:map01100 Metabolic pathways; path:map01120 Microbial metabolism in diverse environments; path:map02010 ABC transporters; path:map01130 Biosynthesis of antibiotics; path:map01230 Biosynthesis of amino acids; path:map01200 Carbon metabolism; path:map01110 Biosynthesis of secondary metabolites; path:map02020 Two-component system; path:map05111 Biofilm formation - Vibrio cholerae; path:map04142 …
Sgoreaui_109	Sgoreaui_2	6	path:map01100 Metabolic pathways; path:map01120 Microbial metabolism in diverse environments; path:map02010 ABC transporters; path:map01130 Biosynthesis of antibiotics; path:map01230 Biosynthesis of amino acids; path:map01200 Carbon metabolism; path:map01110 Biosynthesis of secondary metabolites; path:map02020 Two-component system; path:map05111 Biofilm formation - Vibrio cholerae; path:map04142 …
Sgoreaui_109	Sgoreaui_2	6	path:map01100 Metabolic pathways; path:map01120 Microbial metabolism in diverse environments; path:map02010 ABC transporters; path:map01130 Biosynthesis of antibiotics; path:map01230 Biosynthesis of amino acids; path:map01200 Carbon metabolism; path:map01110 Biosynthesis of secondary metabolites; path:map02020 Two-component system; path:map05111 Biofilm formation - Vibrio cholerae; path:map04142 …
Sgoreaui_109	Sgoreaui_20	8	N/A
Sgoreaui_109	Sgoreaui_20	7	N/A
Sgoreaui_109	Sgoreaui_20	6	N/A
Sgoreaui_109	Sgoreaui_22	6	N/A
Sgoreaui_109	Sgoreaui_25	11	N/A
Sgoreaui_109	Sgoreaui_25	8	N/A
Sgoreaui_109	Sgoreaui_25	8	N/A
Sgoreaui_109	Sgoreaui_25	8	N/A
Sgoreaui_109	Sgoreaui_25	7	N/A
Sgoreaui_109	Sgoreaui_39	6	N/A
Sgoreaui_109	Sgoreaui_39	6	N/A
Sgoreaui_109	Sgoreaui_4	9	path:map01100 Metabolic pathways; path:map01230 Biosynthesis of amino acids; path:map01110 Biosynthesis of secondary metabolites; path:map00970 Aminoacyl-tRNA biosynthesis; path:map01130 Biosynthesis of antibiotics; path:map02020 Two-component system; path:map01120 Microbial metabolism in diverse environments; path:map01200 Carbon metabolism; path:map01212 Fatty acid metabolism; path:map02010 ABC…
Sgoreaui_109	Sgoreaui_4	9	path:map01100 Metabolic pathways; path:map01230 Biosynthesis of amino acids; path:map01110 Biosynthesis of secondary metabolites; path:map00970 Aminoacyl-tRNA biosynthesis; path:map01130 Biosynthesis of antibiotics; path:map02020 Two-component system; path:map01120 Microbial metabolism in diverse environments; path:map01200 Carbon metabolism; path:map01212 Fatty acid metabolism; path:map02010 ABC…
Sgoreaui_109	Sgoreaui_4	8	path:map01100 Metabolic pathways; path:map01230 Biosynthesis of amino acids; path:map01110 Biosynthesis of secondary metabolites; path:map00970 Aminoacyl-tRNA biosynthesis; path:map01130 Biosynthesis of antibiotics; path:map02020 Two-component system; path:map01120 Microbial metabolism in diverse environments; path:map01200 Carbon metabolism; path:map01212 Fatty acid metabolism; path:map02010 ABC…
Sgoreaui_109	Sgoreaui_4	8	path:map01100 Metabolic pathways; path:map01230 Biosynthesis of amino acids; path:map01110 Biosynthesis of secondary metabolites; path:map00970 Aminoacyl-tRNA biosynthesis; path:map01130 Biosynthesis of antibiotics; path:map02020 Two-component system; path:map01120 Microbial metabolism in diverse environments; path:map01200 Carbon metabolism; path:map01212 Fatty acid metabolism; path:map02010 ABC…
Sgoreaui_109	Sgoreaui_4	7	path:map01100 Metabolic pathways; path:map01230 Biosynthesis of amino acids; path:map01110 Biosynthesis of secondary metabolites; path:map00970 Aminoacyl-tRNA biosynthesis; path:map01130 Biosynthesis of antibiotics; path:map02020 Two-component system; path:map01120 Microbial metabolism in diverse environments; path:map01200 Carbon metabolism; path:map01212 Fatty acid metabolism; path:map02010 ABC…
Sgoreaui_109	Sgoreaui_4	7	path:map01100 Metabolic pathways; path:map01230 Biosynthesis of amino acids; path:map01110 Biosynthesis of secondary metabolites; path:map00970 Aminoacyl-tRNA biosynthesis; path:map01130 Biosynthesis of antibiotics; path:map02020 Two-component system; path:map01120 Microbial metabolism in diverse environments; path:map01200 Carbon metabolism; path:map01212 Fatty acid metabolism; path:map02010 ABC…
Sgoreaui_109	Sgoreaui_4	6	path:map01100 Metabolic pathways; path:map01230 Biosynthesis of amino acids; path:map01110 Biosynthesis of secondary metabolites; path:map00970 Aminoacyl-tRNA biosynthesis; path:map01130 Biosynthesis of antibiotics; path:map02020 Two-component system; path:map01120 Microbial metabolism in diverse environments; path:map01200 Carbon metabolism; path:map01212 Fatty acid metabolism; path:map02010 ABC…
Sgoreaui_109	Sgoreaui_5	10	path:map01100 Metabolic pathways; path:map01230 Biosynthesis of amino acids; path:map01212 Fatty acid metabolism; path:map00970 Aminoacyl-tRNA biosynthesis; path:map01110 Biosynthesis of secondary metabolites; path:map01120 Microbial metabolism in diverse environments; path:map04142 Lysosome; path:map01200 Carbon metabolism; path:map01130 Biosynthesis of antibiotics; path:map05111 Biofilm formati…
Sgoreaui_109	Sgoreaui_5	10	path:map01100 Metabolic pathways; path:map01230 Biosynthesis of amino acids; path:map01212 Fatty acid metabolism; path:map00970 Aminoacyl-tRNA biosynthesis; path:map01110 Biosynthesis of secondary metabolites; path:map01120 Microbial metabolism in diverse environments; path:map04142 Lysosome; path:map01200 Carbon metabolism; path:map01130 Biosynthesis of antibiotics; path:map05111 Biofilm formati…
Sgoreaui_109	Sgoreaui_5	8	path:map01100 Metabolic pathways; path:map01230 Biosynthesis of amino acids; path:map01212 Fatty acid metabolism; path:map00970 Aminoacyl-tRNA biosynthesis; path:map01110 Biosynthesis of secondary metabolites; path:map01120 Microbial metabolism in diverse environments; path:map04142 Lysosome; path:map01200 Carbon metabolism; path:map01130 Biosynthesis of antibiotics; path:map05111 Biofilm formati…
Sgoreaui_109	Sgoreaui_5	8	path:map01100 Metabolic pathways; path:map01230 Biosynthesis of amino acids; path:map01212 Fatty acid metabolism; path:map00970 Aminoacyl-tRNA biosynthesis; path:map01110 Biosynthesis of secondary metabolites; path:map01120 Microbial metabolism in diverse environments; path:map04142 Lysosome; path:map01200 Carbon metabolism; path:map01130 Biosynthesis of antibiotics; path:map05111 Biofilm formati…
Sgoreaui_109	Sgoreaui_5	7	path:map01100 Metabolic pathways; path:map01230 Biosynthesis of amino acids; path:map01212 Fatty acid metabolism; path:map00970 Aminoacyl-tRNA biosynthesis; path:map01110 Biosynthesis of secondary metabolites; path:map01120 Microbial metabolism in diverse environments; path:map04142 Lysosome; path:map01200 Carbon metabolism; path:map01130 Biosynthesis of antibiotics; path:map05111 Biofilm formati…
Sgoreaui_109	Sgoreaui_5	7	path:map01100 Metabolic pathways; path:map01230 Biosynthesis of amino acids; path:map01212 Fatty acid metabolism; path:map00970 Aminoacyl-tRNA biosynthesis; path:map01110 Biosynthesis of secondary metabolites; path:map01120 Microbial metabolism in diverse environments; path:map04142 Lysosome; path:map01200 Carbon metabolism; path:map01130 Biosynthesis of antibiotics; path:map05111 Biofilm formati…
Sgoreaui_109	Sgoreaui_685	6	N/A
Sgoreaui_109	Sgoreaui_7	11	N/A
Sgoreaui_109	Sgoreaui_7	8	N/A
Sgoreaui_109	Sgoreaui_7	8	N/A
Sgoreaui_109	Sgoreaui_7	8	N/A
Sgoreaui_109	Sgoreaui_7	7	N/A
Sgoreaui_109	Sgoreaui_7	7	N/A
Sgoreaui_109	Sgoreaui_7	7	N/A
Sgoreaui_109	Sgoreaui_7	7	N/A
Sgoreaui_109	Sgoreaui_7	6	N/A
Sgoreaui_109	Sgoreaui_70	7	N/A
Sgoreaui_109	Sgoreaui_70	6	N/A
Sgoreaui_109	Sgoreaui_73	6	N/A
Sgoreaui_109	Sgoreaui_9	9	N/A
Sgoreaui_109	Sgoreaui_9	8	N/A
Sgoreaui_11	Sgoreaui_11	14	N/A
Sgoreaui_11	Sgoreaui_11	8	N/A
Sgoreaui_11	Sgoreaui_11	8	N/A
Sgoreaui_11	Sgoreaui_11	8	N/A
Sgoreaui_11	Sgoreaui_11	7	N/A
Sgoreaui_11	Sgoreaui_15	13	N/A
Sgoreaui_11	Sgoreaui_15	8	N/A
Sgoreaui_11	Sgoreaui_15	8	N/A
Sgoreaui_11	Sgoreaui_15	8	N/A
Sgoreaui_11	Sgoreaui_15	7	N/A
Sgoreaui_11	Sgoreaui_15	7	N/A
Sgoreaui_11	Sgoreaui_16	21	N/A
Sgoreaui_11	Sgoreaui_16	16	N/A
Sgoreaui_11	Sgoreaui_16	16	N/A
Sgoreaui_11	Sgoreaui_16	14	N/A
Sgoreaui_11	Sgoreaui_16	11	N/A
Sgoreaui_11	Sgoreaui_16	10	N/A
Sgoreaui_11	Sgoreaui_16	9	N/A
Sgoreaui_11	Sgoreaui_16	8	N/A
Sgoreaui_11	Sgoreaui_16	8	N/A
Sgoreaui_11	Sgoreaui_16	7	N/A
Sgoreaui_11	Sgoreaui_16	6	N/A
Sgoreaui_11	Sgoreaui_16	6	N/A
Sgoreaui_11	Sgoreaui_160	7	N/A
Sgoreaui_11	Sgoreaui_160	6	N/A
Sgoreaui_11	Sgoreaui_160	6	N/A
Sgoreaui_11	Sgoreaui_17	18	N/A
Sgoreaui_11	Sgoreaui_17	17	N/A
Sgoreaui_11	Sgoreaui_17	15	N/A
Sgoreaui_11	Sgoreaui_17	15	N/A
Sgoreaui_11	Sgoreaui_17	14	N/A
Sgoreaui_11	Sgoreaui_17	12	N/A
Sgoreaui_11	Sgoreaui_17	12	N/A
Sgoreaui_11	Sgoreaui_17	11	N/A
Sgoreaui_11	Sgoreaui_17	10	N/A
Sgoreaui_11	Sgoreaui_17	10	N/A
Sgoreaui_11	Sgoreaui_17	10	N/A
Sgoreaui_11	Sgoreaui_17	8	N/A
Sgoreaui_11	Sgoreaui_17	8	N/A
Sgoreaui_11	Sgoreaui_17	6	N/A
Sgoreaui_11	Sgoreaui_172	6	N/A
Sgoreaui_11	Sgoreaui_18	17	N/A
Sgoreaui_11	Sgoreaui_18	15	N/A
Sgoreaui_11	Sgoreaui_18	12	N/A
Sgoreaui_11	Sgoreaui_18	12	N/A
Sgoreaui_11	Sgoreaui_18	12	N/A
Sgoreaui_11	Sgoreaui_18	10	N/A
Sgoreaui_11	Sgoreaui_18	10	N/A
Sgoreaui_11	Sgoreaui_18	7	N/A
Sgoreaui_11	Sgoreaui_18	7	N/A
Sgoreaui_11	Sgoreaui_18	7	N/A
Sgoreaui_11	Sgoreaui_18	7	N/A
Sgoreaui_11	Sgoreaui_2	37	path:map01100 Metabolic pathways; path:map01120 Microbial metabolism in diverse environments; path:map02010 ABC transporters; path:map01130 Biosynthesis of antibiotics; path:map01230 Biosynthesis of amino acids; path:map01200 Carbon metabolism; path:map01110 Biosynthesis of secondary metabolites; path:map02020 Two-component system; path:map05111 Biofilm formation - Vibrio cholerae; path:map04142 …
Sgoreaui_11	Sgoreaui_2	35	path:map01100 Metabolic pathways; path:map01120 Microbial metabolism in diverse environments; path:map02010 ABC transporters; path:map01130 Biosynthesis of antibiotics; path:map01230 Biosynthesis of amino acids; path:map01200 Carbon metabolism; path:map01110 Biosynthesis of secondary metabolites; path:map02020 Two-component system; path:map05111 Biofilm formation - Vibrio cholerae; path:map04142 …
Sgoreaui_11	Sgoreaui_2	33	path:map01100 Metabolic pathways; path:map01120 Microbial metabolism in diverse environments; path:map02010 ABC transporters; path:map01130 Biosynthesis of antibiotics; path:map01230 Biosynthesis of amino acids; path:map01200 Carbon metabolism; path:map01110 Biosynthesis of secondary metabolites; path:map02020 Two-component system; path:map05111 Biofilm formation - Vibrio cholerae; path:map04142 …
Sgoreaui_11	Sgoreaui_2	29	path:map01100 Metabolic pathways; path:map01120 Microbial metabolism in diverse environments; path:map02010 ABC transporters; path:map01130 Biosynthesis of antibiotics; path:map01230 Biosynthesis of amino acids; path:map01200 Carbon metabolism; path:map01110 Biosynthesis of secondary metabolites; path:map02020 Two-component system; path:map05111 Biofilm formation - Vibrio cholerae; path:map04142 …
Sgoreaui_11	Sgoreaui_2	28	path:map01100 Metabolic pathways; path:map01120 Microbial metabolism in diverse environments; path:map02010 ABC transporters; path:map01130 Biosynthesis of antibiotics; path:map01230 Biosynthesis of amino acids; path:map01200 Carbon metabolism; path:map01110 Biosynthesis of secondary metabolites; path:map02020 Two-component system; path:map05111 Biofilm formation - Vibrio cholerae; path:map04142 …
Sgoreaui_11	Sgoreaui_2	27	path:map01100 Metabolic pathways; path:map01120 Microbial metabolism in diverse environments; path:map02010 ABC transporters; path:map01130 Biosynthesis of antibiotics; path:map01230 Biosynthesis of amino acids; path:map01200 Carbon metabolism; path:map01110 Biosynthesis of secondary metabolites; path:map02020 Two-component system; path:map05111 Biofilm formation - Vibrio cholerae; path:map04142 …
Sgoreaui_11	Sgoreaui_2	25	path:map01100 Metabolic pathways; path:map01120 Microbial metabolism in diverse environments; path:map02010 ABC transporters; path:map01130 Biosynthesis of antibiotics; path:map01230 Biosynthesis of amino acids; path:map01200 Carbon metabolism; path:map01110 Biosynthesis of secondary metabolites; path:map02020 Two-component system; path:map05111 Biofilm formation - Vibrio cholerae; path:map04142 …
Sgoreaui_11	Sgoreaui_2	23	path:map01100 Metabolic pathways; path:map01120 Microbial metabolism in diverse environments; path:map02010 ABC transporters; path:map01130 Biosynthesis of antibiotics; path:map01230 Biosynthesis of amino acids; path:map01200 Carbon metabolism; path:map01110 Biosynthesis of secondary metabolites; path:map02020 Two-component system; path:map05111 Biofilm formation - Vibrio cholerae; path:map04142 …
Sgoreaui_11	Sgoreaui_2	23	path:map01100 Metabolic pathways; path:map01120 Microbial metabolism in diverse environments; path:map02010 ABC transporters; path:map01130 Biosynthesis of antibiotics; path:map01230 Biosynthesis of amino acids; path:map01200 Carbon metabolism; path:map01110 Biosynthesis of secondary metabolites; path:map02020 Two-component system; path:map05111 Biofilm formation - Vibrio cholerae; path:map04142 …
Sgoreaui_11	Sgoreaui_2	20	path:map01100 Metabolic pathways; path:map01120 Microbial metabolism in diverse environments; path:map02010 ABC transporters; path:map01130 Biosynthesis of antibiotics; path:map01230 Biosynthesis of amino acids; path:map01200 Carbon metabolism; path:map01110 Biosynthesis of secondary metabolites; path:map02020 Two-component system; path:map05111 Biofilm formation - Vibrio cholerae; path:map04142 …
Sgoreaui_11	Sgoreaui_2	17	path:map01100 Metabolic pathways; path:map01120 Microbial metabolism in diverse environments; path:map02010 ABC transporters; path:map01130 Biosynthesis of antibiotics; path:map01230 Biosynthesis of amino acids; path:map01200 Carbon metabolism; path:map01110 Biosynthesis of secondary metabolites; path:map02020 Two-component system; path:map05111 Biofilm formation - Vibrio cholerae; path:map04142 …
Sgoreaui_11	Sgoreaui_2	17	path:map01100 Metabolic pathways; path:map01120 Microbial metabolism in diverse environments; path:map02010 ABC transporters; path:map01130 Biosynthesis of antibiotics; path:map01230 Biosynthesis of amino acids; path:map01200 Carbon metabolism; path:map01110 Biosynthesis of secondary metabolites; path:map02020 Two-component system; path:map05111 Biofilm formation - Vibrio cholerae; path:map04142 …
Sgoreaui_11	Sgoreaui_2	17	path:map01100 Metabolic pathways; path:map01120 Microbial metabolism in diverse environments; path:map02010 ABC transporters; path:map01130 Biosynthesis of antibiotics; path:map01230 Biosynthesis of amino acids; path:map01200 Carbon metabolism; path:map01110 Biosynthesis of secondary metabolites; path:map02020 Two-component system; path:map05111 Biofilm formation - Vibrio cholerae; path:map04142 …
Sgoreaui_11	Sgoreaui_2	16	path:map01100 Metabolic pathways; path:map01120 Microbial metabolism in diverse environments; path:map02010 ABC transporters; path:map01130 Biosynthesis of antibiotics; path:map01230 Biosynthesis of amino acids; path:map01200 Carbon metabolism; path:map01110 Biosynthesis of secondary metabolites; path:map02020 Two-component system; path:map05111 Biofilm formation - Vibrio cholerae; path:map04142 …
Sgoreaui_11	Sgoreaui_2	16	path:map01100 Metabolic pathways; path:map01120 Microbial metabolism in diverse environments; path:map02010 ABC transporters; path:map01130 Biosynthesis of antibiotics; path:map01230 Biosynthesis of amino acids; path:map01200 Carbon metabolism; path:map01110 Biosynthesis of secondary metabolites; path:map02020 Two-component system; path:map05111 Biofilm formation - Vibrio cholerae; path:map04142 …
Sgoreaui_11	Sgoreaui_2	15	path:map01100 Metabolic pathways; path:map01120 Microbial metabolism in diverse environments; path:map02010 ABC transporters; path:map01130 Biosynthesis of antibiotics; path:map01230 Biosynthesis of amino acids; path:map01200 Carbon metabolism; path:map01110 Biosynthesis of secondary metabolites; path:map02020 Two-component system; path:map05111 Biofilm formation - Vibrio cholerae; path:map04142 …
Sgoreaui_11	Sgoreaui_2	14	path:map01100 Metabolic pathways; path:map01120 Microbial metabolism in diverse environments; path:map02010 ABC transporters; path:map01130 Biosynthesis of antibiotics; path:map01230 Biosynthesis of amino acids; path:map01200 Carbon metabolism; path:map01110 Biosynthesis of secondary metabolites; path:map02020 Two-component system; path:map05111 Biofilm formation - Vibrio cholerae; path:map04142 …
Sgoreaui_11	Sgoreaui_2	13	path:map01100 Metabolic pathways; path:map01120 Microbial metabolism in diverse environments; path:map02010 ABC transporters; path:map01130 Biosynthesis of antibiotics; path:map01230 Biosynthesis of amino acids; path:map01200 Carbon metabolism; path:map01110 Biosynthesis of secondary metabolites; path:map02020 Two-component system; path:map05111 Biofilm formation - Vibrio cholerae; path:map04142 …
Sgoreaui_11	Sgoreaui_2	13	path:map01100 Metabolic pathways; path:map01120 Microbial metabolism in diverse environments; path:map02010 ABC transporters; path:map01130 Biosynthesis of antibiotics; path:map01230 Biosynthesis of amino acids; path:map01200 Carbon metabolism; path:map01110 Biosynthesis of secondary metabolites; path:map02020 Two-component system; path:map05111 Biofilm formation - Vibrio cholerae; path:map04142 …
Sgoreaui_11	Sgoreaui_2	13	path:map01100 Metabolic pathways; path:map01120 Microbial metabolism in diverse environments; path:map02010 ABC transporters; path:map01130 Biosynthesis of antibiotics; path:map01230 Biosynthesis of amino acids; path:map01200 Carbon metabolism; path:map01110 Biosynthesis of secondary metabolites; path:map02020 Two-component system; path:map05111 Biofilm formation - Vibrio cholerae; path:map04142 …
Sgoreaui_11	Sgoreaui_2	12	path:map01100 Metabolic pathways; path:map01120 Microbial metabolism in diverse environments; path:map02010 ABC transporters; path:map01130 Biosynthesis of antibiotics; path:map01230 Biosynthesis of amino acids; path:map01200 Carbon metabolism; path:map01110 Biosynthesis of secondary metabolites; path:map02020 Two-component system; path:map05111 Biofilm formation - Vibrio cholerae; path:map04142 …
Sgoreaui_11	Sgoreaui_2	12	path:map01100 Metabolic pathways; path:map01120 Microbial metabolism in diverse environments; path:map02010 ABC transporters; path:map01130 Biosynthesis of antibiotics; path:map01230 Biosynthesis of amino acids; path:map01200 Carbon metabolism; path:map01110 Biosynthesis of secondary metabolites; path:map02020 Two-component system; path:map05111 Biofilm formation - Vibrio cholerae; path:map04142 …
Sgoreaui_11	Sgoreaui_2	11	path:map01100 Metabolic pathways; path:map01120 Microbial metabolism in diverse environments; path:map02010 ABC transporters; path:map01130 Biosynthesis of antibiotics; path:map01230 Biosynthesis of amino acids; path:map01200 Carbon metabolism; path:map01110 Biosynthesis of secondary metabolites; path:map02020 Two-component system; path:map05111 Biofilm formation - Vibrio cholerae; path:map04142 …
Sgoreaui_11	Sgoreaui_2	11	path:map01100 Metabolic pathways; path:map01120 Microbial metabolism in diverse environments; path:map02010 ABC transporters; path:map01130 Biosynthesis of antibiotics; path:map01230 Biosynthesis of amino acids; path:map01200 Carbon metabolism; path:map01110 Biosynthesis of secondary metabolites; path:map02020 Two-component system; path:map05111 Biofilm formation - Vibrio cholerae; path:map04142 …
Sgoreaui_11	Sgoreaui_2	11	path:map01100 Metabolic pathways; path:map01120 Microbial metabolism in diverse environments; path:map02010 ABC transporters; path:map01130 Biosynthesis of antibiotics; path:map01230 Biosynthesis of amino acids; path:map01200 Carbon metabolism; path:map01110 Biosynthesis of secondary metabolites; path:map02020 Two-component system; path:map05111 Biofilm formation - Vibrio cholerae; path:map04142 …
Sgoreaui_11	Sgoreaui_2	11	path:map01100 Metabolic pathways; path:map01120 Microbial metabolism in diverse environments; path:map02010 ABC transporters; path:map01130 Biosynthesis of antibiotics; path:map01230 Biosynthesis of amino acids; path:map01200 Carbon metabolism; path:map01110 Biosynthesis of secondary metabolites; path:map02020 Two-component system; path:map05111 Biofilm formation - Vibrio cholerae; path:map04142 …
Sgoreaui_11	Sgoreaui_2	11	path:map01100 Metabolic pathways; path:map01120 Microbial metabolism in diverse environments; path:map02010 ABC transporters; path:map01130 Biosynthesis of antibiotics; path:map01230 Biosynthesis of amino acids; path:map01200 Carbon metabolism; path:map01110 Biosynthesis of secondary metabolites; path:map02020 Two-component system; path:map05111 Biofilm formation - Vibrio cholerae; path:map04142 …
Sgoreaui_11	Sgoreaui_2	10	path:map01100 Metabolic pathways; path:map01120 Microbial metabolism in diverse environments; path:map02010 ABC transporters; path:map01130 Biosynthesis of antibiotics; path:map01230 Biosynthesis of amino acids; path:map01200 Carbon metabolism; path:map01110 Biosynthesis of secondary metabolites; path:map02020 Two-component system; path:map05111 Biofilm formation - Vibrio cholerae; path:map04142 …
Sgoreaui_11	Sgoreaui_2	10	path:map01100 Metabolic pathways; path:map01120 Microbial metabolism in diverse environments; path:map02010 ABC transporters; path:map01130 Biosynthesis of antibiotics; path:map01230 Biosynthesis of amino acids; path:map01200 Carbon metabolism; path:map01110 Biosynthesis of secondary metabolites; path:map02020 Two-component system; path:map05111 Biofilm formation - Vibrio cholerae; path:map04142 …
Sgoreaui_11	Sgoreaui_2	10	path:map01100 Metabolic pathways; path:map01120 Microbial metabolism in diverse environments; path:map02010 ABC transporters; path:map01130 Biosynthesis of antibiotics; path:map01230 Biosynthesis of amino acids; path:map01200 Carbon metabolism; path:map01110 Biosynthesis of secondary metabolites; path:map02020 Two-component system; path:map05111 Biofilm formation - Vibrio cholerae; path:map04142 …
Sgoreaui_11	Sgoreaui_2	10	path:map01100 Metabolic pathways; path:map01120 Microbial metabolism in diverse environments; path:map02010 ABC transporters; path:map01130 Biosynthesis of antibiotics; path:map01230 Biosynthesis of amino acids; path:map01200 Carbon metabolism; path:map01110 Biosynthesis of secondary metabolites; path:map02020 Two-component system; path:map05111 Biofilm formation - Vibrio cholerae; path:map04142 …
Sgoreaui_11	Sgoreaui_2	10	path:map01100 Metabolic pathways; path:map01120 Microbial metabolism in diverse environments; path:map02010 ABC transporters; path:map01130 Biosynthesis of antibiotics; path:map01230 Biosynthesis of amino acids; path:map01200 Carbon metabolism; path:map01110 Biosynthesis of secondary metabolites; path:map02020 Two-component system; path:map05111 Biofilm formation - Vibrio cholerae; path:map04142 …
Sgoreaui_11	Sgoreaui_2	10	path:map01100 Metabolic pathways; path:map01120 Microbial metabolism in diverse environments; path:map02010 ABC transporters; path:map01130 Biosynthesis of antibiotics; path:map01230 Biosynthesis of amino acids; path:map01200 Carbon metabolism; path:map01110 Biosynthesis of secondary metabolites; path:map02020 Two-component system; path:map05111 Biofilm formation - Vibrio cholerae; path:map04142 …
Sgoreaui_11	Sgoreaui_2	9	path:map01100 Metabolic pathways; path:map01120 Microbial metabolism in diverse environments; path:map02010 ABC transporters; path:map01130 Biosynthesis of antibiotics; path:map01230 Biosynthesis of amino acids; path:map01200 Carbon metabolism; path:map01110 Biosynthesis of secondary metabolites; path:map02020 Two-component system; path:map05111 Biofilm formation - Vibrio cholerae; path:map04142 …
Sgoreaui_11	Sgoreaui_2	9	path:map01100 Metabolic pathways; path:map01120 Microbial metabolism in diverse environments; path:map02010 ABC transporters; path:map01130 Biosynthesis of antibiotics; path:map01230 Biosynthesis of amino acids; path:map01200 Carbon metabolism; path:map01110 Biosynthesis of secondary metabolites; path:map02020 Two-component system; path:map05111 Biofilm formation - Vibrio cholerae; path:map04142 …
Sgoreaui_11	Sgoreaui_2	9	path:map01100 Metabolic pathways; path:map01120 Microbial metabolism in diverse environments; path:map02010 ABC transporters; path:map01130 Biosynthesis of antibiotics; path:map01230 Biosynthesis of amino acids; path:map01200 Carbon metabolism; path:map01110 Biosynthesis of secondary metabolites; path:map02020 Two-component system; path:map05111 Biofilm formation - Vibrio cholerae; path:map04142 …
Sgoreaui_11	Sgoreaui_2	9	path:map01100 Metabolic pathways; path:map01120 Microbial metabolism in diverse environments; path:map02010 ABC transporters; path:map01130 Biosynthesis of antibiotics; path:map01230 Biosynthesis of amino acids; path:map01200 Carbon metabolism; path:map01110 Biosynthesis of secondary metabolites; path:map02020 Two-component system; path:map05111 Biofilm formation - Vibrio cholerae; path:map04142 …
Sgoreaui_11	Sgoreaui_2	9	path:map01100 Metabolic pathways; path:map01120 Microbial metabolism in diverse environments; path:map02010 ABC transporters; path:map01130 Biosynthesis of antibiotics; path:map01230 Biosynthesis of amino acids; path:map01200 Carbon metabolism; path:map01110 Biosynthesis of secondary metabolites; path:map02020 Two-component system; path:map05111 Biofilm formation - Vibrio cholerae; path:map04142 …
Sgoreaui_11	Sgoreaui_2	9	path:map01100 Metabolic pathways; path:map01120 Microbial metabolism in diverse environments; path:map02010 ABC transporters; path:map01130 Biosynthesis of antibiotics; path:map01230 Biosynthesis of amino acids; path:map01200 Carbon metabolism; path:map01110 Biosynthesis of secondary metabolites; path:map02020 Two-component system; path:map05111 Biofilm formation - Vibrio cholerae; path:map04142 …
Sgoreaui_11	Sgoreaui_2	9	path:map01100 Metabolic pathways; path:map01120 Microbial metabolism in diverse environments; path:map02010 ABC transporters; path:map01130 Biosynthesis of antibiotics; path:map01230 Biosynthesis of amino acids; path:map01200 Carbon metabolism; path:map01110 Biosynthesis of secondary metabolites; path:map02020 Two-component system; path:map05111 Biofilm formation - Vibrio cholerae; path:map04142 …
Sgoreaui_11	Sgoreaui_2	8	path:map01100 Metabolic pathways; path:map01120 Microbial metabolism in diverse environments; path:map02010 ABC transporters; path:map01130 Biosynthesis of antibiotics; path:map01230 Biosynthesis of amino acids; path:map01200 Carbon metabolism; path:map01110 Biosynthesis of secondary metabolites; path:map02020 Two-component system; path:map05111 Biofilm formation - Vibrio cholerae; path:map04142 …
Sgoreaui_11	Sgoreaui_2	8	path:map01100 Metabolic pathways; path:map01120 Microbial metabolism in diverse environments; path:map02010 ABC transporters; path:map01130 Biosynthesis of antibiotics; path:map01230 Biosynthesis of amino acids; path:map01200 Carbon metabolism; path:map01110 Biosynthesis of secondary metabolites; path:map02020 Two-component system; path:map05111 Biofilm formation - Vibrio cholerae; path:map04142 …
Sgoreaui_11	Sgoreaui_2	8	path:map01100 Metabolic pathways; path:map01120 Microbial metabolism in diverse environments; path:map02010 ABC transporters; path:map01130 Biosynthesis of antibiotics; path:map01230 Biosynthesis of amino acids; path:map01200 Carbon metabolism; path:map01110 Biosynthesis of secondary metabolites; path:map02020 Two-component system; path:map05111 Biofilm formation - Vibrio cholerae; path:map04142 …
Sgoreaui_11	Sgoreaui_2	8	path:map01100 Metabolic pathways; path:map01120 Microbial metabolism in diverse environments; path:map02010 ABC transporters; path:map01130 Biosynthesis of antibiotics; path:map01230 Biosynthesis of amino acids; path:map01200 Carbon metabolism; path:map01110 Biosynthesis of secondary metabolites; path:map02020 Two-component system; path:map05111 Biofilm formation - Vibrio cholerae; path:map04142 …
Sgoreaui_11	Sgoreaui_2	8	path:map01100 Metabolic pathways; path:map01120 Microbial metabolism in diverse environments; path:map02010 ABC transporters; path:map01130 Biosynthesis of antibiotics; path:map01230 Biosynthesis of amino acids; path:map01200 Carbon metabolism; path:map01110 Biosynthesis of secondary metabolites; path:map02020 Two-component system; path:map05111 Biofilm formation - Vibrio cholerae; path:map04142 …
Sgoreaui_11	Sgoreaui_2	8	path:map01100 Metabolic pathways; path:map01120 Microbial metabolism in diverse environments; path:map02010 ABC transporters; path:map01130 Biosynthesis of antibiotics; path:map01230 Biosynthesis of amino acids; path:map01200 Carbon metabolism; path:map01110 Biosynthesis of secondary metabolites; path:map02020 Two-component system; path:map05111 Biofilm formation - Vibrio cholerae; path:map04142 …
[truncated: 2,856 more rows]
