# Supplementary material for: Symbiodinium genomes reveal adaptive evolution of functions related to coral-dinoflagellate symbiosis
Source: Commun Biol. 2018 Jul 17;1:95. doi: 10.1038/s42003-018-0098-3 (PMC6123633; doi:10.1038/s42003-018-0098-3)
Supplement: Supplementary file 5 — Supplementary Data 3 [file 42003_2018_98_MOESM5_ESM.xlsx]

## Sheet: SuppData_3
Supplementary Data 3. Functional annotation of S. goreaui gene models.
Gene model	UniProt identifier (top hit and/or top hit with annotated GO)	Description(s) of hit(s)	E-value	Gene Ontology (GO) term	KEGG Orthology (KO) term	Pfam identifier
SymbC1.scaffold1.10	sp|P0A3T2|BCSP_BRUME;sp|Q9KR66|SIAM_VIBCH	description1:31 kDa immunogenic protein OS=Brucella melitensis biotype 1 (strain 16M / ATCC 23456 / NCTC 10094) GN=bcsP31 PE=4 SV=1//description2:Sialic acid TRAP transporter large permease protein SiaM OS=Vibrio cholerae serotype O1 (strain ATCC 39315 / El Tor Inaba N16961) GN=siaM PE=1 SV=1	4.19e-08	GO:0055085;GO:0008643;GO:0022891;GO:0003674;GO:0006810;GO:0016020;GO:0008150;GO:0016021;GO:0005575;GO:0005886	K07080	PF16868;PF06808
SymbC1.scaffold1.100	sp|O66936|GLGB_AQUAE	1,4-alpha-glucan branching enzyme GlgB OS=Aquifex aeolicus (strain VF5) GN=glgB PE=3 SV=1	0	GO:0004553;GO:0003824;GO:0043169;GO:0005978;GO:0016757;GO:0005977;GO:0003844;GO:0005975;GO:0016740	K00700	PF16657;PF00128;PF02922;PF11941;PF02806
SymbC1.scaffold1.1000	sp|Q7UHW3|PURA_RHOBA	Adenylosuccinate synthetase OS=Rhodopirellula baltica (strain DSM 10527 / NCIMB 13988 / SH1) GN=purA PE=3 SV=1	0	GO:0016874;GO:0000166;GO:0046040;GO:0004019;GO:0005525;GO:0006164;GO:0005737;GO:0044208;GO:0046872	K01939	PF00106;PF00709
SymbC1.scaffold1.1004	sp|Q9LPC1|GAE2_ARATH	UDP-glucuronate 4-epimerase 2 OS=Arabidopsis thaliana GN=GAE2 PE=2 SV=1	4.48e-08	GO:0005975;GO:0016857;GO:0016020;GO:0016021;GO:0050378;GO:0032580;GO:0016853;GO:0003824;GO:0005794;GO:0050662	K08679	PF01258;PF01370
SymbC1.scaffold1.1009	sp|P16462|LTXA_AGGAC	Leukotoxin OS=Aggregatibacter actinomycetemcomitans GN=ltxA PE=1 SV=2	4.24e-20	GO:0005509;GO:0009405;GO:0044179;GO:0019835;GO:0005576;GO:0009279;GO:0016020	NA	PF00082;PF13360
SymbC1.scaffold1.1010	tr|D2R834|D2R834_PIRSD;tr|A0A0J1BBB4|A0A0J1BBB4_9PLAN	description1:Uncharacterized protein OS=Pirellula staleyi (strain ATCC 27377 / DSM 6068 / ICPB 4128) GN=Psta_4724 PE=4 SV=1//description2:Putative signal peptide and transmembrane protein OS=Rhodopirellula islandica GN=RISK_004329 PE=4 SV=1	7.51e-57	GO:0016021	NA	NA
SymbC1.scaffold1.1012	sp|P73534|KPYK2_SYNY3	Pyruvate kinase 2 OS=Synechocystis sp. (strain PCC 6803 / Kazusa) GN=pyk2 PE=3 SV=1	3.31e-103	GO:0006096;GO:0004743;GO:0016772;GO:0000166;GO:0016740;GO:0000287;GO:0003824;GO:0016310;GO:0016301;GO:0030955;GO:0005524;GO:0005829;GO:0046872	K00873	PF02887;PF00224
SymbC1.scaffold1.1013	sp|A1A1N3|PGK_BIFAA	Phosphoglycerate kinase OS=Bifidobacterium adolescentis (strain ATCC 15703 / DSM 20083 / NCTC 11814 / E194a) GN=pgk PE=3 SV=1	4.71e-30	GO:0004618;GO:0016740;GO:0000166;GO:0006096;GO:0005524;GO:0016301;GO:0005737;GO:0016310	K00927	PF00162;PF00578
SymbC1.scaffold1.1015	sp|P77961|GLN1B_SYNY3	Glutamine synthetase OS=Synechocystis sp. (strain PCC 6803 / Kazusa) GN=glnA PE=1 SV=2	0	GO:0005737;GO:0009399;GO:0006807;GO:0003824;GO:0046872;GO:0005524;GO:0016874;GO:0005515;GO:0006542;GO:0000166;GO:0004356	K01915	PF03737;PF16363;PF00120;PF03951
SymbC1.scaffold1.1018	sp|P40694|SMBP2_MOUSE	DNA-binding protein SMUBP-2 OS=Mus musculus GN=Ighmbp2 PE=1 SV=1	5.27e-124	GO:0030424;GO:0032575;GO:0008270;GO:0003677;GO:0042995;GO:0004386;GO:0030426;GO:0043621;GO:0008094;GO:0021522;GO:0006355;GO:0000977;GO:0030529;GO:0005737;GO:0008134;GO:0016020;GO:0005524;GO:0051260;GO:0008186;GO:1990955;GO:0005634;GO:0043141;GO:0000166;GO:0048471;GO:0032508;GO:0000122;GO:0043022;GO:0046872;GO:0003723;GO:0043025;GO:0006412;GO:0003676;GO:0016787;GO:0006351;GO:0000049;GO:0050905	NA	PF00932;PF16347;PF13086;PF00072;PF01970;PF13191;PF03401;PF13087;PF02518;PF08757;PF00069;PF13290;PF13287;PF00884;PF00512
SymbC1.scaffold1.1020	tr|A0A0C1EFN9|A0A0C1EFN9_9RHOB	Uncharacterized protein OS=Leisingera sp. ANG-M1 GN=RA19_08845 PE=4 SV=1	2.32e-14	GO:0003824	NA	NA
SymbC1.scaffold1.1024	tr|A0A1G2XA35|A0A1G2XA35_9BACT	Uncharacterized protein OS=Planctomycetes bacterium GWC2_45_44 GN=A2Y13_12150 PE=3 SV=1	1.65e-115	GO:0006310;GO:0003677;GO:0015074	NA	PF00589;PF12728
SymbC1.scaffold1.1025	sp|Q5SLP1|RNSE_THET8	Ribonuclease TTHA0252 OS=Thermus thermophilus (strain HB8 / ATCC 27634 / DSM 579) GN=TTHA0252 PE=1 SV=1	4.27e-79	GO:0004519;GO:0016787;GO:0006364;GO:0046872;GO:0090305;GO:0005737;GO:0004518;GO:0003723	K07576	PF10996;PF07521;PF05721;PF16661
SymbC1.scaffold1.1029	sp|Q6UWX4|HIPL2_HUMAN	HHIP-like protein 2 OS=Homo sapiens GN=HHIPL2 PE=1 SV=1	2.72e-88	GO:0005576;GO:0003824;GO:0005515	NA	PF01740;PF07995
SymbC1.scaffold1.103	sp|Q7US71|RUVC_RHOBA	Crossover junction endodeoxyribonuclease RuvC OS=Rhodopirellula baltica (strain DSM 10527 / NCIMB 13988 / SH1) GN=ruvC PE=3 SV=1	9.09e-52	GO:0008821;GO:0016787;GO:0003676;GO:0071932;GO:0048476;GO:0006310;GO:0090305;GO:0046872;GO:0000725;GO:0004518;GO:0006974;GO:0006281;GO:0004520	K01159	PF02075
SymbC1.scaffold1.1031	tr|D2R3S0|D2R3S0_PIRSD;tr|A0A142XRE8|A0A142XRE8_9BACT	description1:Uncharacterized protein OS=Pirellula staleyi (strain ATCC 27377 / DSM 6068 / ICPB 4128) GN=Psta_2354 PE=4 SV=1//description2:Bacterial Ig-like domain (Group 2) OS=Gemmata sp. SH-PL17 GN=VT84_34400 PE=4 SV=1	0	GO:0020037;GO:0009055	NA	PF07583;PF07587
SymbC1.scaffold1.1035	tr|D2R227|D2R227_PIRSD;tr|A0A142Y3S5|A0A142Y3S5_9PLAN	description1:Uncharacterized protein OS=Pirellula staleyi (strain ATCC 27377 / DSM 6068 / ICPB 4128) GN=Psta_3984 PE=4 SV=1//description2:Uncharacterized protein OS=Pirellula sp. SH-Sr6A GN=VN12_17170 PE=4 SV=1	4.45e-39	GO:0016020;GO:0016021	NA	NA
SymbC1.scaffold1.1036	tr|A0A0F9HRS3|A0A0F9HRS3_9ZZZZ;tr|A0A0F8ZUX6|A0A0F8ZUX6_9ZZZZ	description1:Uncharacterized protein (Fragment) OS=marine sediment metagenome GN=LCGC14_1965410 PE=4 SV=1//description2:Uncharacterized protein (Fragment) OS=marine sediment metagenome GN=LCGC14_2729980 PE=4 SV=1	1.91e-32	GO:0009254;GO:0019867;GO:0004553	NA	PF13432;PF14559
SymbC1.scaffold1.1040	tr|L7UQZ0|L7UQZ0_MYXSD	Uncharacterized protein OS=Myxococcus stipitatus (strain DSM 14675 / JCM 12634 / Mx s8) GN=MYSTI_07697 PE=4 SV=1	5.04e-41	GO:0016020;GO:0016021	NA	NA
SymbC1.scaffold1.1044	sp|P58818|PHR_METTM	Deoxyribodipyrimidine photo-lyase OS=Methanothermobacter marburgensis (strain ATCC BAA-927 / DSM 2133 / JCM 14651 / NBRC 100331 / OCM 82 / Marburg) GN=phr PE=1 SV=2	5.88e-68	GO:0016829;GO:0003677;GO:0006281;GO:0006974;GO:0003904;GO:0018298	K01669	PF00106
SymbC1.scaffold1.1048	sp|P51688|SPHM_HUMAN	N-sulphoglucosamine sulphohydrolase OS=Homo sapiens GN=SGSH PE=1 SV=1	7.84e-26	GO:0016787;GO:0008484;GO:0006027;GO:0008152;GO:0005764;GO:0003824;GO:0016250;GO:0070062;GO:0043202;GO:0046872;GO:0030200	K01565	PF03737;PF00884;PF02633
SymbC1.scaffold1.105	sp|Q8YQF0|ISPF_NOSS1	2-C-methyl-D-erythritol 2,4-cyclodiphosphate synthase OS=Nostoc sp. (strain PCC 7120 / SAG 25.82 / UTEX 2576) GN=ispF PE=3 SV=1	4.39e-54	GO:0046872;GO:0016114;GO:0008685;GO:0016829;GO:0008299;GO:0019288	K01770	PF02542
SymbC1.scaffold1.1051	sp|Q8X6J4|YAGR_ECO57	Putative xanthine dehydrogenase YagR molybdenum-binding subunit OS=Escherichia coli O157:H7 GN=yagR PE=3 SV=1	4.18e-42	GO:0016491;GO:0055114;GO:0006166;GO:0004854;GO:0046872;GO:0006144	K11177	PF00941;PF01799;PF02738;PF10518;PF03450
SymbC1.scaffold1.1060	tr|D2R3E0|D2R3E0_PIRSD	FHA domain containing protein OS=Pirellula staleyi (strain ATCC 27377 / DSM 6068 / ICPB 4128) GN=Psta_0483 PE=4 SV=1	3.28e-31	NA	NA	PF00498
SymbC1.scaffold1.1061	sp|Q58707|Y1311_METJA	Uncharacterized protein MJ1311 OS=Methanocaldococcus jannaschii (strain ATCC 43067 / DSM 2661 / JAL-1 / JCM 10045 / NBRC 100440) GN=MJ1311 PE=1 SV=1	1.35e-08	GO:0006281;GO:0008270;GO:0003677	NA	PF01261
SymbC1.scaffold1.1062	sp|Q7UIR4|RSMA_RHOBA	Ribosomal RNA small subunit methyltransferase A OS=Rhodopirellula baltica (strain DSM 10527 / NCIMB 13988 / SH1) GN=rsmA PE=3 SV=1	6.77e-116	GO:0005737;GO:0032259;GO:0003723;GO:0031167;GO:0052908;GO:0000154;GO:0008168;GO:0008649;GO:0006364;GO:0000179;GO:0016740	K02528	PF00398
SymbC1.scaffold1.1067	tr|D2R1V0|D2R1V0_PIRSD;tr|A0A0J1B972|A0A0J1B972_9PLAN	description1:Uncharacterized protein OS=Pirellula staleyi (strain ATCC 27377 / DSM 6068 / ICPB 4128) GN=Psta_2145 PE=4 SV=1//description2:Putative signal peptide and transmembrane protein OS=Rhodopirellula islandica GN=RISK_004682 PE=4 SV=1	4.81e-77	GO:0016021	NA	PF07963;PF07596
SymbC1.scaffold1.1068	sp|Q9VF81|TMTC4_DROME	Transmembrane and TPR repeat-containing protein CG5038 OS=Drosophila melanogaster GN=CG5038 PE=2 SV=1	1.23e-09	GO:0016020;GO:0005575;GO:0003674;GO:0008150;GO:0016021	NA	PF13432;PF00515
SymbC1.scaffold1.1069	sp|B2V7F8|QUEA_SULSY	S-adenosylmethionine:tRNA ribosyltransferase-isomerase OS=Sulfurihydrogenibium sp. (strain YO3AOP1) GN=queA PE=3 SV=1	4.49e-84	GO:0016740;GO:0008616;GO:0016853;GO:0005737	K07568	PF02547
SymbC1.scaffold1.1075	sp|P59883|TRUB_RHOBA	tRNA pseudouridine synthase B OS=Rhodopirellula baltica (strain DSM 10527 / NCIMB 13988 / SH1) GN=truB PE=3 SV=1	9.75e-59	GO:1990481;GO:0016853;GO:0009451;GO:0008033;GO:0003723;GO:0009982;GO:0006400;GO:0006396;GO:0001522	K03177	PF01509
SymbC1.scaffold1.1076	tr|A3ZQK9|A3ZQK9_9PLAN	Uncharacterized protein OS=Blastopirellula marina DSM 3645 GN=DSM3645_20552 PE=4 SV=1	0	GO:0008236;GO:0006508	NA	PF00326;PF07927
SymbC1.scaffold1.1078	sp|Q7UPZ8|PUR2_RHOBA	Phosphoribosylamine--glycine ligase OS=Rhodopirellula baltica (strain DSM 10527 / NCIMB 13988 / SH1) GN=purD PE=3 SV=2	0	GO:0005524;GO:0004637;GO:0046872;GO:0003824;GO:0006164;GO:0000166;GO:0009113;GO:0006189;GO:0016874	K01945	PF02843;PF07876;PF00174;PF01071;PF02844
SymbC1.scaffold1.1079	sp|Q8R9T6|PKN1_CALS4	Probable serine/threonine-protein kinase Sps1 OS=Caldanaerobacter subterraneus subsp. tengcongensis (strain DSM 15242 / JCM 11007 / NBRC 100824 / MB4) GN=sps1 PE=3 SV=1	5.42e-54	GO:0004674;GO:0016310;GO:0016301;GO:0005524;GO:0004672;GO:0000166;GO:0016740;GO:0006468	K12132	PF00069
SymbC1.scaffold1.1082	sp|P64854|Y1516_MYCBO;sp|P9WLX5|Y1480_MYCTU	description1:Uncharacterized protein Mb1516 OS=Mycobacterium bovis (strain ATCC BAA-935 / AF2122/97) GN=Mb1516 PE=4 SV=1//description2:Uncharacterized protein Rv1480 OS=Mycobacterium tuberculosis (strain ATCC 25618 / H37Rv) GN=Rv1480 PE=1 SV=1	4.57e-22	GO:0005886;GO:0040007;GO:0005829	NA	PF01882;PF07090;PF13229;PF13519
SymbC1.scaffold1.1084	sp|P27028|PPCE_ELIME	Prolyl endopeptidase OS=Elizabethkingia meningoseptica GN=f1pep1 PE=1 SV=1	0	GO:0008233;GO:0070008;GO:0042597;GO:0006508;GO:0016787;GO:0008236;GO:0004252	NA	PF02897;PF00326
SymbC1.scaffold1.1085	sp|Q609I3|PFP_METCA	Pyrophosphate--fructose 6-phosphate 1-phosphotransferase OS=Methylococcus capsulatus (strain ATCC 33009 / NCIMB 11132 / Bath) GN=pfp PE=1 SV=1	2.74e-72	GO:0046872;GO:0016301;GO:0046835;GO:0047334;GO:0016310;GO:0005737;GO:0016740;GO:0061615;GO:0006002;GO:0006096;GO:0003872	K21071	PF00365
SymbC1.scaffold1.1087	sp|Q6ABX1|DNAB_LEIXX	Replicative DNA helicase OS=Leifsonia xyli subsp. xyli (strain CTCB07) GN=dnaB PE=3 SV=1	4.18e-46	GO:0016787;GO:0000166;GO:0004386;GO:0006269;GO:0003677;GO:1990077;GO:0003678;GO:0005524;GO:0032508;GO:0006260	K02314	PF03796;PF00772
SymbC1.scaffold1.1088	tr|A0A142XSZ9|A0A142XSZ9_9BACT	Putative signal peptide peptidase SppA OS=Gemmata sp. SH-PL17 GN=sppA_5 PE=4 SV=1	3.17e-131	GO:0006508;GO:0016787;GO:0008233	NA	PF10124
SymbC1.scaffold1.1089	tr|A6CGQ5|A6CGQ5_9PLAN	Uncharacterized protein OS=Gimesia maris DSM 8797 GN=PM8797T_19218 PE=3 SV=1	5.51e-85	GO:0015074;GO:0003677;GO:0006310	NA	PF00589
SymbC1.scaffold1.1091	tr|A0A142WPZ0|A0A142WPZ0_9PLAN	Uncharacterized protein OS=Planctomyces sp. SH-PL14 GN=VT03_01390 PE=4 SV=1	9.28e-12	NA	NA	PF07618
SymbC1.scaffold1.1093	tr|A0A160XKI9|A0A160XKI9_CLODI;tr|A0A1F5VMT4|A0A1F5VMT4_9BACT	description1:Uncharacterized protein OS=Clostridioides difficile GN=CDFC105_61572 PE=4 SV=1//description2:Uncharacterized protein OS=Candidatus Fischerbacteria bacterium RBG_13_37_8 GN=A2Y62_14615 PE=4 SV=1	1.01e-15	GO:0016020;GO:0016021	NA	PF13643
SymbC1.scaffold1.1095	sp|P36273|VG05_BPP21	Head-tail preconnector protein GP5 OS=Enterobacteria phage P21 GN=5 PE=3 SV=1	1.24e-28	GO:0008233;GO:0019076;GO:0006508;GO:0008236;GO:0016787	NA	PF01343;PF10145;PF07618
SymbC1.scaffold1.1101	sp|P32010|DRRA_STRPE	Daunorubicin/doxorubicin resistance ATP-binding protein DrrA OS=Streptomyces peucetius GN=drrA PE=1 SV=1	7.4e-53	GO:0009898;GO:0046677;GO:0016787;GO:0000166;GO:0006810;GO:0016020;GO:0016887;GO:0005524;GO:0005525;GO:0005886;GO:1900753;GO:0043215	NA	PF00005;PF00510
SymbC1.scaffold1.1102	sp|Q01YC2|COXX_SOLUE	Protoheme IX farnesyltransferase OS=Solibacter usitatus (strain Ellin6076) GN=ctaB PE=3 SV=1	3.59e-56	GO:0005886;GO:0048034;GO:0008495;GO:0016021;GO:0016020;GO:0006783;GO:0016765;GO:0016740	K02301	PF01040;PF02628
SymbC1.scaffold1.1104	sp|P31851|TABA_PSEAJ	Protein TabA OS=Pseudomonas amygdali pv. tabaci GN=tabA PE=3 SV=1	3.46e-115	GO:0009089;GO:0008836;GO:0003824;GO:0016829;GO:0016831	K19108	PF02784;PF00278;PF03781
SymbC1.scaffold1.1105	tr|A3ZN65|A3ZN65_9PLAN	Uncharacterized protein OS=Blastopirellula marina DSM 3645 GN=DSM3645_16435 PE=4 SV=1	0	NA	NA	PF05685
SymbC1.scaffold1.1106	sp|Q6M0B9|UGNO_METMP	UDP-N-acetylglucosamine 3-dehydrogenase OS=Methanococcus maripaludis (strain S2 / LL) GN=MMP0352 PE=1 SV=1	1.35e-10	GO:0055114;GO:0008152;GO:0016491	K18855	PF01408
SymbC1.scaffold1.1107	sp|B2IYE4|AROA_NOSP7	3-phosphoshikimate 1-carboxyvinyltransferase OS=Nostoc punctiforme (strain ATCC 29133 / PCC 73102) GN=aroA PE=3 SV=1	3.56e-139	GO:0009073;GO:0005737;GO:0003824;GO:0009423;GO:0008652;GO:0003866;GO:0016765;GO:0016740	K00800	PF00275
SymbC1.scaffold1.1110	sp|Q7UVG2|XYLA_RHOBA	Xylose isomerase OS=Rhodopirellula baltica (strain DSM 10527 / NCIMB 13988 / SH1) GN=xylA PE=3 SV=2	0	GO:0042732;GO:0009045;GO:0005975;GO:0046872;GO:0006098;GO:0016853;GO:0042843;GO:0005737	K01805	NA
SymbC1.scaffold1.1117	sp|Q7UUJ7|ARGJ_RHOBA	Arginine biosynthesis bifunctional protein ArgJ OS=Rhodopirellula baltica (strain DSM 10527 / NCIMB 13988 / SH1) GN=argJ PE=3 SV=1	2.05e-108	GO:0005737;GO:0008152;GO:0004042;GO:0003824;GO:0008652;GO:0016746;GO:0006592;GO:0004358;GO:0006526;GO:0016740	K00620	PF07885;PF01960;PF02080;PF02254
SymbC1.scaffold1.1118	sp|Q7UVL4|ARGC_RHOBA	N-acetyl-gamma-glutamyl-phosphate reductase OS=Rhodopirellula baltica (strain DSM 10527 / NCIMB 13988 / SH1) GN=argC PE=3 SV=1	4.13e-117	GO:0046983;GO:0006526;GO:0055114;GO:0008652;GO:0051287;GO:0003942;GO:0005737;GO:0016620;GO:0016491	K00145	PF01118;PF02774
SymbC1.scaffold1.1119	sp|Q9L7Q2|ZMPB_STRPN	Zinc metalloprotease ZmpB OS=Streptococcus pneumoniae serotype 4 (strain ATCC BAA-334 / TIGR4) GN=zmpB PE=3 SV=2	1.24e-12	GO:0016021;GO:0046872;GO:0008270;GO:0008233;GO:0008237;GO:0016787;GO:0005618;GO:0006508;GO:0004222;GO:0009986;GO:0009405;GO:0005576;GO:0016020	K08643	PF03983
SymbC1.scaffold1.1120	sp|A1S3V6|MTNN_SHEAM	5'-methylthioadenosine/S-adenosylhomocysteine nucleosidase OS=Shewanella amazonensis (strain ATCC BAA-1098 / SB2B) GN=mtnN PE=3 SV=2	4.32e-14	GO:0016787;GO:0019509;GO:0009164;GO:0008782;GO:0009116;GO:0008652;GO:0008930;GO:0003824;GO:0009086	K01243	PF07624;PF07586;PF07631;PF01048;PF07627
SymbC1.scaffold1.1121	tr|A6BZ89|A6BZ89_9PLAN	Probable ferric enterobactin esterase-related protein Fes OS=Gimesia maris DSM 8797 GN=PM8797T_28689 PE=4 SV=1	0	GO:0016020;GO:0016021	NA	PF13672;PF00756
SymbC1.scaffold1.1123	sp|Q9WY63|FLIG_THEMA	Flagellar motor switch protein FliG OS=Thermotoga maritima (strain ATCC 43589 / MSB8 / DSM 3109 / JCM 10099) GN=fliG PE=1 SV=1	1.11e-95	GO:0046982;GO:0006935;GO:0009425;GO:0005515;GO:0071973;GO:0009288;GO:0016020;GO:0003774;GO:0097588;GO:0042803;GO:0005886	K02410	PF14841;PF14842;PF01706
SymbC1.scaffold1.1124	sp|Q7UFX8|RSMH_RHOBA	Ribosomal RNA small subunit methyltransferase H OS=Rhodopirellula baltica (strain DSM 10527 / NCIMB 13988 / SH1) GN=rsmH PE=3 SV=1	2.28e-93	GO:0071424;GO:0070475;GO:0016740;GO:0008168;GO:0005737;GO:0006364;GO:0032259	K03438	PF01795
SymbC1.scaffold1.1126	tr|M5T897|M5T897_9PLAN	RNA polymerase sigma-70 ECF-like protein OS=Rhodopirellula sp. SWK7 GN=RRSWK_02117 PE=4 SV=1	6.23e-59	GO:0006355;GO:0003677	NA	PF07638
SymbC1.scaffold1.1127	sp|Q8KDC4|CAS1A_CHLTE	CRISPR-associated endonuclease Cas1 1 OS=Chlorobium tepidum (strain ATCC 49652 / DSM 12025 / NBRC 103806 / TLS) GN=cas1-1 PE=3 SV=1	2.18e-81	GO:0004519;GO:0016787;GO:0003676;GO:0004518;GO:0003677;GO:0043571;GO:0004520;GO:0090305;GO:0046872;GO:0051607	K15342	PF09709;PF05107;PF01867;PF01930
SymbC1.scaffold1.1129	tr|K5CDJ3|K5CDJ3_RHOBT	Transposase for insertion sequence element OS=Rhodopirellula baltica SH28 GN=RBSH_02957 PE=4 SV=1	0	GO:0006313;GO:0003677;GO:0004803	NA	PF01609
SymbC1.scaffold1.1131	tr|A0A1P8WGR0|A0A1P8WGR0_9PLAN;tr|A0A1P8WQR5|A0A1P8WQR5_9PLAN	description1:Cyclolysin OS=Fuerstia marisgermanicae GN=cya_3 PE=4 SV=1//description2:Poly(Beta-D-mannuronate) C5 epimerase OS=Fuerstia marisgermanicae GN=algE PE=4 SV=1	2.64e-77	GO:0016853	NA	PF07591
SymbC1.scaffold1.1133	sp|O51118|VATI_BORBU	V-type ATP synthase subunit I OS=Borrelia burgdorferi (strain ATCC 35210 / B31 / CIP 102532 / DSM 4680) GN=atpI PE=3 SV=1	1.39e-42	GO:0015991;GO:0005886;GO:0016021;GO:0015992;GO:0015078;GO:0033179;GO:0016020;GO:0006811;GO:0006810	NA	PF00137
SymbC1.scaffold1.1136	tr|M5RRR0|M5RRR0_9PLAN;tr|D0LSF9|D0LSF9_HALO1	description1:Uncharacterized protein OS=Rhodopirellula maiorica SM1 GN=RMSM_04997 PE=4 SV=1//description2:Uncharacterized protein OS=Haliangium ochraceum (strain DSM 14365 / JCM 11303 / SMP-2) GN=Hoch_3156 PE=4 SV=1	5.24e-29	GO:0006457;GO:0015031	NA	NA
SymbC1.scaffold1.1137	sp|O78439|YCF46_GUITH	Uncharacterized AAA domain-containing protein ycf46 OS=Guillardia theta GN=ycf46 PE=3 SV=1	1.51e-55	GO:0005524;GO:0000166;GO:0009507;GO:0009536	NA	PF00004;PF00400;PF11211;PF07714;PF08281
SymbC1.scaffold1.114	tr|D2R3R6|D2R3R6_PIRSD	Esterase OS=Pirellula staleyi (strain ATCC 27377 / DSM 6068 / ICPB 4128) GN=Psta_2350 PE=4 SV=1	3.37e-169	NA	NA	PF13517
SymbC1.scaffold1.1142	tr|L0D9N3|L0D9N3_SINAD	Putative heme-binding domain-containing protein OS=Singulisphaera acidiphila (strain ATCC BAA-1392 / DSM 18658 / VKM B-2454 / MOB10) GN=Sinac_0953 PE=4 SV=1	1e-147	GO:0046872;GO:0009055;GO:0020037;GO:0003824	NA	PF13646
SymbC1.scaffold1.1147	tr|M5SCL1|M5SCL1_9PLAN	Secreted protein containing DUF1588 OS=Rhodopirellula europaea SH398 GN=RESH_04020 PE=4 SV=1	0	GO:0009055;GO:0020037	NA	PF07626;PF07586;PF07631;PF07624;PF07635;PF07627;PF07637
SymbC1.scaffold1.1149	sp|O26683|THPR_METTH	RNA 2',3'-cyclic phosphodiesterase OS=Methanothermobacter thermautotrophicus (strain ATCC 29096 / DSM 1053 / JCM 10044 / NBRC 100330 / Delta H) GN=MTH_583 PE=3 SV=1	2.15e-22	GO:0004113;GO:0016787;GO:0008664	K01975	PF00248;PF00294;PF02834
SymbC1.scaffold1.1153	sp|P54793|ARSF_HUMAN	Arylsulfatase F OS=Homo sapiens GN=ARSF PE=1 SV=4	3.71e-53	GO:0008484;GO:0016787;GO:0005576;GO:0005788;GO:0004065;GO:0043687;GO:0046872;GO:0070062;GO:0006687;GO:0003824;GO:0008152	K12374	PF00248;PF00884
SymbC1.scaffold1.1156	tr|A4A098|A4A098_9PLAN;tr|A0A1U7GEC9|A0A1U7GEC9_9BACT	description1:Uncharacterized protein OS=Blastopirellula marina DSM 3645 GN=DSM3645_06269 PE=4 SV=1//description2:Uncharacterized protein OS=Planctomycetales bacterium 71-10 GN=BGO49_16540 PE=4 SV=1	7.12e-18	GO:0042802	NA	PF10636
SymbC1.scaffold1.1159	sp|P39353|YJHC_ECOLI	Uncharacterized oxidoreductase YjhC OS=Escherichia coli (strain K12) GN=yjhC PE=3 SV=2	1.04e-10	GO:0016491;GO:0008152;GO:0006974;GO:0055114	NA	PF01408
SymbC1.scaffold1.1160	sp|Q9X079|Y984_THEMA	UPF0192 protein TM_0984 OS=Thermotoga maritima (strain ATCC 43589 / MSB8 / DSM 3109 / JCM 10099) GN=TM_0984 PE=3 SV=1	5.83e-33	GO:0010951;GO:0004866	K06894	PF10569;PF07703;PF07678;PF00207;PF01835
SymbC1.scaffold1.1162	tr|A3ZYK0|A3ZYK0_9PLAN	Uncharacterized protein OS=Blastopirellula marina DSM 3645 GN=DSM3645_07316 PE=4 SV=1	0	GO:0020037;GO:0009055	NA	PF07635;PF07587;PF07583;PF07394;PF13385
SymbC1.scaffold1.1164	sp|A4G010|PURQ_METM5	Phosphoribosylformylglycinamidine synthase subunit PurQ OS=Methanococcus maripaludis (strain C5 / ATCC BAA-1333) GN=purQ PE=3 SV=1	4.3e-65	GO:0016874;GO:0006189;GO:0000166;GO:0016787;GO:0005737;GO:0006164;GO:0006541;GO:0004359;GO:0005524;GO:0004642	K01952	PF07587;PF07583;PF13507
SymbC1.scaffold1.1165	sp|Q8YTC2|Y2800_NOSS1	Uncharacterized WD repeat-containing protein alr2800 OS=Nostoc sp. (strain PCC 7120 / SAG 25.82 / UTEX 2576) GN=alr2800 PE=4 SV=1	1.55e-19	GO:0043531	NA	PF07394;PF00400
SymbC1.scaffold1.1166	tr|A6C6U4|A6C6U4_9PLAN;tr|K9QLK8|K9QLK8_NOSS7	description1:VCBS OS=Gimesia maris DSM 8797 GN=PM8797T_24886 PE=4 SV=1//description2:VCBS repeat-containing protein OS=Nostoc sp. (strain ATCC 29411 / PCC 7524) GN=Nos7524_0032 PE=4 SV=1	8.88e-17	GO:0005509	NA	PF13517
SymbC1.scaffold1.1173	tr|M5SQG1|M5SQG1_9PLAN;tr|M5SAJ3|M5SAJ3_9PLAN	description1:Secreted protein containing DUF1552 OS=Rhodopirellula europaea SH398 GN=RESH_00969 PE=4 SV=1//description2:Secreted protein containing DUF1592 OS=Rhodopirellula europaea SH398 GN=RESH_00970 PE=4 SV=1	1.81e-139	GO:0020037;GO:0009055;GO:0046872	NA	PF07631;PF07586;PF07624;PF07635;PF07627;PF13385;PF07626;PF07637
SymbC1.scaffold1.1176	tr|M5RGS9|M5RGS9_9PLAN;tr|M5RGN1|M5RGN1_9PLAN	description1:Large, multifunctional secreted protein OS=Rhodopirellula maiorica SM1 GN=RMSM_04534 PE=4 SV=1//description2:Uncharacterized protein OS=Rhodopirellula maiorica SM1 GN=RMSM_04532 PE=4 SV=1	0	GO:0046872;GO:0009055;GO:0020037	NA	PF00034
SymbC1.scaffold1.1181	sp|Q8ZWS2|RFCS2_PYRAE	Replication factor C small subunit 2 OS=Pyrobaculum aerophilum (strain ATCC 51768 / IM2 / DSM 7523 / JCM 9630 / NBRC 100827) GN=rfcS2 PE=3 SV=1	6.83e-08	GO:0003677;GO:0006281;GO:0005663;GO:0006261;GO:0003689;GO:0005524;GO:0006260;GO:0000166	K04801	PF00005
SymbC1.scaffold1.1182	tr|Q02AD4|Q02AD4_SOLUE	Uncharacterized protein OS=Solibacter usitatus (strain Ellin6076) GN=Acid_0990 PE=4 SV=1	1.55e-07	NA	NA	NA
SymbC1.scaffold1.1185	sp|Q07833|WAPA_BACSU	tRNA nuclease WapA OS=Bacillus subtilis (strain 168) GN=wapA PE=1 SV=2	1.78e-38	GO:0090501;GO:0005618;GO:0004519;GO:0016787;GO:0004549;GO:0005576;GO:0016078;GO:0090305;GO:0097264;GO:0004518	NA	PF13517;PF05593;PF17210;PF07705;PF00082
SymbC1.scaffold1.1188	sp|Q43187|IPYR_SOLTU	Soluble inorganic pyrophosphatase PPA1 OS=Solanum tuberosum GN=PPA1 PE=1 SV=1	3.3e-71	GO:0005737;GO:0006796;GO:0004427;GO:0071344;GO:0000287;GO:0046872;GO:0016787	NA	PF00719
SymbC1.scaffold1.1189	sp|Q27705|PFP_NAEFO	Pyrophosphate--fructose 6-phosphate 1-phosphotransferase OS=Naegleria fowleri PE=1 SV=1	2.3e-49	GO:0046872;GO:0046835;GO:0047334;GO:0016310;GO:0005737;GO:0016301;GO:0016740;GO:0061615;GO:0006096;GO:0006002;GO:0003872	NA	PF00365
SymbC1.scaffold1.1196	tr|D2R2F5|D2R2F5_PIRSD;tr|F0SMH4|F0SMH4_RUBBR	description1:Uncharacterized protein OS=Pirellula staleyi (strain ATCC 27377 / DSM 6068 / ICPB 4128) GN=Psta_0374 PE=4 SV=1//description2:Uncharacterized protein OS=Rubinisphaera brasiliensis (strain ATCC 49424 / DSM 5305 / JCM 21570 / NBRC 103401 / IFAM 1448) GN=Plabr_0106 PE=4 SV=1	1.83e-76	GO:0009055;GO:0020037;GO:0046872	NA	PF06439
SymbC1.scaffold1.1198	tr|F2ATG3|F2ATG3_RHOBT;tr|K5CAP0|K5CAP0_RHOBT	description1:Uncharacterized protein OS=Rhodopirellula baltica WH47 GN=RBWH47_05593 PE=4 SV=1//description2:Uncharacterized protein OS=Rhodopirellula baltica SH28 GN=RBSH_04356 PE=4 SV=1	5.41e-97	GO:0016020;GO:0016021	NA	NA
SymbC1.scaffold1.1199	sp|P40332|IOLX_BACSU	scyllo-inositol 2-dehydrogenase (NAD(+)) OS=Bacillus subtilis (strain 168) GN=iolX PE=1 SV=2	2.85e-21	GO:0070404;GO:0055114;GO:0070403;GO:0016616;GO:0019310;GO:1902141;GO:0008152;GO:0016491	K16043	PF01370;PF02894;PF01408
SymbC1.scaffold1.12	tr|A0A1G2ZNH6|A0A1G2ZNH6_9BACT	Phosphoesterase OS=Planctomycetes bacterium RBG_13_63_9 GN=A2V70_06600 PE=4 SV=1	1.88e-120	GO:0016787	NA	PF12850
SymbC1.scaffold1.1200	sp|Q39EU4|HSCA_BURL3	Chaperone protein HscA homolog OS=Burkholderia lata (strain ATCC 17760 / LMG 22485 / NCIMB 9086 / R18194 / 383) GN=hscA PE=3 SV=1	2.14e-16	GO:0016226;GO:0016887;GO:0005524;GO:0000166;GO:0006457;GO:0051082	K04044	PF00999;PF00012
SymbC1.scaffold1.1202	sp|Q59045|SALL_METJA	Chlorinase MJ1651 OS=Methanocaldococcus jannaschii (strain ATCC 43067 / DSM 2661 / JAL-1 / JCM 10045 / NBRC 100440) GN=MJ1651 PE=1 SV=1	4.09e-34	GO:0016740	K09134	PF01887
SymbC1.scaffold1.1204	sp|Q9LEV3|CBSX3_ARATH	CBS domain-containing protein CBSX3, mitochondrial OS=Arabidopsis thaliana GN=CBSX3 PE=1 SV=1	2e-21	GO:0045454;GO:0050897;GO:0005739;GO:0009651	NA	PF00571
SymbC1.scaffold1.1207	sp|Q32KH5|GALNS_CANLF	N-acetylgalactosamine-6-sulfatase OS=Canis lupus familiaris GN=GALNS PE=2 SV=1	5.72e-50	GO:0046872;GO:0008484;GO:0043890;GO:0016787;GO:0003824;GO:0008152;GO:0005764	K01132	PF13353;PF00754;PF00884;PF04055;PF12902
SymbC1.scaffold1.1208	sp|O81959|PRXV_CORPI	Vanadium-dependent bromoperoxidase OS=Corallina pilulifera PE=1 SV=1	1.63e-139	GO:0046872;GO:0004601;GO:0055114;GO:0016491;GO:0098869	NA	PF14870
SymbC1.scaffold1.121	sp|Q5XAP6|PP2C_STRP6	Putative protein phosphatase 2C-type OS=Streptococcus pyogenes serotype M6 (strain ATCC BAA-946 / MGAS10394) GN=M6_Spy1382 PE=1 SV=1	1.24e-35	GO:0016787;GO:0004722;GO:0004721;GO:0046872;GO:0003824;GO:0006470	K20074	PF13672
SymbC1.scaffold1.1212	sp|A5W8F5|DEGPL_PSEP1	Probable periplasmic serine endoprotease DegP-like OS=Pseudomonas putida (strain ATCC 700007 / DSM 6899 / BCRC 17059 / F1) GN=Pput_4291 PE=3 SV=1	1.4e-16	GO:0004252;GO:0016787;GO:0008236;GO:0006508;GO:0042597;GO:0008233	K04771	PF13180;PF13365
SymbC1.scaffold1.1213	sp|Q7UPY2|GLGA_RHOBA	Glycogen synthase OS=Rhodopirellula baltica (strain DSM 10527 / NCIMB 13988 / SH1) GN=glgA PE=3 SV=1	3.77e-132	GO:0016740;GO:0009011;GO:0004373;GO:0016757;GO:0033201;GO:0005978	K00703	PF00534;PF13561;PF08323
SymbC1.scaffold1.1214	sp|P00437|PCXB_PSEPU	Protocatechuate 3,4-dioxygenase beta chain OS=Pseudomonas putida GN=pcaH PE=1 SV=3	2.36e-20	GO:0051213;GO:0016491;GO:0018578;GO:0003824;GO:0019439;GO:0042952;GO:0046872;GO:0006725;GO:0019619;GO:0055114;GO:0008199;GO:0016702;GO:0005506	NA	PF00775
SymbC1.scaffold1.1215	sp|Q01578|GNL_ZYMMO	Gluconolactonase OS=Zymomonas mobilis subsp. mobilis (strain ATCC 31821 / ZM4 / CP4) GN=gnl PE=1 SV=2	6.35e-74	GO:0052689;GO:0016787;GO:0042597;GO:0046178;GO:0004341	K01053	PF08450
SymbC1.scaffold1.122	sp|Q9K923|COMGC_BACHD	ComG operon protein 3 homolog OS=Bacillus halodurans (strain ATCC BAA-125 / DSM 18197 / FERM 7344 / JCM 9153 / C-125) GN=comGC PE=3 SV=1	4.5e-07	GO:0005886;GO:0015628;GO:0016021;GO:0015627;GO:0030420;GO:0009986;GO:0016020;GO:0008565;GO:0006810	K02245	PF07596;PF07963;PF13360
SymbC1.scaffold1.1220	sp|Q9K907|PRPE_BACHD	Bis(5'-nucleosyl)-tetraphosphatase PrpE [asymmetrical] OS=Bacillus halodurans (strain ATCC BAA-125 / DSM 18197 / FERM 7344 / JCM 9153 / C-125) GN=prpE PE=3 SV=1	1.53e-13	GO:0000166;GO:0016787;GO:0004081;GO:0005525;GO:0016151	K01525	PF00149
SymbC1.scaffold1.1223	sp|Q87RD1|TSAB_VIBPA	tRNA threonylcarbamoyladenosine biosynthesis protein TsaB OS=Vibrio parahaemolyticus serotype O3:K6 (strain RIMD 2210633) GN=tsaB PE=1 SV=1	1.96e-15	GO:0002949;GO:0008033;GO:0005737	K14742	PF00814
SymbC1.scaffold1.1226	sp|P22304|IDS_HUMAN	Iduronate 2-sulfatase OS=Homo sapiens GN=IDS PE=1 SV=1	1.85e-40	GO:0008152;GO:0005764;GO:0003824;GO:0046872;GO:0030207;GO:0043202;GO:0004423;GO:0016787;GO:0008484;GO:0006027	K01136	PF16347;PF16385;PF00884
SymbC1.scaffold1.1227	sp|Q7UPM4|KPRS_RHOBA	Ribose-phosphate pyrophosphokinase OS=Rhodopirellula baltica (strain DSM 10527 / NCIMB 13988 / SH1) GN=prs PE=3 SV=1	2.49e-170	GO:0044249;GO:0009156;GO:0006015;GO:0004749;GO:0000166;GO:0016740;GO:0016301;GO:0016310;GO:0005737;GO:0009165;GO:0000287;GO:0046872;GO:0009116;GO:0005524	K00948	PF12804;PF14572;PF13793
SymbC1.scaffold1.1229	sp|Q7UJL3|IMDH_RHOBA	Inosine-5'-monophosphate dehydrogenase OS=Rhodopirellula baltica (strain DSM 10527 / NCIMB 13988 / SH1) GN=guaB PE=3 SV=1	0	GO:0006164;GO:0005737;GO:0016491;GO:0003938;GO:0003824;GO:0046872;GO:0055114;GO:0006183;GO:0006177	K00088	PF00478;PF00571
SymbC1.scaffold1.123	tr|A0A177Q0J5|A0A177Q0J5_9PLAN	Uncharacterized protein OS=Planctomycetaceae bacterium SCGC AG-212-D15 GN=AYO40_03770 PE=4 SV=1	5.21e-26	NA	NA	PF03745
SymbC1.scaffold1.1232	tr|A3ZPM4|A3ZPM4_9PLAN	Uncharacterized protein OS=Blastopirellula marina DSM 3645 GN=DSM3645_29012 PE=4 SV=1	0	GO:0020037;GO:0009055;GO:0046872	NA	PF07626;PF07586;PF07631;PF07635;PF07627;PF07637
SymbC1.scaffold1.1242	tr|A0A1I4SQ23|A0A1I4SQ23_9PROT	Uncharacterized conserved protein YbaA, DUF1428 family OS=Nitrosomonas communis GN=SAMN05421863_104234 PE=4 SV=1	8.23e-42	NA	NA	PF07237
SymbC1.scaffold1.1243	sp|Q44015|YGB4_CUPNE	Putative hydroxypyruvate isomerase OS=Cupriavidus necator PE=3 SV=1	6.96e-18	GO:0016853;GO:0008903	NA	PF07624;PF07631;PF07586;PF07627;PF01661;PF01261
SymbC1.scaffold1.1248	sp|P23620|PHOB_PSEAE	Phosphate regulon transcriptional regulatory protein PhoB OS=Pseudomonas aeruginosa (strain ATCC 15692 / DSM 22644 / CIP 104116 / JCM 14847 / LMG 12228 / 1C / PRS 101 / PAO1) GN=phoB PE=3 SV=2	7.87e-13	GO:0003677;GO:0071978;GO:0001216;GO:0000156;GO:0005737;GO:0045893;GO:0006817;GO:0006355;GO:0000976;GO:0000160;GO:0080040;GO:0006810;GO:0032993;GO:0006351	K07657	PF00072
SymbC1.scaffold1.125	sp|D4G3R4|WAPA_BACNB	tRNA(Glu)-specific nuclease WapA OS=Bacillus subtilis subsp. natto (strain BEST195) GN=wapA PE=1 SV=2	1.29e-40	GO:0004519;GO:0005618;GO:0090501;GO:0016787;GO:0004549;GO:0005576;GO:0090305;GO:0016078;GO:0097264;GO:0004518	NA	PF05488;PF03527;PF03497;PF13503
SymbC1.scaffold1.1250	sp|Q7UPT7|DEOC_RHOBA	Deoxyribose-phosphate aldolase OS=Rhodopirellula baltica (strain DSM 10527 / NCIMB 13988 / SH1) GN=deoC PE=3 SV=2	2.25e-113	GO:0046386;GO:0003824;GO:0009264;GO:0016829;GO:0016052;GO:0004139;GO:0005737	K01619	PF01791
SymbC1.scaffold1.1251	sp|A5G6S0|PIMT3_GEOUR	Protein-L-isoaspartate O-methyltransferase 3 OS=Geobacter uraniireducens (strain Rf4) GN=pcm3 PE=3 SV=1	3.05e-65	GO:0004719;GO:0005737;GO:0006479;GO:0032259;GO:0016740;GO:0008168;GO:0006464	K00573	PF01135
SymbC1.scaffold1.1252	tr|A6C7L6|A6C7L6_9PLAN	HNH endonuclease domain protein OS=Gimesia maris DSM 8797 GN=PM8797T_29678 PE=4 SV=1	9.24e-97	GO:0090305;GO:0004519;GO:0003676	NA	PF14279
SymbC1.scaffold1.1256	sp|P45793|TAPC_AERHY	Type IV pilus assembly protein TapC OS=Aeromonas hydrophila GN=tapC PE=3 SV=1	5.23e-63	GO:0016020;GO:0006810;GO:0005886;GO:0015031;GO:0009306;GO:0016021	NA	PF00482;PF07963
SymbC1.scaffold1.1257	sp|P31702|GSPE1_DICCH	Type II secretion system protein E OS=Dickeya chrysanthemi GN=outE PE=3 SV=1	3.44e-130	GO:0000166;GO:0006810;GO:0008565;GO:0015627;GO:0005524;GO:0015031;GO:0015628;GO:0005737	NA	PF05157;PF00437
SymbC1.scaffold1.1258	sp|B2K8W1|Y1292_YERPB	UPF0194 membrane protein YPTS_1292 OS=Yersinia pseudotuberculosis serotype IB (strain PB1/+) GN=YPTS_1292 PE=3 SV=1	8.6e-06	GO:0042597	K01993	PF13533;PF13437;PF16576
SymbC1.scaffold1.126	tr|A0A177QEU6|A0A177QEU6_9PLAN	Uncharacterized protein OS=Planctomycetaceae bacterium SCGC AG-212-F19 GN=AYO44_02570 PE=4 SV=1	0	GO:0009055;GO:0020037;GO:0046872;GO:0003824	NA	PF07963;PF07596
SymbC1.scaffold1.1261	sp|Q5ZKD4|NPL_CHICK	N-acetylneuraminate lyase OS=Gallus gallus GN=NPL PE=2 SV=1	6.33e-66	GO:0008747;GO:0005975;GO:0019262;GO:0016829;GO:0005737;GO:0003824;GO:0008152	K01639	PF00701
SymbC1.scaffold1.1264	tr|A0A1G0PAV2|A0A1G0PAV2_9BACT	Uncharacterized protein OS=Ignavibacteria bacterium GWA2_35_9 GN=A2057_01230 PE=4 SV=1	9.18e-155	NA	NA	NA
SymbC1.scaffold1.1266	tr|A3ZMT5|A3ZMT5_9PLAN	Uncharacterized protein OS=Blastopirellula marina DSM 3645 GN=DSM3645_01065 PE=4 SV=1	0	NA	NA	PF08843
SymbC1.scaffold1.1267	sp|O31519|YESP_BACSU	Probable ABC transporter permease protein YesP OS=Bacillus subtilis (strain 168) GN=yesP PE=3 SV=1	1.83e-56	GO:0006810;GO:0005886;GO:0016020;GO:0022892;GO:0005887;GO:0016021	K02025	PF00528;PF13416
SymbC1.scaffold1.1269	sp|P37309|ARSR_ECOLI	Arsenical resistance operon repressor OS=Escherichia coli (strain K12) GN=arsR PE=3 SV=1	1.87e-13	GO:0005622;GO:0003677;GO:0003700;GO:0046685;GO:0006351;GO:0006355;GO:0044212	K03892	PF01022;PF03803
SymbC1.scaffold1.1270	sp|P29365|DHOM_PSEAE	Homoserine dehydrogenase OS=Pseudomonas aeruginosa (strain ATCC 15692 / DSM 22644 / CIP 104116 / JCM 14847 / LMG 12228 / 1C / PRS 101 / PAO1) GN=hom PE=3 SV=2	9.96e-105	GO:0004412;GO:0006520;GO:0050661;GO:0009097;GO:0055114;GO:0009082;GO:0008652;GO:0016491;GO:0009088;GO:0009086	K00003	PF01842;PF03447;PF00742
SymbC1.scaffold1.1271	sp|Q7AJA5|PKN1_CHLPN	Serine/threonine-protein kinase pkn1 OS=Chlamydia pneumoniae GN=pkn1 PE=3 SV=1	2.51e-15	GO:0006468;GO:0016740;GO:0000166;GO:0004672;GO:0005524;GO:0016310;GO:0004674;GO:0016301	NA	PF07963;PF03781;PF07596
SymbC1.scaffold1.1273	sp|P20906|MDLC_PSEPU	Benzoylformate decarboxylase OS=Pseudomonas putida GN=mdlC PE=1 SV=2	7.37e-76	GO:0030976;GO:0016829;GO:0019596;GO:0016831;GO:0050695;GO:0000287;GO:0003824;GO:0018924;GO:0019439;GO:0046872	NA	PF02776;PF00205;PF13360;PF02775
SymbC1.scaffold1.1274	sp|Q9QYX7|PCLO_MOUSE	Protein piccolo OS=Mus musculus GN=Pclo PE=1 SV=4	4.42e-08	GO:0099526;GO:0005509;GO:0070062;GO:0048790;GO:0035418;GO:0005515;GO:0005522;GO:0030073;GO:0014069;GO:0098882;GO:0046872;GO:0019933;GO:0098831;GO:0016080;GO:0030054;GO:0005544;GO:0045202;GO:0017157;GO:0048786;GO:0007010;GO:0007416	K16882	NA
SymbC1.scaffold1.1277	sp|P0AFL3|PPIA_ECOLI	Peptidyl-prolyl cis-trans isomerase A OS=Escherichia coli (strain K12) GN=ppiA PE=1 SV=1	4.88e-47	GO:0030288;GO:0016853;GO:0003755;GO:0042597;GO:0006457;GO:0000413	K03767	PF00160
SymbC1.scaffold1.1279	sp|A1JSL8|Y2891_YERE8	UPF0194 membrane protein YE2891 OS=Yersinia enterocolitica serotype O:8 / biotype 1B (strain NCTC 13174 / 8081) GN=YE2891 PE=3 SV=1	8.43e-09	GO:0042597	K01993	PF13437
SymbC1.scaffold1.128	sp|Q7UEY4|RS9_RHOBA	30S ribosomal protein S9 OS=Rhodopirellula baltica (strain DSM 10527 / NCIMB 13988 / SH1) GN=rpsI PE=3 SV=1	6.53e-62	GO:0006412;GO:0000462;GO:0022627;GO:0003735;GO:0005840;GO:0030529;GO:0003723	K02996	PF00380
SymbC1.scaffold1.1281	tr|A0A177PWX7|A0A177PWX7_9PLAN	Sulfatase OS=Planctomycetaceae bacterium SCGC AG-212-D15 GN=AYO40_05425 PE=4 SV=1	0	GO:0003824;GO:0008152	NA	PF07394
SymbC1.scaffold1.1282	tr|L0DEX7|L0DEX7_SINAD	Putative membrane-bound dehydrogenase OS=Singulisphaera acidiphila (strain ATCC BAA-1392 / DSM 18658 / VKM B-2454 / MOB10) GN=Sinac_3115 PE=4 SV=1	0	GO:0020037;GO:0009055;GO:0046872;GO:0003824	NA	PF00034
SymbC1.scaffold1.1284	sp|Q8R9T6|PKN1_CALS4	Probable serine/threonine-protein kinase Sps1 OS=Caldanaerobacter subterraneus subsp. tengcongensis (strain DSM 15242 / JCM 11007 / NBRC 100824 / MB4) GN=sps1 PE=3 SV=1	4.1e-53	GO:0004672;GO:0006468;GO:0000166;GO:0016740;GO:0016310;GO:0004674;GO:0016301;GO:0005524	K12132	PF00069;PF04542
SymbC1.scaffold1.1288	sp|Q3AUE4|DXR_CHLCH	1-deoxy-D-xylulose 5-phosphate reductoisomerase OS=Chlorobium chlorochromatii (strain CaD3) GN=dxr PE=3 SV=1	4.87e-118	GO:0016491;GO:0070402;GO:0030604;GO:0019288;GO:0055114;GO:0008299;GO:0046872	K00099	PF08436;PF02163;PF13180;PF02670;PF13288
SymbC1.scaffold1.1289	sp|C5FNB5|LAP5_ARTOC	Probable leucine aminopeptidase MCYG_04170 OS=Arthroderma otae (strain ATCC MYA-4605 / CBS 113480) GN=MCYG_04170 PE=3 SV=1	4.15e-14	GO:0046872;GO:0006508;GO:0004177;GO:0016787;GO:0008233;GO:0005576;GO:0009405	NA	PF04389;PF13180;PF02225
SymbC1.scaffold1.1290	sp|Q58902|Y1507_METJA	Uncharacterized ABC transporter permease MJ1507 OS=Methanocaldococcus jannaschii (strain ATCC 43067 / DSM 2661 / JAL-1 / JCM 10045 / NBRC 100440) GN=MJ1507 PE=3 SV=1	9.4e-15	GO:0055085;GO:0022891;GO:0016021;GO:0005886;GO:0006810;GO:0016020	K02004	PF02687
SymbC1.scaffold1.1293	tr|A3ZT41|A3ZT41_9PLAN	Uncharacterized protein OS=Blastopirellula marina DSM 3645 GN=DSM3645_11507 PE=4 SV=1	0	GO:0009055;GO:0020037	NA	PF07583;PF07635;PF07587;PF07394
SymbC1.scaffold1.1295	sp|P54744|PKNB_MYCLE	Serine/threonine-protein kinase PknB OS=Mycobacterium leprae (strain TN) GN=pknB PE=3 SV=3	8.58e-54	GO:0000166;GO:0016740;GO:0006468;GO:0004672;GO:0016020;GO:0005524;GO:0016021;GO:0046872;GO:0005886;GO:0016301;GO:0004674;GO:0016310	K12132	PF04542;PF00069
SymbC1.scaffold1.1297	sp|Q55463|CMPD_SYNY3	Bicarbonate transport ATP-binding protein CmpD OS=Synechocystis sp. (strain PCC 6803 / Kazusa) GN=cmpD PE=2 SV=1	9.24e-79	GO:0015112;GO:0006810;GO:0016020;GO:0006811;GO:0016787;GO:0000166;GO:0015706;GO:0005886;GO:0005524;GO:0016887	K11953	PF13379;PF00005;PF00528
SymbC1.scaffold1.1298	sp|Q06458|NIRB_KLEOX	Nitrite reductase [NAD(P)H] large subunit OS=Klebsiella oxytoca GN=nasB PE=3 SV=1	0	GO:0042128;GO:0050660;GO:0051536;GO:0046872;GO:0016491;GO:0020037;GO:0008942;GO:0050661;GO:0051537;GO:0051539;GO:0055114	NA	PF13247;PF04324;PF01568;PF01077;PF04976;PF04879;PF07992;PF03460;PF00384;PF13806
SymbC1.scaffold1.1299	sp|Q04789|ILVX_BACSU	Acetolactate synthase OS=Bacillus subtilis (strain 168) GN=alsS PE=2 SV=3	9.14e-105	GO:0016740;GO:0034077;GO:0030976;GO:0045151;GO:0046872;GO:0000287;GO:0003824;GO:0003984	K01652	PF02776;PF07992;PF00205;PF02852;PF02775
SymbC1.scaffold1.1301	sp|Q06198|RPSH_PSEAE	RNA polymerase sigma-H factor OS=Pseudomonas aeruginosa (strain ATCC 15692 / DSM 22644 / CIP 104116 / JCM 14847 / LMG 12228 / 1C / PRS 101 / PAO1) GN=algU PE=3 SV=1	3.22e-08	GO:0032993;GO:0006352;GO:0006351;GO:0071236;GO:1900036;GO:1902884;GO:0045893;GO:0042121;GO:0006355;GO:0016987;GO:0001216;GO:1900233;GO:1902201;GO:0009405;GO:0000976;GO:0003700;GO:0000345;GO:1900189;GO:0003677;GO:0032885;GO:0036460	K03088	PF04542;PF08281
SymbC1.scaffold1.1302	sp|P39663|SPHR_SYNE7	Alkaline phosphatase synthesis transcriptional regulatory protein SphR OS=Synechococcus elongatus (strain PCC 7942) GN=sphR PE=1 SV=1	4.29e-49	GO:0006817;GO:0006351;GO:0006355;GO:0005622;GO:0003677;GO:0000160;GO:0006810	K07657	PF02518;PF00512;PF00092;PF00486;PF00072
SymbC1.scaffold1.1306	sp|P16462|LTXA_AGGAC	Leukotoxin OS=Aggregatibacter actinomycetemcomitans GN=ltxA PE=1 SV=2	7.37e-16	GO:0016020;GO:0019835;GO:0044179;GO:0005576;GO:0009279;GO:0009405;GO:0005509	NA	PF00657;PF07691;PF00754
SymbC1.scaffold1.1307	sp|P21193|GLNB_AZOBR	Nitrogen regulatory protein P-II OS=Azospirillum brasilense GN=glnB PE=3 SV=1	2.1e-20	GO:0000166;GO:0006351;GO:0006355;GO:0030234;GO:0006808;GO:0009399;GO:0050790	NA	PF00111;PF00543
SymbC1.scaffold1.1308	tr|M5RJH5|M5RJH5_9PLAN	Secreted protein containing PHP OS=Rhodopirellula maiorica SM1 GN=RMSM_03600 PE=4 SV=1	0	GO:0003824	NA	NA
SymbC1.scaffold1.1311	sp|Q44879|CTPA_BARBK	Carboxy-terminal-processing protease OS=Bartonella bacilliformis (strain ATCC 35685 / KC583) GN=ctpA PE=3 SV=1	2.84e-59	GO:0016787;GO:0008236;GO:0006508;GO:0005576;GO:0008233	K03797	PF13180;PF03572
SymbC1.scaffold1.1312	sp|Q7URC7|SYR_RHOBA	Arginine--tRNA ligase OS=Rhodopirellula baltica (strain DSM 10527 / NCIMB 13988 / SH1) GN=argS PE=3 SV=1	0	GO:0016874;GO:0006418;GO:0000166;GO:0006420;GO:0005737;GO:0006412;GO:0004814;GO:0005524;GO:0004812	K01887	PF03485;PF06439;PF05746;PF00750
SymbC1.scaffold1.1316	sp|P0C0L3|OSMC_SHIFL	Peroxiredoxin OsmC OS=Shigella flexneri GN=osmC PE=3 SV=2	3.09e-32	GO:0016209;GO:0051920;GO:0055114;GO:0006979;GO:0005737;GO:0004601;GO:0098869;GO:0016491	K04063	PF03958;PF07394;PF02566;PF13620;PF07705
SymbC1.scaffold1.1318	tr|D2R4W6|D2R4W6_PIRSD;tr|A3ZMW2|A3ZMW2_9PLAN	description1:Uncharacterized protein OS=Pirellula staleyi (strain ATCC 27377 / DSM 6068 / ICPB 4128) GN=Psta_4280 PE=4 SV=1//description2:DO serine protease OS=Blastopirellula marina DSM 3645 GN=DSM3645_01215 PE=4 SV=1	5.97e-27	GO:0006508;GO:0008233;GO:0004252	NA	PF13180;PF08305
SymbC1.scaffold1.1319	sp|P45043|XYLR_HAEIN	Xylose operon regulatory protein OS=Haemophilus influenzae (strain ATCC 51907 / DSM 11121 / KW20 / Rd) GN=xylR PE=3 SV=1	3.83e-31	GO:0003700;GO:0003677;GO:0006355;GO:0043565;GO:0006351	K02529	PF13377;PF12833
SymbC1.scaffold1.1320	sp|C6DDN6|YTFE_PECCP	Iron-sulfur cluster repair protein YtfE OS=Pectobacterium carotovorum subsp. carotovorum (strain PC1) GN=ytfE PE=3 SV=1	3.17e-38	GO:0005737;GO:0006950;GO:0030091;GO:0046872	K07322	PF01814;PF00115;PF04405
SymbC1.scaffold1.1321	sp|Q9HR73|DMSB_HALSA	Putative dimethyl sulfoxide reductase iron-sulfur subunit B OS=Halobacterium salinarum (strain ATCC 700922 / JCM 11081 / NRC-1) GN=dmsB PE=2 SV=1	3.33e-41	GO:0046872;GO:0051536;GO:0016020;GO:0005886;GO:0055114;GO:0051539	K00184	PF13247;PF03916
SymbC1.scaffold1.1322	sp|Q87GW6|NAPA_VIBPA	Periplasmic nitrate reductase OS=Vibrio parahaemolyticus serotype O3:K6 (strain RIMD 2210633) GN=napA PE=3 SV=1	0	GO:0042597;GO:0030151;GO:0051539;GO:0055114;GO:0016491;GO:0051536;GO:0042128;GO:0046872;GO:0008940	K02567	PF00384;PF04879;PF01568
SymbC1.scaffold1.1324	tr|A0A1P8WPS2|A0A1P8WPS2_9PLAN	Uncharacterized protein OS=Fuerstia marisgermanicae GN=Fuma_05711 PE=4 SV=1	6.68e-106	NA	NA	PF07626;PF04773;PF07637;PF07624;PF04542;PF07635;PF07586;PF07631;PF07627
SymbC1.scaffold1.1325	tr|A0A142XD89|A0A142XD89_9BACT	Planctomycete cytochrome C OS=Gemmata sp. SH-PL17 GN=VT84_11280 PE=4 SV=1	2.5e-126	GO:0020037;GO:0009055	NA	PF07583;PF07635;PF07587;PF07394
SymbC1.scaffold1.1326	tr|A0A1U7CKI1|A0A1U7CKI1_9BACT	Uncharacterized protein OS=Paludisphaera borealis GN=BSF38_00865 PE=4 SV=1	0	GO:0046872;GO:0009055;GO:0020037;GO:0003824	NA	PF00034;PF13646;PF07586
SymbC1.scaffold1.133	sp|P37875|SP5R_BACSU	Stage V sporulation protein R OS=Bacillus subtilis (strain 168) GN=spoVR PE=4 SV=1	1.01e-102	GO:0030435	K06415	PF04293
SymbC1.scaffold1.1331	tr|D2R926|D2R926_PIRSD	Uncharacterized protein OS=Pirellula staleyi (strain ATCC 27377 / DSM 6068 / ICPB 4128) GN=Psta_1174 PE=4 SV=1	1.63e-141	GO:0020037;GO:0009055;GO:0046872	NA	PF07626;PF07583;PF07637;PF07631;PF07624;PF07587;PF07635;PF07627;PF07394
SymbC1.scaffold1.1337	sp|Q9ZUC1|AOR_ARATH	NADPH-dependent alkenal/one oxidoreductase, chloroplastic OS=Arabidopsis thaliana GN=AOR PE=1 SV=2	4.96e-36	GO:0048046;GO:0009941;GO:0010319;GO:0009409;GO:0009579;GO:0008270;GO:0016491;GO:0009570;GO:0035798;GO:0009507;GO:0009536;GO:0055114;GO:0035671	K18980	PF00378;PF13602;PF08240
SymbC1.scaffold1.1338	sp|P37959|YUSZ_BACSU	Uncharacterized oxidoreductase YusZ OS=Bacillus subtilis (strain 168) GN=yusZ PE=3 SV=2	7.25e-21	GO:0016491;GO:0055114	NA	PF03992;PF00106
SymbC1.scaffold1.1343	sp|Q7UYX5|PYRE_RHOBA	Orotate phosphoribosyltransferase OS=Rhodopirellula baltica (strain DSM 10527 / NCIMB 13988 / SH1) GN=pyrE PE=3 SV=2	8.09e-73	GO:0016757;GO:0006221;GO:0044205;GO:0004588;GO:0009116;GO:0016740	K00762	PF00156
SymbC1.scaffold1.1344	sp|Q7UYK5|PDXJ_RHOBA	Pyridoxine 5'-phosphate synthase OS=Rhodopirellula baltica (strain DSM 10527 / NCIMB 13988 / SH1) GN=pdxJ PE=3 SV=2	1.47e-104	GO:0016740;GO:0005829;GO:0005737;GO:0033856;GO:0003824;GO:0008615	K03474	PF03740
SymbC1.scaffold1.1348	sp|P33348|YEHL_ECOLI	Uncharacterized protein YehL OS=Escherichia coli (strain K12) GN=yehL PE=4 SV=2	3.07e-111	GO:0016887;GO:0005524	NA	PF07728;PF05406;PF13569
SymbC1.scaffold1.1351	sp|Q9X480|SPPA_ENTFC	Putative signal peptide peptidase SppA OS=Enterococcus faecium GN=sppA PE=3 SV=1	6.35e-22	GO:0006508;GO:0016787;GO:0016021;GO:0008236;GO:0008233;GO:0005886;GO:0016020	NA	PF00589;PF12728;PF01343
SymbC1.scaffold1.1352	sp|Q7UKJ9|HIS6_RHOBA	Imidazole glycerol phosphate synthase subunit HisF OS=Rhodopirellula baltica (strain DSM 10527 / NCIMB 13988 / SH1) GN=hisF PE=3 SV=1	1.65e-122	GO:0000107;GO:0000105;GO:0008652;GO:0003824;GO:0008152;GO:0016829;GO:0005737	K02500	PF00437;PF00977
SymbC1.scaffold1.1353	sp|Q8KY18|DHA_MYCSM	Alanine dehydrogenase OS=Mycobacterium smegmatis GN=ald PE=1 SV=1	2.67e-128	GO:0000286;GO:0005829;GO:0005737;GO:0042853;GO:0016491;GO:0006524;GO:0000166;GO:0055114	K00259	PF05222;PF01262
SymbC1.scaffold1.1354	sp|O66105|PPIB_TREPA	Probable peptidyl-prolyl cis-trans isomerase OS=Treponema pallidum (strain Nichols) GN=ppiB PE=1 SV=1	1.54e-60	GO:0000413;GO:0006457;GO:0016853;GO:0003755	K01802	PF00160
SymbC1.scaffold1.1358	sp|Q24ZT5|QUEC1_DESHY	7-cyano-7-deazaguanine synthase 1 OS=Desulfitobacterium hafniense (strain Y51) GN=queC1 PE=3 SV=1	5.83e-22	GO:0016874;GO:0000166;GO:0005524;GO:0008616;GO:0046872	K06920	PF06508
SymbC1.scaffold1.136	sp|Q57251|Y1218_HAEIN	Putative L-lactate permease OS=Haemophilus influenzae (strain ATCC 51907 / DSM 11121 / KW20 / Rd) GN=HI_1218 PE=3 SV=1	2.8e-59	GO:0035873;GO:0016021;GO:0005886;GO:0006810;GO:0016020;GO:0015129;GO:0005887;GO:0015727	K03303	PF00072;PF02652
SymbC1.scaffold1.1364	sp|Q55566|T4SA_SYNY3	Putative transposase for insertion sequence element IS4SA OS=Synechocystis sp. (strain PCC 6803 / Kazusa) GN=slr0180 PE=3 SV=1	7.41e-07	GO:0003677;GO:0006310;GO:0003676;GO:0006313;GO:0004803;GO:0032196	K07495	PF01609
SymbC1.scaffold1.1372	sp|Q9UYB2|SUA5_PYRAB	Threonylcarbamoyl-AMP synthase OS=Pyrococcus abyssi (strain GE5 / Orsay) GN=sua5 PE=1 SV=1	3.06e-25	GO:0061710;GO:0016740;GO:0000166;GO:0005737;GO:0008033;GO:0003725;GO:0002949;GO:0005524;GO:0016779	K07566	PF01300;PF01451;PF01261
SymbC1.scaffold1.1374	sp|Q7UMZ0|EFTU_RHOBA	Elongation factor Tu OS=Rhodopirellula baltica (strain DSM 10527 / NCIMB 13988 / SH1) GN=tuf PE=3 SV=1	0	GO:0006414;GO:0005525;GO:0006412;GO:0005737;GO:0005622;GO:0003924;GO:0000166;GO:0003746	K02358	PF00009;PF02357;PF00584;PF03946;PF03143;PF00298;PF03144;PF00687
SymbC1.scaffold1.1377	sp|Q7URW4|RPOC_RHOBA	DNA-directed RNA polymerase subunit beta' OS=Rhodopirellula baltica (strain DSM 10527 / NCIMB 13988 / SH1) GN=rpoC PE=3 SV=1	0	GO:0003677;GO:0003899;GO:0016740;GO:0016779;GO:0000428;GO:0006351	K03046	PF04561;PF00562;PF05000;PF04565;PF04563;PF04998;PF10385;PF04560;PF00623;PF04997;PF04983
SymbC1.scaffold1.1378	tr|A3ZSR5|A3ZSR5_9PLAN	Uncharacterized protein OS=Blastopirellula marina DSM 3645 GN=DSM3645_10847 PE=4 SV=1	0	GO:0016020;GO:0016021	NA	PF07811;PF00092;PF13400
SymbC1.scaffold1.1380	tr|A0A142XDC4|A0A142XDC4_9BACT	Uncharacterized protein OS=Gemmata sp. SH-PL17 GN=VT84_11095 PE=4 SV=1	2.58e-45	GO:0016020;GO:0016021	NA	PF07596
SymbC1.scaffold1.1382	sp|P46352|XERD_BACSU	Tyrosine recombinase XerD OS=Bacillus subtilis (strain 168) GN=xerD PE=3 SV=3	5.61e-76	GO:0009009;GO:0007059;GO:0006310;GO:0007049;GO:0015074;GO:0005737;GO:0051301;GO:0003677	K04763	PF02899;PF00589
SymbC1.scaffold1.1383	sp|P82450|SIAE_RAT	Sialate O-acetylesterase OS=Rattus norvegicus GN=Siae PE=1 SV=2	1.92e-22	GO:0005764;GO:0052689;GO:0001681;GO:0016787	NA	PF07631;PF03629;PF07586;PF07635;PF07624;PF07627
SymbC1.scaffold1.1389	sp|Q7UF86|RNH_RHOBA	Ribonuclease H OS=Rhodopirellula baltica (strain DSM 10527 / NCIMB 13988 / SH1) GN=rnhA PE=3 SV=1	1.02e-70	GO:0043137;GO:0004519;GO:0090502;GO:0003676;GO:0016787;GO:0005737;GO:0004518;GO:0090305;GO:0046872;GO:0004523	K03469	PF00075
SymbC1.scaffold1.139	sp|P39211|XYLB_BACSU	Xylulose kinase OS=Bacillus subtilis (strain 168) GN=xylB PE=3 SV=2	1.32e-114	GO:0016773;GO:0005975;GO:0005997;GO:0016740;GO:0000166;GO:0042732;GO:0016310;GO:0046835;GO:0004856;GO:0016301;GO:0005524	K00854	PF02782;PF00370
SymbC1.scaffold1.1394	sp|P54929|NIFA_AZOLI	Nif-specific regulatory protein OS=Azospirillum lipoferum GN=nifA PE=4 SV=1	5.1e-64	GO:0005524;GO:0006355;GO:0046872;GO:0003677;GO:0005622;GO:0009399;GO:0000166;GO:0043565;GO:0006351;GO:0008134;GO:0003700;GO:0000160	NA	PF02954;PF00158
SymbC1.scaffold1.1395	sp|P16462|LTXA_AGGAC	Leukotoxin OS=Aggregatibacter actinomycetemcomitans GN=ltxA PE=1 SV=2	6.34e-18	GO:0005509;GO:0009405;GO:0005576;GO:0044179;GO:0019835;GO:0009279;GO:0016020	NA	PF07963;PF14717;PF07596;PF00801
SymbC1.scaffold1.1398	tr|D2R3I3|D2R3I3_PIRSD	Glycosyl transferase family 2 OS=Pirellula staleyi (strain ATCC 27377 / DSM 6068 / ICPB 4128) GN=Psta_0527 PE=4 SV=1	3.48e-88	GO:0016740	NA	PF00535
SymbC1.scaffold1.140	tr|A6C4G4|A6C4G4_9PLAN	Uncharacterized protein OS=Gimesia maris DSM 8797 GN=PM8797T_25406 PE=4 SV=1	4.63e-70	NA	NA	PF09996
SymbC1.scaffold1.1400	sp|A4VJB4|AKLYS_PSEU5	Aspartate kinase Ask_LysC OS=Pseudomonas stutzeri (strain A1501) GN=lysC PE=1 SV=1	6.61e-133	GO:0019877;GO:0009085;GO:0009089;GO:0000166;GO:0016740;GO:0016301;GO:0009088;GO:0016310;GO:0005737;GO:0009086;GO:0003824;GO:0008152;GO:0004072;GO:0008652;GO:0005524	K00928	PF01842;PF01478;PF13840;PF00696
SymbC1.scaffold1.1401	sp|P9WMT3|Y3659_MYCTU	Putative conjugal transfer protein Rv3659c OS=Mycobacterium tuberculosis (strain ATCC 25618 / H37Rv) GN=Rv3659c PE=2 SV=1	1.58e-56	GO:0000746;GO:0006810;GO:0005737;GO:0000166;GO:0005524	K02283	PF00482;PF00437
SymbC1.scaffold1.1402	tr|D2QX03|D2QX03_PIRSD	Type II secretion system protein OS=Pirellula staleyi (strain ATCC 27377 / DSM 6068 / ICPB 4128) GN=Psta_1432 PE=4 SV=1	2.71e-137	GO:0016021;GO:0016020	K12511	PF00482
SymbC1.scaffold1.1408	sp|Q8YTC2|Y2800_NOSS1	Uncharacterized WD repeat-containing protein alr2800 OS=Nostoc sp. (strain PCC 7120 / SAG 25.82 / UTEX 2576) GN=alr2800 PE=4 SV=1	4.92e-17	GO:0043531	NA	NA
SymbC1.scaffold1.141	sp|Q00808|HETE1_PODAS	Vegetative incompatibility protein HET-E-1 OS=Podospora anserina GN=HET-E1 PE=4 SV=1	1.21e-19	GO:0005525;GO:0000166	NA	PF14237
SymbC1.scaffold1.1412	sp|O29329|ILVE_ARCFU	Putative branched-chain-amino-acid aminotransferase OS=Archaeoglobus fulgidus (strain ATCC 49558 / VC-16 / DSM 4304 / JCM 9628 / NBRC 100126) GN=ilvE PE=3 SV=1	1.11e-28	GO:0052655;GO:0009081;GO:0004084;GO:0009098;GO:0003824;GO:0008483;GO:0009099;GO:0008152;GO:0052656;GO:0008652;GO:0009097;GO:0052654;GO:0009082;GO:0016740	K00826	PF01063;PF14470
SymbC1.scaffold1.1416	sp|B0VB44|4HYPE_ACIBY	4-hydroxyproline 2-epimerase OS=Acinetobacter baumannii (strain AYE) GN=ABAYE2385 PE=1 SV=1	1.04e-105	GO:0016853;GO:0047580	K12658	PF01266;PF05544
SymbC1.scaffold1.1417	tr|A6CE09|A6CE09_9PLAN;tr|A0A1U7CIG5|A0A1U7CIG5_9BACT	description1:Twin-arginine translocation pathway signal OS=Gimesia maris DSM 8797 GN=PM8797T_19537 PE=4 SV=1//description2:Peptidyl-alpha-hydroxyglycine alpha-amidating lyase OS=Paludisphaera borealis GN=BSF38_00073 PE=4 SV=1	2.86e-179	GO:0016829	NA	NA
SymbC1.scaffold1.1419	sp|B9MJV0|NRDR_CALBD	Transcriptional repressor NrdR OS=Caldicellulosiruptor bescii (strain ATCC BAA-1888 / DSM 6725 / Z-1320) GN=nrdR PE=3 SV=1	1.19e-53	GO:0005524;GO:0046872;GO:0006355;GO:0003677;GO:0008270;GO:0000166;GO:0006351;GO:0045892	K07738	PF03477
SymbC1.scaffold1.1420	sp|Q7UKT6|SURE_RHOBA	5'-nucleotidase SurE OS=Rhodopirellula baltica (strain DSM 10527 / NCIMB 13988 / SH1) GN=surE PE=3 SV=2	2.54e-63	GO:0005737;GO:0046872;GO:0016311;GO:0008252;GO:0016787;GO:0008253;GO:0000166	K03787	PF01975;PF00112
SymbC1.scaffold1.1423	tr|A0A142Y657|A0A142Y657_9PLAN	Uncharacterized protein OS=Pirellula sp. SH-Sr6A GN=VN12_21450 PE=4 SV=1	0	NA	NA	PF05685
SymbC1.scaffold1.1431	sp|A4J0P1|ISPE_DESRM	4-diphosphocytidyl-2-C-methyl-D-erythritol kinase OS=Desulfotomaculum reducens (strain MI-1) GN=ispE PE=3 SV=1	1.52e-41	GO:0016310;GO:0016301;GO:0008299;GO:0019288;GO:0050515;GO:0005524;GO:0016740;GO:0000166;GO:0016114	K00919	PF00288;PF04026
SymbC1.scaffold1.1434	sp|Q02BT1|TDH_SOLUE	L-threonine 3-dehydrogenase OS=Solibacter usitatus (strain Ellin6076) GN=tdh PE=3 SV=1	0	GO:0006567;GO:0055114;GO:0046872;GO:0008743;GO:0005737;GO:0016491;GO:0019518;GO:0008270	K00060	PF00107;PF08240
SymbC1.scaffold1.1435	sp|P0AB79|KBL_SHIFL	2-amino-3-ketobutyrate coenzyme A ligase OS=Shigella flexneri GN=kbl PE=3 SV=1	2.84e-179	GO:0030170;GO:0009058;GO:0008152;GO:0019518;GO:0008890;GO:0003824;GO:0016746;GO:0016740;GO:0006567	K00639	PF10604;PF00155
SymbC1.scaffold1.1438	sp|Q6GIN2|UVRA_STAAR	UvrABC system protein A OS=Staphylococcus aureus (strain MRSA252) GN=uvrA PE=3 SV=1	0	GO:0009381;GO:0000166;GO:0006289;GO:0009380;GO:0006974;GO:0006281;GO:0004518;GO:0003677;GO:0005737;GO:0005524;GO:0016887;GO:0046872;GO:0090305;GO:0009432	K03701	PF00005;PF07394
SymbC1.scaffold1.144	sp|P51688|SPHM_HUMAN	N-sulphoglucosamine sulphohydrolase OS=Homo sapiens GN=SGSH PE=1 SV=1	7.07e-45	GO:0003824;GO:0005764;GO:0008152;GO:0016250;GO:0043202;GO:0046872;GO:0030200;GO:0070062;GO:0008484;GO:0016787;GO:0006027	K01565	PF00884
SymbC1.scaffold1.1443	sp|Q8XJL8|PKN2_CLOPE	Probable serine/threonine-protein kinase CPE1738 OS=Clostridium perfringens (strain 13 / Type A) GN=CPE1738 PE=3 SV=1	1.16e-42	GO:0004674;GO:0016310;GO:0016301;GO:0005524;GO:0004672;GO:0006468;GO:0016740;GO:0000166	K12132	PF00069;PF00472
SymbC1.scaffold1.1444	sp|Q7UJD7|DAPB_RHOBA	4-hydroxy-tetrahydrodipicolinate reductase OS=Rhodopirellula baltica (strain DSM 10527 / NCIMB 13988 / SH1) GN=dapB PE=3 SV=1	1.97e-93	GO:0005737;GO:0016491;GO:0008839;GO:0008652;GO:0005829;GO:0055114;GO:0019877;GO:0009085;GO:0009089	K00215	PF05173;PF01113;PF00034
SymbC1.scaffold1.1445	tr|A0A1M6FGP6|A0A1M6FGP6_9FLAO	Tetratricopeptide repeat-containing protein OS=Aquimarina spongiae GN=SAMN04488508_104276 PE=4 SV=1	9.97e-80	GO:0016020;GO:0016021	NA	PF03983;PF13181
SymbC1.scaffold1.1446	sp|Q8YTC2|Y2800_NOSS1	Uncharacterized WD repeat-containing protein alr2800 OS=Nostoc sp. (strain PCC 7120 / SAG 25.82 / UTEX 2576) GN=alr2800 PE=4 SV=1	3.28e-33	GO:0043531	NA	PF07635;PF00400;PF06283
SymbC1.scaffold1.1448	sp|P17531|RPOD_MYXXA	RNA polymerase sigma factor RpoD OS=Myxococcus xanthus GN=rpoD PE=3 SV=1	1.41e-93	GO:0003700;GO:0006352;GO:0030435;GO:0006351;GO:0003677;GO:0005737;GO:0006355;GO:0016987	NA	PF07521;PF04545;PF00140;PF04539;PF04542
SymbC1.scaffold1.1451	sp|P42251|PPBD_BACSU	Alkaline phosphatase D OS=Bacillus subtilis (strain 168) GN=phoD PE=1 SV=3	6.55e-172	GO:0016311;GO:0016787;GO:0004035	K01113	PF09423;PF16655
SymbC1.scaffold1.1454	sp|Q1MLH5|RGTD_RHIL3	Lipid A galacturonosyltransferase RgtD OS=Rhizobium leguminosarum bv. viciae (strain 3841) GN=rgtD PE=3 SV=1	2.42e-27	GO:0009103;GO:0016757;GO:0016020;GO:0016740;GO:0016758;GO:0005886;GO:0009245;GO:0006629;GO:0016021	NA	PF13231
SymbC1.scaffold1.1455	sp|A0Q4N6|LPXF_FRATN	Lipid A 4'-phosphatase OS=Francisella tularensis subsp. novicida (strain U112) GN=lpxF PE=3 SV=1	9.5e-26	GO:0009405;GO:0009103;GO:0016020;GO:0046677;GO:0016787;GO:0005886;GO:0009245;GO:0016021;GO:0006629	K12978	PF03739;PF01569
SymbC1.scaffold1.1456	sp|P9WQN1|Y2559_MYCTU	Uncharacterized AAA domain-containing protein Rv2559c OS=Mycobacterium tuberculosis (strain ATCC 25618 / H37Rv) GN=Rv2559c PE=1 SV=1	5.34e-121	GO:0006260;GO:0000166;GO:0005524;GO:0003677	K07478	PF12002;PF00005;PF05496;PF02687;PF16193
SymbC1.scaffold1.1457	sp|O29329|ILVE_ARCFU	Putative branched-chain-amino-acid aminotransferase OS=Archaeoglobus fulgidus (strain ATCC 49558 / VC-16 / DSM 4304 / JCM 9628 / NBRC 100126) GN=ilvE PE=3 SV=1	9.18e-103	GO:0009082;GO:0009097;GO:0052654;GO:0016740;GO:0009081;GO:0052655;GO:0008152;GO:0009099;GO:0009098;GO:0008483;GO:0003824;GO:0004084;GO:0008652;GO:0052656	K00826	PF01063
SymbC1.scaffold1.1458	sp|P45174|PUTP_HAEIN	Sodium/proline symporter OS=Haemophilus influenzae (strain ATCC 51907 / DSM 11121 / KW20 / Rd) GN=putP PE=3 SV=1	1.4e-17	GO:0006810;GO:0016020;GO:0015293;GO:0006811;GO:0006814;GO:0055085;GO:0035524;GO:0031402;GO:0005298;GO:0015824;GO:0006865;GO:0005886;GO:0016021;GO:0005215	K11928	PF00474
SymbC1.scaffold1.1460	sp|P83847|MUTY_GEOSE	Adenine DNA glycosylase OS=Geobacillus stearothermophilus GN=mutY PE=1 SV=2	4.4e-70	GO:0046872;GO:0006284;GO:0051536;GO:0006281;GO:0003824;GO:0006974;GO:0003677;GO:0016798;GO:0008152;GO:0019104;GO:0016787;GO:0051539	NA	PF00730;PF00633;PF14815
SymbC1.scaffold1.1462	tr|A0A0J1B6F1|A0A0J1B6F1_9PLAN	Surface protein OS=Rhodopirellula islandica GN=RISK_005877 PE=4 SV=1	0	NA	NA	PF07583;PF07587
SymbC1.scaffold1.1468	sp|Q06903|PPCE_AERHY	Prolyl endopeptidase OS=Aeromonas hydrophila PE=1 SV=2	5.93e-97	GO:0004252;GO:0016787;GO:0008236;GO:0006508;GO:0008233;GO:0070008	NA	PF00326;PF12706;PF02897
SymbC1.scaffold1.1470	sp|Q9KS45|VGRG1_VIBCH	Actin cross-linking toxin VgrG1 OS=Vibrio cholerae serotype O1 (strain ATCC 39315 / El Tor Inaba N16961) GN=vgrG1 PE=1 SV=1	2.46e-98	GO:0030042;GO:0000287;GO:0016881;GO:0046872;GO:0005524;GO:0008150;GO:0018153;GO:0016874;GO:0090527;GO:0005576;GO:0009405;GO:0044164;GO:0018262;GO:0000166;GO:0030430	K11904	PF05954
SymbC1.scaffold1.1473	sp|O07582|SIGM_BACSU	ECF RNA polymerase sigma factor SigM OS=Bacillus subtilis (strain 168) GN=sigM PE=1 SV=1	1.89e-06	GO:0006352;GO:0006351;GO:0006355;GO:0016987;GO:0003677;GO:0003700	K03088	PF04542;PF04773;PF13385
SymbC1.scaffold1.1477	sp|Q94ID7|GGPPS_HEVBR	Geranylgeranyl pyrophosphate synthase, chloroplastic OS=Hevea brasiliensis GN=GGPS PE=1 SV=1	1.92e-69	GO:0033384;GO:0009507;GO:0016740;GO:0004311;GO:0009536;GO:0004161;GO:0046872;GO:0016117;GO:0008299;GO:0045337;GO:0033386;GO:0004337	NA	PF02609;PF00348
SymbC1.scaffold1.1478	sp|Q7UWB7|DXS_RHOBA	1-deoxy-D-xylulose-5-phosphate synthase OS=Rhodopirellula baltica (strain DSM 10527 / NCIMB 13988 / SH1) GN=dxs PE=3 SV=1	0	GO:0009228;GO:0046872;GO:0008299;GO:0008661;GO:0003824;GO:0008152;GO:0016114;GO:0052865;GO:0016740	K01662	PF13292;PF02779;PF07596;PF02780;PF07963
SymbC1.scaffold1.148	sp|Q05865|FOLC_BACSU	Dihydrofolate synthase/folylpolyglutamate synthase OS=Bacillus subtilis (strain 168) GN=folC PE=3 SV=2	2.48e-65	GO:0000166;GO:0008841;GO:0046901;GO:0004326;GO:0046654;GO:0009396;GO:0016874;GO:0005524;GO:0046656;GO:0046872;GO:0009058;GO:0006761;GO:0006730;GO:0005737	K11754	PF08245;PF02875;PF13517
SymbC1.scaffold1.1482	sp|Q08015|MIAE_SALTY	tRNA-(ms[2]io[6]A)-hydroxylase OS=Salmonella typhimurium (strain LT2 / SGSC1412 / ATCC 700720) GN=miaE PE=4 SV=1	7.68e-23	GO:0002195;GO:0006400;GO:0045301;GO:0055114;GO:0016491;GO:0008033	K06169	PF07995;PF06175;PF00034
SymbC1.scaffold1.1484	sp|B4RWE1|Y3175_ALTMD	Probable transcriptional regulatory protein MADE_1004275 OS=Alteromonas mediterranea (strain DSM 17117 / CIP 110805 / LMG 28347 / Deep ecotype) GN=MADE_1004275 PE=3 SV=1	2.07e-105	GO:0005737;GO:0003677;GO:0006351;GO:0006355	NA	PF01709;PF05954
SymbC1.scaffold1.1485	sp|P16462|LTXA_AGGAC	Leukotoxin OS=Aggregatibacter actinomycetemcomitans GN=ltxA PE=1 SV=2	4.53e-18	GO:0019835;GO:0044179;GO:0005576;GO:0009279;GO:0016020;GO:0009405;GO:0005509	NA	PF13385;PF01408
SymbC1.scaffold1.1486	tr|D2R926|D2R926_PIRSD	Uncharacterized protein OS=Pirellula staleyi (strain ATCC 27377 / DSM 6068 / ICPB 4128) GN=Psta_1174 PE=4 SV=1	0	GO:0009055;GO:0020037;GO:0046872	NA	PF07624;PF07635;PF07626;PF07586;PF07631;PF07637;PF07627
SymbC1.scaffold1.1495	sp|Q9K619|BCEA_BACHD	Bacitracin export ATP-binding protein BceA OS=Bacillus halodurans (strain ATCC BAA-125 / DSM 18197 / FERM 7344 / JCM 9153 / C-125) GN=bceA PE=3 SV=1	1.62e-28	GO:0046677;GO:0005524;GO:0016887;GO:0000166;GO:0006810	K11631	PF00005
SymbC1.scaffold1.1497	sp|O66611|Y250_AQUAE	Uncharacterized protein aq_250 OS=Aquifex aeolicus (strain VF5) GN=aq_250 PE=4 SV=1	3.1e-14	GO:0046872;GO:0008270	NA	PF01258
SymbC1.scaffold1.1501	sp|Q8U9Z2|KPTA_AGRFC	Probable RNA 2'-phosphotransferase OS=Agrobacterium fabrum (strain C58 / ATCC 33970) GN=kptA PE=3 SV=1	3.33e-69	GO:0006388;GO:0016740;GO:0016773;GO:0016772	K07559	PF01885
SymbC1.scaffold1.1504	sp|P71057|EPSH_BACSU	Putative glycosyltransferase EpsH OS=Bacillus subtilis (strain 168) GN=epsH PE=2 SV=1	7.92e-07	GO:0016757;GO:0000271;GO:0016740	K19425	PF03176;PF02709;PF00535
SymbC1.scaffold1.1506	sp|P9WQL5|MKL_MYCTU	Probable ribonucleotide transport ATP-binding protein mkl OS=Mycobacterium tuberculosis (strain ATCC 25618 / H37Rv) GN=mkl PE=1 SV=1	1.59e-58	GO:0070508;GO:0000166;GO:0016887;GO:0005524;GO:0005618;GO:0005886;GO:0006810	K02065	PF00005;PF02405
SymbC1.scaffold1.151	sp|Q7USC9|YBEY_RHOBA	Endoribonuclease YbeY OS=Rhodopirellula baltica (strain DSM 10527 / NCIMB 13988 / SH1) GN=ybeY PE=3 SV=1	1.22e-23	GO:0046872;GO:0090305;GO:0004518;GO:0005737;GO:0042254;GO:0016787;GO:0004519;GO:0006508;GO:0004222;GO:0006364	K07042	PF03976;PF02130
SymbC1.scaffold1.1510	sp|Q61838|PZP_MOUSE	Pregnancy zone protein OS=Mus musculus GN=Pzp PE=1 SV=3	8.13e-29	GO:0004866;GO:0004867;GO:0048406;GO:0048403;GO:0005615;GO:0032403;GO:0030414;GO:0010951;GO:0007566;GO:0005576;GO:0010466	NA	PF07678;PF00207;PF01835;PF08281;PF10569;PF04542
SymbC1.scaffold1.1512	tr|M2ABS0|M2ABS0_9PLAN	RNA polymerase sigma-70 ECF-like protein OS=Rhodopirellula europaea 6C GN=RE6C_05056 PE=4 SV=1	6.38e-19	GO:0006352;GO:0016987;GO:0003677;GO:0006355;GO:0003700	NA	PF07638
SymbC1.scaffold1.1515	tr|D2QYZ0|D2QYZ0_PIRSD;tr|A0A0H4PL84|A0A0H4PL84_9BACT	description1:Uncharacterized protein OS=Pirellula staleyi (strain ATCC 27377 / DSM 6068 / ICPB 4128) GN=Psta_1770 PE=4 SV=1//description2:Uncharacterized protein OS=Cyclobacterium amurskyense GN=CA2015_4464 PE=4 SV=1	7.72e-73	GO:0016020;GO:0016021	NA	PF06155;PF04734
SymbC1.scaffold1.152	sp|Q83A83|METC_COXBU	Cystathionine beta-lyase OS=Coxiella burnetii (strain RSA 493 / Nine Mile phase I) GN=metC PE=1 SV=1	2.16e-128	GO:0005737;GO:0009086;GO:0030170;GO:0004121;GO:0003824;GO:0008652;GO:0004123;GO:0016829;GO:0003962	K01760	PF01053;PF03471
SymbC1.scaffold1.1521	sp|Q818X6|RIBBA_BACCR	Riboflavin biosynthesis protein RibBA OS=Bacillus cereus (strain ATCC 14579 / DSM 31 / JCM 2152 / NBRC 15305 / NCIMB 9373 / NRRL B-3711) GN=ribBA PE=3 SV=1	2.57e-143	GO:0005525;GO:0008152;GO:0003935;GO:0003824;GO:0046872;GO:0009231;GO:0016829;GO:0008686;GO:0016787;GO:0000166	K14652	PF00515;PF13432;PF00925;PF00926;PF13414
SymbC1.scaffold1.1523	sp|O76734|TUP1_DICDI	General transcriptional corepressor tupA OS=Dictyostelium discoideum GN=tupA PE=2 SV=1	5.02e-07	GO:0006351;GO:0006355;GO:0005634	K06666	PF07583;PF04773;PF07635;PF07587;PF07394
SymbC1.scaffold1.1524	sp|P9WK87|NLHH_MYCTU	Carboxylesterase NlhH OS=Mycobacterium tuberculosis (strain ATCC 25618 / H37Rv) GN=nlhH PE=1 SV=1	9.09e-08	GO:0016787;GO:0052689;GO:0009056;GO:0008152;GO:0034338	NA	PF07859;PF13290;PF13360
SymbC1.scaffold1.1525	sp|P15289|ARSA_HUMAN	Arylsulfatase A OS=Homo sapiens GN=ARSA PE=1 SV=3	3.63e-54	GO:0005509;GO:0043202;GO:0070062;GO:0004065;GO:0043687;GO:0006687;GO:0035578;GO:0005515;GO:0008484;GO:0005576;GO:0005788;GO:0046872;GO:0003824;GO:0008152;GO:0005764;GO:0004098;GO:0043312;GO:0016787	K01134	PF13088;PF00884
SymbC1.scaffold1.1526	sp|P9WI81|PKNB_MYCTU	Serine/threonine-protein kinase PknB OS=Mycobacterium tuberculosis (strain ATCC 25618 / H37Rv) GN=pknB PE=1 SV=1	3.2e-48	GO:0043086;GO:0042802;GO:0005886;GO:0016310;GO:0005524;GO:0046777;GO:0009405;GO:0052572;GO:0043388;GO:0016740;GO:0000166;GO:0005515;GO:0016301;GO:0004674;GO:0016021;GO:0008360;GO:0046872;GO:0040007;GO:0043085;GO:0030145;GO:0004672;GO:0051338;GO:0016020;GO:0032091;GO:0005618;GO:0006468;GO:0045717	K12132	PF07859;PF00069
SymbC1.scaffold1.1527	sp|Q8K007|SULF1_MOUSE	Extracellular sulfatase Sulf-1 OS=Mus musculus GN=Sulf1 PE=2 SV=1	8.87e-28	GO:0040036;GO:0005795;GO:0005794;GO:0006790;GO:0048706;GO:0030177;GO:0036022;GO:0032836;GO:0030201;GO:0009986;GO:0001822;GO:0008484;GO:0003824;GO:0008152;GO:0008449;GO:0060384;GO:0005783;GO:0051216;GO:0060348;GO:0010575;GO:0003094;GO:0005886;GO:0005615;GO:0048010;GO:0006915;GO:0005509;GO:0060686;GO:0002063;GO:0004065;GO:0035860;GO:0001502;GO:0030336;GO:0045121;GO:0016525;GO:0001937;GO:0007155;GO:…	K14607	PF03069;PF00795;PF16347;PF00884
SymbC1.scaffold1.1528	sp|Q6N3Y0|ARSM_RHOPA	Arsenite methyltransferase OS=Rhodopseudomonas palustris (strain ATCC BAA-98 / CGA009) GN=arsM PE=1 SV=1	1.11e-38	GO:0016740;GO:0008168;GO:0046685;GO:0032259;GO:0030791	NA	PF13847
SymbC1.scaffold1.1533	sp|Q7SCN0|FKBP4_NEUCR	FK506-binding protein 4 OS=Neurospora crassa (strain ATCC 24698 / 74-OR23-1A / CBS 708.71 / DSM 1257 / FGSC 987) GN=fkr-4 PE=3 SV=1	1.87e-11	GO:0005634;GO:0005528;GO:0018208;GO:0000412;GO:0016853;GO:0003755;GO:0005730	K14826	PF14100;PF00254
SymbC1.scaffold1.1535	sp|Q14DK5|HIPL1_MOUSE	HHIP-like protein 1 OS=Mus musculus GN=Hhipl1 PE=2 SV=1	1.52e-81	GO:0006898;GO:0008150;GO:0016020;GO:0005576;GO:0003824;GO:0005044	NA	PF07995;PF01841
SymbC1.scaffold1.1536	sp|Q81ST8|BSHB1_BACAN	N-acetyl-alpha-D-glucosaminyl L-malate deacetylase 1 OS=Bacillus anthracis GN=bshB1 PE=1 SV=1	1.67e-14	GO:0008150;GO:0016787;GO:0071793;GO:0046872;GO:0003674;GO:0005575;GO:0019213	NA	PF02585
SymbC1.scaffold1.1538	sp|B5EGN6|PUR7_GEOBB	Phosphoribosylaminoimidazole-succinocarboxamide synthase OS=Geobacter bemidjiensis (strain Bem / ATCC BAA-1014 / DSM 16622) GN=purC PE=3 SV=1	1.03e-99	GO:0006189;GO:0006164;GO:0016874;GO:0005524;GO:0004639;GO:0000166	K01923	PF00575;PF12836;PF01259;PF09371;PF16921;PF02219;PF14240;PF13026;PF00326
SymbC1.scaffold1.1539	tr|F0SIX9|F0SIX9_RUBBR;tr|A3ZM32|A3ZM32_9PLAN	description1:Uncharacterized protein OS=Rubinisphaera brasiliensis (strain ATCC 49424 / DSM 5305 / JCM 21570 / NBRC 103401 / IFAM 1448) GN=Plabr_4255 PE=4 SV=1//description2:Uncharacterized protein OS=Blastopirellula marina DSM 3645 GN=DSM3645_10457 PE=4 SV=1	7.64e-44	GO:0016020;GO:0016021	NA	PF07596
SymbC1.scaffold1.154	tr|U5QGT3|U5QGT3_9CYAN	Oligoendopeptidase, M3 family OS=Gloeobacter kilaueensis JS1 GN=pepF PE=3 SV=1	0	GO:0008237;GO:0006508;GO:0016787;GO:0004222;GO:0046872;GO:0008233	NA	PF01432
SymbC1.scaffold1.1540	sp|P0C186|PNTAA_RHORU	NAD(P) transhydrogenase subunit alpha part 1 OS=Rhodospirillum rubrum GN=pntAA PE=3 SV=1	1.08e-106	GO:0070403;GO:0055114;GO:0070404;GO:0000166;GO:0016491;GO:0006740;GO:0051287;GO:0008750	NA	PF05685;PF01262;PF05222
SymbC1.scaffold1.1543	sp|P42246|YCBN_BACSU	Uncharacterized ABC transporter ATP-binding protein YcbN OS=Bacillus subtilis (strain 168) GN=ycbN PE=3 SV=4	2.96e-41	GO:0006810;GO:0005524;GO:0016887;GO:0000166	K01990	PF00005
SymbC1.scaffold1.1544	sp|P21623|DIT1_YEAST	Spore wall maturation protein DIT1 OS=Saccharomyces cerevisiae (strain ATCC 204508 / S288c) GN=DIT1 PE=1 SV=2	2.14e-25	GO:0005575;GO:0003824;GO:0030435;GO:0030476	NA	PF00440;PF01040;PF05141;PF02668
SymbC1.scaffold1.1545	sp|Q8R9T6|PKN1_CALS4	Probable serine/threonine-protein kinase Sps1 OS=Caldanaerobacter subterraneus subsp. tengcongensis (strain DSM 15242 / JCM 11007 / NBRC 100824 / MB4) GN=sps1 PE=3 SV=1	3.03e-34	GO:0005524;GO:0016310;GO:0004674;GO:0016301;GO:0006468;GO:0016740;GO:0000166;GO:0004672	K12132	PF00069
SymbC1.scaffold1.1548	sp|P07324|FER2_CLOPA	Ferredoxin, 2Fe-2S OS=Clostridium pasteurianum PE=1 SV=1	7.24e-12	GO:0051536;GO:0046872;GO:0055114;GO:0051537	NA	PF13360
SymbC1.scaffold1.1549	sp|Q6LX26|DAPAT_METMP	LL-diaminopimelate aminotransferase OS=Methanococcus maripaludis (strain S2 / LL) GN=dapL PE=1 SV=1	8.4e-150	GO:0033362;GO:0009089;GO:0016740;GO:0005737;GO:0009058;GO:0010285;GO:0030170;GO:0003824;GO:0008483	K10206	PF00155
SymbC1.scaffold1.155	tr|A3ZN43|A3ZN43_9PLAN	Uncharacterized protein OS=Blastopirellula marina DSM 3645 GN=DSM3645_01620 PE=4 SV=1	3.87e-47	NA	NA	NA
SymbC1.scaffold1.1553	sp|P22040|Y415_SYNY3	Uncharacterized ABC transporter ATP-binding protein sll0415 OS=Synechocystis sp. (strain PCC 6803 / Kazusa) GN=sll0415 PE=3 SV=2	6.56e-67	GO:0006810;GO:0000166;GO:0016887;GO:0005524	K01990	PF00005
SymbC1.scaffold1.1555	sp|Q3IFP4|EPMA_PSEHT	Elongation factor P--(R)-beta-lysine ligase OS=Pseudoalteromonas haloplanktis (strain TAC 125) GN=epmA PE=3 SV=1	3.21e-85	GO:0005737;GO:0004812;GO:0005524;GO:0004824;GO:0016874;GO:0000166;GO:0006430;GO:0006418	K04568	PF00152
SymbC1.scaffold1.1556	sp|Q7UXN7|EFP_RHOBA	Elongation factor P OS=Rhodopirellula baltica (strain DSM 10527 / NCIMB 13988 / SH1) GN=efp PE=3 SV=1	9.36e-73	GO:0003746;GO:0006412;GO:0005737;GO:0043043;GO:0006414	K02356	PF08207;PF01132;PF09285
SymbC1.scaffold1.1557	sp|Q8ZKB8|EPMB_SALTY	L-lysine 2,3-aminomutase OS=Salmonella typhimurium (strain LT2 / SGSC1412 / ATCC 700720) GN=epmB PE=3 SV=1	2.58e-101	GO:0016853;GO:0003824;GO:0051539;GO:0051536;GO:0046872	K19810	PF04055;PF13394
SymbC1.scaffold1.1558	sp|O13799|YE02_SCHPO	Uncharacterized helicase C17H9.02 OS=Schizosaccharomyces pombe (strain 972 / ATCC 24843) GN=SPAC17H9.02 PE=1 SV=1	1.09e-50	GO:0043144;GO:0003676;GO:0016787;GO:1990345;GO:0003723;GO:0071049;GO:0016604;GO:0031499;GO:0033621;GO:0016078;GO:1902801;GO:0006364;GO:0003724;GO:0006401;GO:1902802;GO:0004386;GO:0000166;GO:0005730;GO:0005515;GO:1990477;GO:0005634;GO:0005524;GO:1990342;GO:0032210;GO:0043630;GO:0000460;GO:0004004	K12598	PF00271;PF00270
SymbC1.scaffold1.156	tr|A3ZU46|A3ZU46_9PLAN;tr|A0A1P8WG55|A0A1P8WG55_9PLAN	description1:Probable alcohol dehydrogenase (Acceptor) OS=Blastopirellula marina DSM 3645 GN=DSM3645_05795 PE=4 SV=1//description2:Quinohemoprotein ethanol dehydrogenase type-1 OS=Fuerstia marisgermanicae GN=qheDH PE=4 SV=1	1.35e-108	GO:0055114;GO:0016491	NA	PF13360
SymbC1.scaffold1.1561	tr|A3ZWS2|A3ZWS2_9PLAN	Uncharacterized protein OS=Blastopirellula marina DSM 3645 GN=DSM3645_13820 PE=4 SV=1	2.47e-71	GO:0016021;GO:0016020	NA	PF02366;PF09720
SymbC1.scaffold1.1567	tr|D2QXM9|D2QXM9_PIRSD;tr|L7CEH4|L7CEH4_RHOBT	description1:Transglutaminase domain protein OS=Pirellula staleyi (strain ATCC 27377 / DSM 6068 / ICPB 4128) GN=Psta_1539 PE=4 SV=1//description2:Transglutaminase domain protein OS=Rhodopirellula baltica SWK14 GN=RBSWK_03409 PE=4 SV=1	2.18e-45	GO:0016020;GO:0016021	NA	PF01841
SymbC1.scaffold1.1568	tr|D2QXN3|D2QXN3_PIRSD;tr|A0A0J1BDR2|A0A0J1BDR2_9PLAN	description1:Uncharacterized protein OS=Pirellula staleyi (strain ATCC 27377 / DSM 6068 / ICPB 4128) GN=Psta_1543 PE=4 SV=1//description2:Putative transmembrane protein OS=Rhodopirellula islandica GN=RISK_003026 PE=4 SV=1	6.59e-36	GO:0016021	NA	PF05990
SymbC1.scaffold1.1569	sp|Q62Q36|LUTA_BACLD	Lactate utilization protein A OS=Bacillus licheniformis (strain ATCC 14580 / DSM 13 / JCM 2505 / NBRC 12200 / NCIMB 9375 / NRRL NRS-1264 / Gibson 46) GN=lutA PE=3 SV=1	2.14e-80	GO:0006089	K18928	PF02754
SymbC1.scaffold1.1572	tr|D2R289|D2R289_PIRSD	Uncharacterized protein OS=Pirellula staleyi (strain ATCC 27377 / DSM 6068 / ICPB 4128) GN=Psta_0308 PE=4 SV=1	0	GO:0020037;GO:0009055	NA	PF07627;PF07624;PF07631;PF07586
SymbC1.scaffold1.1576	sp|P42712|DMPM_STRAD	O-demethylpuromycin-O-methyltransferase OS=Streptomyces alboniger GN=dmpM PE=3 SV=1	3.01e-56	GO:0030739;GO:0008171;GO:0032259;GO:0016740;GO:0008168	K12635	PF07631;PF07586;PF16864;PF00891;PF02447;PF07627
SymbC1.scaffold1.1579	sp|Q8R7C1|ARGD_CALS4	Acetylornithine aminotransferase OS=Caldanaerobacter subterraneus subsp. tengcongensis (strain DSM 15242 / JCM 11007 / NBRC 100824 / MB4) GN=argD PE=3 SV=1	1.86e-125	GO:0008652;GO:0003992;GO:0006525;GO:0003824;GO:0008483;GO:0005737;GO:0030170;GO:0016740;GO:0006526	K00821	PF00696;PF00202
SymbC1.scaffold1.158	sp|Q98DV6|MSRA2_RHILO	Peptide methionine sulfoxide reductase MsrA 2 OS=Rhizobium loti (strain MAFF303099) GN=msrA2 PE=3 SV=1	6.33e-67	GO:0055114;GO:0008113;GO:0016491	K07304	PF01625
SymbC1.scaffold1.1581	sp|Q9XT77|SC5A6_RABIT	Sodium-dependent multivitamin transporter OS=Oryctolagus cuniculus GN=SLC5A6 PE=2 SV=1	8.55e-40	GO:0005215;GO:0016021;GO:0055085;GO:0006814;GO:0016020;GO:0015293;GO:0006811;GO:0006810	K14386	PF00474;PF01408
SymbC1.scaffold1.1586	sp|Q9CNV8|SUHB_PASMU	Inositol-1-monophosphatase OS=Pasteurella multocida (strain Pm70) GN=suhB PE=3 SV=1	2.54e-46	GO:0046855;GO:0016787;GO:0052832;GO:0046854;GO:0008934;GO:0052834;GO:0046872;GO:0052833	K01092	PF00459
SymbC1.scaffold1.1591	tr|D2QZA1|D2QZA1_PIRSD	Uncharacterized protein OS=Pirellula staleyi (strain ATCC 27377 / DSM 6068 / ICPB 4128) GN=Psta_3632 PE=4 SV=1	2.66e-13	GO:0016021;GO:0016020	K02664	PF04350
SymbC1.scaffold1.1596	sp|Q5EA79|GALM_BOVIN	Aldose 1-epimerase OS=Bos taurus GN=GALM PE=2 SV=1	8.74e-90	GO:0070062;GO:0019318;GO:0004034;GO:0005737;GO:0003824;GO:0006012;GO:0016853;GO:0005975;GO:0030246;GO:0033499;GO:0006006	K01785	PF00989;PF01590;PF01263;PF00072
SymbC1.scaffold1.1598	tr|A0A142X291|A0A142X291_9PLAN;tr|A0A1G2Z5M1|A0A1G2Z5M1_9BACT	description1:Uncharacterized protein OS=Planctomyces sp. SH-PL14 GN=VT03_23270 PE=4 SV=1//description2:Uncharacterized protein OS=Planctomycetes bacterium RBG_13_63_9 GN=A2V70_13245 PE=4 SV=1	1.5e-32	GO:0016021;GO:0016020	NA	PF14237
SymbC1.scaffold1.1600	sp|Q72J62|Y917_THET2	UPF0173 metal-dependent hydrolase TT_C0917 OS=Thermus thermophilus (strain HB27 / ATCC BAA-163 / DSM 7039) GN=TT_C0917 PE=3 SV=1	9.95e-60	GO:0016787	NA	PF13483
SymbC1.scaffold1.1601	sp|P49855|YKKB_BACSU	Uncharacterized protein YkkB OS=Bacillus subtilis (strain 168) GN=ykkB PE=4 SV=1	1.33e-11	GO:0008080	NA	PF13302;PF06439
SymbC1.scaffold1.1604	tr|M5RUI1|M5RUI1_9PLAN	Secreted protein containing DUF1549 OS=Rhodopirellula maiorica SM1 GN=RMSM_04015 PE=4 SV=1	0	GO:0009055;GO:0020037	NA	PF07637;PF07626;PF07583;PF07627;PF07394;PF07631;PF07624;PF07587;PF07635
SymbC1.scaffold1.1606	sp|Q6G6M9|FLP_STAAS	Protein flp OS=Staphylococcus aureus (strain MSSA476) GN=flp PE=3 SV=1	8.59e-27	GO:0005886;GO:0016020;GO:0016021	NA	PF00144;PF07859;PF01408
SymbC1.scaffold1.1607	sp|G4N708|XYL1_MAGO7	NAD(P)H-dependent D-xylose reductase XYR1 OS=Magnaporthe oryzae (strain 70-15 / ATCC MYA-4617 / FGSC 8958) GN=XYR1 PE=2 SV=1	5.04e-99	GO:0005975;GO:0008150;GO:0042732;GO:0042843;GO:0055114;GO:0005575;GO:0016491	K17743	PF00248;PF02668
SymbC1.scaffold1.161	sp|P37512|YYAL_BACSU	Uncharacterized protein YyaL OS=Bacillus subtilis (strain 168) GN=yyaL PE=4 SV=1	1.64e-178	GO:0003824	K06888	PF11412;PF03190
SymbC1.scaffold1.1612	sp|B7IXL4|GCST_BACC2	Aminomethyltransferase OS=Bacillus cereus (strain G9842) GN=gcvT PE=3 SV=1	1.9e-99	GO:0032259;GO:0006546;GO:0008483;GO:0016740;GO:0004047	K00605	PF01571;PF08669;PF01597
SymbC1.scaffold1.1615	sp|Q8KG38|GLMS_CHLTE	Glutamine--fructose-6-phosphate aminotransferase [isomerizing] OS=Chlorobium tepidum (strain ATCC 49652 / DSM 12025 / NBRC 103806 / TLS) GN=glmS PE=3 SV=3	0	GO:0016740;GO:0004360;GO:0097367;GO:0006541;GO:0008483;GO:0005737;GO:1901135;GO:1901137	K00820	PF13522;PF01380;PF01408;PF01555;PF00724
SymbC1.scaffold1.1619	sp|P0AGL9|RSME_SHIFL	Ribosomal RNA small subunit methyltransferase E OS=Shigella flexneri GN=rsmE PE=3 SV=1	1.14e-28	GO:0005737;GO:0006364;GO:0032259;GO:0008168;GO:0016740	K09761	PF01882;PF04452
SymbC1.scaffold1.1620	sp|Q3A825|NUBCD_PELCD	NADH-quinone oxidoreductase subunit B/C/D OS=Pelobacter carbinolicus (strain DSM 2380 / NBRC 103641 / GraBd1) GN=nuoBCD PE=3 SV=1	1.04e-178	GO:0003824;GO:0016491;GO:0048038;GO:0008152;GO:0005886;GO:0051536;GO:0051287;GO:0016651;GO:0008137;GO:0055114;GO:0051539;GO:0006810;GO:0016020	K13380	PF10588;PF01512;PF00507;PF10589;PF00346;PF00329;PF01257;PF04879;PF12680;PF10531;PF01058
SymbC1.scaffold1.1621	sp|Q5YWD4|NUOHI_NOCFA	NADH-quinone oxidoreductase subunits H/I OS=Nocardia farcinica (strain IFM 10152) GN=nuoH/I PE=3 SV=1	2.48e-94	GO:0016020;GO:0055114;GO:0051539;GO:0016651;GO:0046872;GO:0016021;GO:0051536;GO:0005886;GO:0048038;GO:0016491	K00337	PF00146;PF00037
SymbC1.scaffold1.1627	sp|A6L890|NRFA_PARD8	Cytochrome c-552 OS=Parabacteroides distasonis (strain ATCC 8503 / DSM 20701 / CIP 104284 / JCM 5825 / NCTC 11152) GN=nrfA PE=3 SV=1	3.31e-56	GO:0042279;GO:0055114;GO:0042597;GO:0046872;GO:0005509;GO:0042128;GO:0020037;GO:0006807;GO:0016491	K03385	PF03264;PF02335
SymbC1.scaffold1.1629	sp|Q61205|PA1B3_MOUSE	Platelet-activating factor acetylhydrolase IB subunit gamma OS=Mus musculus GN=Pafah1b3 PE=1 SV=1	1.08e-43	GO:0016020;GO:0047179;GO:0005515;GO:0016042;GO:0016787;GO:0046982;GO:0007283;GO:0005737;GO:0007420;GO:0003847;GO:0042802;GO:0070062;GO:0006629;GO:0005829	K16795	PF13472
SymbC1.scaffold1.163	sp|Q18DN4|HMU_HALWD	Halomucin OS=Haloquadratum walsbyi (strain DSM 16790 / HBSQ001) GN=hmu PE=3 SV=1	1.29e-28	GO:0005576;GO:0016020;GO:0007156;GO:0030246;GO:0005509	NA	PF13385
SymbC1.scaffold1.1630	sp|Q7UFZ7|HEMH_RHOBA	Ferrochelatase OS=Rhodopirellula baltica (strain DSM 10527 / NCIMB 13988 / SH1) GN=hemH PE=3 SV=1	1.03e-154	GO:0016829;GO:0005737;GO:0006779;GO:0006783;GO:0046872;GO:0004325	K01772	PF00762
SymbC1.scaffold1.1631	tr|A0A0F9CSM1|A0A0F9CSM1_9ZZZZ	Uncharacterized protein (Fragment) OS=marine sediment metagenome GN=LCGC14_2573980 PE=4 SV=1	6.72e-47	NA	NA	NA
SymbC1.scaffold1.1634	sp|P59814|FABH_RHOBA	3-oxoacyl-[acyl-carrier-protein] synthase 3 OS=Rhodopirellula baltica (strain DSM 10527 / NCIMB 13988 / SH1) GN=fabH PE=3 SV=1	9.27e-121	GO:0016740;GO:0004315;GO:0008152;GO:0003824;GO:0005737;GO:0006629;GO:0006631;GO:0006633;GO:0033818;GO:0016746	K00648	PF00903;PF08541;PF08545
SymbC1.scaffold1.1641	tr|D2R8N7|D2R8N7_PIRSD	Uncharacterized protein OS=Pirellula staleyi (strain ATCC 27377 / DSM 6068 / ICPB 4128) GN=Psta_2913 PE=4 SV=1	0	GO:0016020;GO:0016021	NA	PF07584;PF08532;PF13519
SymbC1.scaffold1.1642	sp|P08842|STS_HUMAN	Steryl-sulfatase OS=Homo sapiens GN=STS PE=1 SV=2	1.42e-47	GO:0046872;GO:0016021;GO:0006629;GO:0005789;GO:0008152;GO:0005764;GO:0003824;GO:0016787;GO:0016020;GO:0005783;GO:0008544;GO:0006706;GO:0005768;GO:0043687;GO:0007565;GO:0005886;GO:0006687;GO:0005794;GO:0043231;GO:0004773;GO:0008202;GO:0008484;GO:0005788	K01131	PF00884;PF01261;PF16385
SymbC1.scaffold1.1648	sp|P73283|FABF_SYNY3	3-oxoacyl-[acyl-carrier-protein] synthase 2 OS=Synechocystis sp. (strain PCC 6803 / Kazusa) GN=fabF PE=1 SV=1	6.46e-49	GO:0016746;GO:0006633;GO:0006631;GO:0006629;GO:0033817;GO:0016747;GO:0003824;GO:0008152;GO:0016740	K09458	PF02801;PF00109;PF01207
SymbC1.scaffold1.1649	tr|A4A1X1|A4A1X1_9PLAN	Glucose dehydrogenase-B [pyrroloquinoline-quinone]-like protein OS=Blastopirellula marina DSM 3645 GN=DSM3645_13465 PE=4 SV=1	0	GO:0020037;GO:0009055;GO:0046872;GO:0003824	NA	PF07995;PF13646
SymbC1.scaffold1.165	sp|Q571E4|GALNS_MOUSE	N-acetylgalactosamine-6-sulfatase OS=Mus musculus GN=Galns PE=1 SV=2	8.98e-35	GO:0016787;GO:0008484;GO:0008152;GO:0005764;GO:0003824;GO:0043890;GO:0070062;GO:0046872	K01132	PF00884;PF02585;PF00701
SymbC1.scaffold1.1655	sp|P40399|RSBU_BACSU	Phosphoserine phosphatase RsbU OS=Bacillus subtilis (strain 168) GN=rsbU PE=1 SV=3	2.07e-24	GO:0006470;GO:0004647;GO:0003824;GO:0004721;GO:0016311;GO:0006468;GO:0016787	K07315	PF07228;PF02743;PF00672;PF13645
SymbC1.scaffold1.1656	sp|Q8KBX2|TSPO_CHLTE	Tryptophan-rich protein TspO OS=Chlorobium tepidum (strain ATCC 49652 / DSM 12025 / NBRC 103806 / TLS) GN=crtK-2 PE=1 SV=1	7.09e-32	GO:0016021;GO:0016020;GO:0033013;GO:0046906;GO:0005886;GO:0006810	K05770	PF03073
SymbC1.scaffold1.1659	tr|A3ZRR8|A3ZRR8_9PLAN	Probable serine/threonine protein kinase related protein OS=Blastopirellula marina DSM 3645 GN=DSM3645_12491 PE=4 SV=1	0	GO:0006468;GO:0004674;GO:0016301;GO:0016310	NA	PF00188;PF00535;PF13360
SymbC1.scaffold1.1660	sp|Q9CLW3|DUSB_PASMU	tRNA-dihydrouridine synthase B OS=Pasteurella multocida (strain Pm70) GN=dusB PE=3 SV=2	2.75e-57	GO:0050660;GO:0017150;GO:0008033;GO:0003723;GO:0003824;GO:0002943;GO:0016491;GO:0055114;GO:0000049	K05540	PF13360;PF01207
SymbC1.scaffold1.1661	sp|Q9I747|HCP1_PSEAE	Protein hcp1 OS=Pseudomonas aeruginosa (strain ATCC 15692 / DSM 22644 / CIP 104116 / JCM 14847 / LMG 12228 / 1C / PRS 101 / PAO1) GN=hcp1 PE=1 SV=1	7.62e-07	GO:0005576	K11903	PF05638
SymbC1.scaffold1.1662	sp|Q3IJV7|UBIE_PSEHT	Ubiquinone/menaquinone biosynthesis C-methyltransferase UbiE OS=Pseudoalteromonas haloplanktis (strain TAC 125) GN=ubiE PE=3 SV=1	1.66e-13	GO:0016740;GO:0008168;GO:0006744;GO:0102955;GO:0102005;GO:0032259;GO:0009234	K03183	PF11899;PF01209
SymbC1.scaffold1.1664	sp|B9L7K0|EFG_NAUPA	Elongation factor G OS=Nautilia profundicola (strain ATCC BAA-1463 / DSM 18972 / AmH) GN=fusA PE=3 SV=1	1.95e-137	GO:0006414;GO:0005737;GO:0005525;GO:0006412;GO:0005622;GO:0003924;GO:0000166;GO:0003746	K02355	PF14113;PF13472;PF03144;PF14492;PF03764;PF00977;PF13442;PF00679;PF00009
SymbC1.scaffold1.1665	tr|A0A177R752|A0A177R752_9PLAN	Uncharacterized protein OS=Planctomycetaceae bacterium SCGC AG-212-F19 GN=AYO44_03415 PE=4 SV=1	0	GO:0046872;GO:0009055;GO:0020037	NA	PF07635;PF07587;PF07583;PF07394;PF13385
SymbC1.scaffold1.1666	tr|M2AZD9|M2AZD9_9PLAN	Secreted protein containing DUF1587 OS=Rhodopirellula europaea 6C GN=RE6C_04376 PE=4 SV=1	1.01e-12	GO:0020037;GO:0009055	NA	PF07626
SymbC1.scaffold1.1667	sp|Q44002|DHET_KOMEU	Alcohol dehydrogenase [cytochrome c] OS=Komagataeibacter europaeus GN=adh PE=3 SV=1	1.79e-07	GO:0030288;GO:0005509;GO:0046872;GO:0009055;GO:0016491;GO:0020037;GO:0005886;GO:0052935;GO:0052934;GO:0052936;GO:0016614;GO:0055114;GO:0016020	NA	PF13360
SymbC1.scaffold1.1668	tr|M5U7T4|M5U7T4_9PLAN	FecR protein domain protein OS=Rhodopirellula sallentina SM41 GN=RSSM_01022 PE=4 SV=1	2.06e-119	GO:0016021;GO:0016020	NA	PF13385;PF04773;PF04542
SymbC1.scaffold1.1669	tr|A0A0S8E2P3|A0A0S8E2P3_9BACT	Uncharacterized protein OS=Planctomycetes bacterium SM23_25 GN=AMK72_14065 PE=4 SV=1	0	NA	NA	PF13646
SymbC1.scaffold1.167	sp|P12287|BLAR_BACLI	Regulatory protein BlaR1 OS=Bacillus licheniformis GN=blaR1 PE=1 SV=1	3.34e-14	GO:0016021;GO:0008658;GO:0005886;GO:0016020	NA	PF03965;PF05569
SymbC1.scaffold1.1670	sp|Q9PKK3|GYRB_CHLMU	DNA gyrase subunit B OS=Chlamydia muridarum (strain MoPn / Nigg) GN=gyrB PE=3 SV=1	0	GO:0005524;GO:0046872;GO:0003677;GO:0016853;GO:0005737;GO:0003918;GO:0000166;GO:0003916;GO:0005694;GO:0006265	K02470	PF00204;PF00986;PF01751;PF02768;PF02767;PF02518;PF00712;PF05258
SymbC1.scaffold1.1671	sp|Q43884|NIFS_TRIAZ	Cysteine desulfurase OS=Trichormus azollae GN=nifS PE=3 SV=1	2.02e-74	GO:0046872;GO:0051536;GO:0030170;GO:0009399;GO:0003824;GO:0031071;GO:0016740;GO:0006520	NA	PF08299;PF00266;PF00308
SymbC1.scaffold1.1674	sp|Q7UNQ8|UPPP_RHOBA	Undecaprenyl-diphosphatase OS=Rhodopirellula baltica (strain DSM 10527 / NCIMB 13988 / SH1) GN=uppP PE=3 SV=1	6.36e-67	GO:0005886;GO:0008360;GO:0016021;GO:0016311;GO:0071555;GO:0009252;GO:0016020;GO:0050380;GO:0046677;GO:0016787	K06153	PF02673
SymbC1.scaffold1.1679	sp|Q9X1S1|GCK_THEMA	D-glycerate 2-kinase OS=Thermotoga maritima (strain ATCC 43589 / MSB8 / DSM 3109 / JCM 10099) GN=TM_1585 PE=1 SV=1	6.76e-63	GO:0005524;GO:0005737;GO:0016310;GO:0016301;GO:0000287;GO:0006468;GO:0016740;GO:0000166;GO:0008887;GO:0016773	K11529	PF13660;PF05161;PF03983
SymbC1.scaffold1.1683	sp|P22040|Y415_SYNY3	Uncharacterized ABC transporter ATP-binding protein sll0415 OS=Synechocystis sp. (strain PCC 6803 / Kazusa) GN=sll0415 PE=3 SV=2	9.63e-37	GO:0016887;GO:0000166;GO:0005524;GO:0006810	K01990	PF00005
SymbC1.scaffold1.1686	sp|E0SIS4|VGRGB_DICD3;sp|A0A0H3AIG7|VGRG1_VIBC3	description1:Putative type VI secretion system protein VgrGB OS=Dickeya dadantii (strain 3937) GN=vgrGB PE=4 SV=1//description2:Actin cross-linking toxin VgrG1 OS=Vibrio cholerae serotype O1 (strain ATCC 39541 / Classical Ogawa 395 / O395) GN=vgrG1 PE=1 SV=1	6.13e-45	GO:0030430;GO:0000166;GO:0009405;GO:0044164;GO:0005576;GO:0090527;GO:0016874;GO:0018153;GO:0005524;GO:0046872;GO:0016881;GO:0000287;GO:0030042	K11904;K11904	PF05954;PF05488
SymbC1.scaffold1.1687	sp|Q7UK39|RIMO_RHOBA	Ribosomal protein S12 methylthiotransferase RimO OS=Rhodopirellula baltica (strain DSM 10527 / NCIMB 13988 / SH1) GN=rimO PE=3 SV=1	0	GO:0051536;GO:0046872;GO:0018339;GO:0003824;GO:0005737;GO:0016740;GO:0006400;GO:0051539	K14441	PF00919;PF04055
SymbC1.scaffold1.1690	sp|Q7UKG6|COAD_RHOBA	Phosphopantetheine adenylyltransferase OS=Rhodopirellula baltica (strain DSM 10527 / NCIMB 13988 / SH1) GN=coaD PE=3 SV=1	1.62e-77	GO:0003824;GO:0004595;GO:0009058;GO:0005737;GO:0015937;GO:0005524;GO:0016779;GO:0016740;GO:0000166	K00954	PF01467
SymbC1.scaffold1.1694	sp|P55127|FRPC_NEIMC	Iron-regulated protein FrpC OS=Neisseria meningitidis serogroup C GN=frpC PE=3 SV=1	1.38e-06	GO:0009405;GO:0016020;GO:0009279;GO:0005576;GO:0005509	NA	NA
SymbC1.scaffold1.1698	sp|Q7UR74|APT_RHOBA	Adenine phosphoribosyltransferase OS=Rhodopirellula baltica (strain DSM 10527 / NCIMB 13988 / SH1) GN=apt PE=3 SV=1	4.57e-74	GO:0044209;GO:0016757;GO:0016740;GO:0003999;GO:0006168;GO:0005737;GO:0006166;GO:0009116	K00759	PF00156
SymbC1.scaffold1.1699	sp|P57112|STHA_PSEAE	Soluble pyridine nucleotide transhydrogenase OS=Pseudomonas aeruginosa (strain ATCC 15692 / DSM 22644 / CIP 104116 / JCM 14847 / LMG 12228 / 1C / PRS 101 / PAO1) GN=sthA PE=1 SV=2	0	GO:0050660;GO:1902600;GO:0016491;GO:0045454;GO:0055114;GO:0005737;GO:0003957	K00322	PF02852;PF07992
SymbC1.scaffold1.1700	sp|Q7UJ52|SYT_RHOBA	Threonine--tRNA ligase OS=Rhodopirellula baltica (strain DSM 10527 / NCIMB 13988 / SH1) GN=thrS PE=3 SV=2	0	GO:0016876;GO:0016874;GO:0006435;GO:0006418;GO:0043039;GO:0004829;GO:0000166;GO:0006412;GO:0005737;GO:0046872;GO:0005524;GO:0004812	K01868	PF16921;PF07973;PF00587;PF13646;PF02824;PF09371;PF03129;PF00575;PF12836
SymbC1.scaffold1.1705	sp|Q9AMR9|PANC1_BRADU	Pantothenate synthetase 1 OS=Bradyrhizobium diazoefficiens (strain JCM 10833 / IAM 13628 / NBRC 14792 / USDA 110) GN=panC1 PE=3 SV=1	1.3e-84	GO:0033317;GO:0000166;GO:0004592;GO:0016874;GO:0005524;GO:0005829;GO:0005737;GO:0015940	K01918	PF07963;PF07596;PF08241;PF14539;PF02569;PF06283
SymbC1.scaffold1.1706	sp|Q8YRI1|YY46_NOSS1;sp|Q00808|HETE1_PODAS	description1:Uncharacterized WD repeat-containing protein alr3466 OS=Nostoc sp. (strain PCC 7120 / SAG 25.82 / UTEX 2576) GN=alr3466 PE=4 SV=1//description2:Vegetative incompatibility protein HET-E-1 OS=Podospora anserina GN=HET-E1 PE=4 SV=1	5.25e-57	GO:0000166;GO:0005525	NA	PF00400;PF07586
SymbC1.scaffold1.171	sp|P0A573|Y2734_MYCBO	Uncharacterized protein Mb2734 OS=Mycobacterium bovis (strain ATCC BAA-935 / AF2122/97) GN=Mb2734 PE=3 SV=1	2.14e-16	GO:0016787;GO:0003824	NA	PF12697
SymbC1.scaffold1.1715	sp|Q9JYV5|FRPC_NEIMB	Iron-regulated protein FrpC OS=Neisseria meningitidis serogroup B (strain MC58) GN=frpC PE=3 SV=1	1.21e-35	GO:0005509;GO:0009279;GO:0005576;GO:0016020;GO:0009405	NA	PF17164;PF10282;PF13517;PF13385
SymbC1.scaffold1.1716	tr|F2AVH5|F2AVH5_RHOBT;tr|A6DN17|A6DN17_9BACT	description1:Secreted protein containing planctomycete cytochrome C domain OS=Rhodopirellula baltica WH47 GN=RBWH47_04958 PE=4 SV=1//description2:Uncharacterized protein OS=Lentisphaera araneosa HTCC2155 GN=LNTAR_07409 PE=4 SV=1	8.91e-150	GO:0009055;GO:0020037	NA	PF07627;PF07637;PF07626;PF07631;PF07586;PF07624;PF07635
SymbC1.scaffold1.1718	tr|D2R7A2|D2R7A2_PIRSD	Uncharacterized protein OS=Pirellula staleyi (strain ATCC 27377 / DSM 6068 / ICPB 4128) GN=Psta_0913 PE=4 SV=1	0	GO:0019028	NA	PF03864
SymbC1.scaffold1.1719	tr|D2R7A1|D2R7A1_PIRSD	Uncharacterized protein OS=Pirellula staleyi (strain ATCC 27377 / DSM 6068 / ICPB 4128) GN=Psta_0912 PE=4 SV=1	1.87e-41	NA	NA	PF07030
SymbC1.scaffold1.172	sp|O35024|MNTC_BACSU	Manganese transport system membrane protein MntC OS=Bacillus subtilis (strain 168) GN=mntC PE=3 SV=1	5.12e-74	GO:0005887;GO:0043190;GO:0006811;GO:0016020;GO:0006810;GO:0055085;GO:0010043;GO:0005886;GO:0016021;GO:0042626	K11708	PF02742;PF00950
SymbC1.scaffold1.1725	sp|P45773|GSPG_VIBCH	Type II secretion system protein G OS=Vibrio cholerae serotype O1 (strain ATCC 39315 / El Tor Inaba N16961) GN=epsG PE=1 SV=1	4.04e-19	GO:0015627;GO:0009306;GO:0015031;GO:0008565;GO:0015628;GO:0006810	K02456	PF07963;PF08334
SymbC1.scaffold1.1726	tr|D2QZD4|D2QZD4_PIRSD	Uncharacterized protein OS=Pirellula staleyi (strain ATCC 27377 / DSM 6068 / ICPB 4128) GN=Psta_3667 PE=4 SV=1	5.51e-163	GO:0016020;GO:0016021;GO:0009306	NA	PF03934
SymbC1.scaffold1.1730	sp|O53732|UFAA1_MYCTU	Tuberculostearic acid methyltransferase UfaA1 OS=Mycobacterium tuberculosis (strain ATCC 25618 / H37Rv) GN=ufaA1 PE=1 SV=3	3.99e-69	GO:0016740;GO:0008610;GO:0008168;GO:0006629;GO:0006633;GO:0032259;GO:0071555	K00574	PF00487;PF06966;PF01593;PF02353;PF07103
SymbC1.scaffold1.1734	sp|Q52118|YMO3_PANSE;sp|Q8Z4G9|PIPB2_SALTI	description1:Uncharacterized protein in mobD 3'region OS=Pantoea stewartii subsp. stewartii PE=4 SV=1//description2:Secreted effector protein PipB2 OS=Salmonella typhi GN=pipB2 PE=3 SV=1	6.72e-19	GO:0009405;GO:0005576;GO:0016020;GO:0033644	K15352	PF13676;PF00805
SymbC1.scaffold1.1735	sp|P16462|LTXA_AGGAC	Leukotoxin OS=Aggregatibacter actinomycetemcomitans GN=ltxA PE=1 SV=2	3.42e-19	GO:0019835;GO:0044179;GO:0005576;GO:0009279;GO:0016020;GO:0009405;GO:0005509	NA	NA
SymbC1.scaffold1.1737	sp|G2K3G6|INLA_LISM4	Internalin-A OS=Listeria monocytogenes serotype 1/2a (strain 10403S) GN=inlA PE=3 SV=1	5.68e-32	GO:0005618;GO:0005576	K13730	NA
SymbC1.scaffold1.1738	tr|U5VQ51|U5VQ51_9ACTN	Uncharacterized protein OS=Actinoplanes friuliensis DSM 7358 GN=AFR_03770 PE=4 SV=1	4.03e-08	NA	NA	NA
SymbC1.scaffold1.1741	sp|Q83E37|FABF_COXBU	3-oxoacyl-[acyl-carrier-protein] synthase 2 OS=Coxiella burnetii (strain RSA 493 / Nine Mile phase I) GN=fabF PE=1 SV=1	2.83e-64	GO:0016740;GO:0006629;GO:0006631;GO:0006633;GO:0016746;GO:0008152;GO:0003824;GO:0016747;GO:0033817	K09458	PF00109;PF00550;PF02801
SymbC1.scaffold1.1744	sp|Q06198|RPSH_PSEAE	RNA polymerase sigma-H factor OS=Pseudomonas aeruginosa (strain ATCC 15692 / DSM 22644 / CIP 104116 / JCM 14847 / LMG 12228 / 1C / PRS 101 / PAO1) GN=algU PE=3 SV=1	1.16e-18	GO:0001216;GO:1900233;GO:1902201;GO:0045893;GO:0042121;GO:0016987;GO:0006355;GO:1900036;GO:1902884;GO:0032993;GO:0006352;GO:0006351;GO:0071236;GO:0003677;GO:0032885;GO:0036460;GO:1900189;GO:0000976;GO:0009405;GO:0003700;GO:0000345	K03088	PF04542;PF08281
SymbC1.scaffold1.1745	sp|Q00808|HETE1_PODAS	Vegetative incompatibility protein HET-E-1 OS=Podospora anserina GN=HET-E1 PE=4 SV=1	1.18e-46	GO:0000166;GO:0005525	NA	PF00400;PF12894;PF00069
SymbC1.scaffold1.1749	sp|Q7BJX9|GNE_PLESH	UDP-N-acetylglucosamine 4-epimerase OS=Plesiomonas shigelloides GN=wbgU PE=1 SV=1	5.01e-72	GO:0005975;GO:0009243;GO:0000166;GO:0003974;GO:0016857;GO:0050662;GO:0003824;GO:0016853	NA	PF01541;PF01370;PF08459;PF02151
SymbC1.scaffold1.175	sp|Q00808|HETE1_PODAS	Vegetative incompatibility protein HET-E-1 OS=Podospora anserina GN=HET-E1 PE=4 SV=1	9.09e-12	GO:0000166;GO:0005525	NA	PF07394
SymbC1.scaffold1.1750	sp|P94544|POLX_BACSU	DNA polymerase/3'-5' exonuclease PolX OS=Bacillus subtilis (strain 168) GN=polX PE=1 SV=1	1.72e-126	GO:0046872;GO:0071897;GO:0006260;GO:0016779;GO:0003887;GO:0006281;GO:0003824;GO:0006974;GO:0008152;GO:0003677;GO:0016740;GO:0016787	K02347	PF01797;PF14791;PF02824;PF14520;PF01926;PF02811;PF14716;PF14792
SymbC1.scaffold1.1752	sp|Q24UQ3|DTD_DESHY	D-aminoacyl-tRNA deacylase OS=Desulfitobacterium hafniense (strain Y51) GN=dtd PE=3 SV=1	4.21e-62	GO:0051499;GO:0006450;GO:0005737;GO:0016787;GO:0002161	K07560	PF02580
SymbC1.scaffold1.1753	sp|P53383|APBC_SYNY3	Iron-sulfur cluster carrier protein OS=Synechocystis sp. (strain PCC 6803 / Kazusa) GN=mrp PE=3 SV=1	6.87e-88	GO:0016787;GO:0000166;GO:0005524;GO:0051536;GO:0046872	K03593	PF01883;PF10609
SymbC1.scaffold1.1754	sp|Q32KJ6|GALNS_RAT	N-acetylgalactosamine-6-sulfatase OS=Rattus norvegicus GN=Galns PE=1 SV=1	2.84e-39	GO:0008484;GO:0016787;GO:0005575;GO:0003824;GO:0008152;GO:0005764;GO:0046872;GO:0070062;GO:0043890	K01132	PF11721;PF00884;PF13360
SymbC1.scaffold1.1755	sp|P35159|RLUB_BACSU	Ribosomal large subunit pseudouridine synthase B OS=Bacillus subtilis (strain 168) GN=rluB PE=1 SV=2	4.58e-49	GO:0009451;GO:0016853;GO:0003723;GO:0005829;GO:0000455;GO:0006364;GO:0001522;GO:0016866;GO:0009982	K06178	PF10418;PF00849;PF02261;PF00175;PF01479;PF00970
SymbC1.scaffold1.1757	tr|D2R818|D2R818_PIRSD	Uncharacterized protein OS=Pirellula staleyi (strain ATCC 27377 / DSM 6068 / ICPB 4128) GN=Psta_4708 PE=4 SV=1	1.36e-25	NA	NA	NA
SymbC1.scaffold1.1758	tr|K5E947|K5E947_RHOBT	Uncharacterized protein OS=Rhodopirellula baltica SH28 GN=RBSH_02347 PE=4 SV=1	4.52e-25	GO:0005524	NA	PF01695
SymbC1.scaffold1.1760	sp|B1HPM0|NOC_LYSSC	Nucleoid occlusion protein OS=Lysinibacillus sphaericus (strain C3-41) GN=noc PE=3 SV=1	9.96e-10	GO:0007049;GO:0005737;GO:0009295;GO:0003677;GO:0051301	K03497	PF02195;PF00589
SymbC1.scaffold1.1761	sp|A5UD02|CYSZ_HAEIE	Sulfate transporter CysZ OS=Haemophilus influenzae (strain PittEE) GN=cysZ PE=3 SV=1	1.45e-10	GO:0006810;GO:0015116;GO:0000103;GO:0016020;GO:0005887;GO:1902358;GO:0005886;GO:0019344;GO:0008272;GO:0008652;GO:0016021	K06203	PF07264
SymbC1.scaffold1.1763	sp|P20804|ACP_SYNY3	Acyl carrier protein OS=Synechocystis sp. (strain PCC 6803 / Kazusa) GN=acpP PE=1 SV=2	1.32e-11	GO:0005737;GO:0000036;GO:0006629;GO:0005829;GO:0009245;GO:0006631;GO:0006633;GO:0031177;GO:0000035	K02078	PF00550
SymbC1.scaffold1.1767	sp|P94400|YCIC_BACSU	Putative metal chaperone YciC OS=Bacillus subtilis (strain 168) GN=yciC PE=2 SV=1	7.19e-115	GO:0005525;GO:0000166	NA	PF03160;PF07683;PF02492;PF13738
SymbC1.scaffold1.1768	sp|P94474|YEAC_BACSU	Uncharacterized protein YeaC OS=Bacillus subtilis (strain 168) GN=yeaC PE=3 SV=2	1.03e-74	GO:0005618;GO:0005524;GO:0016887;GO:0000166	K03924	PF01841;PF03773;PF07726;PF03203;PF01882
SymbC1.scaffold1.1769	sp|Q7UJJ7|GCH1_RHOBA	GTP cyclohydrolase 1 OS=Rhodopirellula baltica (strain DSM 10527 / NCIMB 13988 / SH1) GN=folE PE=3 SV=1	5.35e-74	GO:0006729;GO:0016787;GO:0000166;GO:0003934;GO:0035998;GO:0046654;GO:0046872;GO:0008270;GO:0005737;GO:0006730;GO:0005525	K01495	PF01227
SymbC1.scaffold1.1772	sp|Q7UXT7|Y1129_RHOBA;sp|Q9KRQ4|Y1582_VIBCH	description1:UPF0753 protein RB1129 OS=Rhodopirellula baltica (strain DSM 10527 / NCIMB 13988 / SH1) GN=RB1129 PE=3 SV=1//description2:UPF0753 protein VC_1582 OS=Vibrio cholerae serotype O1 (strain ATCC 39315 / El Tor Inaba N16961) GN=VC_1582 PE=3 SV=1	1.94e-164	GO:0005575;GO:0008150;GO:0003674	K09822;K09822	PF10070
SymbC1.scaffold1.1775	sp|Q8R9T6|PKN1_CALS4	Probable serine/threonine-protein kinase Sps1 OS=Caldanaerobacter subterraneus subsp. tengcongensis (strain DSM 15242 / JCM 11007 / NBRC 100824 / MB4) GN=sps1 PE=3 SV=1	1.23e-54	GO:0005524;GO:0004674;GO:0016310;GO:0016301;GO:0016740;GO:0000166;GO:0006468;GO:0004672	K12132	PF03781;PF08334;PF00069
SymbC1.scaffold1.1777	tr|A0A1P8WD59|A0A1P8WD59_9PLAN	Uncharacterized protein OS=Fuerstia marisgermanicae GN=Fuma_01572 PE=4 SV=1	2.36e-132	NA	NA	PF14100;PF12158
SymbC1.scaffold1.1778	tr|A0A1G1KT63|A0A1G1KT63_9BACT	Uncharacterized protein OS=Omnitrophica WOR_2 bacterium GWA2_45_18 GN=A2Z81_09410 PE=4 SV=1	4.5e-47	GO:0016020;GO:0008488;GO:0017187;GO:0016021	NA	NA
SymbC1.scaffold1.1780	sp|Q2SJB9|CRCB_HAHCH	Putative fluoride ion transporter CrcB OS=Hahella chejuensis (strain KCTC 2396) GN=crcB PE=3 SV=1	3.73e-24	GO:0016021;GO:0005886;GO:0006810;GO:0016020	K06199	PF02537
SymbC1.scaffold1.1781	sp|Q7URG0|BIOD_RHOBA	ATP-dependent dethiobiotin synthetase BioD OS=Rhodopirellula baltica (strain DSM 10527 / NCIMB 13988 / SH1) GN=bioD PE=3 SV=2	4.89e-44	GO:0005829;GO:0005524;GO:0046872;GO:0000287;GO:0009102;GO:0004141;GO:0005737;GO:0000166;GO:0016874	K01935	PF13768;PF08487;PF13500
SymbC1.scaffold1.1785	sp|Q52946|FLGG_RHIME	Flagellar basal-body rod protein FlgG OS=Rhizobium meliloti (strain 1021) GN=flgG PE=3 SV=2	2.15e-44	GO:0009288;GO:0071973;GO:0009426;GO:0009425	K02392	PF13144;PF06429;PF02107;PF00700;PF00460;PF02119;PF00669
SymbC1.scaffold1.1788	sp|P31447|YIDJ_ECOLI	Uncharacterized sulfatase YidJ OS=Escherichia coli (strain K12) GN=yidJ PE=3 SV=1	2.28e-37	GO:0003824;GO:0008152;GO:0008484;GO:0016787;GO:0046872	K01138	PF16347;PF00884
SymbC1.scaffold1.1789	sp|Q9SDZ9|PPAF2_IPOBA	Purple acid phosphatase 2 OS=Ipomoea batatas GN=PAP2 PE=1 SV=1	3.19e-10	GO:0005576;GO:0003993;GO:0016311;GO:0046872;GO:0016787	NA	PF00149;PF16656
SymbC1.scaffold1.1792	sp|P09795|MTS1_SALIN	Modification methylase SinI OS=Salmonella infantis GN=sinIM PE=3 SV=1	0	GO:0009307;GO:0032259;GO:0003677;GO:0090116;GO:0003886;GO:0016740;GO:0008168	NA	PF12728;PF00145
SymbC1.scaffold1.1793	sp|Q7UEV1|LPXD_RHOBA	UDP-3-O-acylglucosamine N-acyltransferase OS=Rhodopirellula baltica (strain DSM 10527 / NCIMB 13988 / SH1) GN=lpxD PE=3 SV=2	2.98e-93	GO:0016747;GO:0009245;GO:0006629;GO:0016740;GO:0016746;GO:0016410	K02536	PF00132;PF06230;PF04613
SymbC1.scaffold1.1794	sp|Q8VYP9|ICML1_ARATH	Probable isoprenylcysteine alpha-carbonyl methylesterase ICMEL1 OS=Arabidopsis thaliana GN=ICMEL1 PE=2 SV=1	8.44e-10	GO:0016787;GO:0016020;GO:0005783;GO:0010296;GO:0009056;GO:0016021;GO:0005789;GO:0009737;GO:0000139;GO:0008152;GO:0005794	NA	PF07859;PF14229
SymbC1.scaffold1.1799	sp|P23545|PHOR_BACSU	Alkaline phosphatase synthesis sensor protein PhoR OS=Bacillus subtilis (strain 168) GN=phoR PE=1 SV=1	2.49e-47	GO:0006810;GO:0023014;GO:0016020;GO:0000155;GO:0016301;GO:0005622;GO:0006355;GO:0007165;GO:0018106;GO:0016021;GO:0016772;GO:0000160;GO:0016740;GO:0000166;GO:0005886;GO:0016310;GO:0004673;GO:0006817;GO:0005524	K07636	PF02518;PF00512;PF00989;PF00072
SymbC1.scaffold1.1800	sp|P37093|GSPE_VIBCH	Type II secretion system protein E OS=Vibrio cholerae serotype O1 (strain ATCC 39315 / El Tor Inaba N16961) GN=epsE PE=1 SV=1	1.26e-119	GO:0008565;GO:0006810;GO:0000166;GO:0015031;GO:0005737;GO:0015628;GO:0015627;GO:0005524	K02454	PF06283;PF08305;PF00482;PF05157;PF00034;PF00437;PF07995
SymbC1.scaffold1.1803	sp|F1SVK0|FPOL_METMA	F(420)H(2) dehydrogenase subunit L OS=Methanosarcina mazei (strain ATCC BAA-159 / DSM 3647 / Goe1 / Go1 / JCM 11833 / OCM 88) GN=fpoL PE=1 SV=1	5.36e-82	GO:0016020;GO:0008137;GO:0055114;GO:0015945;GO:0051911;GO:0015948;GO:0005886;GO:0016491;GO:0042773;GO:0016021	K00341	PF00662;PF00420;PF00361;PF01026
SymbC1.scaffold1.1809	tr|R9PKC7|R9PKC7_AGAAL	ASPIC/UnbV domain protein OS=Agarivorans albus MKT 106 GN=AALB_1793 PE=4 SV=1	2.79e-98	NA	NA	NA
SymbC1.scaffold1.1811	sp|P41793|EUTE_SALTY	Ethanolamine utilization protein EutE OS=Salmonella typhimurium (strain LT2 / SGSC1412 / ATCC 700720) GN=eutE PE=4 SV=2	1.11e-107	GO:0008152;GO:0016491;GO:0046336;GO:0055114	K04021	PF00596;PF03319;PF00171
SymbC1.scaffold1.1817	sp|P96608|YDBM_BACSU	Putative acyl-CoA dehydrogenase YdbM OS=Bacillus subtilis (strain 168) GN=ydbM PE=2 SV=1	1.91e-10	GO:0050660;GO:0016627;GO:0008152;GO:0016491;GO:0055114	NA	PF04542;PF13180;PF08281
SymbC1.scaffold1.1819	sp|Q55914|Y309_SYNY3	Uncharacterized methyltransferase slr0309 OS=Synechocystis sp. (strain PCC 6803 / Kazusa) GN=slr0309 PE=3 SV=1	1.3e-60	GO:0051539;GO:0016740;GO:0032259;GO:0003824;GO:0008168;GO:0051536;GO:0031419;GO:0046872	NA	PF10604;PF13282;PF02310;PF04055
SymbC1.scaffold1.1820	sp|Q9RTN7|ACNA_DEIRA	Aconitate hydratase A OS=Deinococcus radiodurans (strain ATCC 13939 / DSM 20539 / JCM 16871 / LMG 4051 / NBRC 15346 / NCIMB 9279 / R1 / VKM B-1422) GN=acn PE=1 SV=1	0	GO:0003723;GO:0008152;GO:0046872;GO:0003730;GO:0051536;GO:0006099;GO:0051539;GO:0016829;GO:0047456;GO:0003994;GO:0019679;GO:0003729	K01681	PF00694;PF00330
SymbC1.scaffold1.1827	sp|Q44903|FLIN_BORBU	Flagellar motor switch protein FliN OS=Borrelia burgdorferi (strain ATCC 35210 / B31 / CIP 102532 / DSM 4680) GN=fliN PE=3 SV=1	2.27e-20	GO:0006935;GO:0009425;GO:0009288;GO:0071973;GO:0016020;GO:0097588;GO:0003774;GO:0005886	K02417	PF08241;PF04230;PF01052;PF00535
SymbC1.scaffold1.1828	sp|P46827|YTXE_BACME	Uncharacterized 24.6 kDa protein in ccpA 3'region OS=Bacillus megaterium GN=ytxE PE=3 SV=1	3.6e-14	GO:0016020;GO:0005886;GO:0006810;GO:0016021	NA	PF00691;PF13677
SymbC1.scaffold1.1829	sp|O06873|POMA_VIBAL	Chemotaxis protein PomA OS=Vibrio alginolyticus GN=pomA PE=1 SV=1	2.07e-66	GO:0016021;GO:0097588;GO:0015992;GO:0015031;GO:0005886;GO:0005515;GO:0006935;GO:0006811;GO:0016020;GO:0008565;GO:0006810	NA	PF01618
SymbC1.scaffold1.1830	sp|Q44767|FLGE_BORBU	Flagellar hook protein FlgE OS=Borrelia burgdorferi (strain ATCC 35210 / B31 / CIP 102532 / DSM 4680) GN=flgE PE=3 SV=1	3.17e-23	GO:0009425;GO:0071973;GO:0009288	K02390	PF06429;PF02120;PF07559;PF00460
SymbC1.scaffold1.1836	sp|P0ABX2|FLGC_ECOLI	Flagellar basal-body rod protein FlgC OS=Escherichia coli (strain K12) GN=flgC PE=3 SV=1	4.58e-29	GO:0030694;GO:0009424;GO:0009425;GO:0009288;GO:0071973;GO:0071978	K02388	PF06429;PF00460
SymbC1.scaffold1.1837	tr|A0A1G1A6Z0|A0A1G1A6Z0_9BACT;tr|A0A1P8W9C3|A0A1P8W9C3_9PLAN	description1:Uncharacterized protein OS=Lentisphaerae bacterium RIFOXYC12_FULL_60_16 GN=A2498_04195 PE=4 SV=1//description2:Uncharacterized protein OS=Fuerstia marisgermanicae GN=Fuma_00244 PE=4 SV=1	0	GO:0016020;GO:0016021	NA	NA
SymbC1.scaffold1.1839	sp|Q9K0K9|FRPA_NEIMB	Iron-regulated protein FrpA OS=Neisseria meningitidis serogroup B (strain MC58) GN=frpA PE=3 SV=1	4.38e-13	GO:0016020;GO:0005576;GO:0009279;GO:0009405;GO:0005509	NA	PF01553
SymbC1.scaffold1.1841	sp|A0QWW2|G3P_MYCS2	Glyceraldehyde-3-phosphate dehydrogenase OS=Mycobacterium smegmatis (strain ATCC 700084 / mc(2)155) GN=gapA PE=1 SV=1	4.81e-132	GO:0016491;GO:0016620;GO:0005737;GO:0051287;GO:0004365;GO:0050661;GO:0006006;GO:0006096;GO:0055114;GO:0000166	K00134	PF00044;PF02800;PF02142
SymbC1.scaffold1.1843	sp|A7NLR3|CAPP_ROSCS	Phosphoenolpyruvate carboxylase OS=Roseiflexus castenholzii (strain DSM 13941 / HLO8) GN=ppc PE=3 SV=1	6.81e-161	GO:0006099;GO:0016829;GO:0003824;GO:0008964;GO:0015977	K01595	PF00311
SymbC1.scaffold1.1844	sp|Q07833|WAPA_BACSU	tRNA nuclease WapA OS=Bacillus subtilis (strain 168) GN=wapA PE=1 SV=2	4.95e-14	GO:0090305;GO:0016078;GO:0097264;GO:0004518;GO:0005618;GO:0004519;GO:0090501;GO:0004549;GO:0016787;GO:0005576	NA	PF11051;PF09258;PF13385
SymbC1.scaffold1.1845	sp|Q9KLK7|LUXQ_VIBCH	Autoinducer 2 sensor kinase/phosphatase LuxQ OS=Vibrio cholerae serotype O1 (strain ATCC 39315 / El Tor Inaba N16961) GN=luxQ PE=1 SV=1	1.29e-58	GO:0016310;GO:0005886;GO:0004673;GO:0016311;GO:0005524;GO:0016772;GO:0006470;GO:0000160;GO:0016791;GO:0016740;GO:0000166;GO:0016301;GO:0005622;GO:0004721;GO:0016021;GO:0007165;GO:0018106;GO:0016020;GO:0023014;GO:0000155;GO:0016787	K10909	PF03924;PF00512;PF08447;PF02518;PF00072
SymbC1.scaffold1.1846	sp|Q8EU05|CLPB_OCEIH	Chaperone protein ClpB OS=Oceanobacillus iheyensis (strain DSM 14371 / CIP 107618 / JCM 11309 / KCTC 3954 / HTE831) GN=clpB PE=3 SV=1	0	GO:0005737;GO:0019538;GO:0005524;GO:0000166	K03696	PF10431;PF00004;PF02151;PF07724;PF02861
SymbC1.scaffold1.1847	sp|Q7UQH1|THIE_RHOBA	Thiamine-phosphate synthase OS=Rhodopirellula baltica (strain DSM 10527 / NCIMB 13988 / SH1) GN=thiE PE=3 SV=1	2.47e-93	GO:0009228;GO:0046872;GO:0004789;GO:0016740;GO:0005737;GO:0003824;GO:0009229	K00788	PF02581
SymbC1.scaffold1.1856	sp|Q1PSW8|LIN41_MOUSE	E3 ubiquitin-protein ligase TRIM71 OS=Mus musculus GN=Trim71 PE=1 SV=1	7.63e-29	GO:0008543;GO:0061158;GO:0008270;GO:0072089;GO:0016567;GO:0004842;GO:0010586;GO:0051246;GO:0000082;GO:0007275;GO:0016740;GO:0035198;GO:2000637;GO:0005515;GO:2000177;GO:0000932;GO:0005622;GO:0021915;GO:0003723;GO:0005737;GO:0061630;GO:0031047;GO:0030371;GO:0046872;GO:0017148;GO:0071310;GO:0001843;GO:0035278;GO:0060964;GO:0051865	K12035	PF08450;PF07090;PF13519;PF00092
SymbC1.scaffold1.1859	sp|A4SDH2|F16PA_CHLPM	Fructose-1,6-bisphosphatase class 1 OS=Chlorobium phaeovibrioides (strain DSM 265 / 1930) GN=fbp PE=3 SV=1	3.77e-112	GO:0016311;GO:0046872;GO:0005737;GO:0016787;GO:0005975;GO:0016791;GO:0042132;GO:0019253	K03841	PF00316
SymbC1.scaffold1.1863	sp|P38757|NEM1_YEAST	Nuclear envelope morphology protein 1 OS=Saccharomyces cerevisiae (strain ATCC 204508 / S288c) GN=NEM1 PE=1 SV=1	5.59e-08	GO:0005811;GO:0005634;GO:0016791;GO:0005515;GO:1903740;GO:0006470;GO:0006998;GO:0016021;GO:0004721;GO:0071595;GO:0005789;GO:0016787;GO:0071072;GO:0031965;GO:0016020;GO:0005783	K17617	PF03031
SymbC1.scaffold1.1864	sp|Q58250|MFNF_METJA	(4-{4-[2-(gamma-L-glutamylamino)ethyl]phenoxymethyl}furan-2-yl)methanamine synthase OS=Methanocaldococcus jannaschii (strain ATCC 43067 / DSM 2661 / JAL-1 / JCM 10045 / NBRC 100440) GN=mfnF PE=1 SV=1	2.43e-32	GO:0016740;GO:0016787	K07072	PF13562;PF05154;PF01968;PF02655
SymbC1.scaffold1.1866	sp|Q9D486|CMIP_MOUSE	C-Maf-inducing protein OS=Mus musculus GN=Cmip PE=1 SV=3	1.89e-06	GO:0003674;GO:0005654;GO:0008150;GO:0005829;GO:0005634;GO:0005737	NA	NA
SymbC1.scaffold1.1871	tr|A0A1G7G175|A0A1G7G175_9RHOB	Uncharacterized protein OS=Celeribacter baekdonensis GN=SAMN04488117_101341 PE=4 SV=1	1.67e-20	NA	NA	NA
SymbC1.scaffold1.1872	tr|K9FCE2|K9FCE2_9CYAN	Uncharacterized protein OS=Leptolyngbya sp. PCC 7375 GN=Lepto7375DRAFT_8355 PE=4 SV=1	3.35e-45	NA	NA	NA
SymbC1.scaffold1.1873	sp|Q8R4K8|PAPP1_MOUSE	Pappalysin-1 OS=Mus musculus GN=Pappa PE=2 SV=2	1.05e-13	GO:0007565;GO:0005615;GO:0004175;GO:0008233;GO:0032354;GO:0046872;GO:0051384;GO:0005576;GO:0006508;GO:0004222;GO:0016787;GO:0008237	K07762	PF13570;PF13385;PF13360
SymbC1.scaffold1.1874	sp|P0DKX7|CYAA_BORPE	Bifunctional hemolysin/adenylate cyclase OS=Bordetella pertussis (strain Tohama I / ATCC BAA-589 / NCTC 13251) GN=cya PE=1 SV=1	7.54e-25	GO:0005623;GO:0004016;GO:0000166;GO:0006171;GO:0005516;GO:0019835;GO:0016829;GO:0005576;GO:0008294;GO:0009405;GO:0007204;GO:0005509;GO:0005524;GO:0044179	K11005;K11029	PF00801;PF13385;PF01483;PF06439
SymbC1.scaffold1.1875	tr|A0A0F7E0N8|A0A0F7E0N8_MYXFU	Uncharacterized protein OS=Myxococcus fulvus 124B02 GN=MFUL124B02_16485 PE=4 SV=1	1.1e-91	NA	NA	PF09844
SymbC1.scaffold1.1878	sp|P37512|YYAL_BACSU	Uncharacterized protein YyaL OS=Bacillus subtilis (strain 168) GN=yyaL PE=4 SV=1	0	GO:0003824	K06888	PF03190
SymbC1.scaffold1.1880	sp|Q56694|ALDH_VIBHA	NADP-dependent fatty aldehyde dehydrogenase OS=Vibrio harveyi GN=aldH PE=1 SV=1	1.73e-75	GO:0016491;GO:0008152;GO:0055114;GO:0033721	NA	PF13385;PF00149;PF00171
SymbC1.scaffold1.1885	sp|P44263|Y1586_HAEIN	Uncharacterized protein HI_1586 OS=Haemophilus influenzae (strain ATCC 51907 / DSM 11121 / KW20 / Rd) GN=HI_1586 PE=4 SV=1	5.49e-46	GO:0016021;GO:0016020;GO:0005886	NA	PF00072;PF03553;PF02518;PF00512;PF12728
SymbC1.scaffold1.1888	sp|A7MBC0|NAGA_BOVIN	N-acetylglucosamine-6-phosphate deacetylase OS=Bos taurus GN=AMDHD2 PE=2 SV=1	1.25e-42	GO:0006046;GO:0019262;GO:0046872;GO:0005634;GO:0016787;GO:0006044;GO:0008448;GO:0005975;GO:0016810	K01443	PF13578;PF01979
SymbC1.scaffold1.189	sp|Q0VZ69|THAL_CHOCO	Tryptophan 2-halogenase OS=Chondromyces crocatus GN=cmdE PE=4 SV=1	2.29e-30	GO:0004497;GO:0016491;GO:0009403;GO:0055114	NA	PF13353;PF04055;PF12831
SymbC1.scaffold1.1890	sp|Q52997|Y370_RHIME	Uncharacterized protein R00370 OS=Rhizobium meliloti (strain 1021) GN=R00370 PE=4 SV=2	4.74e-59	GO:0006352;GO:0016987;GO:0006355;GO:0003700;GO:0003677	K03088	PF04542;PF03795;PF08281
SymbC1.scaffold1.1893	tr|A0A1G3AK15|A0A1G3AK15_9BACT;tr|D2R1P0|D2R1P0_PIRSD	description1:Uncharacterized protein OS=Planctomycetes bacterium RBG_16_64_12 GN=A2V98_09560 PE=4 SV=1//description2:Transmembrane prediction OS=Pirellula staleyi (strain ATCC 27377 / DSM 6068 / ICPB 4128) GN=Psta_2085 PE=4 SV=1	4.54e-108	GO:0016021	NA	PF14100
SymbC1.scaffold1.1899	sp|Q7UNR2|PYRC_RHOBA	Putative dihydroorotase OS=Rhodopirellula baltica (strain DSM 10527 / NCIMB 13988 / SH1) GN=pyrC PE=3 SV=1	2.09e-139	GO:0005737;GO:0004151;GO:0006221;GO:0004038;GO:0046872;GO:0016810;GO:0006145;GO:0044205;GO:0016787	K01465	PF01979
SymbC1.scaffold1.1902	sp|Q7UUZ6|RSGA_RHOBA	Small ribosomal subunit biogenesis GTPase RsgA OS=Rhodopirellula baltica (strain DSM 10527 / NCIMB 13988 / SH1) GN=rsgA PE=3 SV=2	3.71e-122	GO:0019843;GO:0042254;GO:0000166;GO:0016787;GO:0046872;GO:0005525;GO:0005737;GO:0003723;GO:0003924	K06949	PF03193;PF10108
SymbC1.scaffold1.1904	sp|Q7UFR2|UVRB_RHOBA	UvrABC system protein B OS=Rhodopirellula baltica (strain DSM 10527 / NCIMB 13988 / SH1) GN=uvrB PE=3 SV=1	0	GO:0005737;GO:0006974;GO:0006281;GO:0003677;GO:0004518;GO:0090305;GO:0009432;GO:0005524;GO:0009381;GO:0006289;GO:0000166;GO:0016787	K03702	PF02151;PF04851;PF12344;PF00756;PF00271
SymbC1.scaffold1.1912	sp|P51688|SPHM_HUMAN	N-sulphoglucosamine sulphohydrolase OS=Homo sapiens GN=SGSH PE=1 SV=1	1.84e-46	GO:0070062;GO:0046872;GO:0043202;GO:0030200;GO:0008152;GO:0005764;GO:0003824;GO:0016250;GO:0016787;GO:0008484;GO:0006027	K01565	PF00884
SymbC1.scaffold1.1913	sp|Q7N0S3|LPXH_PHOLL	UDP-2,3-diacylglucosamine hydrolase OS=Photorhabdus luminescens subsp. laumondii (strain DSM 15139 / CIP 105565 / TT01) GN=lpxH PE=3 SV=1	5.42e-08	GO:0005886;GO:0005737;GO:0009245;GO:0016462;GO:0006629;GO:0046872;GO:0016020;GO:0016787	K03269	PF00149;PF06812;PF13528
SymbC1.scaffold1.1914	sp|Q941D6|HDA14_ARATH	Histone deacetylase 14 OS=Arabidopsis thaliana GN=HDA14 PE=1 SV=1	9.6e-68	GO:0090042;GO:0051721;GO:0004407;GO:0006355;GO:0042903;GO:0009507;GO:0016787;GO:0006351;GO:0070932;GO:0005634;GO:0032041;GO:0005829;GO:0016569;GO:0043621;GO:0016575;GO:0048487;GO:0043014;GO:0005515	NA	PF00850;PF13673;PF00069
SymbC1.scaffold1.1915	tr|A0A1G2ZT53|A0A1G2ZT53_9BACT;tr|B4W048|B4W048_9CYAN	description1:Uncharacterized protein OS=Planctomycetes bacterium RBG_13_63_9 GN=A2V70_03795 PE=4 SV=1//description2:PBS lyase HEAT-like repeat domain protein OS=Coleofasciculus chthonoplastes PCC 7420 GN=MC7420_3535 PE=4 SV=1	2.22e-12	GO:0016829	NA	PF13646
SymbC1.scaffold1.1918	sp|P39836|YFEH_ECOLI	Putative symporter YfeH OS=Escherichia coli (strain K12) GN=yfeH PE=3 SV=2	7.43e-10	GO:0055085;GO:0015293;GO:0005886;GO:0006810	K14347	PF13593
SymbC1.scaffold1.1919	sp|P22040|Y415_SYNY3	Uncharacterized ABC transporter ATP-binding protein sll0415 OS=Synechocystis sp. (strain PCC 6803 / Kazusa) GN=sll0415 PE=3 SV=2	4.64e-74	GO:0000166;GO:0016887;GO:0005524;GO:0006810	K01990	PF00005
SymbC1.scaffold1.1920	tr|D2R4J2|D2R4J2_PIRSD	Uncharacterized protein OS=Pirellula staleyi (strain ATCC 27377 / DSM 6068 / ICPB 4128) GN=Psta_2388 PE=4 SV=1	5.1e-172	GO:0016020;GO:0016021	NA	NA
SymbC1.scaffold1.1928	sp|O07631|TYPA_BACSU	GTP-binding protein TypA/BipA homolog OS=Bacillus subtilis (strain 168) GN=typA PE=3 SV=1	0	GO:0000166;GO:0003924;GO:0005525	K06207	PF00359;PF00679;PF03144;PF00009
SymbC1.scaffold1.1931	sp|Q7UI86|KDSB_RHOBA	3-deoxy-manno-octulosonate cytidylyltransferase OS=Rhodopirellula baltica (strain DSM 10527 / NCIMB 13988 / SH1) GN=kdsB PE=3 SV=1	7.33e-70	GO:0033468;GO:0008690;GO:0009103;GO:0005737;GO:0016779;GO:0016740	K00979	PF13243;PF02348
SymbC1.scaffold1.1935	sp|Q00808|HETE1_PODAS	Vegetative incompatibility protein HET-E-1 OS=Podospora anserina GN=HET-E1 PE=4 SV=1	6.65e-18	GO:0000166;GO:0005525	NA	PF00400
SymbC1.scaffold1.1943	tr|D2R565|D2R565_PIRSD;tr|L7CAV8|L7CAV8_RHOBT	description1:Uncharacterized protein OS=Pirellula staleyi (strain ATCC 27377 / DSM 6068 / ICPB 4128) GN=Psta_4380 PE=4 SV=1//description2:Secreted protein containing DUF1598 OS=Rhodopirellula baltica SWK14 GN=RBSWK_04804 PE=4 SV=1	2.51e-138	GO:0016020;GO:0016021	NA	PF07643
SymbC1.scaffold1.1944	sp|Q5NIB1|BAMB_FRATT	Outer membrane protein assembly factor BamB OS=Francisella tularensis subsp. tularensis (strain SCHU S4 / Schu 4) GN=bamB PE=3 SV=1	1.17e-06	GO:0009279;GO:0016020	K17713	PF13360;PF09836
SymbC1.scaffold1.1946	sp|P67160|Y1318_MYCBO	Putative HTH-type transcriptional regulator Mb1318 OS=Mycobacterium bovis (strain ATCC BAA-935 / AF2122/97) GN=Mb1318 PE=4 SV=1	4.78e-11	GO:0003677	NA	PF02082;PF04851
SymbC1.scaffold1.1948	sp|P50729|RECS_BACSU	Probable ATP-dependent DNA helicase RecS OS=Bacillus subtilis (strain 168) GN=recS PE=3 SV=1	1.67e-96	GO:0009378;GO:0005694;GO:0006310;GO:0043140;GO:0000166;GO:0016787;GO:0004386;GO:0003676;GO:0043590;GO:0003677;GO:0008026;GO:0006281;GO:0005737;GO:0005524;GO:0032508	K03654	PF00270;PF09382;PF00271;PF16124
SymbC1.scaffold1.1949	sp|Q59294|HEM4_CLOJO	Porphyrin biosynthesis protein HemD OS=Clostridium josui GN=hemD PE=3 SV=1	2.48e-88	GO:0051287;GO:0016829;GO:0004852;GO:0009236;GO:0004851;GO:0016740;GO:0043115;GO:0003824;GO:0008152;GO:0032259;GO:0008168;GO:0019354;GO:0006779;GO:0055114;GO:0051266;GO:0033014	NA	PF02602;PF00590
SymbC1.scaffold1.1956	sp|Q9WYI7|Y352_THEMA	Uncharacterized ABC transporter ATP-binding protein TM_0352 OS=Thermotoga maritima (strain ATCC 43589 / MSB8 / DSM 3109 / JCM 10099) GN=TM_0352 PE=3 SV=1	5.36e-68	GO:0006810;GO:0005524;GO:0016887;GO:0000166	K02003	PF00005
SymbC1.scaffold1.1959	sp|Q6HL81|RESA_BACHK	Thiol-disulfide oxidoreductase ResA OS=Bacillus thuringiensis subsp. konkukian (strain 97-27) GN=resA PE=3 SV=1	1.02e-16	GO:0005886;GO:0016491;GO:0098869;GO:0016021;GO:0016020;GO:0055114;GO:0015036;GO:0045454;GO:0017004;GO:0016209	NA	PF08534;PF00578;PF07728
SymbC1.scaffold1.1962	sp|P50853|RIBD_ACTPL	Riboflavin biosynthesis protein RibD OS=Actinobacillus pleuropneumoniae GN=ribD PE=3 SV=2	8.61e-99	GO:0016787;GO:0055114;GO:0050661;GO:0046872;GO:0008835;GO:0009231;GO:0008703;GO:0008152;GO:0016491;GO:0003824;GO:0008270	NA	PF01872;PF00383
SymbC1.scaffold1.197	sp|Q7UQ25|KDSA_RHOBA	2-dehydro-3-deoxyphosphooctonate aldolase OS=Rhodopirellula baltica (strain DSM 10527 / NCIMB 13988 / SH1) GN=kdsA PE=3 SV=2	9.87e-105	GO:0016740;GO:0009058;GO:0009103;GO:0005737;GO:0003824;GO:0008152;GO:0008676	K01627	PF00793;PF00781;PF01408
SymbC1.scaffold1.1970	tr|A3ZSR0|A3ZSR0_9PLAN;tr|E7C608|E7C608_9RHIZ	description1:Uncharacterized protein OS=Blastopirellula marina DSM 3645 GN=DSM3645_10822 PE=4 SV=1//description2:Putative uncharacterized protein OS=uncultured Rhizobium sp. HF0500_35F13 PE=3 SV=1	8.58e-43	GO:0015031;GO:0016021;GO:0005215;GO:0005886;GO:0006810;GO:0016020	NA	PF02472
SymbC1.scaffold1.1971	sp|P94605|GYRA_CLOAB	DNA gyrase subunit A OS=Clostridium acetobutylicum (strain ATCC 824 / DSM 792 / JCM 1419 / LMG 5710 / VKM B-1787) GN=gyrA PE=3 SV=2	0	GO:0003918;GO:0005737;GO:0016853;GO:0003677;GO:0005524;GO:0006265;GO:0005694;GO:0006259;GO:0003916;GO:0000166	K02469	PF00521;PF03989
SymbC1.scaffold1.1975	tr|A6CFA3|A6CFA3_9PLAN	Uncharacterized protein OS=Gimesia maris DSM 8797 GN=PM8797T_06687 PE=4 SV=1	5.87e-101	GO:0004803;GO:0003677;GO:0006313	NA	PF01797
SymbC1.scaffold1.1977	sp|P9WMZ3|PIMB_MYCTU	GDP-mannose-dependent alpha-(1-6)-phosphatidylinositol monomannoside mannosyltransferase OS=Mycobacterium tuberculosis (strain ATCC 25618 / H37Rv) GN=pimB PE=1 SV=1	2.68e-17	GO:0009405;GO:0008654;GO:0016757;GO:0000030;GO:0016740;GO:0046488;GO:0033164;GO:0009247;GO:0005886;GO:0097502;GO:0006629;GO:0043750;GO:0040007	K13668	PF13439;PF00534
SymbC1.scaffold1.1979	sp|P77434|ALAC_ECOLI	Glutamate-pyruvate aminotransferase AlaC OS=Escherichia coli (strain K12) GN=alaC PE=1 SV=1	5.55e-129	GO:0019272;GO:0016740;GO:0004021;GO:0030632;GO:0006523;GO:0005737;GO:0030170;GO:0009058;GO:0008483;GO:0003824	K14261	PF00155
SymbC1.scaffold1.1981	sp|Q9K8G2|HEM2_BACHD	Delta-aminolevulinic acid dehydratase OS=Bacillus halodurans (strain ATCC BAA-125 / DSM 18197 / FERM 7344 / JCM 9153 / C-125) GN=hemB PE=3 SV=1	6.8e-132	GO:0016829;GO:0033014;GO:0006779;GO:0004655;GO:0006783;GO:0006782;GO:0003824;GO:0046872	K01698	PF00490
SymbC1.scaffold1.1984	sp|P44849|Y736_HAEIN	Uncharacterized sodium-dependent transporter HI_0736 OS=Haemophilus influenzae (strain ATCC 51907 / DSM 11121 / KW20 / Rd) GN=HI_0736 PE=3 SV=1	1.56e-46	GO:0055085;GO:0006836;GO:0005887;GO:0006810;GO:0016020;GO:0015293;GO:0016021;GO:0005215;GO:0005328;GO:0005886	K03308	PF00209
SymbC1.scaffold1.1992	tr|D2R9C1|D2R9C1_PIRSD;tr|A0A0J1BD55|A0A0J1BD55_9PLAN	description1:Uncharacterized protein OS=Pirellula staleyi (strain ATCC 27377 / DSM 6068 / ICPB 4128) GN=Psta_3006 PE=4 SV=1//description2:Uncharacterized protein OS=Rhodopirellula islandica GN=RISK_003577 PE=4 SV=1	2.76e-33	GO:0016020;GO:0016021	NA	NA
SymbC1.scaffold1.1995	sp|O06984|YVDB_BACSU	Putative sulfate transporter YvdB OS=Bacillus subtilis (strain 168) GN=yvdB PE=3 SV=1	2.57e-29	GO:0015741;GO:0055085;GO:1902358;GO:0015116;GO:0089712;GO:0071422;GO:0005887;GO:0015138;GO:0015141;GO:0005886;GO:0008271;GO:0006810;GO:0016020;GO:0015183;GO:0016021;GO:0008272	K03321	PF00484;PF07396;PF00916
SymbC1.scaffold1.1997	sp|Q49128|MAUG_METEA	Methylamine utilization protein MauG OS=Methylobacterium extorquens (strain ATCC 14718 / DSM 1338 / JCM 2805 / NCIMB 9133 / AM1) GN=mauG PE=3 SV=1	1.84e-80	GO:0030416;GO:0042597;GO:0055114;GO:0046872;GO:0005509;GO:0016491;GO:0009055;GO:0020037	K00428	PF00034;PF03150
SymbC1.scaffold1.2	sp|P55126|FRPA_NEIMC	Iron-regulated protein FrpA OS=Neisseria meningitidis serogroup C GN=frpA PE=3 SV=1	8.82e-16	GO:0009405;GO:0009279;GO:0005576;GO:0016020;GO:0005509	NA	PF07691
SymbC1.scaffold1.2001	sp|A3DC75|RSGI3_CLOTH	Anti-sigma-I factor RsgI3 OS=Clostridium thermocellum (strain ATCC 27405 / DSM 1237 / NBRC 103400 / NCIMB 10682 / NRRL B-4536 / VPI 7372) GN=rsgI3 PE=2 SV=1	4.25e-06	GO:0016021;GO:0005886;GO:0016020	NA	PF07691;PF13646;PF13472;PF00034
SymbC1.scaffold1.2002	tr|A4A0F0|A4A0F0_9PLAN	Uncharacterized protein OS=Blastopirellula marina DSM 3645 GN=DSM3645_25412 PE=4 SV=1	7.51e-15	NA	NA	NA
SymbC1.scaffold1.2007	sp|P54420|ASNB_BACSU	Asparagine synthetase [glutamine-hydrolyzing] 1 OS=Bacillus subtilis (strain 168) GN=asnB PE=1 SV=2	1.62e-89	GO:0000166;GO:0006529;GO:0016874;GO:0008652;GO:0005524;GO:0006541;GO:0070981;GO:0004066	K01953	PF16889;PF00733;PF07940;PF13537
SymbC1.scaffold1.201	sp|P50287|ASPGA_ARATH	Isoaspartyl peptidase/L-asparaginase 1 OS=Arabidopsis thaliana GN=At5g08100 PE=1 SV=2	1.21e-71	GO:0016787;GO:0005829;GO:0004067;GO:0006508;GO:0008798;GO:0008233	K13051	PF01112
SymbC1.scaffold1.2011	sp|Q32KH5|GALNS_CANLF	N-acetylgalactosamine-6-sulfatase OS=Canis lupus familiaris GN=GALNS PE=2 SV=1	1.27e-43	GO:0008484;GO:0043890;GO:0016787;GO:0046872;GO:0003824;GO:0008152;GO:0005764	K01132	PF00196;PF00884;PF00072
SymbC1.scaffold1.202	sp|P37474|MFD_BACSU	Transcription-repair-coupling factor OS=Bacillus subtilis (strain 168) GN=mfd PE=3 SV=1	0	GO:0003677;GO:0006281;GO:0006974;GO:0005737;GO:0005524;GO:0003684;GO:0016787;GO:0000166;GO:0004386;GO:0003676	K03723	PF00271;PF13145;PF00270;PF02559;PF03461
SymbC1.scaffold1.2021	tr|D2R049|D2R049_PIRSD;tr|M5RWS4|M5RWS4_9PLAN	description1:Uncharacterized protein OS=Pirellula staleyi (strain ATCC 27377 / DSM 6068 / ICPB 4128) GN=Psta_3759 PE=4 SV=1//description2:Large multi-functional protein OS=Rhodopirellula maiorica SM1 GN=RMSM_04690 PE=4 SV=1	1.53e-82	GO:0046872;GO:0020037;GO:0009055	NA	PF06439
SymbC1.scaffold1.2022	sp|Q7UP05|MUTS_RHOBA	DNA mismatch repair protein MutS OS=Rhodopirellula baltica (strain DSM 10527 / NCIMB 13988 / SH1) GN=mutS PE=3 SV=1	0	GO:0003684;GO:0005524;GO:0006298;GO:0032300;GO:0003677;GO:0006281;GO:0006974;GO:0030983;GO:0000166;GO:0008094	K03555	PF05190;PF00488;PF05192;PF05188;PF01624;PF00082;PF04151
SymbC1.scaffold1.2023	sp|Q2SQE7|EFPL_HAHCH	Elongation factor P-like protein OS=Hahella chejuensis (strain KCTC 2396) GN=HCH_00211 PE=3 SV=1	1.47e-48	GO:0003746;GO:0005737;GO:0043043;GO:0006414	K02356	PF09285;PF01132
SymbC1.scaffold1.2026	sp|P94440|YFIL_BACSU	Uncharacterized ABC transporter ATP-binding protein YfiL OS=Bacillus subtilis (strain 168) GN=yfiL PE=3 SV=2	1.17e-41	GO:0016887;GO:0000166;GO:0005524;GO:0006810	K01990	PF00005
SymbC1.scaffold1.2027	sp|Q1JQ93|DPM1_BOVIN	Dolichol-phosphate mannosyltransferase subunit 1 OS=Bos taurus GN=DPM1 PE=2 SV=1	9.51e-24	GO:0004582;GO:0005789;GO:0006506;GO:0035269;GO:0016740;GO:0005783;GO:0035268;GO:0016757;GO:0004169;GO:0006486	K00721	PF00535
SymbC1.scaffold1.2028	sp|Q1CX51|G6PI_MYXXD	Glucose-6-phosphate isomerase OS=Myxococcus xanthus (strain DK 1622) GN=pgi PE=3 SV=1	0	GO:0005737;GO:0006096;GO:0016853;GO:0004347;GO:0006094	K01810	PF00342
SymbC1.scaffold1.2029	sp|Q7UIC4|RL17_RHOBA	50S ribosomal protein L17 OS=Rhodopirellula baltica (strain DSM 10527 / NCIMB 13988 / SH1) GN=rplQ PE=3 SV=1	2.54e-89	GO:0022625;GO:0003735;GO:0006412;GO:0005622;GO:0030529;GO:0005840	K02879	PF01196
SymbC1.scaffold1.203	sp|B0R4J2|HTAXP_HALS3	HEAT repeat-containing taxis protein OE_2401F OS=Halobacterium salinarum (strain ATCC 29341 / DSM 671 / R1) GN=OE_2401F PE=1 SV=1	2.91e-13	GO:0006935	NA	PF13646
SymbC1.scaffold1.2030	sp|Q7UIC5|RPOA_RHOBA	DNA-directed RNA polymerase subunit alpha OS=Rhodopirellula baltica (strain DSM 10527 / NCIMB 13988 / SH1) GN=rpoA PE=3 SV=1	0	GO:0005737;GO:0003677;GO:0003899;GO:0016779;GO:0006354;GO:0006351;GO:0046983;GO:0016740	K03040	PF01000;PF03118;PF01193
SymbC1.scaffold1.2033	tr|A0A1B2ZB86|A0A1B2ZB86_9BACT	Cytochrome C-containing protein OS=uncultured bacterium PE=4 SV=1	0	GO:0020037;GO:0009055	NA	PF07394;PF07635;PF07587;PF07583
SymbC1.scaffold1.2035	tr|A0A0S8IL93|A0A0S8IL93_9BACT;tr|Q8YVS1|Q8YVS1_NOSS1	description1:Uncharacterized protein OS=Planctomycetes bacterium SM23_65 GN=AMK75_07065 PE=4 SV=1//description2:Alr1903 protein OS=Nostoc sp. (strain PCC 7120 / SAG 25.82 / UTEX 2576) GN=alr1903 PE=4 SV=1	2.73e-08	GO:0016787	NA	PF13646
SymbC1.scaffold1.2036	tr|A0A0B8Q9K0|A0A0B8Q9K0_9VIBR	Uncharacterized protein OS=Vibrio ishigakensis GN=JCM19241_3872 PE=4 SV=1	3.35e-34	GO:0016021;GO:0016020	NA	NA
SymbC1.scaffold1.2037	tr|E7C3E9|E7C3E9_9BACT	Putative uncharacterized protein OS=uncultured Planctomycetales bacterium HF0130_29M04 PE=4 SV=1	0	GO:0020037;GO:0009055	NA	PF06439;PF07394;PF07587;PF07635;PF07583
SymbC1.scaffold1.2039	sp|P31206|NANH_BACFR	Sialidase OS=Bacteroides fragilis (strain YCH46) GN=nanH PE=3 SV=2	9.75e-132	GO:0052794;GO:0009405;GO:0042597;GO:0052796;GO:0052795;GO:0016787;GO:0016798;GO:0008152;GO:0004308	K01186	PF13088;PF14873
SymbC1.scaffold1.2040	tr|D8LR26|D8LR26_ECTSI	Uncharacterized protein OS=Ectocarpus siliculosus GN=Esi_0062_0018 PE=4 SV=1	3.9e-07	GO:0005576;GO:0006030;GO:0008061	NA	NA
SymbC1.scaffold1.2046	sp|P94361|YXKH_BACSU	Putative polysaccharide deacetylase YxkH OS=Bacillus subtilis (strain 168) GN=yxkH PE=3 SV=1	4.65e-08	GO:0016787;GO:0005975;GO:0016810;GO:0003824;GO:0016020;GO:0005886	NA	PF13480;PF01943;PF01522;PF14667
SymbC1.scaffold1.2048	sp|Q1MJ95|RGTE_RHIL3	Dodecaprenyl-phosphate galacturonate synthase OS=Rhizobium leguminosarum bv. viciae (strain 3841) GN=rgtE PE=1 SV=1	5.64e-76	GO:0016757;GO:0016020;GO:0009103;GO:0005886;GO:0016021;GO:0030259;GO:0016740	NA	PF00535;PF13533;PF16576
SymbC1.scaffold1.2049	sp|Q07982|GFO_ZYMMO	Glucose--fructose oxidoreductase OS=Zymomonas mobilis subsp. mobilis (strain ATCC 31821 / ZM4 / CP4) GN=gfo PE=1 SV=2	1.05e-16	GO:0055114;GO:0008152;GO:0016491;GO:0006061;GO:0047061;GO:0042597	K00118	PF07394;PF01408
SymbC1.scaffold1.205	sp|Q795R8|YTFP_BACSU	Uncharacterized protein YtfP OS=Bacillus subtilis (strain 168) GN=ytfP PE=4 SV=2	1.02e-62	GO:0016491;GO:0055114	K07007	PF03486;PF00892
SymbC1.scaffold1.2050	sp|Q8A1A3|RHAB_BACTN	Rhamnulokinase OS=Bacteroides thetaiotaomicron (strain ATCC 29148 / DSM 2079 / NCTC 10582 / E50 / VPI-5482) GN=rhaB PE=3 SV=1	1.42e-146	GO:0016301;GO:0016310;GO:0046835;GO:0019299;GO:0005524;GO:0016773;GO:0008993;GO:0019301;GO:0005975;GO:0016740;GO:0000166	K00848	PF00370;PF02782
SymbC1.scaffold1.2057	sp|Q58206|Y796_METJA	Uncharacterized ABC transporter ATP-binding protein MJ0796 OS=Methanocaldococcus jannaschii (strain ATCC 43067 / DSM 2661 / JAL-1 / JCM 10045 / NBRC 100440) GN=MJ0796 PE=1 SV=1	5.84e-58	GO:0006810;GO:0005524;GO:0016887;GO:0000166	K02003	PF02687;PF00884;PF00709;PF01261;PF00005;PF00293;PF01408;PF16576
SymbC1.scaffold1.2063	tr|A6C0V3|A6C0V3_9PLAN	Uncharacterized protein OS=Gimesia maris DSM 8797 GN=PM8797T_05225 PE=4 SV=1	0	GO:0009055;GO:0020037	NA	PF07635;PF07587;PF07583;PF06439;PF07394
SymbC1.scaffold1.2065	sp|G3XD94|UGND_PSEAE	UDP-N-acetyl-D-glucosamine 6-dehydrogenase OS=Pseudomonas aeruginosa (strain ATCC 15692 / DSM 22644 / CIP 104116 / JCM 14847 / LMG 12228 / 1C / PRS 101 / PAO1) GN=wbpA PE=1 SV=1	4.43e-162	GO:0016491;GO:0003954;GO:0016616;GO:0016021;GO:0051287;GO:0016020;GO:0016628;GO:0055114;GO:0009103;GO:0000271;GO:0071555;GO:0047004;GO:0009243	K13015	PF03720;PF03721;PF00984
SymbC1.scaffold1.2066	sp|C0QJ36|HSLU_DESAH	ATP-dependent protease ATPase subunit HslU OS=Desulfobacterium autotrophicum (strain ATCC 43914 / DSM 3382 / HRM2) GN=hslU PE=3 SV=1	5.78e-164	GO:0006508;GO:0016887;GO:0000166;GO:0005524;GO:0005737;GO:0009376;GO:0070011	K03667	PF10431;PF01370;PF00227;PF07724
SymbC1.scaffold1.2072	sp|Q48KB2|MACB_PSE14	Macrolide export ATP-binding/permease protein MacB OS=Pseudomonas savastanoi pv. phaseolicola (strain 1448A / Race 6) GN=macB PE=3 SV=1	1.81e-58	GO:0046677;GO:0055085;GO:0016787;GO:0000166;GO:0006810;GO:0016020;GO:0016887;GO:0005524;GO:0016021;GO:0016820;GO:0005886	K05685	PF02687;PF12704;PF16576
SymbC1.scaffold1.2073	tr|A0A1G3A7X1|A0A1G3A7X1_9BACT	Uncharacterized protein OS=Planctomycetes bacterium RBG_16_64_12 GN=A2V98_07035 PE=4 SV=1	5.39e-70	GO:0030001;GO:0055085;GO:0016020;GO:0005886;GO:0046873;GO:0016021	NA	PF01544
SymbC1.scaffold1.2075	tr|A3ZTZ2|A3ZTZ2_9PLAN	Probable transcription regulator OS=Blastopirellula marina DSM 3645 GN=DSM3645_05505 PE=4 SV=1	2.38e-154	NA	NA	PF13280
SymbC1.scaffold1.2082	sp|Q51739|AOR_PYRFU	Tungsten-containing aldehyde ferredoxin oxidoreductase OS=Pyrococcus furiosus (strain ATCC 43587 / DSM 3638 / JCM 8422 / Vc1) GN=aor PE=1 SV=1	1.12e-99	GO:0051536;GO:0046872;GO:0009055;GO:0016491;GO:0055114;GO:0051539;GO:0033726;GO:0016625	K03738	PF13365;PF01568;PF01314;PF02730;PF13180
SymbC1.scaffold1.2085	sp|Q1H0Q5|FTR_METFK	Formylmethanofuran--tetrahydromethanopterin formyltransferase OS=Methylobacillus flagellatus (strain KT / ATCC 51484 / DSM 6875) GN=ffsA PE=3 SV=1	4.15e-112	GO:0016740;GO:0046294;GO:0016746;GO:0006730;GO:0005737;GO:0030270	K00672	PF02741;PF01913
SymbC1.scaffold1.2088	sp|Q93KD6|TUPA_PEPAC	Tungstate-binding protein TupA OS=Peptoclostridium acidaminophilum GN=tupA PE=1 SV=1	5.81e-75	GO:0016020;GO:0006810;GO:0005886	NA	PF12849
SymbC1.scaffold1.2089	sp|Q3IQI3|PSTB2_NATPD	Phosphate import ATP-binding protein PstB 2 OS=Natronomonas pharaonis (strain ATCC 35678 / DSM 2160 / CIP 103997 / NBRC 14720 / NCIMB 2260 / Gabara) GN=pstB2 PE=3 SV=1	1.36e-46	GO:0099133;GO:0000166;GO:0016787;GO:0006810;GO:0035435;GO:0016020;GO:0005315;GO:0015415;GO:0006817;GO:0005524;GO:0016887;GO:0005886	K06857	PF00034;PF13646;PF00528;PF04909;PF00005
SymbC1.scaffold1.2093	sp|G0J2F8|QUEG_CYCMS	Epoxyqueuosine reductase OS=Cyclobacterium marinum (strain ATCC 25205 / DSM 745) GN=queG PE=3 SV=1	3.57e-83	GO:0046872;GO:0051536;GO:0005737;GO:0008033;GO:0016491;GO:0008616;GO:0055114;GO:0051539	K18979	PF13484;PF08331;PF13646
SymbC1.scaffold1.2095	sp|P56835|SIGA_CHLMU	RNA polymerase sigma factor SigA OS=Chlamydia muridarum (strain MoPn / Nigg) GN=sigA PE=3 SV=1	8.45e-108	GO:0006352;GO:0016987;GO:0006355;GO:0006351;GO:0003700;GO:0003677;GO:0005737	K03086	PF04542;PF00140;PF04539;PF04545
SymbC1.scaffold1.2096	sp|Q7ULM9|MIAB_RHOBA	tRNA-2-methylthio-N(6)-dimethylallyladenosine synthase OS=Rhodopirellula baltica (strain DSM 10527 / NCIMB 13988 / SH1) GN=miaB PE=3 SV=1	0	GO:0006400;GO:0016740;GO:0051539;GO:0046872;GO:0051536;GO:0005737;GO:0003824;GO:0008033	K06168	PF01938;PF00919;PF04055
SymbC1.scaffold1.2100	sp|P25852|ZRAR_SALTY	Transcriptional regulatory protein ZraR OS=Salmonella typhimurium (strain LT2 / SGSC1412 / ATCC 700720) GN=zraR PE=1 SV=2	6.66e-104	GO:0006351;GO:0043565;GO:0008134;GO:0000166;GO:0000160;GO:0006355;GO:0005524;GO:0005737;GO:0003677	K07713	PF00072;PF00158;PF02954;PF13432;PF00512;PF02518
SymbC1.scaffold1.2103	sp|Q7UJ62|AMPA_RHOBA	Probable cytosol aminopeptidase OS=Rhodopirellula baltica (strain DSM 10527 / NCIMB 13988 / SH1) GN=pepA PE=3 SV=1	5.65e-163	GO:0046872;GO:0019538;GO:0004177;GO:0008233;GO:0008235;GO:0005737;GO:0005622;GO:0006508;GO:0016787;GO:0030145	K01255	PF02789;PF00883
SymbC1.scaffold1.2104	sp|Q7UX39|HISX_RHOBA	Histidinol dehydrogenase OS=Rhodopirellula baltica (strain DSM 10527 / NCIMB 13988 / SH1) GN=hisD PE=3 SV=1	0	GO:0004399;GO:0008652;GO:0046872;GO:0005829;GO:0051287;GO:0008152;GO:0016491;GO:0008270;GO:0000105;GO:0055114	K00013	PF00743;PF00815
SymbC1.scaffold1.2109	sp|Q12WQ0|TOP6B_METBU	Type 2 DNA topoisomerase 6 subunit B OS=Methanococcoides burtonii (strain DSM 6242 / NBRC 107633 / OCM 468 / ACE-M) GN=top6B PE=3 SV=1	9.95e-115	GO:0005524;GO:0016853;GO:0003677;GO:0003918;GO:0003676;GO:0000166;GO:0003916;GO:0006265	K03167	PF04406;PF02518;PF09239
SymbC1.scaffold1.2110	sp|P42062|APPB_BACSU	Oligopeptide transport system permease protein AppB OS=Bacillus subtilis (strain 168) GN=appB PE=3 SV=2	5.15e-66	GO:0006810;GO:0016020;GO:0022857;GO:0030435;GO:0055085;GO:0005886;GO:0015833;GO:0015031;GO:0030420;GO:0016021	K02033	PF12911;PF00528;PF00496
SymbC1.scaffold1.2116	tr|A0A1C0VD94|A0A1C0VD94_9NOSO	Uncharacterized protein OS=Nostoc sp. MBR 210 GN=BCD64_09925 PE=4 SV=1	1.93e-18	NA	NA	PF10020
SymbC1.scaffold1.2117	sp|P39829|GARD_ECOLI	Galactarate dehydratase (L-threo-forming) OS=Escherichia coli (strain K12) GN=garD PE=1 SV=2	1.39e-104	GO:0046392;GO:0016829;GO:0008867	K01708	PF08666;PF04295
SymbC1.scaffold1.2118	sp|Q9R1J0|NSDHL_MOUSE	Sterol-4-alpha-carboxylate 3-dehydrogenase, decarboxylating OS=Mus musculus GN=Nsdhl PE=1 SV=1	1.66e-54	GO:0005811;GO:0006695;GO:0003854;GO:0016491;GO:0008202;GO:0060716;GO:0016616;GO:0016021;GO:0006629;GO:0005789;GO:0007224;GO:0047012;GO:0006694;GO:0103066;GO:0001942;GO:0005783;GO:0055114;GO:0016126;GO:0016020;GO:0008203	K07748	PF01502;PF01073
SymbC1.scaffold1.2119	tr|D2R3Z7|D2R3Z7_PIRSD	Uncharacterized protein OS=Pirellula staleyi (strain ATCC 27377 / DSM 6068 / ICPB 4128) GN=Psta_4198 PE=4 SV=1	7.3e-75	GO:0016021;GO:0016020	NA	NA
SymbC1.scaffold1.2120	sp|Q4UMH6|Y381_RICFE	Putative ankyrin repeat protein RF_0381 OS=Rickettsia felis (strain ATCC VR-1525 / URRWXCal2) GN=RF_0381 PE=4 SV=1	7.69e-33	GO:0015969	NA	PF07627;PF07586;PF07631;PF07635;PF07624;PF07637;PF07626;PF12796
SymbC1.scaffold1.2121	sp|P55818|MTDA_METEA	Bifunctional protein MdtA OS=Methylobacterium extorquens (strain ATCC 14718 / DSM 1338 / JCM 2805 / NCIMB 9133 / AM1) GN=mtdA PE=1 SV=3	8.57e-76	GO:0004488;GO:0046294;GO:0055114;GO:0006730;GO:0005737;GO:0016491	NA	PF09176
SymbC1.scaffold1.2122	sp|Q8THA9|FAEHP_METAC	Bifunctional enzyme Fae/Hps OS=Methanosarcina acetivorans (strain ATCC 35395 / DSM 2834 / JCM 12185 / C2A) GN=fae-hps PE=3 SV=1	7.53e-60	GO:0016832;GO:0008152;GO:0004590;GO:0003824;GO:0006207;GO:0016840;GO:0005975;GO:0016051;GO:0016829	K13812	PF08714
SymbC1.scaffold1.2125	tr|D2R3Y0|D2R3Y0_PIRSD	Uncharacterized protein OS=Pirellula staleyi (strain ATCC 27377 / DSM 6068 / ICPB 4128) GN=Psta_4180 PE=4 SV=1	3.71e-60	GO:0016021;GO:0016020	NA	NA
SymbC1.scaffold1.2126	sp|Q45585|SIGW_BACSU	ECF RNA polymerase sigma factor SigW OS=Bacillus subtilis (strain 168) GN=sigW PE=1 SV=1	4.83e-14	GO:0003700;GO:0003677;GO:0006352;GO:0016987;GO:0006355;GO:0006351	K03088	PF12034;PF00092;PF04542
SymbC1.scaffold1.2129	tr|A0A1G3A5W2|A0A1G3A5W2_9BACT	Uncharacterized protein OS=Planctomycetes bacterium RBG_16_64_12 GN=A2V98_03160 PE=3 SV=1	3.6e-47	GO:0016020;GO:0006810;GO:0005215;GO:0016021;GO:0015031;GO:0005886	NA	PF02472
SymbC1.scaffold1.2134	sp|Q48815|HELA_LEGPN	Protein HelA OS=Legionella pneumophila GN=helA PE=3 SV=1	0	GO:0005886;GO:0005215;GO:0098655;GO:0016021;GO:0006810;GO:0016020;GO:0006812;GO:0008324	NA	PF00873
SymbC1.scaffold1.2135	sp|O07635|YLAK_BACSU	Uncharacterized protein YlaK OS=Bacillus subtilis (strain 168) GN=ylaK PE=3 SV=1	4.57e-88	GO:0005524;GO:0000166	K07175	PF07885;PF02080;PF02562;PF02254;PF13638
SymbC1.scaffold1.2137	sp|P73283|FABF_SYNY3	3-oxoacyl-[acyl-carrier-protein] synthase 2 OS=Synechocystis sp. (strain PCC 6803 / Kazusa) GN=fabF PE=1 SV=1	4.38e-124	GO:0006631;GO:0006629;GO:0016746;GO:0006633;GO:0003824;GO:0008152;GO:0033817;GO:0016747;GO:0016740	K09458	PF13561;PF05025;PF06182;PF00248;PF02801;PF00550;PF00109
SymbC1.scaffold1.2138	sp|P71019|FABD_BACSU	Malonyl CoA-acyl carrier protein transacylase OS=Bacillus subtilis (strain 168) GN=fabD PE=3 SV=2	1.74e-70	GO:0016740;GO:0006633;GO:0016746;GO:0004314;GO:0006629;GO:0006631;GO:0008152;GO:0003824	K00645	PF00698
SymbC1.scaffold1.2140	sp|O07046|SLYD_AERHY	FKBP-type peptidyl-prolyl cis-trans isomerase SlyD OS=Aeromonas hydrophila GN=slyD PE=3 SV=1	1.15e-31	GO:0005737;GO:0000413;GO:0003755;GO:0016853;GO:0046872	NA	PF00254
SymbC1.scaffold1.2145	sp|P37105|SRP54_BACSU	Signal recognition particle protein OS=Bacillus subtilis (strain 168) GN=ffh PE=1 SV=1	9.87e-131	GO:0006614;GO:0000166;GO:0008312;GO:0005737;GO:0005525;GO:0003924;GO:0003723;GO:0030529;GO:0048500	K03106	PF02881;PF02978;PF00448
SymbC1.scaffold1.2147	sp|A5UI29|DSBD_HAEIG	Thiol:disulfide interchange protein DsbD OS=Haemophilus influenzae (strain PittGG) GN=dsbD PE=3 SV=1	2.05e-22	GO:0047134;GO:0016021;GO:0016491;GO:0005886;GO:0017004;GO:0045454;GO:0055114;GO:0016020	K04084	PF13899;PF02683;PF11412
SymbC1.scaffold1.215	sp|Q50233|MAUG_METME	Methylamine utilization protein MauG OS=Methylophilus methylotrophus GN=mauG PE=3 SV=1	6.73e-52	GO:0009055;GO:0016491;GO:0020037;GO:0046872;GO:0005509;GO:0042597;GO:0030416;GO:0055114	NA	PF00034;PF03150
SymbC1.scaffold1.2153	tr|X1C7H1|X1C7H1_9ZZZZ	Uncharacterized protein OS=marine sediment metagenome GN=S01H4_27133 PE=4 SV=1	3.31e-11	NA	NA	PF07618
SymbC1.scaffold1.2154	sp|P0AEF3|DNAC_SHIFL	DNA replication protein DnaC OS=Shigella flexneri GN=dnaC PE=3 SV=1	1.2e-06	GO:0006260;GO:0000166;GO:0005524;GO:0006269;GO:1990077	K02315	NA
SymbC1.scaffold1.2155	sp|E0SIS2|RHSB_DICD3	Probable deoxyribonuclease RhsB OS=Dickeya dadantii (strain 3937) GN=rhsB PE=1 SV=1	4.18e-26	GO:0004518;GO:0016020;GO:0097264;GO:0016787;GO:0016021;GO:0090305	NA	PF05593;PF03160
SymbC1.scaffold1.2156	sp|P35878|T904_LACLA	Transposase for insertion sequence element IS904 OS=Lactococcus lactis subsp. lactis (strain IL1403) GN=nisX1 PE=3 SV=1	5.04e-13	GO:0032196;GO:0003676;GO:0015074;GO:0003677;GO:0006310	K07497	PF05593;PF00665
SymbC1.scaffold1.2157	sp|Q06198|RPSH_PSEAE	RNA polymerase sigma-H factor OS=Pseudomonas aeruginosa (strain ATCC 15692 / DSM 22644 / CIP 104116 / JCM 14847 / LMG 12228 / 1C / PRS 101 / PAO1) GN=algU PE=3 SV=1	7.36e-37	GO:1900189;GO:0003677;GO:0032885;GO:0036460;GO:0000976;GO:0009405;GO:0003700;GO:0000345;GO:0045893;GO:0042121;GO:0006355;GO:0016987;GO:0001216;GO:1900233;GO:1902201;GO:0032993;GO:0006352;GO:0006351;GO:0071236;GO:1900036;GO:1902884	K03088	PF08281;PF04542
SymbC1.scaffold1.2162	sp|Q7U095|PKNH_MYCBO	Serine/threonine-protein kinase PknH OS=Mycobacterium bovis (strain ATCC BAA-935 / AF2122/97) GN=pknH PE=3 SV=1	1.04e-44	GO:0005524;GO:0016021;GO:0004674;GO:0016310;GO:0005886;GO:0016301;GO:0016740;GO:0000166;GO:0006468;GO:0004672;GO:0016020	K08884	PF04542;PF00069
SymbC1.scaffold1.2163	sp|Q9V106|TRCM_PYRAB	tRNA (cytosine(49)-C(5))-methyltransferase OS=Pyrococcus abyssi (strain GE5 / Orsay) GN=PYRAB06230 PE=1 SV=1	1.02e-45	GO:0000049;GO:0006364;GO:0016428;GO:0030488;GO:0008757;GO:0016740;GO:0005737;GO:0003723;GO:0008033;GO:0032259;GO:0008168	NA	PF17125;PF01189
SymbC1.scaffold1.2169	sp|P39400|LGOD_ECOLI	L-galactonate-5-dehydrogenase OS=Escherichia coli (strain K12) GN=lgoD PE=1 SV=3	1.21e-61	GO:0046872;GO:0016616;GO:0034195;GO:0055114;GO:0016491;GO:0008270	NA	PF01261;PF08240;PF00107
SymbC1.scaffold1.2171	sp|A1VHK4|ERA_DESVV	GTPase Era OS=Desulfovibrio vulgaris subsp. vulgaris (strain DP4) GN=era PE=3 SV=1	4.74e-09	GO:0016020;GO:0042254;GO:0000166;GO:0019843;GO:0003723;GO:0005622;GO:0005886;GO:0005525;GO:0005737	K03595	PF01926;PF05128
SymbC1.scaffold1.2177	sp|Q7SIA8|CUTA_THET8	Divalent-cation tolerance protein CutA OS=Thermus thermophilus (strain HB8 / ATCC 27634 / DSM 579) GN=cutA PE=1 SV=1	1.15e-21	GO:0010038;GO:0005737	K03926	PF03091
SymbC1.scaffold1.2179	sp|Q7URG5|TIG_RHOBA	Trigger factor OS=Rhodopirellula baltica (strain DSM 10527 / NCIMB 13988 / SH1) GN=tig PE=3 SV=2	7.01e-136	GO:0003755;GO:0006457;GO:0005737;GO:0000413;GO:0016853;GO:0051301;GO:0015031;GO:0007049	K03545	PF05697;PF05698
SymbC1.scaffold1.2180	sp|Q01410|MANC_SALMO	Mannose-1-phosphate guanylyltransferase OS=Salmonella montevideo GN=manC PE=3 SV=1	4.8e-68	GO:0004475;GO:0005525;GO:0009058;GO:0016779;GO:0000271;GO:0009103;GO:0009298;GO:0016740;GO:0000166;GO:0005976	NA	PF00483
SymbC1.scaffold1.2183	sp|O34899|PDUO_BACSU	Cob(I)yrinic acid a,c-diamide adenosyltransferase OS=Bacillus subtilis (strain 168) GN=yvqK PE=1 SV=2	2.13e-40	GO:0006779;GO:0009236;GO:0005737;GO:0008817;GO:0016740;GO:0000166;GO:0005524	K00798	PF01923
SymbC1.scaffold1.2193	sp|B3EHS7|Y777_CHLL2;sp|Q605E8|Y2336_METCA	description1:UPF0301 protein Clim_0777 OS=Chlorobium limicola (strain DSM 245 / NBRC 103803 / 6330) GN=Clim_0777 PE=3 SV=1//description2:UPF0301 protein MCA2336 2 OS=Methylococcus capsulatus (strain ATCC 33009 / NCIMB 11132 / Bath) GN=MCA2336 PE=3 SV=1	7e-24	GO:0005575;GO:0008150;GO:0003674	K07735;K07735	PF02622
SymbC1.scaffold1.2194	sp|Q00808|HETE1_PODAS	Vegetative incompatibility protein HET-E-1 OS=Podospora anserina GN=HET-E1 PE=4 SV=1	2.56e-37	GO:0000166;GO:0005525	NA	PF13385;PF07394;PF00400;PF12894;PF07583;PF07635;PF07587
SymbC1.scaffold1.22	tr|D2R6P2|D2R6P2_PIRSD	10 kDa chaperonin OS=Pirellula staleyi (strain ATCC 27377 / DSM 6068 / ICPB 4128) GN=Psta_2673 PE=3 SV=1	7.96e-50	GO:0005737;GO:0006457	NA	PF04542;PF04773;PF00166
SymbC1.scaffold1.2202	sp|P35535|FLIQ_BACSU	Flagellar biosynthetic protein FliQ OS=Bacillus subtilis (strain 168) GN=fliQ PE=3 SV=1	1.84e-17	GO:0009425;GO:0016021;GO:0009306;GO:0016020;GO:0044780;GO:0005886;GO:0009288	K02420	PF01313;PF01311
SymbC1.scaffold1.2203	sp|Q45980|FLIP_CAUCR	Flagellar biosynthetic protein FliP OS=Caulobacter crescentus (strain ATCC 19089 / CB15) GN=fliP PE=3 SV=1	2.44e-68	GO:0016021;GO:0044781;GO:0015031;GO:0005886;GO:0009306;GO:0009425;GO:0009405;GO:0016020;GO:0006810	K02419	PF00813;PF04347
SymbC1.scaffold1.2204	tr|A0A1P8WMB0|A0A1P8WMB0_9PLAN;tr|A0A1P8WMC7|A0A1P8WMC7_9PLAN	description1:Uncharacterized protein OS=Fuerstia marisgermanicae GN=Fuma_04853 PE=4 SV=1//description2:Uncharacterized protein OS=Fuerstia marisgermanicae GN=Fuma_04852 PE=4 SV=1	3.99e-143	GO:0003824;GO:0008152	NA	PF08811;PF07394
SymbC1.scaffold1.2206	sp|Q9KVD1|COABC_VIBCH	Coenzyme A biosynthesis bifunctional protein CoaBC OS=Vibrio cholerae serotype O1 (strain ATCC 39315 / El Tor Inaba N16961) GN=coaBC PE=3 SV=1	2.27e-35	GO:0016874;GO:0016831;GO:0016829;GO:0004632;GO:0004633;GO:0008152;GO:0003824;GO:0015937;GO:0010181;GO:0046872;GO:0015941	K13038	PF04127;PF01483;PF02128;PF07504
SymbC1.scaffold1.2207	sp|P33642|GLYOX_PSEAE	Glycine oxidase OS=Pseudomonas aeruginosa (strain ATCC 15692 / DSM 22644 / CIP 104116 / JCM 14847 / LMG 12228 / 1C / PRS 101 / PAO1) GN=thiO PE=3 SV=3	7.87e-53	GO:0050660;GO:0009228;GO:0043799;GO:0016491;GO:0009229;GO:0055114;GO:0005737	K03153	PF01266
SymbC1.scaffold1.221	sp|P75110|Y683_MYCPN	Putative ABC transporter ATP-binding protein MG467 homolog OS=Mycoplasma pneumoniae (strain ATCC 29342 / M129) GN=MPN_683 PE=3 SV=1	2.43e-49	GO:0006810;GO:0016887;GO:0005524;GO:0000166	NA	PF00027;PF00005
SymbC1.scaffold1.2213	sp|P39851|CAPB_STAAU	Putative tyrosine-protein kinase CapB OS=Staphylococcus aureus GN=capB PE=3 SV=1	3.19e-38	GO:0005524;GO:0004713;GO:0016310;GO:0016301;GO:0000166;GO:0045226;GO:0016740;GO:0045227;GO:0018108;GO:0000271;GO:0004715	NA	PF02706;PF13620;PF10531;PF13614;PF02563
SymbC1.scaffold1.2215	sp|Q8XJL8|PKN2_CLOPE	Probable serine/threonine-protein kinase CPE1738 OS=Clostridium perfringens (strain 13 / Type A) GN=CPE1738 PE=3 SV=1	1.76e-48	GO:0006468;GO:0016740;GO:0000166;GO:0004672;GO:0005524;GO:0016301;GO:0004674;GO:0016310	K12132	PF00069
SymbC1.scaffold1.2217	tr|A0A1G2Z6A2|A0A1G2Z6A2_9BACT	Glycosyl hydrolase OS=Planctomycetes bacterium RBG_13_63_9 GN=A2V70_20345 PE=4 SV=1	2.24e-151	GO:0016787	NA	PF07963;PF06439
SymbC1.scaffold1.2220	tr|A3ZWN4|A3ZWN4_9PLAN	Uncharacterized protein OS=Blastopirellula marina DSM 3645 GN=DSM3645_13630 PE=4 SV=1	5.17e-169	NA	NA	PF03958
SymbC1.scaffold1.2221	sp|O29445|SERA_ARCFU	D-3-phosphoglycerate dehydrogenase OS=Archaeoglobus fulgidus (strain ATCC 49558 / VC-16 / DSM 4304 / JCM 9628 / NBRC 100126) GN=serA PE=3 SV=1	7.16e-125	GO:0004617;GO:0055114;GO:0006564;GO:0016616;GO:0008652;GO:0051287;GO:0008152;GO:0016491	K00058	PF01842;PF02826;PF00389
SymbC1.scaffold1.2223	sp|Q5F8K2|LOLD_NEIG1	Lipoprotein-releasing system ATP-binding protein LolD OS=Neisseria gonorrhoeae (strain ATCC 700825 / FA 1090) GN=lolD PE=3 SV=1	3.6e-52	GO:0016787;GO:0000166;GO:0016020;GO:0006810;GO:0042953;GO:0016887;GO:0005524;GO:0042954;GO:0005886	K09810	PF00005
SymbC1.scaffold1.2224	tr|A3ZN86|A3ZN86_9PLAN	Uncharacterized protein OS=Blastopirellula marina DSM 3645 GN=DSM3645_16540 PE=4 SV=1	1.04e-174	GO:0006810;GO:0016020;GO:0016021	NA	PF12679
SymbC1.scaffold1.2226	tr|D2R5M6|D2R5M6_PIRSD	Uncharacterized protein OS=Pirellula staleyi (strain ATCC 27377 / DSM 6068 / ICPB 4128) GN=Psta_2539 PE=4 SV=1	0	GO:0016020;GO:0016021	NA	PF00884
SymbC1.scaffold1.2228	tr|A3ZMC5|A3ZMC5_9PLAN	Uncharacterized protein OS=Blastopirellula marina DSM 3645 GN=DSM3645_00230 PE=4 SV=1	4.06e-123	NA	NA	PF01471
SymbC1.scaffold1.2229	sp|O51526|DPO3A_BORBU	DNA polymerase III subunit alpha OS=Borrelia burgdorferi (strain ATCC 35210 / B31 / CIP 102532 / DSM 4680) GN=dnaE PE=3 SV=2	0	GO:0003676;GO:0016740;GO:0003824;GO:0003887;GO:0005737;GO:0008408;GO:0006260;GO:0016779;GO:0090305;GO:0071897	K02337	PF05685;PF02811;PF14579;PF01336;PF07733
SymbC1.scaffold1.224	sp|Q8R9T6|PKN1_CALS4	Probable serine/threonine-protein kinase Sps1 OS=Caldanaerobacter subterraneus subsp. tengcongensis (strain DSM 15242 / JCM 11007 / NBRC 100824 / MB4) GN=sps1 PE=3 SV=1	2.02e-52	GO:0016301;GO:0004674;GO:0016310;GO:0005524;GO:0004672;GO:0016740;GO:0000166;GO:0006468	K12132	PF00069
SymbC1.scaffold1.2240	sp|Q07356|PDS_ARATH	15-cis-phytoene desaturase, chloroplastic/chromoplastic OS=Arabidopsis thaliana GN=PDS PE=1 SV=1	2.55e-34	GO:0016705;GO:0055114;GO:0009536;GO:0009534;GO:0009507;GO:0009509;GO:0016491;GO:0009941;GO:0016166;GO:0016117	K02293	PF01593
SymbC1.scaffold1.2241	sp|P37269|CRTB_SYNE7	All-trans-phytoene synthase OS=Synechococcus elongatus (strain PCC 7942) GN=crtB PE=1 SV=2	9.54e-41	GO:0006696;GO:0004310;GO:0016765;GO:0016740;GO:0051996;GO:0016767;GO:0009058;GO:0046872;GO:0016117	K02291	PF00494
SymbC1.scaffold1.2243	sp|P77306|YQIK_ECOLI	Inner membrane protein YqiK OS=Escherichia coli (strain K12) GN=yqiK PE=1 SV=1	5.18e-33	GO:0005829;GO:0016021;GO:0005887;GO:0016020;GO:0005886	NA	NA
SymbC1.scaffold1.2246	tr|D2R288|D2R288_PIRSD	Uncharacterized protein OS=Pirellula staleyi (strain ATCC 27377 / DSM 6068 / ICPB 4128) GN=Psta_0306 PE=4 SV=1	1.27e-169	GO:0009055;GO:0020037	NA	PF07631;PF07586;PF07624;PF07635;PF07627
SymbC1.scaffold1.2248	tr|D2R040|D2R040_PIRSD;tr|K5CIF0|K5CIF0_RHOBT	description1:Uncharacterized protein OS=Pirellula staleyi (strain ATCC 27377 / DSM 6068 / ICPB 4128) GN=Psta_3750 PE=4 SV=1//description2:Uncharacterized protein OS=Rhodopirellula baltica SH28 GN=RBSH_00934 PE=4 SV=1	1.08e-160	GO:0016021;GO:0016020	NA	NA
SymbC1.scaffold1.225	sp|Q7UWC8|ISPG_RHOBA	4-hydroxy-3-methylbut-2-en-1-yl diphosphate synthase (flavodoxin) OS=Rhodopirellula baltica (strain DSM 10527 / NCIMB 13988 / SH1) GN=ispG PE=3 SV=1	0	GO:0055114;GO:0051539;GO:0005506;GO:0016114;GO:0008299;GO:0019288;GO:0003824;GO:0016491;GO:0046872;GO:0046429;GO:0051536	K03526	PF04551
SymbC1.scaffold1.2250	sp|Q7UPM9|GSA_RHOBA	Glutamate-1-semialdehyde 2,1-aminomutase OS=Rhodopirellula baltica (strain DSM 10527 / NCIMB 13988 / SH1) GN=hemL PE=3 SV=1	0	GO:0006779;GO:0033014;GO:0006782;GO:0003824;GO:0008483;GO:0016853;GO:0030170;GO:0005737;GO:0042286	K01845	PF00202
SymbC1.scaffold1.2252	sp|P78594|FCA1_CANAX	Cytosine deaminase OS=Candida albicans GN=FCA1 PE=3 SV=1	3.28e-45	GO:0016787;GO:0102480;GO:0019858;GO:0004131;GO:0046872;GO:0003824;GO:0008270;GO:0044206	NA	PF13360;PF00383
SymbC1.scaffold1.2253	tr|A3ZUX3|A3ZUX3_9PLAN	Uncharacterized protein OS=Blastopirellula marina DSM 3645 GN=DSM3645_24410 PE=3 SV=1	6.34e-41	GO:0015074;GO:0003677;GO:0006310	NA	NA
SymbC1.scaffold1.2254	sp|B9K6M8|CSRA_THENN	Carbon storage regulator homolog OS=Thermotoga neapolitana (strain ATCC 49049 / DSM 4359 / NS-E) GN=csrA PE=3 SV=1	6.17e-12	GO:0006402;GO:0003723;GO:0006109	K03563	PF02599
SymbC1.scaffold1.2255	sp|P15032|RECE_ECOLI	Exodeoxyribonuclease 8 OS=Escherichia coli (strain K12) GN=recE PE=1 SV=3	1.5e-25	GO:0004518;GO:0004527;GO:0016787;GO:0006259;GO:0090305;GO:0051908	K10906	PF12684;PF04851;PF05869;PF02195
SymbC1.scaffold1.2256	sp|P59932|SSB_RHOBA	Single-stranded DNA-binding protein OS=Rhodopirellula baltica (strain DSM 10527 / NCIMB 13988 / SH1) GN=ssb PE=3 SV=1	1.31e-38	GO:0003697;GO:0003677;GO:0006260	K03111	PF00436
SymbC1.scaffold1.2257	sp|Q6QGD2|TERL_BPT5	Terminase, large subunit OS=Escherichia phage T5 GN=ORF144 PE=1 SV=1	2.27e-10	GO:0004519;GO:0016787;GO:0000166;GO:0019076;GO:0046872;GO:0090305;GO:0005524;GO:0004518	NA	PF03237
SymbC1.scaffold1.2258	tr|A0A165VRW7|A0A165VRW7_PSEST;tr|A0A0E1AYP0|A0A0E1AYP0_PSEAI	description1:Oxidoreductase OS=Pseudomonas stutzeri GN=A3710_17265 PE=4 SV=1//description2:Uncharacterized protein OS=Pseudomonas aeruginosa MTB-1 GN=U769_15595 PE=4 SV=1	2.05e-84	GO:0016787	NA	NA
SymbC1.scaffold1.2263	sp|P32987|YBP3_ACIAM;sp|Q9FMV3|Y5349_ARATH	description1:Uncharacterized 17.7 kDa protein in bps2 3'region OS=Acidianus ambivalens PE=4 SV=1//description2:CBS domain-containing protein CBSCBSPB1 OS=Arabidopsis thaliana GN=CBSCBSPB1 PE=1 SV=1	5.06e-07	GO:0016021;GO:0016020	NA	PF00571
SymbC1.scaffold1.2265	sp|Q2KJC9|AL7A1_BOVIN	Alpha-aminoadipic semialdehyde dehydrogenase OS=Bos taurus GN=ALDH7A1 PE=2 SV=4	0	GO:0004043;GO:0005739;GO:0055114;GO:0008802;GO:0019285;GO:0005829;GO:0005634;GO:0005737;GO:0004029;GO:0008152;GO:0016491	K14085	PF00171
SymbC1.scaffold1.2267	sp|Q7UKI3|SUCC_RHOBA	Succinate--CoA ligase [ADP-forming] subunit beta OS=Rhodopirellula baltica (strain DSM 10527 / NCIMB 13988 / SH1) GN=sucC PE=3 SV=2	0	GO:0004775;GO:0000166;GO:0006099;GO:0016874;GO:0005524;GO:0046872;GO:0003824;GO:0008152	K01903	PF05016;PF02629;PF00549;PF08442;PF01925
SymbC1.scaffold1.2268	sp|Q7UP74|RL20_RHOBA	50S ribosomal protein L20 OS=Rhodopirellula baltica (strain DSM 10527 / NCIMB 13988 / SH1) GN=rplT PE=3 SV=1	8.46e-52	GO:0003723;GO:0030529;GO:0005840;GO:0005622;GO:0006412;GO:0000027;GO:0003735;GO:0022625;GO:0019843	K02887	PF01632;PF00453
SymbC1.scaffold1.2276	sp|Q726P7|FTSY_DESVH	Signal recognition particle receptor FtsY OS=Desulfovibrio vulgaris (strain Hildenborough / ATCC 29579 / DSM 644 / NCIMB 8303) GN=ftsY PE=3 SV=1	5.72e-84	GO:0006614;GO:0000166;GO:0005525;GO:0005886;GO:0005737;GO:0016020	K03110	PF00448
SymbC1.scaffold1.2277	sp|Q7USA9|NUSB_RHOBA	N utilization substance protein B homolog OS=Rhodopirellula baltica (strain DSM 10527 / NCIMB 13988 / SH1) GN=nusB PE=3 SV=1	8.04e-43	GO:0003723;GO:0006351;GO:0006355;GO:0006353	K03625	PF01029
SymbC1.scaffold1.2278	sp|A4J6A4|RISB_DESRM	6,7-dimethyl-8-ribityllumazine synthase OS=Desulfotomaculum reducens (strain MI-1) GN=ribH PE=3 SV=1	2.97e-50	GO:0009349;GO:0016740;GO:0000906;GO:0009231	K00794	PF00885
SymbC1.scaffold1.228	sp|P37692|RFAF_ECOLI	ADP-heptose--LPS heptosyltransferase 2 OS=Escherichia coli (strain K12) GN=rfaF PE=1 SV=1	2.22e-23	GO:0009103;GO:0009244;GO:0016757;GO:0008152;GO:0008713;GO:0005829;GO:0016740	K02843	PF01075;PF03983;PF13360
SymbC1.scaffold1.2280	sp|P21369|PNCA_ECOLI	Nicotinamidase OS=Escherichia coli (strain K12) GN=pncA PE=1 SV=1	1.78e-70	GO:0019363;GO:0046872;GO:0008152;GO:0006769;GO:0003824;GO:0005737;GO:0016787;GO:0008936	K08281	PF00857
SymbC1.scaffold1.2284	sp|O32162|SUFB_BACSU	FeS cluster assembly protein SufB OS=Bacillus subtilis (strain 168) GN=sufB PE=3 SV=1	0	GO:0016226	K09014	PF01458;PF00005;PF01058
SymbC1.scaffold1.2285	sp|A0A0H2XI17|SUFT_STAA3;sp|Q7N4V8|HCAC_PHOLL	description1:Fe-S protein maturation auxiliary factor SufT OS=Staphylococcus aureus (strain USA300) GN=sufT PE=2 SV=1//description2:3-phenylpropionate/cinnamic acid dioxygenase ferredoxin subunit OS=Photorhabdus luminescens subsp. laumondii (strain DSM 15139 / CIP 105565 / TT01) GN=hcaC PE=3 SV=1	2.62e-13	GO:0019439;GO:0051536;GO:0019380;GO:0046872;GO:0016491;GO:0051537;GO:0055114	K05710	PF01883;PF00355
SymbC1.scaffold1.2286	sp|Q58957|Y1562_METJA	Putative membrane protein MJ1562 OS=Methanocaldococcus jannaschii (strain ATCC 43067 / DSM 2661 / JAL-1 / JCM 10045 / NBRC 100440) GN=MJ1562 PE=3 SV=1	2.6e-14	GO:0005886;GO:0016020;GO:0016021	K07003	PF03176;PF07596
SymbC1.scaffold1.2291	tr|A0A177R9U1|A0A177R9U1_9BACT;tr|A0A0K1PF11|A0A0K1PF11_9DELT	description1:Uncharacterized protein OS=Verrucomicrobiaceae bacterium SCGC AG-212-N21 GN=AYO49_00665 PE=4 SV=1//description2:Uncharacterized protein OS=Vulgatibacter incomptus GN=AKJ08_2393 PE=4 SV=1	2.15e-131	GO:0020037;GO:0009055	NA	PF07631
SymbC1.scaffold1.2295	sp|P51688|SPHM_HUMAN	N-sulphoglucosamine sulphohydrolase OS=Homo sapiens GN=SGSH PE=1 SV=1	2.05e-41	GO:0003824;GO:0008152;GO:0005764;GO:0016250;GO:0046872;GO:0030200;GO:0043202;GO:0070062;GO:0008484;GO:0016787;GO:0006027	K01565	PF00884
SymbC1.scaffold1.2296	tr|A0A142X4P5|A0A142X4P5_9PLAN;tr|A0A142X5S7|A0A142X5S7_9PLAN	description1:Uncharacterized protein OS=Planctomyces sp. SH-PL14 GN=VT03_27875 PE=4 SV=1//description2:Zonular occludens toxin (Zot) OS=Planctomyces sp. SH-PL14 GN=VT03_27965 PE=4 SV=1	3.58e-28	GO:0016020;GO:0016021	NA	PF05707;PF00263
SymbC1.scaffold1.2297	tr|A0A142X4P5|A0A142X4P5_9PLAN;tr|A0A142X5S7|A0A142X5S7_9PLAN	description1:Uncharacterized protein OS=Planctomyces sp. SH-PL14 GN=VT03_27875 PE=4 SV=1//description2:Zonular occludens toxin (Zot) OS=Planctomyces sp. SH-PL14 GN=VT03_27965 PE=4 SV=1	3.5e-25	GO:0016021;GO:0016020	NA	PF00263;PF05707
SymbC1.scaffold1.2299	sp|Q7UN36|TRMB_RHOBA	tRNA (guanine-N(7)-)-methyltransferase OS=Rhodopirellula baltica (strain DSM 10527 / NCIMB 13988 / SH1) GN=trmB PE=3 SV=1	1.28e-43	GO:0008033;GO:0032259;GO:0043527;GO:0008168;GO:0008176;GO:0036265;GO:0106004;GO:0006400;GO:0016740	K03439	PF02390
SymbC1.scaffold1.2300	sp|Q9D486|CMIP_MOUSE	C-Maf-inducing protein OS=Mus musculus GN=Cmip PE=1 SV=3	2.89e-10	GO:0003674;GO:0008150;GO:0005654;GO:0005829;GO:0005634;GO:0005737	NA	PF07394
SymbC1.scaffold1.2302	tr|A0A142X5T0|A0A142X5T0_9PLAN;tr|D5SRG9|D5SRG9_PLAL2	description1:Uncharacterized protein OS=Planctomyces sp. SH-PL14 GN=VT03_31120 PE=4 SV=1//description2:Uncharacterized protein OS=Planctopirus limnophila (strain ATCC 43296 / DSM 3776 / IFAM 1008 / 290) GN=Plim_2840 PE=4 SV=1	1.87e-49	GO:0016021;GO:0016020	NA	PF07963;PF07596
SymbC1.scaffold1.231	sp|Q04805|YMXG_BACSU	Uncharacterized zinc protease YmxG OS=Bacillus subtilis (strain 168) GN=ymxG PE=3 SV=3	3.03e-52	GO:0008237;GO:0016787;GO:0046872;GO:0004222;GO:0006508;GO:0003824;GO:0008233	NA	PF05193;PF07690;PF00005;PF04784;PF00675
SymbC1.scaffold1.2310	sp|P31640|Y2524_CUPNH	Uncharacterized symporter H16_A2524 OS=Cupriavidus necator (strain ATCC 17699 / H16 / DSM 428 / Stanier 337) GN=H16_A2524 PE=3 SV=2	4.45e-53	GO:0016021;GO:0005215;GO:0005886;GO:0055085;GO:0006814;GO:0006810;GO:0016020;GO:0015293;GO:0006811	K14393	PF00474;PF13649;PF07394
SymbC1.scaffold1.2312	tr|A0A1G4FP29|A0A1G4FP29_9FIRM	Ribosomal-protein-alanine N-acetyltransferase OS=Sporanaerobacter sp. PP17-6a GN=PP176A_2943 PE=4 SV=1	9.17e-18	GO:0008080;GO:0016740	NA	PF00583
SymbC1.scaffold1.2313	sp|Q57142|C554_NITEU	Cytochrome c-554 OS=Nitrosomonas europaea (strain ATCC 19718 / CIP 103999 / KCTC 2705 / NBRC 14298) GN=cycA1 PE=1 SV=1	2.65e-09	GO:0046872;GO:0055114;GO:0042597	NA	PF04932;PF07610;PF13435
SymbC1.scaffold1.2315	sp|A6XIG6|SLMH_HYDIT	4-sulfomuconolactone hydrolase OS=Hydrogenophaga intermedia PE=1 SV=1	5.2e-11	GO:0102998;GO:0016787;GO:0052689	K20990	PF04909
SymbC1.scaffold1.2316	sp|P34059|GALNS_HUMAN	N-acetylgalactosamine-6-sulfatase OS=Homo sapiens GN=GALNS PE=1 SV=1	3.16e-45	GO:0016787;GO:0008484;GO:0043312;GO:0042340;GO:0005576;GO:0003943;GO:0043890;GO:0070062;GO:0046872;GO:0043202;GO:0005764;GO:0035578;GO:0008152;GO:0003824	K01132	PF00884
SymbC1.scaffold1.232	sp|C5CBV8|MPUS_MICLC	Undecaprenyl-phosphate mannosyltransferase OS=Micrococcus luteus (strain ATCC 4698 / DSM 20030 / JCM 1464 / NBRC 3333 / NCIMB 9278 / NCTC 2665 / VKM Ac-2230) GN=Mlut_12000 PE=1 SV=1	5.29e-65	GO:0016740;GO:0016757;GO:0047267;GO:0097502	K00721	PF00535
SymbC1.scaffold1.233	sp|O67304|CSTA_AQUAE	Carbon starvation protein A homolog OS=Aquifex aeolicus (strain VF5) GN=cstA PE=3 SV=1	2.41e-120	GO:0016020;GO:0005886;GO:0005887;GO:0031669;GO:0016021;GO:0009267	K06200	PF13722;PF02554
SymbC1.scaffold1.2332	tr|D2R5Y0|D2R5Y0_PIRSD	Uncharacterized protein OS=Pirellula staleyi (strain ATCC 27377 / DSM 6068 / ICPB 4128) GN=Psta_4419 PE=4 SV=1	1.36e-113	GO:0016021;GO:0016020	NA	PF16697;PF09586
SymbC1.scaffold1.2335	sp|Q7UFB7|ATPA2_RHOBA	ATP synthase subunit alpha 2 OS=Rhodopirellula baltica (strain DSM 10527 / NCIMB 13988 / SH1) GN=atpA2 PE=3 SV=1	0	GO:0006754;GO:0032559;GO:0005886;GO:0005524;GO:0015992;GO:0046933;GO:0045261;GO:0016020;GO:0006811;GO:0006810;GO:0000166;GO:0016787;GO:0015986;GO:0099132;GO:0046034	K02111	PF02874;PF00306;PF00430;PF00006;PF00213;PF00137;PF00119
SymbC1.scaffold1.234	tr|A3ZN18|A3ZN18_9PLAN	Uncharacterized protein OS=Blastopirellula marina DSM 3645 GN=DSM3645_01495 PE=4 SV=1	0	GO:0008152;GO:0003824	NA	PF06727;PF07394
SymbC1.scaffold1.2340	sp|Q0TUK6|SULF_CLOP1	Arylsulfatase OS=Clostridium perfringens (strain ATCC 13124 / DSM 756 / JCM 1290 / NCIMB 6125 / NCTC 8237 / Type A) GN=CPF_0221 PE=1 SV=1	1.23e-45	GO:0008152;GO:0003824;GO:0046872;GO:0016787;GO:0004065;GO:0008484	NA	PF00884;PF07394
SymbC1.scaffold1.2344	sp|P27819|ILVB3_BRANA	Acetolactate synthase 3, chloroplastic OS=Brassica napus PE=3 SV=1	0	GO:0008652;GO:0046872;GO:0009635;GO:0050660;GO:0003984;GO:0009099;GO:0000287;GO:0003824;GO:0016740;GO:0009507;GO:0009082;GO:0030976;GO:0009097;GO:0009536	NA	PF02775;PF00205;PF00596;PF02776
SymbC1.scaffold1.2347	tr|A0A1G2ZLH1|A0A1G2ZLH1_9BACT;tr|A4A298|A4A298_9PLAN	description1:DUF2617 domain-containing protein OS=Planctomycetes bacterium RBG_13_63_9 GN=A2V70_08160 PE=4 SV=1//description2:Uncharacterized protein OS=Blastopirellula marina DSM 3645 GN=DSM3645_15955 PE=4 SV=1	1.85e-67	GO:0016020;GO:0016021	NA	PF10936;PF02517
SymbC1.scaffold1.2348	sp|Q5L3G9|CSHA_GEOKA	DEAD-box ATP-dependent RNA helicase CshA OS=Geobacillus kaustophilus (strain HTA426) GN=cshA PE=3 SV=1	1.84e-105	GO:0005737;GO:0003723;GO:0043590;GO:0004004;GO:0005524;GO:0010501;GO:0003676;GO:0004386;GO:0016787;GO:0000166	K05592	PF08448;PF02518;PF00270;PF13426;PF07730;PF00271
SymbC1.scaffold1.2349	sp|Q7UM33|CLPB_RHOBA	Chaperone protein ClpB OS=Rhodopirellula baltica (strain DSM 10527 / NCIMB 13988 / SH1) GN=clpB PE=3 SV=2	0	GO:0005737;GO:0016485;GO:0019538;GO:0009408;GO:0000166;GO:0005524	K03695	PF10431;PF02861;PF00012;PF07724;PF00004
SymbC1.scaffold1.2352	sp|P74078|Y1254_SYNY3	UPF0053 protein sll1254 OS=Synechocystis sp. (strain PCC 6803 / Kazusa) GN=sll1254 PE=3 SV=1	9.35e-47	GO:0016021;GO:0016020;GO:0005886	NA	PF01595
SymbC1.scaffold1.2355	sp|Q46840|YGHO_ECOLI	Putative uncharacterized protein YghO OS=Escherichia coli (strain K12) GN=yghO PE=5 SV=3	7.36e-59	GO:0006355;GO:0006351;GO:0003677	NA	NA
SymbC1.scaffold1.2359	sp|Q7URR0|IF2_RHOBA	Translation initiation factor IF-2 OS=Rhodopirellula baltica (strain DSM 10527 / NCIMB 13988 / SH1) GN=infB PE=3 SV=1	0	GO:0006413;GO:0000166;GO:0003743;GO:0005525;GO:0006412;GO:0005737;GO:0005622;GO:0003924	K02519	PF00009;PF13184;PF08529;PF11987
SymbC1.scaffold1.236	sp|Q00514|GSPG_PSEAE	Type II secretion system protein G OS=Pseudomonas aeruginosa (strain ATCC 15692 / DSM 22644 / CIP 104116 / JCM 14847 / LMG 12228 / 1C / PRS 101 / PAO1) GN=xcpT PE=1 SV=1	6.91e-07	GO:0015031;GO:0008565;GO:0006810;GO:0015628;GO:0015627	K02456	PF07596;PF07963
SymbC1.scaffold1.2361	tr|A0A1G2ZE68|A0A1G2ZE68_9BACT;tr|A0A0F9KML8|A0A0F9KML8_9ZZZZ	description1:Uncharacterized protein (Fragment) OS=Planctomycetes bacterium RBG_13_63_9 GN=A2V70_12785 PE=4 SV=1//description2:Uncharacterized protein (Fragment) OS=marine sediment metagenome GN=LCGC14_1384290 PE=4 SV=1	8.65e-38	GO:0016787	NA	NA
SymbC1.scaffold1.2363	tr|D2R9I1|D2R9I1_PIRSD;tr|A0A154L763|A0A154L763_9PROT	description1:Autotransporter-associated beta strand repeat protein OS=Pirellula staleyi (strain ATCC 27377 / DSM 6068 / ICPB 4128) GN=Psta_3067 PE=4 SV=1//description2:Uncharacterized protein OS=Thalassospira lucentensis GN=AUP42_16250 PE=4 SV=1	3.65e-40	GO:0005509	NA	PF12951
SymbC1.scaffold1.2364	sp|Q7US84|THIG_RHOBA	Thiazole synthase OS=Rhodopirellula baltica (strain DSM 10527 / NCIMB 13988 / SH1) GN=thiG PE=3 SV=1	2.4e-139	GO:0009228;GO:0016740;GO:0005737;GO:0009229;GO:0003824	K03149	PF05690;PF02597
SymbC1.scaffold1.2365	sp|P71063|EPSM_BACSU	Putative acetyltransferase EpsM OS=Bacillus subtilis (strain 168) GN=epsM PE=2 SV=1	1.5e-10	GO:0000271;GO:0008374;GO:0016740;GO:0016746	K19429	PF07596;PF00132;PF07963
SymbC1.scaffold1.2368	sp|Q890X9|UVRA_CLOTE	UvrABC system protein A OS=Clostridium tetani (strain Massachusetts / E88) GN=uvrA PE=3 SV=2	0	GO:0006281;GO:0006974;GO:0004518;GO:0003677;GO:0005737;GO:0016887;GO:0005524;GO:0046872;GO:0090305;GO:0009432;GO:0009381;GO:0000166;GO:0006289;GO:0009380	K03701	PF04074;PF00005;PF07583;PF07587;PF07635;PF13385;PF07394
SymbC1.scaffold1.2369	sp|P25544|RBCR_ALLVI	RuBisCO operon transcriptional regulator OS=Allochromatium vinosum GN=rbcR PE=4 SV=1	7.09e-18	GO:0006355;GO:0006351;GO:0003700;GO:0003677	NA	PF03466;PF00126
SymbC1.scaffold1.237	sp|Q7UVF9|MURB_RHOBA	UDP-N-acetylenolpyruvoylglucosamine reductase OS=Rhodopirellula baltica (strain DSM 10527 / NCIMB 13988 / SH1) GN=murB PE=3 SV=2	3.35e-64	GO:0055114;GO:0009252;GO:0016614;GO:0071555;GO:0008762;GO:0005737;GO:0016491;GO:0051301;GO:0003824;GO:0007049;GO:0008360;GO:0050660	K00075	PF02873;PF01565
SymbC1.scaffold1.2370	sp|P50428|ARSA_MOUSE	Arylsulfatase A OS=Mus musculus GN=Arsa PE=1 SV=2	6.05e-75	GO:0005737;GO:0008152;GO:0005764;GO:0003824;GO:0006914;GO:0046872;GO:0016021;GO:0009268;GO:0001669;GO:0045471;GO:0004098;GO:0016787;GO:0007339;GO:0005615;GO:0005886;GO:0007584;GO:0007417;GO:0070062;GO:0005509;GO:0005768;GO:0043627;GO:0004065;GO:0031232;GO:0051597;GO:0008484	K01134	PF00884
SymbC1.scaffold1.2371	sp|P72640|LEP4_SYNY3	Type 4 prepilin-like proteins leader peptide-processing enzyme OS=Synechocystis sp. (strain PCC 6803 / Kazusa) GN=hofD PE=3 SV=1	3.59e-27	GO:0006508;GO:0016740;GO:0016787;GO:0016020;GO:0004190;GO:0016021;GO:0008168;GO:0005886;GO:0008233;GO:0032259;GO:0008152;GO:0003824	K02654	PF01636;PF06750
SymbC1.scaffold1.2373	sp|Q7UGJ7|SYP_RHOBA	Proline--tRNA ligase OS=Rhodopirellula baltica (strain DSM 10527 / NCIMB 13988 / SH1) GN=proS PE=3 SV=1	0	GO:0005524;GO:0004812;GO:0017101;GO:0006433;GO:0004827;GO:0006412;GO:0005737;GO:0000166;GO:0006418;GO:0016874	K01881	PF03129;PF14385;PF00587
SymbC1.scaffold1.2374	sp|Q5XM24|APRA_DICDI	Autocrine proliferation repressor protein A OS=Dictyostelium discoideum GN=aprA PE=1 SV=1	6.18e-51	GO:0050919;GO:0005576;GO:0005102;GO:1903665;GO:0030435;GO:0006508;GO:0005515;GO:0072659;GO:0005615;GO:0045499;GO:0008233;GO:0031157;GO:0005622;GO:0007049;GO:0043234	NA	PF00953;PF10142
SymbC1.scaffold1.2375	tr|W7AAC4|W7AAC4_9APIC;tr|D2QYP2|D2QYP2_PIRSD	description1:Uncharacterized protein OS=Plasmodium inui San Antonio 1 GN=C922_03509 PE=4 SV=1//description2:Uncharacterized protein OS=Pirellula staleyi (strain ATCC 27377 / DSM 6068 / ICPB 4128) GN=Psta_3540 PE=4 SV=1	3.87e-06	GO:0016020;GO:0016021	NA	NA
SymbC1.scaffold1.238	sp|Q9Y697|NFS1_HUMAN	Cysteine desulfurase, mitochondrial OS=Homo sapiens GN=NFS1 PE=1 SV=3	9.33e-132	GO:0005759;GO:0005739;GO:0005654;GO:0031071;GO:0003824;GO:0042803;GO:0030170;GO:0005737;GO:0051536;GO:0018283;GO:0046872;GO:0006461;GO:0044571;GO:0006777;GO:0032324;GO:0016740;GO:0005515;GO:0005634;GO:0000096;GO:0005829;GO:0044281	K04487	PF00266;PF14561;PF00085
SymbC1.scaffold1.2381	sp|P24559|PILT_PSEAE	Twitching mobility protein OS=Pseudomonas aeruginosa (strain ATCC 15692 / DSM 22644 / CIP 104116 / JCM 14847 / LMG 12228 / 1C / PRS 101 / PAO1) GN=pilT PE=1 SV=1	1.1e-86	GO:0000166;GO:0043107;GO:0044096;GO:0006810;GO:0043108;GO:0005524;GO:0016887;GO:0005737	K02669	PF00437
SymbC1.scaffold1.2383	sp|Q9FK51|AGLUP_ARATH	ADP-glucose phosphorylase OS=Arabidopsis thaliana GN=At5g18200 PE=1 SV=1	2.03e-53	GO:0016779;GO:0043531;GO:0046872;GO:0003824;GO:0006012;GO:0008270;GO:0016740;GO:0008108;GO:0047345;GO:0005975;GO:0006006;GO:0033499;GO:0080040	K00965	PF16268;PF00005
SymbC1.scaffold1.2384	sp|Q825P1|RBSA2_STRAW	Ribose import ATP-binding protein RbsA 2 OS=Streptomyces avermitilis (strain ATCC 31267 / DSM 46492 / JCM 5070 / NBRC 14893 / NCIMB 12804 / NRRL 8165 / MA-4680) GN=rbsA2 PE=3 SV=1	2.14e-113	GO:0006810;GO:0016020;GO:0034219;GO:0015749;GO:0043211;GO:0008643;GO:0016787;GO:0000166;GO:0005886;GO:0015407;GO:0005524;GO:0016887	K10562	PF07587;PF07583;PF00005;PF02653;PF01797;PF07394
SymbC1.scaffold1.2385	sp|P44737|RBSB_HAEIN	Ribose import binding protein RbsB OS=Haemophilus influenzae (strain ATCC 51907 / DSM 11121 / KW20 / Rd) GN=rbsB PE=1 SV=1	1.23e-18	GO:0042597;GO:0005886;GO:0006810;GO:0008643;GO:0016021;GO:0015145;GO:0015749	K10439	PF13407
SymbC1.scaffold1.2389	tr|A0A1G3ALP8|A0A1G3ALP8_9BACT	Uncharacterized protein OS=Planctomycetes bacterium RBG_16_64_12 GN=A2V98_11460 PE=4 SV=1	2.19e-71	GO:0016020;GO:0016021	NA	PF07596
SymbC1.scaffold1.239	sp|Q9S2C0|PKSC_STRCO	Serine/threonine-protein kinase PksC OS=Streptomyces coelicolor (strain ATCC BAA-471 / A3(2) / M145) GN=pksC PE=3 SV=1	1.02e-21	GO:0005524;GO:0016301;GO:0016310;GO:0004674;GO:0000166;GO:0016740;GO:0006468;GO:0004672	K12132	PF00069
SymbC1.scaffold1.2390	sp|O05218|YWRD_BACSU	Putative gamma-glutamyltransferase YwrD OS=Bacillus subtilis (strain 168) GN=ywrD PE=1 SV=1	1.38e-92	GO:0016787;GO:0016740;GO:0006508;GO:0102953;GO:0006751;GO:0036374;GO:0016746;GO:0008233	K00681	PF02743;PF01019;PF00069
SymbC1.scaffold1.2391	sp|P37908|YFJD_ECOLI	UPF0053 inner membrane protein YfjD OS=Escherichia coli (strain K12) GN=yfjD PE=1 SV=5	9.74e-25	GO:0016020;GO:0005886;GO:0055114;GO:0016614;GO:0003824;GO:0016021;GO:0050660	NA	PF01595;PF00571;PF03471
SymbC1.scaffold1.2393	sp|E0SIS4|VGRGB_DICD3;sp|A0A0H3AIG7|VGRG1_VIBC3	description1:Putative type VI secretion system protein VgrGB OS=Dickeya dadantii (strain 3937) GN=vgrGB PE=4 SV=1//description2:Actin cross-linking toxin VgrG1 OS=Vibrio cholerae serotype O1 (strain ATCC 39541 / Classical Ogawa 395 / O395) GN=vgrG1 PE=1 SV=1	5.5e-74	GO:0000287;GO:0030042;GO:0005524;GO:0018153;GO:0016881;GO:0046872;GO:0044164;GO:0009405;GO:0016874;GO:0090527;GO:0005576;GO:0000166;GO:0030430	K11904;K11904	PF16697;PF14521;PF05954;PF05488
SymbC1.scaffold1.2394	tr|D2R1A8|D2R1A8_PIRSD	Uncharacterized protein OS=Pirellula staleyi (strain ATCC 27377 / DSM 6068 / ICPB 4128) GN=Psta_0197 PE=4 SV=1	0	GO:0008152;GO:0003824	NA	PF07394
SymbC1.scaffold1.2397	tr|A0A1U7GRW9|A0A1U7GRW9_9BACT	Uncharacterized protein OS=Planctomycetales bacterium 71-10 GN=BGO49_21755 PE=4 SV=1	8.66e-50	GO:0000166;GO:0046872;GO:0005524	NA	PF00583;PF02655
SymbC1.scaffold1.2398	sp|A7ZAH3|IOLI_BACVZ	Inosose isomerase OS=Bacillus velezensis (strain DSM 23117 / BGSC 10A6 / FZB42) GN=iolI PE=3 SV=1	3.91e-17	GO:0016853;GO:0046872	K06606	PF01553;PF01261
SymbC1.scaffold1.24	tr|A0A1G2Z8M8|A0A1G2Z8M8_9BACT;tr|Q7UKD3|Q7UKD3_RHOBA	description1:Uncharacterized protein OS=Planctomycetes bacterium RBG_13_63_9 GN=A2V70_09980 PE=4 SV=1//description2:Similar to periplasmic dipeptide transport protein (Dipeptide-binding protein) (DBP)-putative secreted, membrane associated or paryphoplasmic protein OS=Rhodopirellula baltica (strain DSM 10527 / NCIMB 13988 / SH1) GN=RB10709 PE=4 SV=1	1.02e-131	GO:0030288;GO:0015833;GO:0015197	NA	PF13360;PF00496;PF13525
SymbC1.scaffold1.2404	tr|D2R0U1|D2R0U1_PIRSD	Uncharacterized protein OS=Pirellula staleyi (strain ATCC 27377 / DSM 6068 / ICPB 4128) GN=Psta_2015 PE=4 SV=1	0	GO:0008152;GO:0003824	NA	PF07394
SymbC1.scaffold1.2407	sp|P43965|Y217_HAEIN	Putative REP-associated tyrosine transposase OS=Haemophilus influenzae (strain ATCC 51907 / DSM 11121 / KW20 / Rd) GN=HI_0217 PE=3 SV=1	2.74e-39	GO:0006310;GO:0003677;GO:0043565;GO:0004803;GO:0032196;GO:0006313	K07491	PF01797
SymbC1.scaffold1.241	sp|Q9KRU4|NORM_VIBCH	Multidrug resistance protein NorM OS=Vibrio cholerae serotype O1 (strain ATCC 39315 / El Tor Inaba N16961) GN=norM PE=3 SV=2	6e-22	GO:0046677;GO:0055085;GO:0006814;GO:0015297;GO:0042493;GO:0006811;GO:0016020;GO:0006810;GO:0006855;GO:0016021;GO:0042895;GO:0015238;GO:0005886;GO:0042891	K03327	PF01554;PF00106
SymbC1.scaffold1.2412	sp|O67886|HEMN_AQUAE	Oxygen-independent coproporphyrinogen III oxidase OS=Aquifex aeolicus (strain VF5) GN=hemN PE=3 SV=1	4.53e-41	GO:0004109;GO:0016491;GO:0003824;GO:0005737;GO:0051536;GO:0046872;GO:0006779;GO:0051989;GO:0051539;GO:0055114;GO:0006782	NA	PF01597;PF06969;PF04055
SymbC1.scaffold1.2415	sp|Q9AJU0|ELMM3_STROV	8-demethyl-8-(2,3-dimethoxy-alpha-L-rhamnosyl)-tetracenomycin-C 4'-O-methyltransferase OS=Streptomyces olivaceus GN=elmMIII PE=1 SV=1	8.4e-11	GO:0046872;GO:0008168;GO:0016740;GO:0017000;GO:0032259	K19569	PF05711
SymbC1.scaffold1.246	sp|Q7USC2|RECO_RHOBA	DNA repair protein RecO OS=Rhodopirellula baltica (strain DSM 10527 / NCIMB 13988 / SH1) GN=recO PE=3 SV=2	8.97e-56	GO:0006974;GO:0006310;GO:0006281	K03584	PF02565;PF07394;PF11967;PF04390;PF13525
SymbC1.scaffold1.248	tr|A0A1F6GFU0|A0A1F6GFU0_9PROT;tr|C3JC96|C3JC96_POREA	description1:Uncharacterized protein OS=Candidatus Lambdaproteobacteria bacterium RIFOXYD2_FULL_50_16 GN=A2527_02605 PE=4 SV=1//description2:Cold-shock DNA-binding domain protein OS=Porphyromonas endodontalis (strain ATCC 35406 / BCRC 14492 / JCM 8526 / NCTC 13058 / HG 370) GN=POREN0001_0496 PE=4 SV=1	6.76e-25	GO:0003677;GO:0006355	NA	PF01936
SymbC1.scaffold1.25	tr|D2R6T3|D2R6T3_PIRSD	Biopolymer transport protein ExbD/TolR OS=Pirellula staleyi (strain ATCC 27377 / DSM 6068 / ICPB 4128) GN=Psta_2715 PE=3 SV=1	6.42e-42	GO:0005886;GO:0016021;GO:0005215;GO:0015031;GO:0016020;GO:0006810	NA	PF02472
SymbC1.scaffold1.253	sp|Q2QDE6|DNSL1_CRIGR	Deoxyribonuclease-1-like 1 OS=Cricetulus griseus GN=DNASE1L1 PE=2 SV=1	5.82e-37	GO:0004518;GO:0005783;GO:0006308;GO:0016787;GO:0090305;GO:0004536;GO:0004519	K11995	PF03372
SymbC1.scaffold1.254	sp|Q8ZQM4|GSIA_SALTY	Glutathione import ATP-binding protein GsiA OS=Salmonella typhimurium (strain LT2 / SGSC1412 / ATCC 700720) GN=gsiA PE=3 SV=1	1.83e-175	GO:0015833;GO:0005886;GO:0016887;GO:0005524;GO:0016020;GO:0006810;GO:0000166;GO:0016787	K13892	PF08352;PF00528;PF00005;PF12911
SymbC1.scaffold1.256	sp|Q9I742|CLPV1_PSEAE	Protein ClpV1 OS=Pseudomonas aeruginosa (strain ATCC 15692 / DSM 22644 / CIP 104116 / JCM 14847 / LMG 12228 / 1C / PRS 101 / PAO1) GN=clpV1 PE=1 SV=1	0	GO:0019538;GO:0005524;GO:0000166;GO:0005737	K11907	PF00004;PF07724;PF09826;PF10431
SymbC1.scaffold1.257	tr|A0A142X8A2|A0A142X8A2_9BACT	Uncharacterized protein OS=Gemmata sp. SH-PL17 GN=VT84_02580 PE=4 SV=1	0	NA	K11896	PF07024;PF14559;PF06996;PF05947;PF04965
SymbC1.scaffold1.259	tr|A0A1G3A7B2|A0A1G3A7B2_9BACT	Type VI secretion system-associated protein OS=Planctomycetes bacterium RBG_16_64_10 GN=A2W31_01420 PE=4 SV=1	3.32e-82	NA	NA	PF05591
SymbC1.scaffold1.26	sp|P43008|EXBB_HAEIN	Biopolymer transport protein ExbB OS=Haemophilus influenzae (strain ATCC 51907 / DSM 11121 / KW20 / Rd) GN=exbB PE=3 SV=1	7.34e-09	GO:0016021;GO:0005886;GO:0015031;GO:0017038;GO:0008565;GO:0016020;GO:0006810;GO:0005887	K03561	PF01618
SymbC1.scaffold1.261	sp|P46824|KLC_DROME	Kinesin light chain OS=Drosophila melanogaster GN=Klc PE=1 SV=1	2.54e-13	GO:0007018;GO:0005515;GO:0005874;GO:0005871;GO:0005737;GO:0003777;GO:0005856;GO:0046843;GO:0051726	K10407	PF17148;PF16313;PF12770;PF07705;PF17210;PF13424;PF13517;PF13176;PF04151
SymbC1.scaffold1.262	sp|Q9XC90|WAAE_KLEPN	Lipopolysaccharide core biosynthesis glycosyltransferase WaaE OS=Klebsiella pneumoniae GN=waaE PE=3 SV=1	1.97e-30	GO:0016740;GO:0016757;GO:0009244;GO:0009103	NA	PF00535
SymbC1.scaffold1.263	sp|B2RJX3|PTP_PORG3	Prolyl tripeptidyl peptidase OS=Porphyromonas gingivalis (strain ATCC 33277 / DSM 20709 / CIP 103683 / JCM 12257 / NCTC 11834 / 2561) GN=ptpA PE=3 SV=1	3.66e-46	GO:0016787;GO:0008236;GO:0004177;GO:0006508;GO:0008233	K18574	PF13899;PF13180;PF00930;PF00326;PF01847
SymbC1.scaffold1.266	tr|L7CGS1|L7CGS1_RHOBT	Protein containing Planctomycete extracellular OS=Rhodopirellula baltica SWK14 GN=RBSWK_02634 PE=4 SV=1	0	GO:0000272;GO:0004553	NA	PF04151
SymbC1.scaffold1.267	tr|A0A142Y722|A0A142Y722_9PLAN	Uncharacterized protein OS=Pirellula sp. SH-Sr6A GN=VN12_23015 PE=4 SV=1	0	GO:0008270;GO:0008237;GO:0006508	NA	PF04151
SymbC1.scaffold1.272	sp|A0NXQ8|C3HPD_LABAI	Cis-3-hydroxy-L-proline dehydratase OS=Labrenzia aggregata (strain ATCC 25650 / DSM 13394 / JCM 20685 / NBRC 16684 / NCIMB 2208 / IAM 12614) GN=SIAM614_28497 PE=1 SV=1	8.83e-178	GO:0016597;GO:0071230;GO:0016829;GO:0046872;GO:0016853;GO:0000287;GO:0016836;GO:1901605	NA	PF13378;PF02746
SymbC1.scaffold1.276	tr|D2R131|D2R131_PIRSD	Uncharacterized protein OS=Pirellula staleyi (strain ATCC 27377 / DSM 6068 / ICPB 4128) GN=Psta_3861 PE=4 SV=1	0	GO:0003824;GO:0008152	NA	PF07394;PF06283
SymbC1.scaffold1.278	tr|A3ZXD5|A3ZXD5_9PLAN	Uncharacterized protein OS=Blastopirellula marina DSM 3645 GN=DSM3645_29841 PE=4 SV=1	1.67e-40	GO:0016021;GO:0016020	NA	NA
SymbC1.scaffold1.28	sp|P44411|BCP_HAEIN	Putative peroxiredoxin bcp OS=Haemophilus influenzae (strain ATCC 51907 / DSM 11121 / KW20 / Rd) GN=bcp PE=3 SV=1	6.66e-06	GO:0098869;GO:0016491;GO:0004601;GO:0051920;GO:0016209;GO:0005623;GO:0045454;GO:0055114	K03564	PF00578
SymbC1.scaffold1.284	sp|O52401|MSCS_EDWI9	Small-conductance mechanosensitive channel OS=Edwardsiella ictaluri (strain 93-146) GN=mscS PE=3 SV=1	7.99e-49	GO:0005886;GO:0006810;GO:0006811;GO:0016020;GO:0055085;GO:0016021	K03442	PF00924
SymbC1.scaffold1.30	sp|P55377|Y4BJ_SINFN	Uncharacterized protein y4bJ OS=Sinorhizobium fredii (strain NBRC 101917 / NGR234) GN=NGR_a00200 PE=3 SV=1	4.5e-17	GO:0016020;GO:0005886;GO:0006508;GO:0016021;GO:0004252	NA	PF13365;PF05635
SymbC1.scaffold1.301	sp|Q80WC9|ACSF4_MOUSE	Acyl-CoA synthetase family member 4 OS=Mus musculus GN=Aasdh PE=2 SV=1	2.75e-06	GO:0004043;GO:0016878;GO:0003674;GO:0000166;GO:0016874;GO:0055114;GO:0043041;GO:0005524;GO:0006629;GO:0019482;GO:0006631;GO:0008152;GO:0016491;GO:0005575;GO:0003824	K00142	PF13360
SymbC1.scaffold1.303	sp|Q7UVG9|QUEF_RHOBA	NADPH-dependent 7-cyano-7-deazaguanine reductase OS=Rhodopirellula baltica (strain DSM 10527 / NCIMB 13988 / SH1) GN=queF PE=3 SV=1	4.31e-50	GO:0008616;GO:0033739;GO:0016491;GO:0055114;GO:0005737;GO:0046857	K09457	PF14489
SymbC1.scaffold1.306	tr|F0SRG1|F0SRG1_RUBBR	Uncharacterized protein OS=Rubinisphaera brasiliensis (strain ATCC 49424 / DSM 5305 / JCM 21570 / NBRC 103401 / IFAM 1448) GN=Plabr_0395 PE=4 SV=1	1.05e-31	GO:0016020;GO:0016021	NA	NA
SymbC1.scaffold1.308	sp|P70976|YBAJ_BACSU	Uncharacterized methyltransferase YbaJ OS=Bacillus subtilis (strain 168) GN=ybaJ PE=3 SV=2	1.32e-91	GO:0016740;GO:0008168;GO:0008152;GO:0032259	NA	PF08241
SymbC1.scaffold1.309	sp|P38494|RS1H_BACSU	30S ribosomal protein S1 homolog OS=Bacillus subtilis (strain 168) GN=ypfD PE=1 SV=1	9.96e-63	GO:0030529;GO:0003723;GO:0005840;GO:0003676	K02945	PF00575;PF04542
SymbC1.scaffold1.31	sp|Q8YV57|Y2124_NOSS1;sp|Q10281|GBLP_SCHPO	description1:Uncharacterized WD repeat-containing protein all2124 OS=Nostoc sp. (strain PCC 7120 / SAG 25.82 / UTEX 2576) GN=all2124 PE=4 SV=1//description2:Guanine nucleotide-binding protein subunit beta-like protein OS=Schizosaccharomyces pombe (strain 972 / ATCC 24843) GN=rkp1 PE=1 SV=3	1.6e-08	GO:0005737;GO:0005080;GO:0030529;GO:0005840;GO:0031954;GO:2000766;GO:0060733;GO:0043022;GO:0016020;GO:0010389;GO:0005515;GO:0000747;GO:0032995	K14753	PF07596;PF00656;PF07963;PF00400
SymbC1.scaffold1.312	sp|P77536|YKGF_ECOLI	Uncharacterized electron transport protein YkgF OS=Escherichia coli (strain K12) GN=ykgF PE=3 SV=1	5.13e-100	GO:0019516;GO:0055114;GO:0051539;GO:0051536;GO:0046872	K18929	PF02589;PF06267;PF13183;PF02754;PF07876
SymbC1.scaffold1.317	sp|P14375|ZRAR_ECOLI	Transcriptional regulatory protein ZraR OS=Escherichia coli (strain K12) GN=zraR PE=1 SV=2	2.06e-111	GO:0000160;GO:0000166;GO:0008134;GO:0043565;GO:0006351;GO:0000156;GO:0003677;GO:0005737;GO:0005524;GO:0006355	K07713	PF07631;PF07624;PF03781;PF07635;PF07627;PF05534;PF01590;PF00498;PF07626;PF01261;PF00072;PF08241;PF07637;PF00158;PF02954
SymbC1.scaffold1.319	sp|Q8L0V4|CHS_ECOLX	Chondroitin synthase OS=Escherichia coli GN=kfoC PE=1 SV=1	4.59e-15	GO:0047238;GO:0016757;GO:0016740;GO:0050510	K13500	PF00535;PF08484;PF13489
SymbC1.scaffold1.324	sp|Q9D486|CMIP_MOUSE	C-Maf-inducing protein OS=Mus musculus GN=Cmip PE=1 SV=3	1.21e-06	GO:0005829;GO:0008150;GO:0005654;GO:0003674;GO:0005737;GO:0005634	NA	PF07394;PF01847
SymbC1.scaffold1.326	tr|A6DR53|A6DR53_9BACT;tr|F2AUA3|F2AUA3_RHOBT	description1:Uncharacterized protein OS=Lentisphaera araneosa HTCC2155 GN=LNTAR_07859 PE=4 SV=1//description2:Protein containing planctomycete cytochrome C domain OS=Rhodopirellula baltica WH47 GN=RBWH47_01664 PE=4 SV=1	1.01e-136	GO:0009055;GO:0020037	NA	PF07637;PF06283;PF07626;PF07627;PF07586;PF07631;PF07635;PF07624
SymbC1.scaffold1.327	sp|Q45670|THES_BACSJ	Thermophilic serine proteinase OS=Bacillus sp. (strain AK1) PE=1 SV=1	1.65e-30	GO:0016787;GO:0008236;GO:0004252;GO:0006508;GO:0046872;GO:0008233;GO:0005576	NA	PF13517;PF13360;PF00884;PF17210;PF00082
SymbC1.scaffold1.329	sp|Q89LY4|NPD1_BRADU	NAD-dependent protein deacetylase 1 OS=Bradyrhizobium diazoefficiens (strain JCM 10833 / IAM 13628 / NBRC 14792 / USDA 110) GN=cobB1 PE=3 SV=1	1.63e-63	GO:0046872;GO:0051287;GO:0016787;GO:0070403;GO:0005737;GO:0006476;GO:0034979	K12410	PF04079;PF02146
SymbC1.scaffold1.33	sp|O27101|Y1022_METTH	Putative biopolymer transport protein ExbB homolog OS=Methanothermobacter thermautotrophicus (strain ATCC 29096 / DSM 1053 / JCM 10044 / NBRC 100330 / Delta H) GN=MTH_1022 PE=3 SV=1	3.35e-15	GO:0015031;GO:0016020;GO:0008565;GO:0006810;GO:0005886;GO:0016021	NA	PF13243;PF09976;PF02472;PF13432;PF01618
SymbC1.scaffold1.330	sp|Q7UKD1|DNLJ_RHOBA	DNA ligase OS=Rhodopirellula baltica (strain DSM 10527 / NCIMB 13988 / SH1) GN=ligA PE=3 SV=1	0	GO:0016874;GO:0006281;GO:0006974;GO:0006260;GO:0005829;GO:0003911;GO:0046872;GO:0006288	K01972	PF03119;PF14520;PF01653;PF12826;PF03120;PF00533;PF07883
SymbC1.scaffold1.334	sp|Q8D5Z6|LUXQ_VIBVU	Autoinducer 2 sensor kinase/phosphatase LuxQ OS=Vibrio vulnificus (strain CMCP6) GN=luxQ PE=3 SV=1	4.13e-65	GO:0004673;GO:0005886;GO:0016310;GO:0005524;GO:0016311;GO:0000160;GO:0006470;GO:0016772;GO:0016740;GO:0000166;GO:0016791;GO:0005622;GO:0016301;GO:0018106;GO:0007165;GO:0016021;GO:0004721;GO:0023014;GO:0016020;GO:0016787;GO:0000155	K10909	PF00072;PF02599;PF00512;PF02518
SymbC1.scaffold1.336	sp|Q8NRN8|FUMC_CORGL	Fumarate hydratase class II OS=Corynebacterium glutamicum (strain ATCC 13032 / DSM 20300 / JCM 1318 / LMG 3730 / NCIMB 10025) GN=fumC PE=3 SV=1	8.49e-156	GO:0045239;GO:0004333;GO:0006106;GO:0003824;GO:0005737;GO:0006099;GO:0016829	K01679	PF10415;PF00515;PF00206;PF00582
SymbC1.scaffold1.337	sp|P50430|ARSB_RAT	Arylsulfatase B OS=Rattus norvegicus GN=Arsb PE=2 SV=2	1.64e-61	GO:0007417;GO:0005794;GO:0007584;GO:0004065;GO:0043627;GO:0070062;GO:0009986;GO:0010632;GO:0003943;GO:0008484;GO:0051597;GO:0005791;GO:0003824;GO:0006914;GO:0005764;GO:0008152;GO:0061580;GO:0009268;GO:0046872;GO:0010976;GO:0005739;GO:0016787	K01135	PF00884
SymbC1.scaffold1.343	sp|P56835|SIGA_CHLMU	RNA polymerase sigma factor SigA OS=Chlamydia muridarum (strain MoPn / Nigg) GN=sigA PE=3 SV=1	2.05e-110	GO:0005737;GO:0003677;GO:0003700;GO:0006351;GO:0016987;GO:0006355;GO:0006352	K03086	PF08275;PF04545;PF03979;PF04542;PF01807;PF13662;PF04539;PF00140
SymbC1.scaffold1.344	sp|Q58270|IDSA_METJA	Short chain isoprenyl diphosphate synthase OS=Methanocaldococcus jannaschii (strain ATCC 43067 / DSM 2661 / JAL-1 / JCM 10045 / NBRC 100440) GN=idsA PE=3 SV=1	5.43e-21	GO:0046872;GO:0016740;GO:0005737;GO:0008299	K13787	PF01976;PF00348
SymbC1.scaffold1.346	sp|Q7UQN2|GLYA_RHOBA	Serine hydroxymethyltransferase OS=Rhodopirellula baltica (strain DSM 10527 / NCIMB 13988 / SH1) GN=glyA PE=3 SV=1	0	GO:0016740;GO:0004372;GO:0035999;GO:0008652;GO:0003824;GO:0006545;GO:0030170;GO:0005737;GO:0006730	K00600	PF00389;PF02826;PF00464
SymbC1.scaffold1.348	sp|Q7UJI3|MNME_RHOBA	tRNA modification GTPase MnmE OS=Rhodopirellula baltica (strain DSM 10527 / NCIMB 13988 / SH1) GN=mnmE PE=3 SV=1	1.92e-96	GO:0000166;GO:0016787;GO:0006400;GO:0003924;GO:0005622;GO:0008033;GO:0005737;GO:0005525;GO:0046872	K03650	PF10396;PF01926;PF12631
SymbC1.scaffold1.349	tr|D2QZ79|D2QZ79_PIRSD;tr|A6C8P9|A6C8P9_9PLAN	description1:Type IV pilus assembly protein PilM OS=Pirellula staleyi (strain ATCC 27377 / DSM 6068 / ICPB 4128) GN=Psta_3610 PE=4 SV=1//description2:Probable fimbrial assembly protein PilM OS=Gimesia maris DSM 8797 GN=PM8797T_30357 PE=4 SV=1	1.29e-152	GO:0016020;GO:0016021	K02662	PF11104
SymbC1.scaffold1.353	sp|Q57975|Y555_METJA	Putative aminopeptidase MJ0555 OS=Methanocaldococcus jannaschii (strain ATCC 43067 / DSM 2661 / JAL-1 / JCM 10045 / NBRC 100440) GN=MJ0555 PE=3 SV=1	4.72e-61	GO:0046872;GO:0006508;GO:0008237;GO:0016787;GO:0004177;GO:0008233	NA	PF05343
SymbC1.scaffold1.354	sp|Q00514|GSPG_PSEAE	Type II secretion system protein G OS=Pseudomonas aeruginosa (strain ATCC 15692 / DSM 22644 / CIP 104116 / JCM 14847 / LMG 12228 / 1C / PRS 101 / PAO1) GN=xcpT PE=1 SV=1	1.41e-06	GO:0008565;GO:0006810;GO:0015628;GO:0015031;GO:0015627	K02456	PF07596;PF07963
SymbC1.scaffold1.356	sp|P25852|ZRAR_SALTY	Transcriptional regulatory protein ZraR OS=Salmonella typhimurium (strain LT2 / SGSC1412 / ATCC 700720) GN=zraR PE=1 SV=2	3.1e-103	GO:0000160;GO:0000166;GO:0008134;GO:0006351;GO:0043565;GO:0003677;GO:0005737;GO:0005524;GO:0006355	K07713	PF00512;PF00672;PF02518;PF00072;PF02954;PF00158
SymbC1.scaffold1.357	sp|P35620|FLHA_BACSU	Flagellar biosynthesis protein FlhA OS=Bacillus subtilis (strain 168) GN=flhA PE=1 SV=2	1.18e-164	GO:0006810;GO:0016020;GO:0044780;GO:0009306;GO:0015031;GO:0005886;GO:0016021;GO:0044781	K02400	PF00771;PF00448
SymbC1.scaffold1.36	sp|B4EVC6|RLMKL_PROMH	Ribosomal RNA large subunit methyltransferase K/L OS=Proteus mirabilis (strain HI4320) GN=rlmL PE=3 SV=1	1.33e-141	GO:0006364;GO:0016740;GO:0003676;GO:0032259;GO:0008990;GO:0003723;GO:0005737;GO:0008168;GO:0031167;GO:0052915	K12297	PF02926;PF10672;PF01170
SymbC1.scaffold1.360	sp|Q7UU71|AROK_RHOBA	Shikimate kinase OS=Rhodopirellula baltica (strain DSM 10527 / NCIMB 13988 / SH1) GN=aroK PE=3 SV=1	7.2e-44	GO:0008652;GO:0009423;GO:0046872;GO:0005524;GO:0005737;GO:0016310;GO:0004765;GO:0016301;GO:0009073;GO:0000287;GO:0019632;GO:0000166;GO:0016740	K00891	PF01202
SymbC1.scaffold1.361	sp|O32164|SUFS_BACSU	Cysteine desulfurase SufS OS=Bacillus subtilis (strain 168) GN=sufS PE=1 SV=1	2.87e-50	GO:0003824;GO:0006534;GO:0030170;GO:0016740;GO:0005515;GO:0031071	K11717	PF00266
SymbC1.scaffold1.364	sp|Q68AP4|NFDA_ARTPS	N-substituted formamide deformylase OS=Arthrobacter pascens GN=nfdA PE=1 SV=1	3.97e-47	GO:0033966;GO:0016787;GO:0016810	K07047	PF07969
SymbC1.scaffold1.366	sp|Q8G2M6|BEPE_BRUSU	Efflux pump membrane transporter BepE OS=Brucella suis biovar 1 (strain 1330) GN=bepE PE=1 SV=1	0	GO:0016021;GO:0046677;GO:0005215;GO:0016020;GO:0006810;GO:0005886	K18138	PF16576;PF00873
SymbC1.scaffold1.368	sp|P75905|PGAC_ECOLI	Poly-beta-1,6-N-acetyl-D-glucosamine synthase OS=Escherichia coli (strain K12) GN=pgaC PE=1 SV=1	2.28e-14	GO:0016021;GO:0005886;GO:0005515;GO:0016740;GO:0008375;GO:0016020;GO:0043708;GO:0016757;GO:0005887	K11936	PF00535;PF04932;PF02706
SymbC1.scaffold1.379	sp|P37522|SOJ_BACSU	Sporulation initiation inhibitor protein Soj OS=Bacillus subtilis (strain 168) GN=soj PE=1 SV=1	2.83e-63	GO:0030435;GO:0005515;GO:0000166;GO:0016787;GO:0005524;GO:0042174	K03496	PF02195;PF13614
SymbC1.scaffold1.38	sp|Q96P44|COLA1_HUMAN	Collagen alpha-1(XXI) chain OS=Homo sapiens GN=COL21A1 PE=2 SV=1	3.52e-10	GO:0005829;GO:0005578;GO:0005788;GO:0005737;GO:0005581;GO:0005576	K16629	PF07584;PF13519
SymbC1.scaffold1.380	sp|Q8A407|SAHH_BACTN	Adenosylhomocysteinase OS=Bacteroides thetaiotaomicron (strain ATCC 29148 / DSM 2079 / NCTC 10582 / E50 / VPI-5482) GN=ahcY PE=3 SV=1	0	GO:0019510;GO:0005737;GO:0006730;GO:0033353;GO:0005829;GO:0051287;GO:0016787;GO:0004013	K01251	PF06245;PF01850;PF00670;PF05221
SymbC1.scaffold1.382	sp|P45754|GSPA_AERHY	General secretion pathway protein A OS=Aeromonas hydrophila GN=exeA PE=3 SV=1	4.59e-23	GO:0000166;GO:0005524;GO:0006810;GO:0005886;GO:0016020;GO:0005737	NA	PF13401
SymbC1.scaffold1.383	tr|A0A1G2YSR7|A0A1G2YSR7_9BACT;tr|A0A1G3A2Q9|A0A1G3A2Q9_9BACT	description1:Uncharacterized protein OS=Planctomycetes bacterium RBG_13_50_24 GN=A2168_08635 PE=4 SV=1//description2:Uncharacterized protein OS=Planctomycetes bacterium RBG_16_64_10 GN=A2W31_07650 PE=4 SV=1	8.33e-48	GO:0006869;GO:0005319	NA	PF13646
SymbC1.scaffold1.384	sp|A9KUT1|GH109_SHEB9	Glycosyl hydrolase family 109 protein OS=Shewanella baltica (strain OS195) GN=Sbal195_2933 PE=3 SV=1	2.6e-14	GO:0016787;GO:0055114;GO:0016798;GO:0008152;GO:0016491	NA	PF10518;PF01408
SymbC1.scaffold1.389	sp|Q7ULT3|RF1_RHOBA	Peptide chain release factor 1 OS=Rhodopirellula baltica (strain DSM 10527 / NCIMB 13988 / SH1) GN=prfA PE=3 SV=1	4.77e-162	GO:0005737;GO:0006412;GO:0003747;GO:0016149;GO:0006415	K02835	PF03462;PF00472
SymbC1.scaffold1.392	tr|A0A0J1B4Z2|A0A0J1B4Z2_9PLAN;tr|F2ZMV5|F2ZMV5_9PSED	description1:Uncharacterized protein OS=Rhodopirellula islandica GN=RISK_006393 PE=4 SV=1//description2:Uncharacterized protein (Fragment) OS=Pseudomonas coronafaciens pv. oryzae str. 1_6 GN=POR16_18538 PE=4 SV=1	2.74e-69	GO:0016020;GO:0016021	NA	PF10077
SymbC1.scaffold1.393	sp|Q7TTZ4|MNMA_RHOBA	tRNA-specific 2-thiouridylase MnmA OS=Rhodopirellula baltica (strain DSM 10527 / NCIMB 13988 / SH1) GN=mnmA PE=3 SV=1	2.68e-138	GO:0000049;GO:0016740;GO:0000166;GO:0008033;GO:0003723;GO:0016783;GO:0005737;GO:0005524	K00566	PF02627;PF03054;PF07676
SymbC1.scaffold1.395	sp|P9WLG1|STF3_MYCTU	PAPS-dependent sulfotransferase Stf3 OS=Mycobacterium tuberculosis (strain ATCC 25618 / H37Rv) GN=stf3 PE=3 SV=1	8.63e-36	GO:0008146;GO:0016740;GO:0016021;GO:0046506	NA	PF13506;PF13469;PF00174
SymbC1.scaffold1.396	sp|Q73B22|RESA_BACC1	Thiol-disulfide oxidoreductase ResA OS=Bacillus cereus (strain ATCC 10987 / NRS 248) GN=resA PE=3 SV=1	1.17e-23	GO:0005886;GO:0016491;GO:0098869;GO:0016021;GO:0016020;GO:0055114;GO:0045454;GO:0015036;GO:0017004;GO:0016209	NA	PF13905
SymbC1.scaffold1.399	tr|A0A1G2Z2Q5|A0A1G2Z2Q5_9BACT;tr|A0A0S8KI87|A0A0S8KI87_9BACT	description1:Uncharacterized protein OS=Planctomycetes bacterium RBG_13_50_24 GN=A2168_09440 PE=4 SV=1//description2:Uncharacterized protein OS=Phycisphaerae bacterium SM1_79 GN=AMJ75_10070 PE=4 SV=1	2.96e-72	GO:0016020;GO:0016021	NA	PF13360
SymbC1.scaffold1.400	sp|P06555|BLAI_BACLI	Penicillinase repressor OS=Bacillus licheniformis GN=blaI PE=1 SV=1	2.45e-10	GO:0003677;GO:0005737;GO:0045892;GO:0046677;GO:0006351;GO:0006355	NA	PF03965;PF05569
SymbC1.scaffold1.404	tr|B9XHD6|B9XHD6_PEDPL;tr|A0A1P8WMB9|A0A1P8WMB9_9PLAN	description1:FOG: WD40-like repeat-like protein OS=Pedosphaera parvula (strain Ellin514) GN=Cflav_PD3629 PE=4 SV=1//description2:Quinohemoprotein alcohol dehydrogenase ADH IIB OS=Fuerstia marisgermanicae GN=qbdA PE=4 SV=1	1.49e-33	GO:0016491;GO:0055114	NA	PF13360;PF12974
SymbC1.scaffold1.407	sp|A4INW9|PEPT_GEOTN	Peptidase T OS=Geobacillus thermodenitrificans (strain NG80-2) GN=pepT PE=3 SV=1	1.55e-114	GO:0006518;GO:0006508;GO:0008237;GO:0016787;GO:0008233;GO:0005737;GO:0008270;GO:0008152;GO:0046872;GO:0045148;GO:0004177	K01258	PF01546;PF07687
SymbC1.scaffold1.41	sp|Q3IUH3|MUTS_NATPD	DNA mismatch repair protein MutS OS=Natronomonas pharaonis (strain ATCC 35678 / DSM 2160 / CIP 103997 / NBRC 14720 / NCIMB 2260 / Gabara) GN=mutS PE=3 SV=1	4.04e-17	GO:0030983;GO:0005524;GO:0000166;GO:0006298;GO:0003677;GO:0006974;GO:0006281	K03555	PF05721;PF00488
SymbC1.scaffold1.418	tr|A4A2Z8|A4A2Z8_9PLAN;tr|D2R4K9|D2R4K9_PIRSD	description1:Uncharacterized protein OS=Blastopirellula marina DSM 3645 GN=DSM3645_15790 PE=4 SV=1//description2:Xylose isomerase domain protein TIM barrel OS=Pirellula staleyi (strain ATCC 27377 / DSM 6068 / ICPB 4128) GN=Psta_2405 PE=4 SV=1	8.97e-131	GO:0016853	NA	PF00404;PF01261;PF13650
SymbC1.scaffold1.422	tr|D2R287|D2R287_PIRSD	Uncharacterized protein OS=Pirellula staleyi (strain ATCC 27377 / DSM 6068 / ICPB 4128) GN=Psta_0305 PE=4 SV=1	5.58e-109	NA	NA	PF07586;PF03781
SymbC1.scaffold1.423	tr|A0A0S8EER5|A0A0S8EER5_9BACT;tr|A0A0S8ARX9|A0A0S8ARX9_9CHLR	description1:Uncharacterized protein OS=Planctomycetes bacterium SM23_25 GN=AMK72_09115 PE=4 SV=1//description2:Uncharacterized protein OS=Anaerolineae bacterium SG8_19 GN=AMJ56_21785 PE=4 SV=1	7.23e-28	GO:0016020;GO:0016021	NA	PF13360
SymbC1.scaffold1.426	sp|B1JIU4|KEFB_YERPY	Glutathione-regulated potassium-efflux system protein KefB OS=Yersinia pseudotuberculosis serotype O:3 (strain YPIII) GN=kefB PE=3 SV=1	9e-54	GO:0005886;GO:0016021;GO:0098655;GO:0006812;GO:0008324;GO:0015297;GO:0006810;GO:0006811;GO:0016020;GO:0055085;GO:0071805;GO:0015503;GO:0006813;GO:0015299;GO:1902600	K11747	PF02254;PF00999;PF00534
SymbC1.scaffold1.429	sp|Q7UFH9|SYA_RHOBA	Alanine--tRNA ligase OS=Rhodopirellula baltica (strain DSM 10527 / NCIMB 13988 / SH1) GN=alaS PE=3 SV=1	0	GO:0000049;GO:0016874;GO:0016597;GO:0003676;GO:0006412;GO:0005737;GO:0003723;GO:0046872;GO:0016876;GO:0006419;GO:0006400;GO:0000166;GO:0043039;GO:0004813;GO:0005829;GO:0004812;GO:0005524	K01872	PF07973;PF02272;PF01411
SymbC1.scaffold1.43	sp|Q6B9X6|VWKA_DICDI	Alpha-protein kinase vwkA OS=Dictyostelium discoideum GN=vwkA PE=1 SV=1	7.78e-12	GO:0070177;GO:0031156;GO:0006468;GO:0000331;GO:0033298;GO:0004672;GO:0005773;GO:0016020;GO:0031038;GO:0018107;GO:0006971;GO:0005737;GO:0000281;GO:0004674;GO:0016301;GO:0000166;GO:0016740;GO:0031164;GO:0031288;GO:0048471;GO:0005516;GO:0005524;GO:0005829;GO:0016310;GO:0018209	NA	PF00092
SymbC1.scaffold1.430	sp|Q8G6P9|PKNB_BIFLO	Probable serine/threonine-protein kinase PknB OS=Bifidobacterium longum (strain NCC 2705) GN=pknB PE=3 SV=1	9.39e-49	GO:0004674;GO:0016310;GO:0016301;GO:0005524;GO:0004672;GO:0016740;GO:0000166;GO:0006468	K12132	PF00069;PF05591;PF05943
SymbC1.scaffold1.432	sp|P94474|YEAC_BACSU	Uncharacterized protein YeaC OS=Bacillus subtilis (strain 168) GN=yeaC PE=3 SV=2	1.03e-76	GO:0000166;GO:0016887;GO:0005524;GO:0005618	K03924	PF07726;PF01882;PF01944;PF06271
SymbC1.scaffold1.438	tr|A0A1P8WMZ7|A0A1P8WMZ7_9PLAN;tr|A0A142Y2E7|A0A142Y2E7_9PLAN	description1:Uncharacterized protein OS=Fuerstia marisgermanicae GN=Fuma_05094 PE=4 SV=1//description2:Uncharacterized protein OS=Pirellula sp. SH-Sr6A GN=VN12_14725 PE=4 SV=1	2.04e-27	GO:0020037;GO:0009055	NA	PF07627;PF07624
SymbC1.scaffold1.440	tr|K5CDJ3|K5CDJ3_RHOBT	Transposase for insertion sequence element OS=Rhodopirellula baltica SH28 GN=RBSH_02957 PE=4 SV=1	2.32e-134	GO:0003677;GO:0004803;GO:0006313	NA	PF01609;PF04773
SymbC1.scaffold1.441	sp|P64319|PCRA_STAAN	ATP-dependent DNA helicase PcrA OS=Staphylococcus aureus (strain N315) GN=pcrA PE=1 SV=1	2.46e-141	GO:0005524;GO:0005737;GO:0003677;GO:0004003;GO:0000166;GO:0016787;GO:0004386;GO:0006268	K03657	PF00924;PF00580;PF13361
SymbC1.scaffold1.442	tr|A0A177QJG7|A0A177QJG7_9PLAN;tr|A0A192WNP9|A0A192WNP9_9BACT	description1:Uncharacterized protein OS=Planctomycetaceae bacterium SCGC AG-212-F19 GN=AYO44_09910 PE=4 SV=1//description2:Uncharacterized protein OS=Acidobacteria bacterium Mor1 GN=ABI59_00560 PE=4 SV=1	5.46e-73	GO:0016787	NA	PF06439
SymbC1.scaffold1.443	tr|A3ZWQ8|A3ZWQ8_9PLAN;tr|A3ZWV5|A3ZWV5_9PLAN	description1:Uncharacterized protein OS=Blastopirellula marina DSM 3645 GN=DSM3645_13750 PE=4 SV=1//description2:Uncharacterized protein OS=Blastopirellula marina DSM 3645 GN=DSM3645_13985 PE=4 SV=1	3.76e-141	GO:0006810;GO:0005215	NA	PF12802;PF02893;PF02321
SymbC1.scaffold1.444	sp|Q01578|GNL_ZYMMO	Gluconolactonase OS=Zymomonas mobilis subsp. mobilis (strain ATCC 31821 / ZM4 / CP4) GN=gnl PE=1 SV=2	9.71e-32	GO:0052689;GO:0016787;GO:0004341;GO:0046178;GO:0042597	K01053	PF08450;PF03781
SymbC1.scaffold1.449	sp|A4STF3|FADA_AERS4	3-ketoacyl-CoA thiolase OS=Aeromonas salmonicida (strain A449) GN=fadA PE=3 SV=1	2.68e-146	GO:0006631;GO:0006635;GO:0006629;GO:0016746;GO:0003988;GO:0003824;GO:0008152;GO:0005737;GO:0016747;GO:0016740;GO:0016042	K00632	PF02803;PF00108;PF00300
SymbC1.scaffold1.451	sp|Q729H8|BAMA_DESVH	Outer membrane protein assembly factor BamA OS=Desulfovibrio vulgaris (strain Hildenborough / ATCC 29579 / DSM 644 / NCIMB 8303) GN=bamA PE=3 SV=1	2.19e-27	GO:0009279;GO:0016020;GO:0071709;GO:0019867;GO:0016021	NA	PF01103;PF07244
SymbC1.scaffold1.456	tr|A0A1P8WPX0|A0A1P8WPX0_9PLAN	Planctomycete cytochrome C OS=Fuerstia marisgermanicae GN=Fuma_05770 PE=4 SV=1	0	GO:0020037;GO:0009055	NA	PF13385;PF07394;PF07587;PF07635;PF07583
SymbC1.scaffold1.457	sp|Q54DU5|Y2028_DICDI;sp|Q61704|ITIH3_MOUSE	description1:von Willebrand factor A domain-containing protein DDB_G0292028 OS=Dictyostelium discoideum GN=DDB_G0292028 PE=4 SV=1//description2:Inter-alpha-trypsin inhibitor heavy chain H3 OS=Mus musculus GN=Itih3 PE=1 SV=3	2.01e-08	GO:0030414;GO:0010951;GO:0005576;GO:0010466;GO:0030212;GO:0004867;GO:0070062	NA	PF08487;PF05685;PF13768;PF04542;PF04773
SymbC1.scaffold1.460	sp|O67295|Y1254_AQUAE	UPF0092 membrane protein aq_1254 OS=Aquifex aeolicus (strain VF5) GN=aq_1254 PE=3 SV=1	4.79e-09	GO:0016020;GO:0006810;GO:0005886;GO:0015031;GO:0016021	K03210	PF02699
SymbC1.scaffold1.463	sp|Q8AYS8|KCMA1_CHICK	Calcium-activated potassium channel subunit alpha-1 OS=Gallus gallus GN=KCNMA1 PE=1 SV=2	4.36e-10	GO:0060072;GO:0034765;GO:0005267;GO:0005244;GO:0055085;GO:0071805;GO:0005515;GO:0016021;GO:0046872;GO:0005216;GO:0005249;GO:0006810;GO:0006811;GO:0016020;GO:0006813;GO:0008076	K04936	PF01593;PF07719;PF07885
SymbC1.scaffold1.467	sp|A0LIN8|REX_SYNFM	Redox-sensing transcriptional repressor Rex OS=Syntrophobacter fumaroxidans (strain DSM 10017 / MPOB) GN=rex PE=3 SV=1	1.95e-62	GO:0045892;GO:0051775;GO:0048037;GO:0005737;GO:0003677;GO:0006355;GO:0006351	K01926	PF06971;PF02629
SymbC1.scaffold1.47	sp|A0LMC1|PHNX_SYNFM	Phosphonoacetaldehyde hydrolase OS=Syntrophobacter fumaroxidans (strain DSM 10017 / MPOB) GN=phnX PE=3 SV=1	1.2e-59	GO:0046872;GO:0016787;GO:0050194;GO:0019700	K05306	PF13419;PF08240;PF00107
SymbC1.scaffold1.471	tr|D2R0I7|D2R0I7_PIRSD	Cytochrome c peroxidase-like protein OS=Pirellula staleyi (strain ATCC 27377 / DSM 6068 / ICPB 4128) GN=Psta_0159 PE=4 SV=1	2.99e-119	GO:0046872;GO:0098869;GO:0055114;GO:0020037;GO:0016491;GO:0004601;GO:0009055	NA	PF03150
SymbC1.scaffold1.473	tr|D2R230|D2R230_PIRSD;tr|A0A1G3AMA7|A0A1G3AMA7_9BACT	description1:Peptidoglycan-binding LysM OS=Pirellula staleyi (strain ATCC 27377 / DSM 6068 / ICPB 4128) GN=Psta_3987 PE=4 SV=1//description2:Uncharacterized protein OS=Planctomycetes bacterium RBG_16_64_12 GN=A2V98_11710 PE=4 SV=1	1.71e-08	GO:0016021;GO:0016020	NA	PF05489
SymbC1.scaffold1.475	tr|A0A0D6QGZ1|A0A0D6QGZ1_9DELT	Uncharacterized protein OS=Anaeromyxobacter sp. PSR-1 GN=PSR1_01561 PE=4 SV=1	6.06e-66	NA	NA	NA
SymbC1.scaffold1.480	tr|B8HKR5|B8HKR5_CYAP4;tr|A0A1F7L784|A0A1F7L784_9BACT	description1:PilT protein domain protein OS=Cyanothece sp. (strain PCC 7425 / ATCC 29141) GN=Cyan7425_4601 PE=4 SV=1//description2:Ribonuclease VapC OS=Candidatus Rokubacteria bacterium GWA2_70_23 GN=vapC PE=3 SV=1	3.06e-47	GO:0090501;GO:0090305;GO:0004518;GO:0016787;GO:0004540;GO:0000287;GO:0046872	NA	PF13470
SymbC1.scaffold1.482	sp|A7MXC2|ARGE_VIBCB	Acetylornithine deacetylase OS=Vibrio campbellii (strain ATCC BAA-1116 / BB120) GN=argE PE=3 SV=1	2.54e-31	GO:0008152;GO:0005737;GO:0008652;GO:0046872;GO:0008777;GO:0016787;GO:0008237;GO:0006526;GO:0006508	K01438	PF01546;PF07687
SymbC1.scaffold1.483	sp|P00901|TRPG_PSEPU	Anthranilate synthase component 2 OS=Pseudomonas putida GN=trpG PE=1 SV=2	2.34e-62	GO:0006541;GO:0004049;GO:0008152;GO:0016829;GO:0009073;GO:0000162;GO:0008652	NA	PF00117;PF00994;PF03453;PF13366
SymbC1.scaffold1.485	tr|F2ASS7|F2ASS7_RHOBT	Glyoxalase/bleomycin resistance protein/dioxygenase OS=Rhodopirellula baltica WH47 GN=RBWH47_02600 PE=4 SV=1	8.89e-70	GO:0016829;GO:0055114;GO:0051213;GO:0004462	NA	PF00903
SymbC1.scaffold1.489	sp|B4EWA3|TYPH_PROMH	Thymidine phosphorylase OS=Proteus mirabilis (strain HI4320) GN=deoA PE=3 SV=1	1.39e-118	GO:0016740;GO:0004645;GO:0016154;GO:0016763;GO:0016757;GO:0006213;GO:0009032;GO:0006206;GO:0008152	K00758	PF02885;PF00591;PF07831
SymbC1.scaffold1.49	sp|Q7UWI5|SECA2_RHOBA	Protein translocase subunit SecA 2 OS=Rhodopirellula baltica (strain DSM 10527 / NCIMB 13988 / SH1) GN=secA2 PE=3 SV=2	0	GO:0005524;GO:0005829;GO:0043952;GO:0006605;GO:0015031;GO:0005737;GO:0005886;GO:0000166;GO:0017038;GO:0005887;GO:0031522;GO:0006886;GO:0015462;GO:0016020;GO:0006810	K03070	PF07517;PF01740;PF01043
SymbC1.scaffold1.497	sp|P33555|PPDA_CLOPE;sp|Q00514|GSPG_PSEAE	description1:Prepilin peptidase-dependent protein A OS=Clostridium perfringens (strain 13 / Type A) GN=ppdA PE=3 SV=2//description2:Type II secretion system protein G OS=Pseudomonas aeruginosa (strain ATCC 15692 / DSM 22644 / CIP 104116 / JCM 14847 / LMG 12228 / 1C / PRS 101 / PAO1) GN=xcpT PE=1 SV=1	4.42e-06	GO:0015627;GO:0015628;GO:0006810;GO:0008565;GO:0015031	K02650;K02456	PF07963;PF07596
SymbC1.scaffold1.498	sp|P9WMT3|Y3659_MYCTU	Putative conjugal transfer protein Rv3659c OS=Mycobacterium tuberculosis (strain ATCC 25618 / H37Rv) GN=Rv3659c PE=2 SV=1	3.55e-56	GO:0005524;GO:0000166;GO:0006810;GO:0005737;GO:0000746	K02283	PF00437;PF13400;PF13614;PF07811;PF00482;PF01478
SymbC1.scaffold1.50	sp|Q8XNV1|SULF_CLOPE	Arylsulfatase OS=Clostridium perfringens (strain 13 / Type A) GN=CPE0231 PE=3 SV=1	1.31e-51	GO:0046872;GO:0016787;GO:0008484;GO:0004065;GO:0008152;GO:0003824	NA	PF16347;PF00884
SymbC1.scaffold1.502	tr|A6C8T8|A6C8T8_9PLAN;tr|A0A1L8CMF1|A0A1L8CMF1_9PROT	description1:Uncharacterized protein OS=Gimesia maris DSM 8797 GN=PM8797T_19894 PE=4 SV=1//description2:Methyltransferase domain protein OS=Mariprofundus micogutta GN=MMIC_P1036 PE=4 SV=1	1.19e-100	GO:0008168;GO:0016740;GO:0032259	NA	PF13489
SymbC1.scaffold1.507	sp|A6WQ58|GH109_SHEB8	Glycosyl hydrolase family 109 protein OS=Shewanella baltica (strain OS185) GN=Shew185_2813 PE=3 SV=1	2e-16	GO:0016787;GO:0016798;GO:0016491;GO:0008152;GO:0055114	NA	PF01408
SymbC1.scaffold1.516	sp|P0ACV0|LPXL_ECOLI	Lipid A biosynthesis lauroyltransferase OS=Escherichia coli (strain K12) GN=lpxL PE=1 SV=1	2.1e-12	GO:0016021;GO:0009245;GO:0016746;GO:0036104;GO:0005886;GO:0016740;GO:0016020;GO:0009103	K02517	PF07595;PF03279;PF13583
SymbC1.scaffold1.517	sp|P54518|YQHT_BACSU	Uncharacterized peptidase YqhT OS=Bacillus subtilis (strain 168) GN=yqhT PE=3 SV=1	1.1e-70	GO:0046872;GO:0016787	K01262	PF00557;PF01321
SymbC1.scaffold1.518	sp|Q7UGV0|RHO_RHOBA	Transcription termination factor Rho OS=Rhodopirellula baltica (strain DSM 10527 / NCIMB 13988 / SH1) GN=rho PE=3 SV=1	0	GO:0005524;GO:0006355;GO:0003723;GO:0008186;GO:0003676;GO:0004386;GO:0000166;GO:0016787;GO:0006353;GO:0006351	K03628	PF01121;PF00006;PF07497;PF07498
SymbC1.scaffold1.52	sp|O66491|SECY_AQUAE	Protein translocase subunit SecY OS=Aquifex aeolicus (strain VF5) GN=secY PE=1 SV=1	1.79e-95	GO:0016020;GO:0005886;GO:0006810;GO:0015031;GO:0016021	K03076	PF00333;PF00828;PF00861;PF00347;PF00406;PF03719;PF00410;PF00344
SymbC1.scaffold1.523	sp|P29072|CHEA_BACSU	Chemotaxis protein CheA OS=Bacillus subtilis (strain 168) GN=cheA PE=1 SV=2	1.54e-100	GO:0016740;GO:0000166;GO:0016772;GO:0000160;GO:0005524;GO:0016310;GO:0004673;GO:0000155;GO:0006935;GO:0016020;GO:0023014;GO:0007165;GO:0018106;GO:0005737;GO:0004871;GO:0016301	K03407	PF02518;PF01739;PF01627;PF03975;PF01584;PF00072;PF01339;PF03705;PF02895
SymbC1.scaffold1.528	tr|A4A312|A4A312_9PLAN	Uncharacterized protein OS=Blastopirellula marina DSM 3645 GN=DSM3645_20287 PE=4 SV=1	1.33e-86	GO:0004252;GO:0006508	NA	PF00571
SymbC1.scaffold1.531	sp|Q9SZ83|Y4967_ARATH	Uncharacterized oxidoreductase At4g09670 OS=Arabidopsis thaliana GN=At4g09670 PE=1 SV=1	7.51e-68	GO:0055114;GO:0016491;GO:0005829	NA	PF01408;PF00543
SymbC1.scaffold1.535	sp|Q7URJ8|DER_RHOBA	GTPase Der OS=Rhodopirellula baltica (strain DSM 10527 / NCIMB 13988 / SH1) GN=der PE=3 SV=2	0	GO:0000166;GO:0042254;GO:0005525	K03977	PF14714;PF01926
SymbC1.scaffold1.540	sp|Q58346|P936_METJA	Phosphodiesterase MJ0936 OS=Methanocaldococcus jannaschii (strain ATCC 43067 / DSM 2661 / JAL-1 / JCM 10045 / NBRC 100440) GN=MJ0936 PE=1 SV=1	1.09e-08	GO:0016787;GO:0046872	K07095	PF12850;PF03629
SymbC1.scaffold1.543	sp|Q08257|QOR_HUMAN	Quinone oxidoreductase OS=Homo sapiens GN=CRYZ PE=1 SV=1	8.48e-43	GO:0005737;GO:0070402;GO:0016491;GO:0008270;GO:0003723;GO:0003730;GO:0070062;GO:0003960;GO:0005829;GO:0042178;GO:0007601;GO:0055114;GO:0051289	K00344	PF07583;PF08240;PF07635;PF07587;PF00107
SymbC1.scaffold1.546	sp|Q9K8I4|MOAB_BACHD	Molybdenum cofactor biosynthesis protein B OS=Bacillus halodurans (strain ATCC BAA-125 / DSM 18197 / FERM 7344 / JCM 9153 / C-125) GN=moaB PE=3 SV=1	1.18e-49	GO:0006777	K03638	PF00994
SymbC1.scaffold1.549	sp|Q9WYI7|Y352_THEMA	Uncharacterized ABC transporter ATP-binding protein TM_0352 OS=Thermotoga maritima (strain ATCC 43589 / MSB8 / DSM 3109 / JCM 10099) GN=TM_0352 PE=3 SV=1	5.28e-71	GO:0006810;GO:0016887;GO:0005524;GO:0000166	K02003	PF00005;PF16576
SymbC1.scaffold1.552	sp|P22787|YIFB_ECOLI	Uncharacterized protein YifB OS=Escherichia coli (strain K12) GN=yifB PE=3 SV=2	1.36e-36	GO:0004176;GO:0006508	K07391	PF13175;PF13541
SymbC1.scaffold1.554	sp|P77698|YBCK_ECOLI	Uncharacterized protein YbcK OS=Escherichia coli (strain K12) GN=ybcK PE=4 SV=1	7.87e-36	GO:0003677;GO:0000150;GO:0006310	NA	PF00239;PF03237;PF07508;PF13408
SymbC1.scaffold1.559	sp|P0ADX9|RSMD_ECOLI	Ribosomal RNA small subunit methyltransferase D OS=Escherichia coli (strain K12) GN=rsmD PE=1 SV=1	4.72e-25	GO:0006364;GO:0052913;GO:0003676;GO:0016740;GO:0032259;GO:0070475;GO:0008168;GO:0031167	K08316	PF03602
SymbC1.scaffold1.560	sp|O66105|PPIB_TREPA	Probable peptidyl-prolyl cis-trans isomerase OS=Treponema pallidum (strain Nichols) GN=ppiB PE=1 SV=1	2.99e-37	GO:0000413;GO:0006457;GO:0003755;GO:0016853	K01802	PF00160;PF12869
SymbC1.scaffold1.564	sp|P39285|MSCM_ECOLI	Miniconductance mechanosensitive channel MscM OS=Escherichia coli (strain K12) GN=mscM PE=1 SV=3	3.35e-90	GO:0016021;GO:0055085;GO:0016020;GO:0006811;GO:0006810;GO:0005886;GO:0005887	K05802	PF00924;PF12794;PF12795
SymbC1.scaffold1.566	sp|P45754|GSPA_AERHY	General secretion pathway protein A OS=Aeromonas hydrophila GN=exeA PE=3 SV=1	3.21e-32	GO:0016020;GO:0005737;GO:0006810;GO:0005886;GO:0000166;GO:0005524	NA	PF13401;PF07626;PF13231;PF07637;PF13614;PF07624;PF07586;PF07631;PF07627
SymbC1.scaffold1.568	sp|Q7UJK7|NDK_RHOBA	Nucleoside diphosphate kinase OS=Rhodopirellula baltica (strain DSM 10527 / NCIMB 13988 / SH1) GN=ndk PE=3 SV=1	2.32e-85	GO:0005622;GO:0016301;GO:0005737;GO:0046872;GO:0004550;GO:0006183;GO:0006228;GO:0016310;GO:0006165;GO:0005524;GO:0006241;GO:0009117;GO:0006163;GO:0006220;GO:0000166;GO:0016740	K00940	PF00334
SymbC1.scaffold1.571	sp|P55348|SQHC_SINFN	Probable squalene--hopene cyclase OS=Sinorhizobium fredii (strain NBRC 101917 / NGR234) GN=shc PE=3 SV=1	2.13e-159	GO:0016853;GO:0051007;GO:0016829;GO:0019746;GO:0016866	K06045	PF04055;PF13249;PF13243;PF11946
SymbC1.scaffold1.572	sp|P74257|GLPD_SYNY3	Glycerol-3-phosphate dehydrogenase OS=Synechocystis sp. (strain PCC 6803 / Kazusa) GN=glpD PE=3 SV=1	1.2e-59	GO:0052591;GO:0055114;GO:0006072;GO:0004368;GO:0052590;GO:0005737;GO:0006071;GO:0016491;GO:0009331	K00111	PF01266;PF02585
SymbC1.scaffold1.575	sp|P31447|YIDJ_ECOLI	Uncharacterized sulfatase YidJ OS=Escherichia coli (strain K12) GN=yidJ PE=3 SV=1	1.84e-23	GO:0046872;GO:0016787;GO:0008484;GO:0008152;GO:0003824	K01138	PF04964;PF00884;PF13469
SymbC1.scaffold1.578	sp|P16462|LTXA_AGGAC	Leukotoxin OS=Aggregatibacter actinomycetemcomitans GN=ltxA PE=1 SV=2	7.58e-17	GO:0005509;GO:0044179;GO:0009279;GO:0019835;GO:0005576;GO:0016020;GO:0009405	NA	PF13385
SymbC1.scaffold1.579	sp|Q81WP2|FTSK_BACAN	DNA translocase FtsK OS=Bacillus anthracis GN=ftsK PE=3 SV=1	1.49e-137	GO:0000166;GO:0007059;GO:0016020;GO:0016021;GO:0005524;GO:0006355;GO:0007049;GO:0003677;GO:0051301;GO:0005886;GO:0030436	K03466	PF14707;PF13491;PF09397;PF00884;PF01580
SymbC1.scaffold1.580	sp|P0A2E8|FLIA_SALTY	RNA polymerase sigma factor FliA OS=Salmonella typhimurium (strain LT2 / SGSC1412 / ATCC 700720) GN=fliA PE=1 SV=1	7.68e-17	GO:0005515;GO:0006351;GO:0006352;GO:0003700;GO:0009405;GO:0016987;GO:0006355;GO:0005737;GO:0003899;GO:0003677	K02405	PF05936;PF04542;PF14331;PF09850;PF04545
SymbC1.scaffold1.585	sp|Q8ZB47|KDSC_YERPE	3-deoxy-D-manno-octulosonate 8-phosphate phosphatase KdsC OS=Yersinia pestis GN=kdsC PE=1 SV=1	1.22e-35	GO:0009103;GO:0016311;GO:0046872;GO:0008781;GO:0019143;GO:0016787	K03270	PF08282
SymbC1.scaffold1.589	sp|B8CX97|MUTL_HALOH	DNA mismatch repair protein MutL OS=Halothermothrix orenii (strain H 168 / OCM 544 / DSM 9562) GN=mutL PE=3 SV=1	5.2e-133	GO:0005524;GO:0030983;GO:0006298;GO:0006974;GO:0006281	K03572	PF13589;PF01119;PF08676
SymbC1.scaffold1.591	sp|O34598|GUAD_BACSU	Guanine deaminase OS=Bacillus subtilis (strain 168) GN=guaD PE=1 SV=1	2.93e-23	GO:0046872;GO:0008892;GO:0008270;GO:0003824;GO:0009451;GO:0016787;GO:0006144;GO:0006147	K01487	PF13360;PF00383
SymbC1.scaffold1.592	sp|Q32KI9|ARSI_MOUSE	Arylsulfatase I OS=Mus musculus GN=Arsi PE=2 SV=1	1.32e-47	GO:0046872;GO:0008152;GO:0005575;GO:0003824;GO:0016787;GO:0008484;GO:0005783;GO:0005576	K12375	PF00884;PF13692;PF00156;PF03682
SymbC1.scaffold1.594	sp|P55702|Y4XJ_SINFN	Uncharacterized protein y4xJ OS=Sinorhizobium fredii (strain NBRC 101917 / NGR234) GN=NGR_a00790 PE=3 SV=1	9.49e-28	GO:0009306;GO:0006810	K02280	PF00515;PF13432;PF13629;PF00263
SymbC1.scaffold1.596	sp|P43329|HRPA_ECOLI	ATP-dependent RNA helicase HrpA OS=Escherichia coli (strain K12) GN=hrpA PE=3 SV=3	0	GO:0003676;GO:0004386;GO:0016787;GO:0000166;GO:0009451;GO:0006397;GO:0005524;GO:0004004	K03578	PF03781;PF11898;PF10162;PF04408;PF07717;PF00271;PF01261
SymbC1.scaffold1.598	sp|Q7UM15|ISPD_RHOBA	2-C-methyl-D-erythritol 4-phosphate cytidylyltransferase OS=Rhodopirellula baltica (strain DSM 10527 / NCIMB 13988 / SH1) GN=ispD PE=3 SV=1	8.68e-44	GO:0070567;GO:0019288;GO:0008299;GO:0016740;GO:0016779;GO:0050518	K00991	PF01128;PF11924
SymbC1.scaffold1.603	sp|Q7UKU9|RL25_RHOBA	50S ribosomal protein L25 OS=Rhodopirellula baltica (strain DSM 10527 / NCIMB 13988 / SH1) GN=rplY PE=3 SV=1	7.17e-53	GO:0005840;GO:0003723;GO:0030529;GO:0006412;GO:0003735;GO:0022625;GO:0019843;GO:0008097	K02897	PF14693;PF01386
SymbC1.scaffold1.606	sp|P59932|SSB_RHOBA	Single-stranded DNA-binding protein OS=Rhodopirellula baltica (strain DSM 10527 / NCIMB 13988 / SH1) GN=ssb PE=3 SV=1	6.58e-51	GO:0003697;GO:0003677;GO:0006260	K03111	PF00436
SymbC1.scaffold1.607	sp|Q7UKV4|RL9_RHOBA	50S ribosomal protein L9 OS=Rhodopirellula baltica (strain DSM 10527 / NCIMB 13988 / SH1) GN=rplI PE=3 SV=1	1.56e-74	GO:0003735;GO:0019843;GO:0022625;GO:0005840;GO:0003723;GO:0030529;GO:0005622;GO:0006412	K02939	PF03948;PF01281
SymbC1.scaffold1.608	sp|A7SMW7|L2HDH_NEMVE	L-2-hydroxyglutarate dehydrogenase, mitochondrial OS=Nematostella vectensis GN=v1g172254 PE=3 SV=1	2.96e-126	GO:0047545;GO:0055114;GO:0005739;GO:0016491	K00109	PF01266
SymbC1.scaffold1.609	sp|Q47953|FTPA_HAEDU	Fine tangled pili major subunit OS=Haemophilus ducreyi (strain 35000HP / ATCC 700724) GN=ftpA PE=1 SV=1	3.16e-23	GO:0009289;GO:0016722;GO:0006879;GO:0006950;GO:0008199;GO:0055114	K04047	PF00210;PF04909
SymbC1.scaffold1.610	sp|Q8R9T6|PKN1_CALS4	Probable serine/threonine-protein kinase Sps1 OS=Caldanaerobacter subterraneus subsp. tengcongensis (strain DSM 15242 / JCM 11007 / NBRC 100824 / MB4) GN=sps1 PE=3 SV=1	7.99e-46	GO:0016740;GO:0000166;GO:0006468;GO:0004672;GO:0005524;GO:0016310;GO:0004674;GO:0016301	K12132	PF00849;PF00069
SymbC1.scaffold1.612	sp|Q1LUI2|HDDC2_DANRE	HD domain-containing protein 2 OS=Danio rerio GN=hddc2 PE=2 SV=1	7.69e-30	GO:0005575	K07023	PF13023
SymbC1.scaffold1.613	sp|E0SIS4|VGRGB_DICD3;sp|Q9KS45|VGRG1_VIBCH	description1:Putative type VI secretion system protein VgrGB OS=Dickeya dadantii (strain 3937) GN=vgrGB PE=4 SV=1//description2:Actin cross-linking toxin VgrG1 OS=Vibrio cholerae serotype O1 (strain ATCC 39315 / El Tor Inaba N16961) GN=vgrG1 PE=1 SV=1	4.06e-79	GO:0030042;GO:0000287;GO:0046872;GO:0016881;GO:0008150;GO:0018153;GO:0005524;GO:0005576;GO:0016874;GO:0090527;GO:0009405;GO:0044164;GO:0018262;GO:0030430;GO:0000166	K11904;K11904	PF07635;PF07624;PF07631;PF07626;PF07637;PF05954;PF07627
SymbC1.scaffold1.616	sp|Q9D706|RPAP3_MOUSE	RNA polymerase II-associated protein 3 OS=Mus musculus GN=Rpap3 PE=1 SV=1	3.4e-06	GO:0097255;GO:0008150;GO:0003674	NA	NA
SymbC1.scaffold1.620	sp|Q5E769|BAMB_VIBF1	Outer membrane protein assembly factor BamB OS=Vibrio fischeri (strain ATCC 700601 / ES114) GN=bamB PE=3 SV=1	3.48e-07	GO:0016020;GO:0009279	K17713	PF07963;PF07596;PF13360
SymbC1.scaffold1.630	sp|Q06862|ACCC_NOSS1	Biotin carboxylase OS=Nostoc sp. (strain PCC 7120 / SAG 25.82 / UTEX 2576) GN=accC PE=3 SV=1	3.2e-176	GO:0003989;GO:0003824;GO:0006633;GO:0046872;GO:0004075;GO:0005524;GO:0006629;GO:0006631;GO:0016874;GO:0000166;GO:2001295	K01961	PF00289;PF00364;PF02785;PF02786
SymbC1.scaffold1.632	sp|P73801|Y1261_SYNY3	Uncharacterized protein slr1261 OS=Synechocystis sp. (strain PCC 6803 / Kazusa) GN=slr1261 PE=4 SV=1	9.64e-37	GO:0005886;GO:0016020;GO:0016021	NA	PF00581;PF11127
SymbC1.scaffold1.633	sp|P40137|CYAA_STIAU	Adenylate cyclase 1 OS=Stigmatella aurantiaca GN=cyaA PE=1 SV=3	1.24e-18	GO:0035556;GO:0009190;GO:0000166;GO:0004016;GO:0016849;GO:0016829;GO:0016020;GO:0006171;GO:0046872;GO:0005524;GO:0016021;GO:0005886;GO:0005622	NA	PF00211;PF13360
SymbC1.scaffold1.634	sp|Q2KIB0|FAHD2_BOVIN	Fumarylacetoacetate hydrolase domain-containing protein 2 OS=Bos taurus GN=FAHD2 PE=2 SV=1	1.56e-95	GO:0003824;GO:0008152;GO:0046872;GO:0016787	NA	PF01557
SymbC1.scaffold1.637	sp|D4GP30|XDH2_HALVD	D-xylose 1-dehydrogenase (NADP(+)) 2 OS=Haloferax volcanii (strain ATCC 29605 / DSM 3757 / JCM 8879 / NBRC 14742 / NCIMB 2012 / VKM B-1768 / DS2) GN=HVO_B0029 PE=1 SV=1	6.98e-43	GO:0047837;GO:0005576;GO:0055114;GO:0016491	NA	PF01874;PF01408
SymbC1.scaffold1.64	sp|Q7UN19|RL4_RHOBA	50S ribosomal protein L4 OS=Rhodopirellula baltica (strain DSM 10527 / NCIMB 13988 / SH1) GN=rplD PE=3 SV=1	1.82e-76	GO:0019843;GO:0006412;GO:0003735;GO:0022626;GO:0030529;GO:0005840;GO:0003723	K02926	PF00573
SymbC1.scaffold1.642	sp|B6I4E0|HEM3_ECOSE	Porphobilinogen deaminase OS=Escherichia coli (strain SE11) GN=hemC PE=3 SV=1	2.94e-76	GO:0033014;GO:0018160;GO:0004418;GO:0006779;GO:0016740;GO:0006782	K01749	PF01379;PF04367;PF03900
SymbC1.scaffold1.649	tr|D2R8E8|D2R8E8_PIRSD	Peptidase A24A prepilin type IV OS=Pirellula staleyi (strain ATCC 27377 / DSM 6068 / ICPB 4128) GN=Psta_1082 PE=4 SV=1	2.33e-29	GO:0016020;GO:0006508;GO:0004190;GO:0016021	K02278	PF01478;PF16976
SymbC1.scaffold1.650	sp|Q7UJ58|CARB_RHOBA	Carbamoyl-phosphate synthase large chain OS=Rhodopirellula baltica (strain DSM 10527 / NCIMB 13988 / SH1) GN=carB PE=3 SV=1	0	GO:0006221;GO:0000050;GO:0003824;GO:0005737;GO:0006807;GO:0005524;GO:0008652;GO:0004088;GO:0046872;GO:0004087;GO:0016874;GO:0000166;GO:0006526;GO:0044205	K01955	PF02786;PF02142;PF06439;PF02787;PF13472
SymbC1.scaffold1.652	sp|P59872|ACSA_RHOBA	Acetyl-coenzyme A synthetase OS=Rhodopirellula baltica (strain DSM 10527 / NCIMB 13988 / SH1) GN=acsA PE=3 SV=1	0	GO:0003824;GO:0008152;GO:0003987;GO:0019427;GO:0005524;GO:0046872;GO:0016208;GO:0016874;GO:0000166	K01895	PF00501;PF16177;PF13193;PF00884
SymbC1.scaffold1.653	tr|A6C6X5|A6C6X5_9PLAN	Probable squalene-hopene cyclase OS=Gimesia maris DSM 8797 GN=PM8797T_03805 PE=4 SV=1	1.26e-100	GO:0003824	NA	PF13243;PF13267
SymbC1.scaffold1.654	tr|A6CCJ7|A6CCJ7_9PLAN	Uncharacterized protein OS=Gimesia maris DSM 8797 GN=PM8797T_06340 PE=4 SV=1	0	GO:0008152;GO:0003824	NA	PF06283;PF00857
SymbC1.scaffold1.656	sp|P32084|Y1390_SYNE7	Uncharacterized HIT-like protein Synpcc7942_1390 OS=Synechococcus elongatus (strain PCC 7942) GN=Synpcc7942_1390 PE=4 SV=1	7.31e-44	GO:0003824	K02503	PF01230
SymbC1.scaffold1.663	sp|Q9KD10|SODM_BACHD	Superoxide dismutase [Mn] OS=Bacillus halodurans (strain ATCC BAA-125 / DSM 18197 / FERM 7344 / JCM 9153 / C-125) GN=sodA PE=3 SV=1	6.9e-110	GO:0006801;GO:0046872;GO:0016491;GO:0004784;GO:0055114;GO:0019430	K04564	PF02777;PF00081
SymbC1.scaffold1.664	sp|P16462|LTXA_AGGAC	Leukotoxin OS=Aggregatibacter actinomycetemcomitans GN=ltxA PE=1 SV=2	9.55e-21	GO:0005509;GO:0009405;GO:0044179;GO:0019835;GO:0005576;GO:0009279;GO:0016020	NA	NA
SymbC1.scaffold1.669	tr|A0A1P8WAS8|A0A1P8WAS8_9PLAN	Putative heme-binding domain protein OS=Fuerstia marisgermanicae GN=Fuma_00773 PE=4 SV=1	0	GO:0046872;GO:0020037;GO:0009055	NA	PF13385;PF13442
SymbC1.scaffold1.670	sp|Q7UEW6|KCY_RHOBA	Cytidylate kinase OS=Rhodopirellula baltica (strain DSM 10527 / NCIMB 13988 / SH1) GN=cmk PE=3 SV=1	6.1e-61	GO:0004592;GO:0016740;GO:0033317;GO:0000166;GO:0004127;GO:0005524;GO:0005829;GO:0006139;GO:0046939;GO:0016301;GO:0005737;GO:0016310	K00945	PF01553;PF02224
SymbC1.scaffold1.671	sp|Q9LU86|PRXQ_ARATH	Peroxiredoxin Q, chloroplastic OS=Arabidopsis thaliana GN=PRXQ PE=1 SV=1	1.48e-11	GO:0045454;GO:0055114;GO:0009536;GO:0010287;GO:0051920;GO:0009507;GO:0016209;GO:0005515;GO:0016491;GO:0098869;GO:0004601;GO:0009579;GO:0009543	K03564	PF00578;PF02668
SymbC1.scaffold1.672	sp|Q9M8R4|DJ1D_ARATH	Protein DJ-1 homolog D OS=Arabidopsis thaliana GN=DJ1D PE=1 SV=1	5.71e-72	GO:0061727;GO:0004462;GO:0019249;GO:0016829;GO:0019172	K18881	PF01965;PF12697
SymbC1.scaffold1.673	sp|Q7UVH1|GLGB_RHOBA	1,4-alpha-glucan branching enzyme GlgB OS=Rhodopirellula baltica (strain DSM 10527 / NCIMB 13988 / SH1) GN=glgB PE=3 SV=1	0	GO:0003844;GO:0005975;GO:0016740;GO:0005978;GO:0016757;GO:0005977;GO:0003824;GO:0004553;GO:0043169	K00700	PF00075;PF02922;PF00128;PF02806
SymbC1.scaffold1.674	tr|A0A142Y2L5|A0A142Y2L5_9PLAN	Uncharacterized protein OS=Pirellula sp. SH-Sr6A GN=VN12_15230 PE=4 SV=1	0	NA	NA	PF14024
SymbC1.scaffold1.678	sp|Q9I742|CLPV1_PSEAE	Protein ClpV1 OS=Pseudomonas aeruginosa (strain ATCC 15692 / DSM 22644 / CIP 104116 / JCM 14847 / LMG 12228 / 1C / PRS 101 / PAO1) GN=clpV1 PE=1 SV=1	0	GO:0005737;GO:0019538;GO:0005524;GO:0000166	K11907	PF07024;PF10431;PF05947;PF06996;PF07724;PF04965;PF05638;PF00004
SymbC1.scaffold1.679	tr|A0A142Y2K8|A0A142Y2K8_9PLAN	Uncharacterized protein OS=Pirellula sp. SH-Sr6A GN=VN12_15285 PE=4 SV=1	0	NA	K11900	PF05638;PF06812;PF05943;PF05591
SymbC1.scaffold1.68	sp|P37978|CNRH_CUPMC	RNA polymerase sigma factor CnrH OS=Cupriavidus metallidurans (strain ATCC 43123 / DSM 2839 / NBRC 102507 / CH34) GN=cnrH PE=1 SV=1	2.03e-13	GO:0003700;GO:0003677;GO:0006355;GO:0016987;GO:0006351;GO:0006352	K03088	PF08281;PF04542
SymbC1.scaffold1.681	tr|A0A142Y2Z4|A0A142Y2Z4_9PLAN;tr|D2QZJ9|D2QZJ9_PIRSD	description1:Uncharacterized protein OS=Pirellula sp. SH-Sr6A GN=VN12_15310 PE=4 SV=1//description2:Uncharacterized protein OS=Pirellula staleyi (strain ATCC 27377 / DSM 6068 / ICPB 4128) GN=Psta_1807 PE=4 SV=1	6.81e-140	GO:0016020;GO:0016021	K11893	PF13620;PF14331;PF05936;PF09850
SymbC1.scaffold1.687	tr|A0A0T6A0W8|A0A0T6A0W8_9BACT	Putative transposase for insertion sequence element, putative transposase OS=candidate division NC10 bacterium CSP1-5 GN=XU15_C0017G0015 PE=4 SV=1	2.77e-69	GO:0006313;GO:0003677;GO:0004803	NA	PF01797
SymbC1.scaffold1.688	sp|Q7UWD1|SPEE_RHOBA	Polyamine aminopropyltransferase OS=Rhodopirellula baltica (strain DSM 10527 / NCIMB 13988 / SH1) GN=speE PE=3 SV=1	0	GO:0004766;GO:0016020;GO:0008295;GO:0016740;GO:0005886;GO:0003824;GO:0016021;GO:0006596	K00797	PF01564;PF04542;PF00988;PF03994;PF00117;PF13785
SymbC1.scaffold1.689	tr|M5RA82|M5RA82_9PLAN	Protein containing DUF1549 OS=Rhodopirellula maiorica SM1 GN=RMSM_06673 PE=4 SV=1	0	GO:0009055;GO:0020037	NA	PF07587;PF07635;PF07583
SymbC1.scaffold1.69	sp|Q7UX42|SYQ_RHOBA	Glutamine--tRNA ligase OS=Rhodopirellula baltica (strain DSM 10527 / NCIMB 13988 / SH1) GN=glnS PE=3 SV=1	0	GO:0006418;GO:0043039;GO:0000166;GO:0016874;GO:0016876;GO:0006425;GO:0004819;GO:0005524;GO:0004812;GO:0005737;GO:0006412	K01886	PF00749;PF03950;PF10604
SymbC1.scaffold1.690	sp|P34059|GALNS_HUMAN	N-acetylgalactosamine-6-sulfatase OS=Homo sapiens GN=GALNS PE=1 SV=1	2.85e-52	GO:0005576;GO:0003943;GO:0043312;GO:0042340;GO:0016787;GO:0008484;GO:0005764;GO:0008152;GO:0035578;GO:0003824;GO:0070062;GO:0046872;GO:0043202;GO:0043890	K01132	PF03629;PF00884
SymbC1.scaffold1.691	tr|A6C6X4|A6C6X4_9PLAN	Uncharacterized protein OS=Gimesia maris DSM 8797 GN=PM8797T_03800 PE=4 SV=1	4.75e-43	NA	NA	PF12867
SymbC1.scaffold1.693	sp|Q8XNV1|SULF_CLOPE	Arylsulfatase OS=Clostridium perfringens (strain 13 / Type A) GN=CPE0231 PE=3 SV=1	4.21e-31	GO:0003824;GO:0008152;GO:0008484;GO:0004065;GO:0016787;GO:0046872	NA	PF00571;PF16347;PF00884
SymbC1.scaffold1.696	tr|M5RQZ5|M5RQZ5_9PLAN;tr|A0A1G2Z697|A0A1G2Z697_9BACT	description1:Fibrinogen-binding protein OS=Rhodopirellula maiorica SM1 GN=RMSM_01352 PE=4 SV=1//description2:Uncharacterized protein OS=Planctomycetes bacterium RBG_13_63_9 GN=A2V70_19045 PE=4 SV=1	9.92e-91	GO:0016020;GO:0016021	NA	PF07596;PF07963;PF17210
SymbC1.scaffold1.7	sp|Q7TU09|MIAA_RHOBA	tRNA dimethylallyltransferase OS=Rhodopirellula baltica (strain DSM 10527 / NCIMB 13988 / SH1) GN=miaA PE=3 SV=1	2.54e-97	GO:0008033;GO:0006400;GO:0016740;GO:0005524;GO:0000166;GO:0052381	K00791	PF01715
SymbC1.scaffold1.700	sp|Q06198|RPSH_PSEAE	RNA polymerase sigma-H factor OS=Pseudomonas aeruginosa (strain ATCC 15692 / DSM 22644 / CIP 104116 / JCM 14847 / LMG 12228 / 1C / PRS 101 / PAO1) GN=algU PE=3 SV=1	5e-08	GO:1902884;GO:1900036;GO:0071236;GO:0006351;GO:0006352;GO:0032993;GO:1902201;GO:1900233;GO:0001216;GO:0006355;GO:0016987;GO:0042121;GO:0045893;GO:0000345;GO:0003700;GO:0009405;GO:0000976;GO:0036460;GO:0032885;GO:0003677;GO:1900189	K03088	PF01987;PF04542
SymbC1.scaffold1.702	tr|A3ZTF7|A3ZTF7_9PLAN	Uncharacterized protein OS=Blastopirellula marina DSM 3645 GN=DSM3645_19518 PE=4 SV=1	1.36e-58	NA	NA	NA
SymbC1.scaffold1.706	sp|Q7UPP0|THIL_RHOBA	Thiamine-monophosphate kinase OS=Rhodopirellula baltica (strain DSM 10527 / NCIMB 13988 / SH1) GN=thiL PE=3 SV=1	1.3e-55	GO:0005524;GO:0009228;GO:0046872;GO:0009229;GO:0016310;GO:0016301;GO:0000166;GO:0016740;GO:0009030	K00946	PF02769;PF00586;PF03976
SymbC1.scaffold1.707	sp|F4JS25|SRFR1_ARATH	Suppressor of RPS4-RLD 1 OS=Arabidopsis thaliana GN=SRFR1 PE=1 SV=1	4.15e-10	GO:0031348;GO:0005737;GO:0005634;GO:0016021;GO:0032947;GO:0042742;GO:0048471;GO:0016020;GO:0045892;GO:0005783;GO:0009816;GO:0006952;GO:0043231;GO:0005515	NA	PF13414
SymbC1.scaffold1.708	tr|A3ZQM6|A3ZQM6_9PLAN;tr|A0A0J1BCC5|A0A0J1BCC5_9PLAN	description1:Uncharacterized protein OS=Blastopirellula marina DSM 3645 GN=DSM3645_20372 PE=4 SV=1//description2:Putative transmembrane region and signal peptide protein OS=Rhodopirellula islandica GN=RISK_003747 PE=4 SV=1	9.93e-23	GO:0016021	NA	NA
SymbC1.scaffold1.709	sp|O34920|YOBV_BACSU	Uncharacterized HTH-type transcriptional regulator YobV OS=Bacillus subtilis (strain 168) GN=yobV PE=4 SV=1	3.38e-09	GO:0003677;GO:0005622;GO:0003700;GO:0005737;GO:0006351;GO:0006355	NA	PF13280;PF02321
SymbC1.scaffold1.710	sp|P9WGH7|SIGK_MYCTU	ECF RNA polymerase sigma factor SigK OS=Mycobacterium tuberculosis (strain ATCC 25618 / H37Rv) GN=sigK PE=1 SV=1	3.12e-08	GO:0006352;GO:0005515;GO:0010468;GO:0005618;GO:0006351;GO:0003700;GO:0006355;GO:0016987;GO:0003677;GO:0019217;GO:0005886	K03088	PF07583;PF04542;PF07587;PF04545;PF07394
SymbC1.scaffold1.715	sp|Q7UVA0|GREA_RHOBA	Transcription elongation factor GreA OS=Rhodopirellula baltica (strain DSM 10527 / NCIMB 13988 / SH1) GN=greA PE=3 SV=1	5.25e-66	GO:0032784;GO:0003677;GO:0006355;GO:0070063;GO:0006351	K03624	PF03449;PF01272
SymbC1.scaffold1.716	tr|A0A1G3AIX7|A0A1G3AIX7_9BACT;tr|A0A1C3EAQ3|A0A1C3EAQ3_9PLAN	description1:Uncharacterized protein OS=Planctomycetes bacterium RBG_16_64_12 GN=A2V98_14805 PE=4 SV=1//description2:Uncharacterized protein OS=Planctopirus sp. JC280 GN=A6X21_00160 PE=4 SV=1	3.5e-10	GO:0016021;GO:0016020	NA	NA
SymbC1.scaffold1.717	tr|D2R430|D2R430_PIRSD;tr|M2B212|M2B212_9PLAN	description1:Uncharacterized protein OS=Pirellula staleyi (strain ATCC 27377 / DSM 6068 / ICPB 4128) GN=Psta_4231 PE=4 SV=1//description2:Uncharacterized protein OS=Rhodopirellula europaea 6C GN=RE6C_02972 PE=4 SV=1	4.14e-98	GO:0016020;GO:0016021	NA	NA
SymbC1.scaffold1.722	tr|M5U2L0|M5U2L0_9PLAN	RNA polymerase sigma-70 ECF-like, Rhodopirellula baltica OS=Rhodopirellula sallentina SM41 GN=RSSM_02891 PE=3 SV=1	1.38e-39	GO:0006352;GO:0006351;GO:0003700;GO:0016987;GO:0006355;GO:0003677	NA	PF04542;PF04773;PF08281
SymbC1.scaffold1.723	sp|Q9AQS0|XANLY_BACGL	Xanthan lyase OS=Bacillus sp. (strain GL1) GN=xly PE=1 SV=1	3.97e-10	GO:0005975;GO:0005976;GO:0016829;GO:0005576;GO:0030246;GO:0047492;GO:0005509;GO:0046872;GO:0005537;GO:0005615;GO:0003824	NA	PF13472;PF07627;PF07624;PF07635;PF04542;PF07586;PF07631;PF07637;PF08281;PF07626
SymbC1.scaffold1.724	sp|Q7UKG9|TRPB_RHOBA	Tryptophan synthase beta chain OS=Rhodopirellula baltica (strain DSM 10527 / NCIMB 13988 / SH1) GN=trpB PE=3 SV=1	0	GO:0006568;GO:0005737;GO:0016829;GO:0009073;GO:0004834;GO:0000162;GO:0008652	K01696	PF00291
SymbC1.scaffold1.727	tr|A0A0F9GH13|A0A0F9GH13_9ZZZZ	Uncharacterized protein OS=marine sediment metagenome GN=LCGC14_2184860 PE=4 SV=1	1.2e-97	NA	NA	NA
SymbC1.scaffold1.728	sp|O86488|SDRD_STAAE	Serine-aspartate repeat-containing protein D OS=Staphylococcus aureus (strain Newman) GN=sdrD PE=1 SV=1	2.29e-13	GO:0007155;GO:0005618;GO:0016020;GO:0005576	K14194	PF04151;PF17210
SymbC1.scaffold1.731	tr|K9EH98|K9EH98_9CYAN	Uncharacterized protein OS=Leptolyngbya sp. PCC 7375 GN=Lepto7375DRAFT_0059 PE=4 SV=1	3.63e-09	NA	NA	NA
SymbC1.scaffold1.732	sp|P55180|GALE_BACSU	UDP-glucose 4-epimerase OS=Bacillus subtilis (strain 168) GN=galE PE=3 SV=1	8.06e-63	GO:0005975;GO:0003978;GO:0016853;GO:0016857;GO:0006012	K01784	PF00535;PF13578;PF16363
SymbC1.scaffold1.733	tr|A4A268|A4A268_9PLAN	Uncharacterized protein OS=Blastopirellula marina DSM 3645 GN=DSM3645_15245 PE=4 SV=1	0	NA	NA	NA
SymbC1.scaffold1.734	sp|P32109|YIBJ_ECOLI	Putative uncharacterized protein YibJ OS=Escherichia coli (strain K12) GN=yibJ PE=5 SV=3	7.24e-08	GO:0097264	NA	PF05593;PF05598
SymbC1.scaffold1.739	sp|P37469|DNAC_BACSU	Replicative DNA helicase OS=Bacillus subtilis (strain 168) GN=dnaC PE=1 SV=2	2.96e-102	GO:0006268;GO:0006269;GO:0005515;GO:0016787;GO:0000166;GO:0004386;GO:0003677;GO:1990077;GO:0003678;GO:0005829;GO:0005524;GO:0006260	K02314	PF03796;PF00772
SymbC1.scaffold1.74	tr|A0A1P8WB94|A0A1P8WB94_9PLAN	Uncharacterized protein OS=Fuerstia marisgermanicae GN=Fuma_00909 PE=4 SV=1	2.33e-79	NA	NA	PF07609
SymbC1.scaffold1.740	sp|Q71TF8|DARB_BPP1	Defense against restriction protein B OS=Escherichia phage P1 GN=darB PE=3 SV=1	7.33e-17	GO:0006306;GO:0005524;GO:0099018;GO:0003677;GO:0016032;GO:0016787;GO:0000166;GO:0004386;GO:0008170;GO:0019012	NA	PF04851
SymbC1.scaffold1.742	sp|P0A5E4|Y1321_MYCBO	Uncharacterized protein Mb1321c OS=Mycobacterium bovis (strain ATCC BAA-935 / AF2122/97) GN=Mb1321c PE=4 SV=1	4.96e-37	GO:0016020;GO:0005886;GO:0016021	NA	PF10011;PF00924
SymbC1.scaffold1.745	sp|A5WD44|Y630_PSYWF	UPF0761 membrane protein PsycPRwf_0630 OS=Psychrobacter sp. (strain PRwf-1) GN=PsycPRwf_0630 PE=3 SV=1	6.31e-19	GO:0005886;GO:0016020;GO:0016021	K07058	PF01663;PF03631
SymbC1.scaffold1.746	sp|P73627|Y1770_SYNY3	Uncharacterized protein sll1770 OS=Synechocystis sp. (strain PCC 6803 / Kazusa) GN=sll1770 PE=3 SV=1	2.64e-59	GO:0006468;GO:0005524;GO:0004672	NA	PF04972;PF01594;PF03109;PF00924
SymbC1.scaffold1.748	sp|Q2GJI3|HTPG_ANAPZ	Chaperone protein HtpG OS=Anaplasma phagocytophilum (strain HZ) GN=htpG PE=3 SV=1	3.11e-11	GO:0000166;GO:0006950;GO:0005524;GO:0005737;GO:0006457;GO:0051082	K04079	PF13589;PF13683
SymbC1.scaffold1.75	sp|P94474|YEAC_BACSU	Uncharacterized protein YeaC OS=Bacillus subtilis (strain 168) GN=yeaC PE=3 SV=2	5.96e-97	GO:0005618;GO:0000166;GO:0016887;GO:0005524	K03924	PF01882;PF07726
SymbC1.scaffold1.751	tr|A0A142XPY3|A0A142XPY3_9BACT	Uncharacterized protein OS=Gemmata sp. SH-PL17 GN=VT84_32135 PE=4 SV=1	1.92e-11	NA	NA	NA
SymbC1.scaffold1.762	sp|Q9RWN1|PFKA_DEIRA	ATP-dependent 6-phosphofructokinase OS=Deinococcus radiodurans (strain ATCC 13939 / DSM 20539 / JCM 16871 / LMG 4051 / NBRC 15346 / NCIMB 9279 / R1 / VKM B-1422) GN=pfkA PE=3 SV=2	6.71e-78	GO:0003824;GO:0008152;GO:0016301;GO:0046835;GO:0016310;GO:0005737;GO:0005524;GO:0008443;GO:0046872;GO:0006096;GO:0006002;GO:0003872;GO:0016740;GO:0000166;GO:0061615	K00850	PF00072;PF00512;PF00365;PF13185;PF13250;PF02518;PF10544
SymbC1.scaffold1.763	sp|Q7UR95|PNP_RHOBA	Polyribonucleotide nucleotidyltransferase OS=Rhodopirellula baltica (strain DSM 10527 / NCIMB 13988 / SH1) GN=pnp PE=3 SV=2	0	GO:0003676;GO:0016740;GO:0006402;GO:0004654;GO:0000175;GO:0090503;GO:0006396;GO:0016779;GO:0046872;GO:0003723;GO:0005737	K00962	PF03726;PF00013;PF01138;PF03725;PF00312;PF00575
SymbC1.scaffold1.764	sp|P19406|PPB4_BACSU	Alkaline phosphatase 4 OS=Bacillus subtilis (strain 168) GN=phoA PE=1 SV=4	2.08e-22	GO:0016791;GO:0016311;GO:0046872;GO:0004035;GO:0016787;GO:0008152;GO:0003824	K01077	PF00245;PF07277
SymbC1.scaffold1.765	sp|P08065|SDHA_BACSU	Succinate dehydrogenase flavoprotein subunit OS=Bacillus subtilis (strain 168) GN=sdhA PE=3 SV=4	0	GO:0016491;GO:0009055;GO:0005886;GO:0009061;GO:0016020;GO:0006099;GO:0055114;GO:0008177	K00239	PF13085;PF02910;PF00890;PF13183
SymbC1.scaffold1.766	sp|Q8KHZ8|REBH_NOCAE	Flavin-dependent tryptophan halogenase RebH OS=Lechevalieria aerocolonigenes GN=rebH PE=1 SV=1	2.82e-51	GO:0000166;GO:0016491;GO:0055114	K14266	PF04820
SymbC1.scaffold1.77	sp|Q92KZ3|AFR_RHIME	1,5-anhydro-D-fructose reductase OS=Rhizobium meliloti (strain 1021) GN=afr PE=1 SV=1	6.93e-21	GO:0033712;GO:0055114;GO:0016491;GO:0008152	K19181	PF01408
SymbC1.scaffold1.772	sp|P54724|YFIH_BACSU;sp|Q8XP74|IOLE_CLOPE	description1:Uncharacterized protein YfiH OS=Bacillus subtilis (strain 168) GN=yfiH PE=4 SV=2//description2:Inosose dehydratase OS=Clostridium perfringens (strain 13 / Type A) GN=iolE PE=3 SV=1	1.62e-08	GO:0030145;GO:0050114;GO:0016829;GO:0019310	K03335	PF07582;PF01261
SymbC1.scaffold1.774	sp|P9WP65|CPDA_MYCTU	3',5'-cyclic adenosine monophosphate phosphodiesterase CpdA OS=Mycobacterium tuberculosis (strain ATCC 25618 / H37Rv) GN=cpdA PE=1 SV=1	4.13e-09	GO:0008199;GO:0016787;GO:0005618;GO:0005506;GO:0006198;GO:0030145;GO:0016020;GO:0046872;GO:0008663;GO:0005737;GO:0000166;GO:0005515;GO:0004115;GO:0016791;GO:0009405;GO:0005576;GO:0042545;GO:0016311;GO:0042301;GO:0005886	K03651	PF00150;PF00149
SymbC1.scaffold1.777	sp|O83018|PT1_BACSI	Phosphoenolpyruvate-protein phosphotransferase OS=Bacillus sp. (strain S) GN=ptsI PE=3 SV=1	3.22e-125	GO:0016740;GO:0008643;GO:0009401;GO:0016772;GO:0006810;GO:0046872;GO:0003824;GO:0016301;GO:0008965;GO:0016310;GO:0005737	NA	PF00391;PF02896;PF05524;PF09359
SymbC1.scaffold1.784	sp|P16462|LTXA_AGGAC	Leukotoxin OS=Aggregatibacter actinomycetemcomitans GN=ltxA PE=1 SV=2	7.14e-12	GO:0009405;GO:0016020;GO:0019835;GO:0044179;GO:0009279;GO:0005576;GO:0005509	NA	PF07484;PF12951
SymbC1.scaffold1.789	sp|P25197|NOLG_RHIME	Nodulation protein NolG OS=Rhizobium meliloti (strain 1021) GN=nolG PE=3 SV=2	9.07e-81	GO:0009877;GO:0006810;GO:0016020;GO:0005215	K03296	PF14312;PF12708;PF00873;PF13437;PF16868;PF00440;PF09209
SymbC1.scaffold1.79	sp|Q06004|DHSO_BACSU	Sorbitol dehydrogenase OS=Bacillus subtilis (strain 168) GN=gutB PE=1 SV=3	1.9e-61	GO:0046872;GO:0055114;GO:0016491;GO:0003939;GO:0008270	K00008	PF00990;PF00107;PF08240;PF00498
SymbC1.scaffold1.790	sp|P00761|TRYP_PIG	Trypsin OS=Sus scrofa PE=1 SV=1	3.44e-52	GO:0046872;GO:0004252;GO:0008236;GO:0005615;GO:0008233;GO:0006508;GO:0016787;GO:0007586;GO:0005576	NA	PF03160;PF17210;PF00089;PF00149
SymbC1.scaffold1.793	sp|O34542|YFLK_BACSU	Uncharacterized protein YflK OS=Bacillus subtilis (strain 168) GN=yflK PE=4 SV=1	3.83e-51	GO:0003824;GO:0030151;GO:0030170	NA	PF03473
SymbC1.scaffold1.798	tr|A6CET8|A6CET8_9PLAN	Uncharacterized protein OS=Gimesia maris DSM 8797 GN=PM8797T_01519 PE=4 SV=1	0	GO:0009055;GO:0020037;GO:0046872	NA	PF00903;PF00034
SymbC1.scaffold1.799	sp|Q91XT9|ASAH2_RAT	Neutral ceramidase OS=Rattus norvegicus GN=Asah2 PE=1 SV=1	1.89e-06	GO:0017040;GO:0005739;GO:0016020;GO:0016787;GO:0006665;GO:0005886;GO:0016021;GO:0006629;GO:0006915;GO:0010033	K12349	PF13548;PF04734
SymbC1.scaffold1.80	tr|D2R425|D2R425_PIRSD	Uncharacterized protein OS=Pirellula staleyi (strain ATCC 27377 / DSM 6068 / ICPB 4128) GN=Psta_4226 PE=4 SV=1	5.65e-85	GO:0016021;GO:0016020	NA	PF04307
SymbC1.scaffold1.800	sp|P0C0V0|DEGP_ECOLI	Periplasmic serine endoprotease DegP OS=Escherichia coli (strain K12) GN=degP PE=1 SV=1	1.36e-41	GO:0042802;GO:0006457;GO:0008233;GO:0005886;GO:0030288;GO:0004252;GO:0008236;GO:0006515;GO:0016020;GO:0006979;GO:0009266;GO:0016787;GO:0006508;GO:0005515	K04771	PF13365;PF08305;PF13180
SymbC1.scaffold1.801	sp|P94474|YEAC_BACSU	Uncharacterized protein YeaC OS=Bacillus subtilis (strain 168) GN=yeaC PE=3 SV=2	9.74e-66	GO:0005618;GO:0005524;GO:0016887;GO:0000166	K03924	PF07726;PF01882;PF07584
SymbC1.scaffold1.804	sp|P12045|PURK_BACSU	N5-carboxyaminoimidazole ribonucleotide synthase OS=Bacillus subtilis (strain 168) GN=purK PE=3 SV=2	1.64e-89	GO:0006189;GO:0055114;GO:0016874;GO:0004638;GO:0000166;GO:0003824;GO:0004616;GO:0006164;GO:0034028;GO:0005829;GO:0005524;GO:0046872	K01589	PF02222
SymbC1.scaffold1.805	tr|A0A1N7SF79|A0A1N7SF79_9BURK	Uncharacterized protein OS=Paraburkholderia piptadeniae GN=BN2476_500017 PE=4 SV=1	8.25e-27	NA	NA	NA
SymbC1.scaffold1.809	tr|D2R161|D2R161_PIRSD;tr|A0A1F8QU52|A0A1F8QU52_9CHLR	description1:Cupin 2 conserved barrel domain protein OS=Pirellula staleyi (strain ATCC 27377 / DSM 6068 / ICPB 4128) GN=Psta_3892 PE=4 SV=1//description2:Uncharacterized protein OS=Chloroflexi bacterium RBG_16_57_11 GN=A2W35_15455 PE=4 SV=1	2.7e-22	GO:0033990;GO:0019491	NA	PF07883
SymbC1.scaffold1.81	sp|Q7ULT2|PRMC_RHOBA	Release factor glutamine methyltransferase OS=Rhodopirellula baltica (strain DSM 10527 / NCIMB 13988 / SH1) GN=prmC PE=3 SV=1	1.18e-98	GO:0008757;GO:0005829;GO:0016740;GO:0008168;GO:0032259;GO:0006479;GO:0008276	K02493	PF05175
SymbC1.scaffold1.817	sp|Q1AXG5|RBSA1_RUBXD	Ribose import ATP-binding protein RbsA 1 OS=Rubrobacter xylanophilus (strain DSM 9941 / NBRC 16129) GN=rbsA1 PE=3 SV=1	1.5e-169	GO:0006810;GO:0016020;GO:0034219;GO:0015749;GO:0043211;GO:0008643;GO:0016787;GO:0000166;GO:0005886;GO:0015407;GO:0005524;GO:0016887	K10441	PF00005
SymbC1.scaffold1.822	sp|Q9GKX6|GALM_PIG	Aldose 1-epimerase OS=Sus scrofa GN=GALM PE=2 SV=1	1.67e-95	GO:0005975;GO:0030246;GO:0033499;GO:0006006;GO:0070062;GO:0019318;GO:0005737;GO:0004034;GO:0006012;GO:0003824;GO:0016853	K01785	PF01263;PF08487;PF04542;PF13768
SymbC1.scaffold1.825	sp|B8FFR9|PANB_DESAA	3-methyl-2-oxobutanoate hydroxymethyltransferase OS=Desulfatibacillum alkenivorans (strain AK-01) GN=panB PE=3 SV=1	7.01e-98	GO:0046872;GO:0016740;GO:0003864;GO:0005737;GO:0015940;GO:0003824	K00606	PF02548;PF06439
SymbC1.scaffold1.83	sp|P33984|RP54_AZOC5	RNA polymerase sigma-54 factor OS=Azorhizobium caulinodans (strain ATCC 43989 / DSM 5975 / JCM 20966 / NBRC 14845 / NCIMB 13405 / ORS 571) GN=rpoN PE=3 SV=2	1.76e-63	GO:0006352;GO:0016740;GO:0003700;GO:0016779;GO:0016987;GO:0006355;GO:0003899;GO:0003677	K03092	PF00309;PF04963;PF04552
SymbC1.scaffold1.830	sp|Q39242|TRXB2_ARATH	Thioredoxin reductase 2 OS=Arabidopsis thaliana GN=NTR2 PE=2 SV=2	1.86e-93	GO:0016491;GO:0005759;GO:0005737;GO:0004791;GO:0055114;GO:0019430;GO:0005739	K00384	PF13646;PF02441;PF07992;PF01209;PF01040
SymbC1.scaffold1.832	tr|A6DFA4|A6DFA4_9BACT	Probable chromosome segregation protein OS=Lentisphaera araneosa HTCC2155 GN=LNTAR_17078 PE=4 SV=1	0	GO:0009055;GO:0020037	NA	PF07394;PF07583;PF07587;PF07635
SymbC1.scaffold1.833	sp|P46547|PIP_AERSO	Proline iminopeptidase OS=Aeromonas sobria GN=pip PE=1 SV=3	1.09e-136	GO:0006508;GO:0016787;GO:0004177;GO:0008233;GO:0005737	NA	PF00561
SymbC1.scaffold1.839	sp|P98059|COX1_RHOCA	Cytochrome c oxidase subunit 1 OS=Rhodobacter capsulatus GN=ctaD PE=3 SV=1	6.4e-41	GO:0005886;GO:0009055;GO:0045278;GO:0016491;GO:0006119;GO:1902600;GO:0009060;GO:0046872;GO:0015992;GO:0016021;GO:0004129;GO:0020037;GO:0005506;GO:0070469;GO:0055114;GO:0016020;GO:0006811	NA	PF00115
SymbC1.scaffold1.84	sp|Q7UQ68|RECR_RHOBA	Recombination protein RecR OS=Rhodopirellula baltica (strain DSM 10527 / NCIMB 13988 / SH1) GN=recR PE=3 SV=1	1.15e-99	GO:0003677;GO:0006974;GO:0006281;GO:0006310;GO:0046872	K06187	PF02132;PF13662
SymbC1.scaffold1.840	sp|Q8CN02|COPA_STAES	Copper-exporting P-type ATPase A OS=Staphylococcus epidermidis (strain ATCC 12228) GN=copA PE=3 SV=1	2.77e-112	GO:0000166;GO:0016787;GO:0099132;GO:0006812;GO:0019829;GO:0006810;GO:0005507;GO:0006811;GO:0016020;GO:0030001;GO:0005524;GO:0016021;GO:0046872;GO:0006825;GO:0005886	K17686	PF00702;PF00122;PF02423
SymbC1.scaffold1.841	tr|M5RL16|M5RL16_9PLAN	Secreted protein containing DUF1592 OS=Rhodopirellula maiorica SM1 GN=RMSM_03065 PE=4 SV=1	6.85e-131	GO:0009055;GO:0020037	NA	PF07631;PF07586;PF07626;PF07635;PF07624;PF07627;PF07637
SymbC1.scaffold1.842	sp|P40595|HYPE_AZOVI;sp|P31905|HYPE_CUPNH	description1:Hydrogenase expression/formation protein HypE OS=Azotobacter vinelandii GN=hypE PE=3 SV=1//description2:Hydrogenase expression/formation protein HypE OS=Cupriavidus necator (strain ATCC 17699 / H16 / DSM 428 / Stanier 337) GN=hypE PE=1 SV=1	1.03e-105	GO:0005515	K04655	PF01924;PF00586;PF02769
SymbC1.scaffold1.845	sp|O07451|HYPF2_CUPNH	Carbamoyltransferase hypF2 OS=Cupriavidus necator (strain ATCC 17699 / H16 / DSM 428 / Stanier 337) GN=hypF2 PE=3 SV=2	0	GO:0016740;GO:0046872;GO:0046944;GO:0003725;GO:0008270;GO:0016743	K04656	PF00708;PF01300;PF07503
SymbC1.scaffold1.853	sp|Q0W5A6|GLCDH_METAR	Glucose 1-dehydrogenase OS=Methanocella arvoryzae (strain DSM 22066 / NBRC 105507 / MRE50) GN=gdh PE=3 SV=1	1.86e-85	GO:0046872;GO:0016491;GO:0008270;GO:0000166;GO:0005975;GO:0047936;GO:0005536;GO:0055114	NA	PF08240;PF16912
SymbC1.scaffold1.857	sp|Q07982|GFO_ZYMMO	Glucose--fructose oxidoreductase OS=Zymomonas mobilis subsp. mobilis (strain ATCC 31821 / ZM4 / CP4) GN=gfo PE=1 SV=2	3.35e-13	GO:0016491;GO:0008152;GO:0006061;GO:0047061;GO:0042597;GO:0055114	K00118	PF01408
SymbC1.scaffold1.863	tr|M2A9L6|M2A9L6_9PLAN;tr|A0A1G2ZGL0|A0A1G2ZGL0_9BACT	description1:Beta-agarase OS=Rhodopirellula europaea 6C GN=RE6C_00367 PE=4 SV=1//description2:Uncharacterized protein OS=Planctomycetes bacterium RBG_16_41_13 GN=A2W17_04880 PE=4 SV=1	3.75e-10	GO:0016020;GO:0016021	NA	NA
SymbC1.scaffold1.864	sp|P34059|GALNS_HUMAN	N-acetylgalactosamine-6-sulfatase OS=Homo sapiens GN=GALNS PE=1 SV=1	2.58e-71	GO:0008152;GO:0035578;GO:0005764;GO:0003824;GO:0043890;GO:0070062;GO:0043202;GO:0046872;GO:0005576;GO:0003943;GO:0016787;GO:0008484;GO:0043312;GO:0042340	K01132	PF00884
SymbC1.scaffold1.865	sp|Q8WNQ7|GALNS_PIG	N-acetylgalactosamine-6-sulfatase OS=Sus scrofa GN=GALNS PE=2 SV=1	1.29e-42	GO:0046872;GO:0008484;GO:0016787;GO:0043890;GO:0003824;GO:0008152;GO:0005764	K01132	PF00884;PF16347
SymbC1.scaffold1.866	tr|D2R6K6|D2R6K6_PIRSD	Heme-binding protein OS=Pirellula staleyi (strain ATCC 27377 / DSM 6068 / ICPB 4128) GN=Psta_2637 PE=4 SV=1	0	GO:0046872;GO:0009055;GO:0020037;GO:0003824	NA	PF01261;PF00034
SymbC1.scaffold1.87	tr|E7C3M9|E7C3M9_9DELT	Putative uncharacterized protein OS=uncultured myxobacterium HF0200_08J13 PE=4 SV=1	0	GO:0005524	NA	PF12458;PF00004
SymbC1.scaffold1.870	sp|P52965|NIFJ_SYNY3	Putative pyruvate-flavodoxin oxidoreductase OS=Synechocystis sp. (strain PCC 6803 / Kazusa) GN=nifJ PE=3 SV=1	0	GO:0006979;GO:0055114;GO:0051539;GO:0030976;GO:0005506;GO:0008152;GO:0016491;GO:0003824;GO:0022900;GO:0009399;GO:0016903;GO:0051536;GO:0046872	K03737	PF13484;PF01180;PF10371;PF01855;PF01558;PF17147;PF14691;PF10418;PF02775;PF07992
SymbC1.scaffold1.871	sp|E7FHF8|HYD2D_PYRFU	Sulfhydrogenase 2 subunit delta OS=Pyrococcus furiosus (strain ATCC 43587 / DSM 3638 / JCM 8422 / Vc1) GN=shyD PE=1 SV=1	1.22e-39	GO:0055114;GO:0051539;GO:0005737;GO:0016491;GO:0046872;GO:0051538;GO:0051536	K17994	PF01058;PF00027;PF00175;PF17179
SymbC1.scaffold1.872	sp|Q6M0B9|UGNO_METMP	UDP-N-acetylglucosamine 3-dehydrogenase OS=Methanococcus maripaludis (strain S2 / LL) GN=MMP0352 PE=1 SV=1	1.59e-40	GO:0016491;GO:0008152;GO:0055114	K18855	PF13720;PF00132;PF01408
SymbC1.scaffold1.873	sp|Q7UZ20|SYH_RHOBA	Histidine--tRNA ligase OS=Rhodopirellula baltica (strain DSM 10527 / NCIMB 13988 / SH1) GN=hisS PE=3 SV=1	0	GO:0004812;GO:0005524;GO:0006427;GO:0005737;GO:0006412;GO:0000166;GO:0004821;GO:0016874	K01892	PF13393;PF03692;PF03129
SymbC1.scaffold1.876	sp|O05389|YRBE_BACSU	Uncharacterized oxidoreductase YrbE OS=Bacillus subtilis (strain 168) GN=yrbE PE=3 SV=2	1.41e-14	GO:0055114;GO:0016491;GO:0008152	K00010	PF07587;PF07635;PF02230;PF07583;PF01408
SymbC1.scaffold1.880	sp|O32090|PNCB_BACSU	Nicotinate phosphoribosyltransferase OS=Bacillus subtilis (strain 168) GN=pncB PE=3 SV=1	2.37e-110	GO:0019363;GO:0016740;GO:0004516;GO:0019358;GO:0009435;GO:0004514;GO:0016874	K00763	PF02540;PF00795;PF04095
SymbC1.scaffold1.884	tr|D2R289|D2R289_PIRSD	Uncharacterized protein OS=Pirellula staleyi (strain ATCC 27377 / DSM 6068 / ICPB 4128) GN=Psta_0308 PE=4 SV=1	0	GO:0020037;GO:0009055	NA	PF07627;PF07631;PF03629;PF07624
SymbC1.scaffold1.886	sp|P22252|FLB_CAMJ8	Flagellin B OS=Campylobacter jejuni subsp. jejuni serotype O:6 (strain 81116 / NCTC 11828) GN=flaB PE=3 SV=4	1.38e-18	GO:0005198;GO:0005576;GO:0009288;GO:0071973;GO:0044781;GO:0009420	K02406	PF02561;PF02465;PF07195;PF07196;PF00700;PF00669
SymbC1.scaffold1.888	sp|P54744|PKNB_MYCLE	Serine/threonine-protein kinase PknB OS=Mycobacterium leprae (strain TN) GN=pknB PE=3 SV=3	5.67e-53	GO:0006468;GO:0016740;GO:0000166;GO:0016020;GO:0004672;GO:0046872;GO:0016021;GO:0005524;GO:0005886;GO:0016301;GO:0004674;GO:0016310	K12132	PF07638;PF13360;PF00543;PF04186;PF00069
SymbC1.scaffold1.89	sp|Q9LY82|GLAK2_ARATH	Probable glucuronokinase 2 OS=Arabidopsis thaliana GN=GLCAK2 PE=2 SV=1	3.93e-48	GO:0016310;GO:0016301;GO:0005829;GO:0005524;GO:0046872;GO:0016740;GO:0047940;GO:0000166;GO:0042546;GO:0005975	K16190	PF00288
SymbC1.scaffold1.892	tr|M5TGE2|M5TGE2_9PLAN	Putative membrane protein OS=Rhodopirellula sp. SWK7 GN=RRSWK_02682 PE=3 SV=1	0	GO:0016021;GO:0015031;GO:0008565;GO:0016020;GO:0006810	NA	PF01618
SymbC1.scaffold1.902	sp|O27101|Y1022_METTH	Putative biopolymer transport protein ExbB homolog OS=Methanothermobacter thermautotrophicus (strain ATCC 29096 / DSM 1053 / JCM 10044 / NBRC 100330 / Delta H) GN=MTH_1022 PE=3 SV=1	4.69e-12	GO:0016021;GO:0008565;GO:0016020;GO:0005886;GO:0006810;GO:0015031	NA	PF02472;PF13432;PF01618
SymbC1.scaffold1.903	sp|Q08890|IDS_MOUSE	Iduronate 2-sulfatase OS=Mus musculus GN=Ids PE=2 SV=3	1.6e-76	GO:0008484;GO:0016787;GO:0005515;GO:0003824;GO:0005764;GO:0008152;GO:0004423;GO:0046872	K01136	PF00884
SymbC1.scaffold1.904	sp|P51688|SPHM_HUMAN	N-sulphoglucosamine sulphohydrolase OS=Homo sapiens GN=SGSH PE=1 SV=1	3.83e-36	GO:0046872;GO:0030200;GO:0043202;GO:0070062;GO:0016250;GO:0003824;GO:0005764;GO:0008152;GO:0006027;GO:0008484;GO:0016787	K01565	PF00884;PF13360;PF13385;PF07394
SymbC1.scaffold1.905	sp|Q9K2S2|MRPA_BACSU	Na(+)/H(+) antiporter subunit A OS=Bacillus subtilis (strain 168) GN=mrpA PE=1 SV=2	8.43e-158	GO:0042773;GO:0015992;GO:0016021;GO:0055114;GO:0030004;GO:0006810;GO:0008137;GO:0016020;GO:0006811;GO:0015297;GO:0005886;GO:0030435;GO:0015385;GO:0006814;GO:0055085;GO:0015077;GO:0035725	K05565	PF13244;PF00361;PF04545;PF00662;PF04542
SymbC1.scaffold1.907	sp|Q9RGZ2|MRPD_BACPE	Na(+)/H(+) antiporter subunit D OS=Bacillus pseudofirmus (strain OF4) GN=mrpD PE=1 SV=2	1.24e-129	GO:0005886;GO:0042773;GO:0015992;GO:0016021;GO:0008137;GO:0055114;GO:0006810;GO:0016020;GO:0006811;GO:0015297;GO:0055085;GO:0006814	K05568	PF01899;PF00582;PF04066;PF03334;PF00420;PF00361
SymbC1.scaffold1.908	sp|P29600|SUBS_BACLE	Subtilisin Savinase OS=Bacillus lentus PE=1 SV=1	2.23e-13	GO:0046872;GO:0004252;GO:0008236;GO:0008233;GO:0030435;GO:0006508;GO:0016787;GO:0005576	NA	PF13385;PF01609;PF00059;PF00082
SymbC1.scaffold1.909	sp|P28917|YDCC_ECOLI	H repeat-associated putative transposase YdcC OS=Escherichia coli (strain K12) GN=ydcC PE=3 SV=1	2e-76	GO:0003677;GO:0004803;GO:0006313	NA	PF01609
SymbC1.scaffold1.910	tr|F8TTF1|F8TTF1_9BACT	Putative uncharacterized protein OS=uncultured Acidobacteria bacterium A2 PE=4 SV=1	0	GO:0020037;GO:0009055	NA	PF07587;PF07635;PF07583;PF07394
SymbC1.scaffold1.911	tr|D2R2M0|D2R2M0_PIRSD;tr|A0A0M2U1I1|A0A0M2U1I1_9FIRM	description1:Uncharacterized protein OS=Pirellula staleyi (strain ATCC 27377 / DSM 6068 / ICPB 4128) GN=Psta_2188 PE=4 SV=1//description2:Uncharacterized protein OS=Clostridiales bacterium PH28_bin88 GN=SY88_15260 PE=4 SV=1	6.45e-126	GO:0016491;GO:0055114	NA	PF09861
SymbC1.scaffold1.913	tr|A0A0S7YMR8|A0A0S7YMR8_9BACT;tr|A0A1E7FWN3|A0A1E7FWN3_9STRA	description1:Uncharacterized protein OS=Planctomycetes bacterium DG_20 GN=AMS14_02575 PE=4 SV=1//description2:Uncharacterized protein OS=Fragilariopsis cylindrus CCMP1102 GN=FRACYDRAFT_232692 PE=4 SV=1	1.41e-50	GO:0016020;GO:0016021	NA	PF03629;PF07691
SymbC1.scaffold1.918	sp|Q7UM99|CH601_RHOBA	60 kDa chaperonin 1 OS=Rhodopirellula baltica (strain DSM 10527 / NCIMB 13988 / SH1) GN=groL1 PE=3 SV=2	0	GO:0006458;GO:0061077;GO:0000166;GO:0044183;GO:0051082;GO:1990220;GO:0005524;GO:0005737;GO:0042026	K04077	PF00118;PF00226;PF01025;PF00684;PF00166;PF01556
SymbC1.scaffold1.922	sp|Q7UEY5|IF1_RHOBA	Translation initiation factor IF-1 OS=Rhodopirellula baltica (strain DSM 10527 / NCIMB 13988 / SH1) GN=infA PE=3 SV=1	1.9e-40	GO:0006413;GO:0019843;GO:0043022;GO:0003743;GO:0005829;GO:0006412;GO:0005737;GO:0003723	K02518	PF01176
SymbC1.scaffold1.924	sp|P14000|ARS_HEMPU	Arylsulfatase OS=Hemicentrotus pulcherrimus PE=1 SV=1	2.9e-40	GO:0008484;GO:0016787;GO:0005576;GO:0046872;GO:0004065;GO:0005578;GO:0005737;GO:0003824;GO:0008152	NA	PF14707;PF00884;PF12710
SymbC1.scaffold1.927	sp|Q9AQS0|XANLY_BACGL	Xanthan lyase OS=Bacillus sp. (strain GL1) GN=xly PE=1 SV=1	1.61e-14	GO:0005976;GO:0005975;GO:0030246;GO:0047492;GO:0005576;GO:0016829;GO:0005509;GO:0046872;GO:0003824;GO:0005615;GO:0005537	NA	PF07635;PF07587;PF07583;PF07394
SymbC1.scaffold1.929	tr|A0A1G2ZR16|A0A1G2ZR16_9BACT;tr|A0A0S8KPW6|A0A0S8KPW6_9BACT	description1:Uncharacterized protein OS=Planctomycetes bacterium RBG_13_63_9 GN=A2V70_01540 PE=4 SV=1//description2:Uncharacterized protein OS=Phycisphaerae bacterium SM1_79 GN=AMJ75_05430 PE=4 SV=1	9.19e-111	GO:0016021;GO:0016020	NA	PF06439
SymbC1.scaffold1.931	sp|Q51366|GM4D_PSEAE	GDP-mannose 4,6-dehydratase OS=Pseudomonas aeruginosa (strain ATCC 15692 / DSM 22644 / CIP 104116 / JCM 14847 / LMG 12228 / 1C / PRS 101 / PAO1) GN=gmd PE=1 SV=2	2.15e-128	GO:0019673;GO:0019306;GO:0009103;GO:0016829;GO:0009243;GO:0008446	K01711	PF00291;PF16363
SymbC1.scaffold1.934	sp|Q8DJK9|MSRB_THEEB	Peptide methionine sulfoxide reductase MsrB OS=Thermosynechococcus elongatus (strain BP-1) GN=msrB PE=3 SV=1	2.01e-50	GO:0006979;GO:0055114;GO:0016491;GO:0033743;GO:0046872;GO:0016671;GO:0030091	K07305	PF01641
SymbC1.scaffold1.936	sp|O27190|PPSA_METTH	Probable phosphoenolpyruvate synthase OS=Methanothermobacter thermautotrophicus (strain ATCC 29096 / DSM 1053 / JCM 10044 / NBRC 100330 / Delta H) GN=ppsA PE=3 SV=1	6.51e-51	GO:0016772;GO:0016740;GO:0006094;GO:0000166;GO:0016301;GO:0006090;GO:0016310;GO:0003824;GO:0008986;GO:0046872;GO:0005524	K01007	PF00501;PF01326;PF01040
SymbC1.scaffold1.937	sp|Q9V1R3|HMDH_PYRAB	3-hydroxy-3-methylglutaryl-coenzyme A reductase OS=Pyrococcus abyssi (strain GE5 / Orsay) GN=hmgA PE=3 SV=2	7.11e-94	GO:0050661;GO:0055114;GO:0016021;GO:0015936;GO:0016616;GO:0016491;GO:0008299;GO:0004420;GO:0050662	K00021	PF00067;PF00368
SymbC1.scaffold1.938	sp|P0A4L2|THIO1_NOSSO	Thioredoxin 1 OS=Nostoc sp. (strain ATCC 29151 / PCC 7119) GN=trxA PE=1 SV=2	1.25e-40	GO:0045454;GO:0055114;GO:0015035;GO:0005623;GO:0006662	NA	PF00085
SymbC1.scaffold1.94	tr|D2QWM9|D2QWM9_PIRSD	Abortive infection protein OS=Pirellula staleyi (strain ATCC 27377 / DSM 6068 / ICPB 4128) GN=Psta_3168 PE=4 SV=1	3.49e-15	GO:0016021;GO:0016020	NA	PF02517
SymbC1.scaffold1.947	sp|C5P7A7|MEP10_COCP7	Extracellular metalloproteinase 10 OS=Coccidioides posadasii (strain C735) GN=MEP10 PE=3 SV=1	3.44e-92	GO:0008237;GO:0016787;GO:0006508;GO:0004222;GO:0005576;GO:0046872;GO:0008270;GO:0008233;GO:0005615	K01417	PF00082;PF07631;PF07586;PF07635;PF07627;PF04151;PF07626;PF07504;PF02128;PF07637
SymbC1.scaffold1.948	tr|A0A1P8WNT7|A0A1P8WNT7_9PLAN	Planctomycete cytochrome C OS=Fuerstia marisgermanicae GN=Fuma_05383 PE=4 SV=1	0	GO:0009055;GO:0020037	NA	PF07635;PF07587;PF07583;PF07394
SymbC1.scaffold1.950	sp|P51691|ARS_PSEAE	Arylsulfatase OS=Pseudomonas aeruginosa (strain ATCC 15692 / DSM 22644 / CIP 104116 / JCM 14847 / LMG 12228 / 1C / PRS 101 / PAO1) GN=atsA PE=1 SV=3	4.05e-73	GO:0005737;GO:0003824;GO:0008152;GO:0008081;GO:0046872;GO:0004065;GO:0008484;GO:0016787	K01130	PF12034;PF08281;PF12450;PF00092;PF00884;PF04542
SymbC1.scaffold1.956	tr|A0A1P8WIM6|A0A1P8WIM6_9PLAN;tr|A3ZPQ0|A3ZPQ0_9PLAN	description1:Uncharacterized protein OS=Fuerstia marisgermanicae GN=Fuma_03538 PE=4 SV=1//description2:Uncharacterized protein OS=Blastopirellula marina DSM 3645 GN=DSM3645_29142 PE=4 SV=1	0	GO:0009055;GO:0020037	NA	PF13180;PF07627;PF13899;PF07624;PF07635;PF07586;PF07631
SymbC1.scaffold1.957	sp|P54302|LUXQ_VIBHA	Autoinducer 2 sensor kinase/phosphatase LuxQ OS=Vibrio harveyi GN=luxQ PE=1 SV=1	2.13e-57	GO:0023014;GO:0016020;GO:0016787;GO:0000155;GO:0005622;GO:0016301;GO:0018106;GO:0007165;GO:0016021;GO:0004721;GO:0000160;GO:0016772;GO:0006470;GO:0016740;GO:0000166;GO:0005515;GO:0016791;GO:0004673;GO:0005886;GO:0016310;GO:0005524;GO:0016311	NA	PF03924;PF00512;PF02518;PF00072
SymbC1.scaffold1.96	sp|Q06065|ATOC_ECOLI	Acetoacetate metabolism regulatory protein AtoC OS=Escherichia coli (strain K12) GN=atoC PE=3 SV=2	8.15e-83	GO:0006355;GO:0005524;GO:0045893;GO:0005737;GO:0043086;GO:0003677;GO:0010967;GO:0008134;GO:0043565;GO:0006351;GO:0000166;GO:0008073;GO:0000160;GO:0003700	K07714	PF13646;PF02954;PF00158
SymbC1.scaffold1.960	tr|M5S495|M5S495_9PLAN	von Willebrand factor type A (Fragment) OS=Rhodopirellula maiorica SM1 GN=RMSM_00601 PE=4 SV=1	8.2e-59	GO:0016020;GO:0016021	NA	PF13400;PF07811;PF00092
SymbC1.scaffold1.962	sp|O27492|ILVH_METTH	Probable acetolactate synthase small subunit OS=Methanothermobacter thermautotrophicus (strain ATCC 29096 / DSM 1053 / JCM 10044 / NBRC 100330 / Delta H) GN=ilvH PE=3 SV=1	1.81e-52	GO:0016740;GO:0008652;GO:0009099;GO:0003984;GO:0009097;GO:0009082	K01653	PF10369;PF01842
SymbC1.scaffold1.965	tr|D2R9H6|D2R9H6_PIRSD	Uncharacterized protein OS=Pirellula staleyi (strain ATCC 27377 / DSM 6068 / ICPB 4128) GN=Psta_3062 PE=4 SV=1	6.47e-93	GO:0020037;GO:0009055	NA	PF07635;PF07624;PF07586;PF07627
SymbC1.scaffold1.966	sp|P51691|ARS_PSEAE	Arylsulfatase OS=Pseudomonas aeruginosa (strain ATCC 15692 / DSM 22644 / CIP 104116 / JCM 14847 / LMG 12228 / 1C / PRS 101 / PAO1) GN=atsA PE=1 SV=3	3.32e-36	GO:0004065;GO:0046872;GO:0008081;GO:0008152;GO:0003824;GO:0005737;GO:0016787;GO:0008484	K01130	PF00884;PF08450
SymbC1.scaffold1.97	sp|Q7UK64|ARLY_RHOBA	Argininosuccinate lyase OS=Rhodopirellula baltica (strain DSM 10527 / NCIMB 13988 / SH1) GN=argH PE=3 SV=2	0	GO:0042450;GO:0003824;GO:0005737;GO:0016829;GO:0004056;GO:0008652;GO:0006526	K01755	PF00206;PF14698
SymbC1.scaffold1.971	sp|Q06555|AEPA_PECCC	Exoenzymes regulatory protein AepA OS=Pectobacterium carotovorum subsp. carotovorum GN=aepA PE=3 SV=1	9.58e-41	GO:0016810	NA	PF01545;PF13588;PF02275;PF07969;PF02384;PF00665
SymbC1.scaffold1.974	sp|Q8K2I3|FMO2_MOUSE	Dimethylaniline monooxygenase [N-oxide-forming] 2 OS=Mus musculus GN=Fmo2 PE=1 SV=3	1.77e-19	GO:0009404;GO:0017144;GO:0055114;GO:0005783;GO:0016020;GO:0004499;GO:0050661;GO:0072592;GO:0050660;GO:0006739;GO:0016021;GO:0005789;GO:0031090;GO:0043231;GO:0004497;GO:0006082;GO:0070995;GO:0006805;GO:0016491	K00485	PF08541;PF00743
SymbC1.scaffold1.975	sp|P31586|GSPG_PECCC	Type II secretion system protein G OS=Pectobacterium carotovorum subsp. carotovorum GN=outG PE=3 SV=1	2.56e-07	GO:0015627;GO:0006810;GO:0015628;GO:0008565;GO:0015031	NA	PF07596;PF07963
SymbC1.scaffold1.981	sp|Q3B3H7|PSTB_CHLL7	Phosphate import ATP-binding protein PstB OS=Chlorobium luteolum (strain DSM 273 / 2530) GN=pstB PE=3 SV=1	7.22e-113	GO:0099133;GO:0016787;GO:0000166;GO:0006810;GO:0035435;GO:0016020;GO:0005315;GO:0015415;GO:0006817;GO:0005524;GO:0016887;GO:0005886	K02036	PF12849;PF00005;PF00528
SymbC1.scaffold1.982	sp|P94954|MCH_METKA	Methenyltetrahydromethanopterin cyclohydrolase OS=Methanopyrus kandleri (strain AV19 / DSM 6324 / JCM 9639 / NBRC 100938) GN=mch PE=1 SV=4	6.62e-90	GO:0016787;GO:0019386;GO:0005737;GO:0015948;GO:0006730;GO:0018759	K01499	PF02289
SymbC1.scaffold1.984	sp|Q8WNQ7|GALNS_PIG	N-acetylgalactosamine-6-sulfatase OS=Sus scrofa GN=GALNS PE=2 SV=1	6.41e-55	GO:0003824;GO:0005764;GO:0008152;GO:0008484;GO:0016787;GO:0043890;GO:0046872	K01132	PF13419;PF00884
SymbC1.scaffold1.989	tr|A6C5W8|A6C5W8_9PLAN;tr|A0A1N6J6Y6|A0A1N6J6Y6_9BACT	description1:Uncharacterized protein OS=Gimesia maris DSM 8797 GN=PM8797T_16183 PE=4 SV=1//description2:Planctomycete cytochrome C OS=Singulisphaera sp. GP187 GN=SAMN05444166_4388 PE=4 SV=1	0	GO:0020037;GO:0009055	NA	PF07394;PF07627;PF07631;PF07586;PF07635;PF07587;PF07624;PF06283;PF07637;PF07583;PF07626
SymbC1.scaffold1.99	sp|Q8KAR6|GLGE_CHLTE	Alpha-1,4-glucan:maltose-1-phosphate maltosyltransferase OS=Chlorobium tepidum (strain ATCC 49652 / DSM 12025 / NBRC 103806 / TLS) GN=glgE PE=3 SV=1	0	GO:0003824;GO:0004553;GO:0016757;GO:0016740;GO:0005975	K16147	PF00128;PF11896
SymbC1.scaffold1.992	sp|Q58577|Y1178_METJA	Uncharacterized glycosyltransferase MJ1178 OS=Methanocaldococcus jannaschii (strain ATCC 43067 / DSM 2661 / JAL-1 / JCM 10045 / NBRC 100440) GN=MJ1178 PE=3 SV=1	5.69e-14	GO:0016740;GO:0016757	NA	PF13439;PF13692
SymbC1.scaffold1.993	sp|O31605|PEPF_BACSU	Oligoendopeptidase F homolog OS=Bacillus subtilis (strain 168) GN=yjbG PE=3 SV=2	5.29e-174	GO:0006508;GO:0004222;GO:0008237;GO:0016787;GO:0008233;GO:0006465;GO:0046872;GO:0005829	K08602	PF01432;PF08439
SymbC1.scaffold1.996	tr|A0A1G3A765|A0A1G3A765_9BACT;tr|M2AWK4|M2AWK4_9PLAN	description1:Uncharacterized protein OS=Planctomycetes bacterium RBG_16_64_12 GN=A2V98_07140 PE=4 SV=1//description2:Protein containing DUF1570 OS=Rhodopirellula europaea 6C GN=RE6C_05320 PE=4 SV=1	2.12e-87	GO:0003700;GO:0006351;GO:0006355;GO:0003677	NA	PF00583;PF07607
SymbC1.scaffold1.998	tr|A3ZTY0|A3ZTY0_9PLAN;tr|D2R8B7|D2R8B7_PIRSD	description1:Uncharacterized protein OS=Blastopirellula marina DSM 3645 GN=DSM3645_05430 PE=4 SV=1//description2:Uncharacterized protein OS=Pirellula staleyi (strain ATCC 27377 / DSM 6068 / ICPB 4128) GN=Psta_1051 PE=4 SV=1	4.04e-130	GO:0016021;GO:0016020	NA	PF03641
SymbC1.scaffold1.999	sp|P24327|PRSA_BACSU	Foldase protein PrsA OS=Bacillus subtilis (strain 168) GN=prsA PE=1 SV=1	4.16e-12	GO:0016853;GO:0003755;GO:0015031;GO:0016020;GO:0006457;GO:0005886;GO:0000413	K07533	PF00639
SymbC1.scaffold100.11	tr|A0A1Q9F412|A0A1Q9F412_SYMMI;tr|A0A1Q9CF98|A0A1Q9CF98_SYMMI	description1:Uncharacterized protein OS=Symbiodinium microadriaticum GN=AK812_SmicGene1528 PE=4 SV=1//description2:Calmodulin OS=Symbiodinium microadriaticum GN=Calmodulin PE=4 SV=1	3.43e-17	GO:0005509;GO:0016021;GO:0016020	NA	NA
SymbC1.scaffold100.13	tr|A8I1R0|A8I1R0_HETTR	Putative uncharacterized protein OS=Heterocapsa triquetra PE=2 SV=1	4.61e-30	GO:0003676	NA	NA
SymbC1.scaffold100.14	tr|A8I1R0|A8I1R0_HETTR	Putative uncharacterized protein OS=Heterocapsa triquetra PE=2 SV=1	4.61e-30	GO:0003676	NA	NA
SymbC1.scaffold100.15	sp|Q9ST43|PH1_ARATH	Pleckstrin homology domain-containing protein 1 OS=Arabidopsis thaliana GN=PH1 PE=2 SV=2	1.29e-15	GO:0008289;GO:0005737;GO:0032266	NA	PF00169
SymbC1.scaffold100.17	tr|A0A1Q9DQM8|A0A1Q9DQM8_SYMMI	Putative RNA pseudouridine synthase YlyB OS=Symbiodinium microadriaticum GN=ylyB PE=4 SV=1	7.32e-09	GO:0009982;GO:0009451;GO:0003723;GO:0001522	NA	NA
SymbC1.scaffold100.18	tr|A0A1Q9DBL9|A0A1Q9DBL9_SYMMI;tr|A0A1Q9F7B1|A0A1Q9F7B1_SYMMI	description1:Uncharacterized protein OS=Symbiodinium microadriaticum GN=AK812_SmicGene25576 PE=4 SV=1//description2:Nephrocystin-3 OS=Symbiodinium microadriaticum GN=NPHP3 PE=4 SV=1	3.71e-38	GO:0003777;GO:0005871	NA	PF13360
SymbC1.scaffold100.19	tr|A0A1Q9DQM3|A0A1Q9DQM3_SYMMI	Uncharacterized protein OS=Symbiodinium microadriaticum GN=AK812_SmicGene20166 PE=4 SV=1	3.91e-69	GO:0006508;GO:0016020;GO:0005576;GO:0016021	NA	NA
SymbC1.scaffold100.20	sp|A7MB73|GT253_BOVIN	Probable inactive glycosyltransferase 25 family member 3 OS=Bos taurus GN=CERCAM PE=2 SV=1	4.62e-07	GO:0005788;GO:0005783;GO:0007155	NA	PF01755
SymbC1.scaffold100.21	sp|A1A4L5|ALKB8_BOVIN	Alkylated DNA repair protein alkB homolog 8 OS=Bos taurus GN=ALKBH8 PE=2 SV=1	6.03e-40	GO:0000049;GO:0055114;GO:0005654;GO:0003676;GO:0002098;GO:0030488;GO:0005506;GO:0032259;GO:0016604;GO:0008152;GO:0003824;GO:0003723;GO:0005737;GO:0008168;GO:0046872;GO:0008198;GO:0016740;GO:0016491;GO:0008270;GO:0006974;GO:0016300;GO:0005634;GO:0005829;GO:0016706	K10770	PF13532
SymbC1.scaffold100.22	sp|P56699|CAC1E_DIPOM	Probable voltage-dependent R-type calcium channel subunit alpha-1E OS=Diplobatis ommata PE=2 SV=1	9.23e-07	GO:0005891;GO:0016021;GO:0046872;GO:0005509;GO:0034765;GO:0070588;GO:0006816;GO:0005245;GO:0005262;GO:0055085;GO:0005216;GO:0005244;GO:0006810;GO:0006811;GO:0016020	NA	PF00520
SymbC1.scaffold100.23	tr|A0A1Q9CT39|A0A1Q9CT39_SYMMI	Uncharacterized protein OS=Symbiodinium microadriaticum GN=AK812_SmicGene32864 PE=4 SV=1	1.16e-10	GO:0016021;GO:0008324;GO:0098655;GO:0016020;GO:0055085;GO:0006812	NA	NA
SymbC1.scaffold100.3	tr|A0A1Q9CMH1|A0A1Q9CMH1_SYMMI	Gamma-tubulin complex component 4-like OS=Symbiodinium microadriaticum GN=85P PE=4 SV=1	8.78e-13	GO:0007020;GO:0016020;GO:0043015;GO:0000922;GO:0005815;GO:0016021;GO:0000226	NA	NA
SymbC1.scaffold100.4	sp|Q99MB4|CBWD1_RAT	COBW domain-containing protein 1 OS=Rattus norvegicus GN=Cbwd1 PE=2 SV=2	1.72e-67	GO:0000166;GO:0005524	NA	PF02492;PF07683
SymbC1.scaffold100.5	tr|A0A1Q9C309|A0A1Q9C309_SYMMI	Polycystin-2 OS=Symbiodinium microadriaticum GN=pkd2 PE=4 SV=1	4.84e-79	GO:0016020;GO:0016021	NA	NA
SymbC1.scaffold100.6	tr|A0A1Q9D3S5|A0A1Q9D3S5_SYMMI	Uncharacterized protein OS=Symbiodinium microadriaticum GN=AK812_SmicGene28648 PE=4 SV=1	2.61e-53	GO:0008270;GO:0003676	NA	NA
SymbC1.scaffold100.9	sp|Q8BJU0|SGTA_MOUSE	Small glutamine-rich tetratricopeptide repeat-containing protein alpha OS=Mus musculus GN=Sgta PE=1 SV=2	3.51e-17	GO:0043621;GO:0016020;GO:0030433;GO:0046982;GO:0042803;GO:1904288;GO:0005634;GO:0005737;GO:1903071;GO:2000059;GO:0005829;GO:1903070	K16365	PF00254;PF13432
SymbC1.scaffold1000.1	sp|Q9SIC9|PP178_ARATH	Pentatricopeptide repeat-containing protein At2g31400, chloroplastic OS=Arabidopsis thaliana GN=At2g31400 PE=2 SV=1	1.57e-26	GO:0009507;GO:0004519;GO:0010019;GO:0009536;GO:0090305;GO:0031930;GO:0003723;GO:0003677;GO:0009451	NA	PF13041;PF01535
SymbC1.scaffold1000.2	sp|Q9SIC9|PP178_ARATH	Pentatricopeptide repeat-containing protein At2g31400, chloroplastic OS=Arabidopsis thaliana GN=At2g31400 PE=2 SV=1	1.21e-15	GO:0031930;GO:0090305;GO:0003677;GO:0009451;GO:0003723;GO:0010019;GO:0004519;GO:0009507;GO:0009536	NA	NA
SymbC1.scaffold1000.3	sp|Q9SNB7|PP264_ARATH	Pentatricopeptide repeat-containing protein At3g46610 OS=Arabidopsis thaliana GN=At3g46610 PE=2 SV=1	4.14e-06	GO:0003674;GO:0043231;GO:0004519;GO:0090305;GO:0009451;GO:0003723	NA	NA
SymbC1.scaffold1000.4	sp|Q9SIC9|PP178_ARATH	Pentatricopeptide repeat-containing protein At2g31400, chloroplastic OS=Arabidopsis thaliana GN=At2g31400 PE=2 SV=1	3.2e-11	GO:0009536;GO:0009507;GO:0010019;GO:0004519;GO:0003677;GO:0009451;GO:0003723;GO:0031930;GO:0090305	NA	NA
SymbC1.scaffold1000.5	sp|P35523|CLCN1_HUMAN	Chloride channel protein 1 OS=Homo sapiens GN=CLCN1 PE=1 SV=3	1.58e-31	GO:1903959;GO:0034765;GO:0019227;GO:0034707;GO:0034220;GO:0005886;GO:0042383;GO:0055085;GO:1902476;GO:0006936;GO:0005515;GO:0005244;GO:0005887;GO:0016021;GO:0005247;GO:0042803;GO:0006821;GO:0005254;GO:0005216;GO:0016020;GO:0006811;GO:0006810	K05010	PF00654
SymbC1.scaffold1000.6	tr|A0A1Q9CRP5|A0A1Q9CRP5_SYMMI	Uncharacterized protein OS=Symbiodinium microadriaticum GN=AK812_SmicGene33408 PE=4 SV=1	1.16e-19	NA	NA	NA
SymbC1.scaffold1000.7	sp|Q0WLC6|PP349_ARATH	Pentatricopeptide repeat-containing protein MRL1, chloroplastic OS=Arabidopsis thaliana GN=MRL1 PE=1 SV=2	5.09e-09	GO:0048255;GO:0009507;GO:0090305;GO:0004519;GO:0009451;GO:0003723;GO:0009536	NA	NA
SymbC1.scaffold10004.1	tr|A0A1Q9CDD2|A0A1Q9CDD2_SYMMI	Uncharacterized protein OS=Symbiodinium microadriaticum GN=AK812_SmicGene38586 PE=4 SV=1	3.24e-40	GO:0016020;GO:0016021	NA	NA
SymbC1.scaffold10004.2	tr|A0A1Q9DJY9|A0A1Q9DJY9_SYMMI	Coiled-coil domain-containing protein 19, mitochondrial OS=Symbiodinium microadriaticum GN=CCDC19 PE=4 SV=1	7.73e-17	GO:0016021;GO:0016020	NA	NA
SymbC1.scaffold10004.3	tr|A0A1Q9DJX0|A0A1Q9DJX0_SYMMI	Uncharacterized protein OS=Symbiodinium microadriaticum GN=AK812_SmicGene22405 PE=4 SV=1	1.82e-19	GO:0016020;GO:0016021	NA	NA
SymbC1.scaffold10006.1	tr|A0A1Q9DHT1|A0A1Q9DHT1_SYMMI	Serine/threonine-protein phosphatase OS=Symbiodinium microadriaticum GN=PP5 PE=3 SV=1	2.42e-68	GO:0004721;GO:0016787;GO:0006470	NA	NA
SymbC1.scaffold10006.2	sp|P93043|VPS41_ARATH	Vacuolar protein sorting-associated protein 41 homolog OS=Arabidopsis thaliana GN=VPS41 PE=3 SV=3	6.43e-22	GO:0035542;GO:0009630;GO:0006886;GO:0046907;GO:0051020;GO:0006810;GO:0005770;GO:0030897;GO:0015031;GO:0006623;GO:0042144;GO:0016192;GO:0033263	K20184	NA
SymbC1.scaffold1001.1	sp|P07519|CBP1_HORVU	Serine carboxypeptidase 1 OS=Hordeum vulgare GN=CBP1 PE=1 SV=4	9.23e-46	GO:0006508;GO:0004180;GO:0016787;GO:0005576;GO:0008233;GO:0004185	NA	PF00450
SymbC1.scaffold10015.1	tr|A0A1Q9D4H1|A0A1Q9D4H1_SYMMI	30S ribosomal protein S6 OS=Symbiodinium microadriaticum GN=rpsF PE=4 SV=1	1.64e-07	GO:0005840	NA	NA
SymbC1.scaffold10015.3	tr|A0A1Q9E3Y9|A0A1Q9E3Y9_SYMMI	Nipped-B-like protein B OS=Symbiodinium microadriaticum GN=nipblb PE=4 SV=1	4.26e-10	NA	NA	NA
SymbC1.scaffold10018.1	tr|A0A1Q9DTJ4|A0A1Q9DTJ4_SYMMI	Uncharacterized protein OS=Symbiodinium microadriaticum GN=AK812_SmicGene19049 PE=4 SV=1	1.47e-146	GO:0015074;GO:0006310;GO:0003677	NA	NA
SymbC1.scaffold1002.1	tr|A0A1Q9BSE3|A0A1Q9BSE3_SYMMI;tr|A0A1Q9E6H5|A0A1Q9E6H5_SYMMI	description1:Uncharacterized protein (Fragment) OS=Symbiodinium microadriaticum GN=AK812_SmicGene47173 PE=4 SV=1//description2:Cytosine-specific methyltransferase NlaX OS=Symbiodinium microadriaticum GN=nlaXM PE=3 SV=1	8.79e-24	GO:0032259;GO:0016740;GO:0008168	NA	NA
SymbC1.scaffold1002.10	tr|A0A1Q9CRR0|A0A1Q9CRR0_SYMMI	Uncharacterized protein OS=Symbiodinium microadriaticum GN=AK812_SmicGene33372 PE=4 SV=1	1.06e-32	GO:0016020;GO:0016021	NA	NA
SymbC1.scaffold1002.11	sp|Q90ZY4|SBK1_DANRE	Serine/threonine-protein kinase SBK1 OS=Danio rerio GN=sbk1 PE=1 SV=1	2.15e-15	GO:0016301;GO:0005737;GO:0004674;GO:0016310;GO:0005524;GO:0018107;GO:0018105;GO:0004672;GO:0016740;GO:0000166;GO:0006468	K08858	PF00668;PF00069
SymbC1.scaffold1002.14	sp|Q9ULJ7|ANR50_HUMAN	Ankyrin repeat domain-containing protein 50 OS=Homo sapiens GN=ANKRD50 PE=1 SV=4	2.26e-14	GO:0006810;GO:0015031;GO:0005768;GO:0005515;GO:1990126	NA	PF12796
SymbC1.scaffold1002.3	tr|A0A1Q9DA98|A0A1Q9DA98_SYMMI;tr|A0A1Q9E6H5|A0A1Q9E6H5_SYMMI	description1:Uncharacterized protein OS=Symbiodinium microadriaticum GN=AK812_SmicGene26197 PE=4 SV=1//description2:Cytosine-specific methyltransferase NlaX OS=Symbiodinium microadriaticum GN=nlaXM PE=3 SV=1	1.82e-08	GO:0032259;GO:0016740;GO:0008168	NA	NA
SymbC1.scaffold1002.4	sp|Q02595|KPK2_PLAFK	Probable serine/threonine-protein kinase 2 OS=Plasmodium falciparum (isolate K1 / Thailand) GN=PK2 PE=2 SV=1	4.91e-16	GO:0004672;GO:0016020;GO:0016740;GO:0000166;GO:0006468;GO:0004674;GO:0016310;GO:0016301;GO:0005524	NA	PF00069
SymbC1.scaffold1002.5	tr|A0A1Q9C0U3|A0A1Q9C0U3_SYMMI	Uncharacterized protein OS=Symbiodinium microadriaticum GN=AK812_SmicGene43507 PE=4 SV=1	0	GO:0016021;GO:0016020	NA	PF03619
SymbC1.scaffold1002.7	sp|Q9JJF3|RIOX1_MOUSE	Ribosomal oxygenase 1 OS=Mus musculus GN=Riox1 PE=1 SV=2	2.14e-77	GO:0006338;GO:0006355;GO:0046872;GO:0005654;GO:0042254;GO:0006351;GO:0005506;GO:0034720;GO:0055114;GO:0016706;GO:0016569;GO:0045668;GO:0051213;GO:0032453;GO:0016491;GO:0051864;GO:0005634;GO:0070544;GO:0005730;GO:0005515;GO:0030961;GO:0045892	K16914	PF08007
SymbC1.scaffold1002.8	tr|A0A1Q9DSY4|A0A1Q9DSY4_SYMMI	Uncharacterized protein OS=Symbiodinium microadriaticum GN=AK812_SmicGene19278 PE=4 SV=1	2.47e-07	GO:0004190;GO:0006508;GO:0008270;GO:0003676	NA	NA
SymbC1.scaffold1002.9	tr|A0A0E9MH81|A0A0E9MH81_9PROT;tr|K6ZQE6|K6ZQE6_9ALTE	description1:Uncharacterized protein OS=Sulfuricella sp. T08 GN=SCT_2605 PE=4 SV=1//description2:Uncharacterized protein OS=Paraglaciecola psychrophila 170 GN=C427_3399 PE=4 SV=1	1.18e-143	GO:0016020;GO:0016021	NA	PF02696;PF00085
SymbC1.scaffold10022.1	tr|C5LMX5|C5LMX5_PERM5	Putative uncharacterized protein OS=Perkinsus marinus (strain ATCC 50983 / TXsc) GN=Pmar_PMAR027801 PE=4 SV=1	1.12e-89	GO:0016491;GO:0055114;GO:0031418;GO:0016705;GO:0005506	NA	PF13640
SymbC1.scaffold10023.1	sp|O06431|DNAJ_NITEU	Chaperone protein DnaJ OS=Nitrosomonas europaea (strain ATCC 19718 / CIP 103999 / KCTC 2705 / NBRC 14298) GN=dnaJ PE=3 SV=2	4.27e-07	GO:0009408;GO:0051082;GO:0046872;GO:0005524;GO:0006260;GO:0006457;GO:0005737;GO:0031072	K03686	PF00226
SymbC1.scaffold10023.2	tr|A0A1Q9F652|A0A1Q9F652_SYMMI	Copia protein OS=Symbiodinium microadriaticum GN=GIP PE=4 SV=1	1.52e-32	GO:0015074;GO:0003676;GO:0046872;GO:0008270	NA	PF00665
SymbC1.scaffold10024.3	tr|A0A1Q9CDY7|A0A1Q9CDY7_SYMMI	Uncharacterized protein OS=Symbiodinium microadriaticum GN=AK812_SmicGene38326 PE=4 SV=1	2.76e-104	GO:0003676	NA	NA
SymbC1.scaffold10028.1	tr|A0A1E7EPK4|A0A1E7EPK4_9STRA	Uncharacterized protein OS=Fragilariopsis cylindrus CCMP1102 GN=FRACYDRAFT_250810 PE=4 SV=1	1.16e-16	GO:0016021;GO:0016020	NA	NA
SymbC1.scaffold1003.1	sp|Q9H2K2|TNKS2_HUMAN	Tankyrase-2 OS=Homo sapiens GN=TNKS2 PE=1 SV=1	1.43e-15	GO:0035264;GO:0048471;GO:0016757;GO:0000784;GO:0000781;GO:0016740;GO:0005515;GO:0005794;GO:0000139;GO:0070198;GO:0005634;GO:0000209;GO:0070213;GO:0005829;GO:0016579;GO:0040014;GO:0005694;GO:0016020;GO:0006471;GO:0032212;GO:0003950;GO:0000242;GO:0005635;GO:0090263;GO:0005737;GO:1904355;GO:0046872;GO:1904357;GO:0016055;GO:0019899	K10799	PF02825;PF00644
SymbC1.scaffold1003.10	sp|O75355|ENTP3_HUMAN	Ectonucleoside triphosphate diphosphohydrolase 3 OS=Homo sapiens GN=ENTPD3 PE=1 SV=2	1.27e-40	GO:0016020;GO:0017111;GO:0034656;GO:0005515;GO:0000166;GO:0016787;GO:0009143;GO:0102490;GO:0009134;GO:0005886;GO:0017110;GO:0016021;GO:0005524	K01510	PF01150
SymbC1.scaffold1003.11	sp|Q9M1H3|AB4F_ARATH	ABC transporter F family member 4 OS=Arabidopsis thaliana GN=ABCF4 PE=2 SV=1	9.83e-94	GO:0006810;GO:0005215;GO:0016887;GO:0000166;GO:0005524	K06184	PF00005
SymbC1.scaffold1003.4	sp|Q5UNW1|YR707_MIMIV	Uncharacterized protein R707 OS=Acanthamoeba polyphaga mimivirus GN=MIMI_R707 PE=4 SV=1	1.98e-19	GO:0016757;GO:0016020;GO:0016021	NA	NA
SymbC1.scaffold1003.5	sp|Q6ZY51|PWD_ARATH	Phosphoglucan, water dikinase, chloroplastic OS=Arabidopsis thaliana GN=GWD3 PE=1 SV=1	1.71e-110	GO:0003824;GO:0016301;GO:0046835;GO:0051752;GO:0046872;GO:0009507;GO:0005983;GO:0016310;GO:2001070;GO:0005524;GO:0046777;GO:0030246;GO:0005982;GO:0009536;GO:0000166;GO:0019200;GO:0016740;GO:0009570;GO:0005975	K15535	PF00128;PF01487;PF00686;PF07821;PF01326;PF01202
SymbC1.scaffold1003.6	sp|Q7RTR2|NLRC3_HUMAN	NLR family CARD domain-containing protein 3 OS=Homo sapiens GN=NLRC3 PE=1 SV=2	1.66e-09	GO:0005515;GO:1900226;GO:0003674;GO:0000166;GO:0005815;GO:0048471;GO:0036312;GO:0048147;GO:0005524;GO:0050680;GO:0005829;GO:0032715;GO:0032687;GO:0007249;GO:0032720;GO:1900016;GO:0014067;GO:0032688;GO:0050728;GO:0042110;GO:0045824;GO:0043124;GO:0032088;GO:1901223;GO:0005737	NA	NA
SymbC1.scaffold1003.8	tr|A0A1Q9CXE9|A0A1Q9CXE9_SYMMI	DNA polymerase delta catalytic subunit OS=Symbiodinium microadriaticum GN=POLD1 PE=3 SV=1	1.02e-18	GO:0005509;GO:0005524;GO:0003677;GO:0003855;GO:0003676;GO:0030246;GO:2001070;GO:0016301;GO:0008408;GO:0004556;GO:0016787;GO:0008146;GO:0000166;GO:0003887;GO:0016310;GO:0005975;GO:0090305;GO:0003824;GO:0071897	NA	NA
SymbC1.scaffold1003.9	tr|A0A1Q9CXE9|A0A1Q9CXE9_SYMMI	DNA polymerase delta catalytic subunit OS=Symbiodinium microadriaticum GN=POLD1 PE=3 SV=1	6.76e-56	GO:2001070;GO:0016301;GO:0003676;GO:0030246;GO:0016787;GO:0004556;GO:0008408;GO:0005509;GO:0005524;GO:0003855;GO:0003677;GO:0005975;GO:0016310;GO:0071897;GO:0090305;GO:0003824;GO:0003887;GO:0008146;GO:0000166	NA	PF00013
SymbC1.scaffold10030.1	tr|A0A1Q9E508|A0A1Q9E508_SYMMI;tr|A0A1Q9DUR2|A0A1Q9DUR2_SYMMI	description1:Vacuolar protein sorting-associated protein VTA1-like OS=Symbiodinium microadriaticum GN=vta1 PE=4 SV=1//description2:Uncharacterized protein OS=Symbiodinium microadriaticum GN=AK812_SmicGene18583 PE=4 SV=1	1.03e-18	GO:0016020;GO:0016021	NA	NA
SymbC1.scaffold10031.2	sp|Q67Z52|TBCB_ARATH	Tubulin-folding cofactor B OS=Arabidopsis thaliana GN=TFCB PE=1 SV=1	4.35e-42	GO:0051301;GO:0005737;GO:0005634;GO:0005829;GO:0009524;GO:0009793;GO:0005515	K17262	PF01302;PF14560
SymbC1.scaffold10031.3	tr|A0A1Q9ES34|A0A1Q9ES34_SYMMI	Uncharacterized protein OS=Symbiodinium microadriaticum GN=AK812_SmicGene6094 PE=4 SV=1	1.64e-113	GO:0016491;GO:0055114;GO:0031418;GO:0016705;GO:0016021;GO:0005506;GO:0016020	NA	PF13640
SymbC1.scaffold10032.1	tr|A0A1Q9CFT4|A0A1Q9CFT4_SYMMI	Uncharacterized protein OS=Symbiodinium microadriaticum GN=AK812_SmicGene37641 PE=4 SV=1	6.41e-139	GO:0015074;GO:0003677;GO:0006310	NA	NA
SymbC1.scaffold10034.2	tr|A0A1Q9DYQ1|A0A1Q9DYQ1_SYMMI;tr|A0A1Q9EB44|A0A1Q9EB44_SYMMI	description1:Uncharacterized protein OS=Symbiodinium microadriaticum GN=AK812_SmicGene17046 PE=4 SV=1//description2:Phosphoenolpyruvate carboxylase OS=Symbiodinium microadriaticum GN=AK812_SmicGene12293 PE=4 SV=1	2.7e-07	GO:0003824;GO:0006099;GO:0015977;GO:0008964	NA	NA
SymbC1.scaffold10035.1	sp|Q8H136|RH14_ARATH	DEAD-box ATP-dependent RNA helicase 14 OS=Arabidopsis thaliana GN=RH14 PE=1 SV=2	3.79e-112	GO:0000184;GO:0005634;GO:0004004;GO:0005524;GO:0006364;GO:0005515;GO:0005730;GO:0000166;GO:0004386;GO:0005737;GO:0003723;GO:0016887;GO:0010501;GO:0016787;GO:0003676;GO:0042254	K12823	PF00270;PF00271
SymbC1.scaffold10035.2	sp|O14018|SYSC_SCHPO	Serine--tRNA ligase, cytoplasmic OS=Schizosaccharomyces pombe (strain 972 / ATCC 24843) GN=SPAC29A4.15 PE=3 SV=1	7.68e-155	GO:0000166;GO:0006434;GO:0006418;GO:0004828;GO:0002181;GO:0016874;GO:0004812;GO:0005829;GO:0005524;GO:0097056;GO:0006412;GO:0005737	K01875	PF02403;PF00587
SymbC1.scaffold10038.1	tr|A0A1Q9D5D3|A0A1Q9D5D3_SYMMI;tr|A0A0L0D787|A0A0L0D787_THETB	description1:Putative SWI/SNF-related matrix-associated actin-dependent regulator of chromatin subfamily A member 3-like 3 OS=Symbiodinium microadriaticum GN=AK812_SmicGene28080 PE=4 SV=1//description2:Chromatin remodeling complex subunit OS=Thecamonas trahens ATCC 50062 GN=AMSG_04190 PE=4 SV=1	1.65e-10	GO:0005524	NA	NA
SymbC1.scaffold1004.1	sp|P04146|COPIA_DROME	Copia protein OS=Drosophila melanogaster GN=GIP PE=1 SV=3	1.6e-16	GO:0004190;GO:0006508;GO:0003676;GO:0000166;GO:0016787;GO:0008233;GO:0008270;GO:0046872;GO:0015074;GO:0005524	NA	PF07727
SymbC1.scaffold1004.2	tr|A0A1Q9EMJ8|A0A1Q9EMJ8_SYMMI	Uncharacterized protein OS=Symbiodinium microadriaticum GN=AK812_SmicGene7836 PE=4 SV=1	1.57e-57	GO:0016020;GO:0003676;GO:0015074;GO:0046872;GO:0016021	NA	NA
SymbC1.scaffold1004.3	tr|A0A1Q9DKU8|A0A1Q9DKU8_SYMMI	Endoglucanase OS=Symbiodinium microadriaticum GN=eglS PE=3 SV=1	7.52e-58	GO:0004553;GO:0006412;GO:0005975;GO:0030245;GO:0005576;GO:0003735;GO:0030248;GO:0005840	NA	NA
SymbC1.scaffold10041.1	sp|Q55FV8|T144A_DICDI	Transmembrane protein 144 homolog A OS=Dictyostelium discoideum GN=tmem144A PE=3 SV=1	4.12e-10	GO:0003674;GO:0016021;GO:0015144;GO:0008150;GO:0016020;GO:0034219	NA	PF07857
SymbC1.scaffold10041.2	tr|A0A1Q9EN00|A0A1Q9EN00_SYMMI;tr|A0A1Q9E015|A0A1Q9E015_SYMMI	description1:Uncharacterized protein OS=Symbiodinium microadriaticum GN=AK812_SmicGene7646 PE=4 SV=1//description2:Chaperone protein ClpC1, chloroplastic OS=Symbiodinium microadriaticum GN=CLPC1 PE=4 SV=1	5.59e-38	GO:0005524	NA	NA
SymbC1.scaffold10041.3	sp|P81628|ERP29_CHICK	Endoplasmic reticulum resident protein 29 (Fragment) OS=Gallus gallus GN=ERP29 PE=1 SV=2	2.8e-19	GO:0005783;GO:0005788;GO:0006457;GO:0006886;GO:0009306	K09586	PF07749;PF07912
SymbC1.scaffold10042.4	sp|Q94KI8|TPC1_ARATH	Two pore calcium channel protein 1 OS=Arabidopsis thaliana GN=TPC1 PE=1 SV=1	1.29e-38	GO:0080141;GO:0005262;GO:0000325;GO:0070588;GO:0006816;GO:0016021;GO:0006810;GO:0016020;GO:0006811;GO:0010119;GO:0005773;GO:0005216;GO:0019722;GO:0005886;GO:0005245;GO:0086010;GO:0005794;GO:0005509;GO:0034765;GO:0005774;GO:0005244;GO:0009845;GO:0055085	K16900	PF00520
SymbC1.scaffold10043.1	sp|O24633|PSB2B_ARATH	Proteasome subunit beta type-2-B OS=Arabidopsis thaliana GN=PBD2 PE=1 SV=1	1.36e-53	GO:0006508;GO:0004298;GO:0016787;GO:0000502;GO:0019774;GO:0051603;GO:0008233;GO:0004175;GO:0005634;GO:0005737;GO:0005839	K02734	PF00227
SymbC1.scaffold10043.2	tr|G0GAD7|G0GAD7_SPITZ;tr|A0A086PBV6|A0A086PBV6_SPHHM	description1:Uncharacterized protein OS=Spirochaeta thermophila (strain ATCC 700085 / DSM 6578 / Z-1203) GN=Spith_1493 PE=4 SV=1//description2:Uncharacterized protein OS=Sphingobium herbicidovorans (strain ATCC 700291 / DSM 11019 / NBRC 16415 / MH) GN=BV98_001405 PE=4 SV=1	7.12e-27	GO:0008253;GO:0016311;GO:0009264	NA	NA
SymbC1.scaffold10043.3	tr|A0A1Q9CLR3|A0A1Q9CLR3_SYMMI	Uncharacterized protein OS=Symbiodinium microadriaticum GN=AK812_SmicGene35345 PE=4 SV=1	1.55e-13	NA	NA	NA
SymbC1.scaffold10043.5	tr|A0A1Q9DEA8|A0A1Q9DEA8_SYMMI	Malate dehydrogenase 1, mitochondrial OS=Symbiodinium microadriaticum GN=AK812_SmicGene24564 PE=4 SV=1	3.91e-06	GO:0005975;GO:0016616;GO:0030060;GO:0006099;GO:0016491;GO:0055114;GO:0003824	NA	NA
SymbC1.scaffold10044.1	tr|A0A1Q9CF87|A0A1Q9CF87_SYMMI	Mannose-specific lectin OS=Symbiodinium microadriaticum GN=dfa PE=4 SV=1	1.43e-77	GO:0009405;GO:0030246;GO:0090729	NA	PF01453
SymbC1.scaffold10044.2	tr|A0A1Q9CF87|A0A1Q9CF87_SYMMI	Mannose-specific lectin OS=Symbiodinium microadriaticum GN=dfa PE=4 SV=1	6.13e-08	GO:0009405;GO:0090729;GO:0030246	NA	NA
SymbC1.scaffold10049.1	tr|A0A1Q9DKC5|A0A1Q9DKC5_SYMMI	Uncharacterized protein OS=Symbiodinium microadriaticum GN=AK812_SmicGene22214 PE=4 SV=1	4.16e-49	NA	NA	NA
SymbC1.scaffold10049.2	tr|A0A1Q9DKC5|A0A1Q9DKC5_SYMMI	Uncharacterized protein OS=Symbiodinium microadriaticum GN=AK812_SmicGene22214 PE=4 SV=1	1.44e-42	NA	NA	NA
SymbC1.scaffold1005.1	sp|P10978|POLX_TOBAC	Retrovirus-related Pol polyprotein from transposon TNT 1-94 OS=Nicotiana tabacum PE=2 SV=1	3.64e-14	GO:0004518;GO:0008270;GO:0008233;GO:0016779;GO:0015074;GO:0090305;GO:0046872;GO:0004190;GO:0006278;GO:0016740;GO:0016787;GO:0003964;GO:0003676;GO:0006508;GO:0004519	NA	PF07727
SymbC1.scaffold10051.1	tr|A0A1Q9ERF5|A0A1Q9ERF5_SYMMI	Uncharacterized protein OS=Symbiodinium microadriaticum GN=AK812_SmicGene6311 PE=4 SV=1	2e-15	NA	NA	NA
SymbC1.scaffold10051.2	tr|A0A1Q9C0R7|A0A1Q9C0R7_SYMMI	Retrovirus-related Pol polyprotein from transposon TNT 1-94 OS=Symbiodinium microadriaticum GN=AK812_SmicGene43547 PE=4 SV=1	3.79e-126	GO:0003676;GO:0006508;GO:0004190;GO:0008270	NA	NA
SymbC1.scaffold10053.1	tr|A0A1Q9DHX6|A0A1Q9DHX6_SYMMI	Lon protease-like, mitochondrial OS=Symbiodinium microadriaticum GN=AK812_SmicGene23170 PE=4 SV=1	3.88e-45	GO:0008233;GO:0004252;GO:0016020;GO:0006508;GO:0004176;GO:0016021;GO:0005524;GO:0030163	NA	PF08757
SymbC1.scaffold10054.1	tr|A0A1Q9F0G7|A0A1Q9F0G7_SYMMI	Malate dehydrogenase 2, mitochondrial OS=Symbiodinium microadriaticum GN=AK812_SmicGene2860 PE=4 SV=1	1.17e-78	GO:0055114;GO:0016616;GO:0005975;GO:0003824	NA	NA
SymbC1.scaffold10056.1	sp|Q8RVL1|DEK1_MAIZE	Calpain-type cysteine protease DEK1 OS=Zea mays GN=DEK1 PE=1 SV=2	2.64e-16	GO:0008233;GO:2000014;GO:0005886;GO:0010008;GO:0042127;GO:0005768;GO:0005887;GO:0008234;GO:0009934;GO:0007275;GO:0009793;GO:0090628;GO:0006508;GO:0004198;GO:0005622;GO:0005737;GO:0097264;GO:0005789;GO:0001558;GO:0016021;GO:2000011;GO:0016020;GO:0005783;GO:0016787;GO:2000024	NA	PF00648
SymbC1.scaffold10059.2	sp|Q23716|EF2_CRYPV	Elongation factor 2 OS=Cryptosporidium parvum PE=3 SV=1	0	GO:0006414;GO:0000166;GO:0006412;GO:0005525;GO:0003746;GO:0005737;GO:0003924	NA	PF03144;PF00679;PF00009;PF14492;PF03764
SymbC1.scaffold1006.1	tr|A0A1Q9D3C2|A0A1Q9D3C2_SYMMI;tr|A0A1Q9EY64|A0A1Q9EY64_SYMMI	description1:Uncharacterized protein OS=Symbiodinium microadriaticum GN=AK812_SmicGene28825 PE=4 SV=1//description2:Calcium-dependent protein kinase 3 OS=Symbiodinium microadriaticum GN=CPK3 PE=4 SV=1	6.45e-28	GO:0006468;GO:0016310;GO:0004672;GO:0005524;GO:0016301	NA	NA
SymbC1.scaffold1006.3	sp|Q9EPI9|KCNH5_RAT	Potassium voltage-gated channel subfamily H member 5 OS=Rattus norvegicus GN=Kcnh5 PE=2 SV=1	4.27e-10	GO:0034765;GO:0044325;GO:0005244;GO:0005887;GO:0009986;GO:0005267;GO:0000160;GO:0005516;GO:0046982;GO:0071805;GO:0055085;GO:0005622;GO:0042391;GO:0016021;GO:0005249;GO:0005216;GO:0006811;GO:0010389;GO:0016020;GO:0023014;GO:0006810;GO:0006813;GO:0000155	K04908	PF00520;PF00027
SymbC1.scaffold10060.1	tr|A0A1Q9DK18|A0A1Q9DK18_SYMMI	Voltage-dependent R-type calcium channel subunit alpha-1E OS=Symbiodinium microadriaticum GN=CACNA1E PE=4 SV=1	2.16e-38	GO:0006811;GO:0034220;GO:0016021;GO:0005216;GO:0005509;GO:0016020;GO:0055085	NA	NA
SymbC1.scaffold10060.2	sp|Q4U2R1|HERC2_MOUSE	E3 ubiquitin-protein ligase HERC2 OS=Mus musculus GN=Herc2 PE=1 SV=3	3.04e-13	GO:0046872;GO:0005814;GO:0061630;GO:0006281;GO:0032183;GO:0007283;GO:0005737;GO:0031625;GO:0016020;GO:0004842;GO:0008270;GO:0006974;GO:0005634;GO:0016567;GO:0005856;GO:0043161;GO:0005743;GO:0016740	K10595	PF00415
SymbC1.scaffold10062.1	sp|Q00808|HETE1_PODAS	Vegetative incompatibility protein HET-E-1 OS=Podospora anserina GN=HET-E1 PE=4 SV=1	9.37e-12	GO:0000166;GO:0005525	NA	PF00498
SymbC1.scaffold10062.2	tr|X0TBQ6|X0TBQ6_9ZZZZ	Uncharacterized protein (Fragment) OS=marine sediment metagenome GN=S01H1_13134 PE=4 SV=1	3.49e-20	GO:0016020;GO:0016021	NA	PF05638
SymbC1.scaffold10062.3	tr|F0SFB4|F0SFB4_RUBBR;tr|A0A142Y2P9|A0A142Y2P9_9PLAN	description1:Uncharacterized protein OS=Rubinisphaera brasiliensis (strain ATCC 49424 / DSM 5305 / JCM 21570 / NBRC 103401 / IFAM 1448) GN=Plabr_1710 PE=4 SV=1//description2:Uncharacterized protein OS=Pirellula sp. SH-Sr6A GN=VN12_15145 PE=4 SV=1	3.61e-17	GO:0016853	NA	NA
SymbC1.scaffold10062.4	sp|O05979|Y789_RICPR;sp|P74360|Y1526_SYNY3	description1:Uncharacterized protein RP789 OS=Rickettsia prowazekii (strain Madrid E) GN=RP789 PE=1 SV=2//description2:Uncharacterized protein sll1526 OS=Synechocystis sp. (strain PCC 6803 / Kazusa) GN=sll1526 PE=4 SV=1	1.79e-20	GO:0008757;GO:0005737;GO:0032259	NA	PF13847;PF10119
SymbC1.scaffold10062.5	sp|Q97ZF1|DHYS_SULSO	Probable deoxyhypusine synthase OS=Sulfolobus solfataricus (strain ATCC 35092 / DSM 1617 / JCM 11322 / P2) GN=dys PE=3 SV=1	4.43e-06	GO:0016740;GO:0008612;GO:0005737;GO:0034038	K00809	PF01916
SymbC1.scaffold10062.6	tr|F2AL71|F2AL71_RHOBT	Uncharacterized protein OS=Rhodopirellula baltica WH47 GN=RBWH47_04529 PE=4 SV=1	7.9e-18	GO:0008092;GO:0043130;GO:0030674;GO:0042802	NA	PF03983
SymbC1.scaffold10064.1	tr|A0A1Q9EY49|A0A1Q9EY49_SYMMI	Multidrug and toxin extrusion protein 2 OS=Symbiodinium microadriaticum GN=SLC47A2 PE=4 SV=1	2.14e-77	GO:0016020;GO:0015238;GO:0055085;GO:0006855;GO:0016021;GO:0015297	NA	PF01755
SymbC1.scaffold10065.1	sp|P35858|ALS_HUMAN	Insulin-like growth factor-binding protein complex acid labile subunit OS=Homo sapiens GN=IGFALS PE=1 SV=1	9.28e-31	GO:0070062;GO:0005520;GO:0007165;GO:0005615;GO:0042567;GO:0005654;GO:0007155;GO:0044267;GO:0005576	K17256	PF13855
SymbC1.scaffold10069.1	sp|F4K265|AT101_ARATH	Autophagy-related protein 101 OS=Arabidopsis thaliana GN=ATG101 PE=1 SV=1	2.03e-16	GO:0031410;GO:0005515;GO:0005776;GO:0006914;GO:0015031;GO:0006810	NA	PF07855
SymbC1.scaffold1007.1	sp|Q6P2B1|TNPO3_MOUSE	Transportin-3 OS=Mus musculus GN=Tnpo3 PE=1 SV=1	8.17e-22	GO:0035048;GO:0015031;GO:0042802;GO:0005634;GO:0005737;GO:0008139;GO:0043231;GO:0031965;GO:0006606;GO:0006810;GO:0008565	NA	NA
SymbC1.scaffold1007.2	tr|A0A1Q9DET8|A0A1Q9DET8_SYMMI	Protease Do-like 1, chloroplastic OS=Symbiodinium microadriaticum GN=DEGP1 PE=4 SV=1	7.51e-152	GO:0008233;GO:0004252;GO:0006508	NA	NA
SymbC1.scaffold1007.4	sp|Q6PDD0|UD2A2_MOUSE	UDP-glucuronosyltransferase 2A2 OS=Mus musculus GN=Ugt2a2 PE=2 SV=1	2.9e-10	GO:0015020;GO:0016020;GO:0016757;GO:0016740;GO:0052695;GO:0016758;GO:0043231;GO:0008152;GO:0016021	K00699	PF00201
SymbC1.scaffold1007.5	sp|O22609|DEGP1_ARATH	Protease Do-like 1, chloroplastic OS=Arabidopsis thaliana GN=DEGP1 PE=1 SV=2	2.1e-40	GO:0005515;GO:0030163;GO:0006508;GO:0009534;GO:0009536;GO:0009579;GO:0008233;GO:0005634;GO:0009507;GO:0016787;GO:0009535;GO:0016020;GO:0004252;GO:0008236;GO:0009735;GO:0031977;GO:0010206	NA	PF13365;PF13180
SymbC1.scaffold1007.6	tr|A0A1Q9DER0|A0A1Q9DER0_SYMMI	GTP-binding protein 10-like OS=Symbiodinium microadriaticum GN=AK812_SmicGene24373 PE=4 SV=1	1.28e-114	GO:0015074;GO:0003676;GO:0046872;GO:0005525	NA	PF14769;PF13385
SymbC1.scaffold10072.1	sp|F4JZ24|P4H10_ARATH	Probable prolyl 4-hydroxylase 10 OS=Arabidopsis thaliana GN=P4H10 PE=3 SV=1	1.85e-38	GO:0016491;GO:0051213;GO:0005789;GO:0031418;GO:0016021;GO:0019511;GO:0046872;GO:0004656;GO:0016020;GO:0016705;GO:0055114;GO:0005783;GO:0005506	K00472	PF00069;PF13640
SymbC1.scaffold10072.2	tr|A0A1Q9D4Z4|A0A1Q9D4Z4_SYMMI	Uncharacterized protein OS=Symbiodinium microadriaticum GN=AK812_SmicGene28274 PE=4 SV=1	2.67e-111	NA	NA	NA
SymbC1.scaffold10074.1	tr|A0A1Q9CN66|A0A1Q9CN66_SYMMI	Uncharacterized protein OS=Symbiodinium microadriaticum GN=AK812_SmicGene34763 PE=4 SV=1	7.89e-34	GO:0016021;GO:0016020	NA	PF13419
SymbC1.scaffold10076.1	tr|A0A1Q9CLQ8|A0A1Q9CLQ8_SYMMI	Uncharacterized protein OS=Symbiodinium microadriaticum GN=AK812_SmicGene35320 PE=4 SV=1	3.37e-16	GO:0003677;GO:0006310;GO:0015074;GO:0003676	NA	NA
SymbC1.scaffold10079.1	sp|Q96PY6|NEK1_HUMAN	Serine/threonine-protein kinase Nek1 OS=Homo sapiens GN=NEK1 PE=1 SV=2	8.28e-66	GO:0042769;GO:0005524;GO:0060271;GO:0004713;GO:0005856;GO:0005634;GO:0016310;GO:0005813;GO:0016740;GO:0000166;GO:0005515;GO:0018108;GO:0005815;GO:0032147;GO:0046872;GO:0030030;GO:0007049;GO:0031098;GO:0051301;GO:0016301;GO:0004674;GO:0005737;GO:0006468;GO:0000242;GO:0004672;GO:0042981;GO:0007346;GO:0023014;GO:0071889	K08857	PF00069
SymbC1.scaffold10079.2	tr|A0A1Q9EW35|A0A1Q9EW35_SYMMI	Uncharacterized protein OS=Symbiodinium microadriaticum GN=AK812_SmicGene4520 PE=4 SV=1	4.79e-32	GO:0016020;GO:0016021	NA	NA
SymbC1.scaffold1008.2	tr|A0A1Q9E623|A0A1Q9E623_SYMMI	Tankyrase-2 OS=Symbiodinium microadriaticum GN=Tnks2 PE=4 SV=1	3.74e-33	GO:0016020;GO:0008270;GO:0016021	NA	NA
SymbC1.scaffold1008.4	tr|A0A1Q9E133|A0A1Q9E133_SYMMI	Uncharacterized protein OS=Symbiodinium microadriaticum GN=AK812_SmicGene16154 PE=4 SV=1	1.04e-21	NA	NA	NA
SymbC1.scaffold1008.5	tr|A0A1Q9ERJ8|A0A1Q9ERJ8_SYMMI	Uncharacterized protein OS=Symbiodinium microadriaticum GN=AK812_SmicGene6265 PE=4 SV=1	1.21e-13	NA	NA	NA
SymbC1.scaffold10081.1	tr|A0A1Q9CFS6|A0A1Q9CFS6_SYMMI;tr|A0A1Q9BY70|A0A1Q9BY70_SYMMI	description1:Uncharacterized protein OS=Symbiodinium microadriaticum GN=AK812_SmicGene37642 PE=4 SV=1//description2:Uncharacterized protein (Fragment) OS=Symbiodinium microadriaticum GN=AK812_SmicGene44542 PE=4 SV=1	1.46e-88	GO:0008270;GO:0006508;GO:0004190;GO:0003676	NA	NA
SymbC1.scaffold10084.1	tr|A0A1Q9CV90|A0A1Q9CV90_SYMMI	RNA-splicing ligase RtcB OS=Symbiodinium microadriaticum GN=rtcB PE=4 SV=1	2.51e-10	GO:0008452;GO:0006396;GO:0006486;GO:0016020;GO:0016021;GO:1903830;GO:0015693;GO:0004576;GO:0016874;GO:0015095	NA	NA
SymbC1.scaffold10084.2	sp|Q13523|PRP4B_HUMAN	Serine/threonine-protein kinase PRP4 homolog OS=Homo sapiens GN=PRPF4B PE=1 SV=3	5.64e-47	GO:0008380;GO:0016740;GO:0000166;GO:0005515;GO:0016607;GO:0071013;GO:0016310;GO:0006397;GO:0005681;GO:0005634;GO:0005524;GO:0005694;GO:0004672;GO:0006468;GO:0003723;GO:0004674;GO:0000398;GO:0016301	K08827	PF00069
SymbC1.scaffold10086.1	sp|Q59W52|PRP28_CANAL	Pre-mRNA-splicing ATP-dependent RNA helicase PRP28 OS=Candida albicans (strain SC5314 / ATCC MYA-2876) GN=PRP28 PE=3 SV=2	5.91e-12	GO:0008380;GO:0016787;GO:0000166;GO:0003676;GO:0004386;GO:0005737;GO:0006397;GO:0005634;GO:0005524	K12858	PF00270
SymbC1.scaffold10088.1	sp|P31777|RLMJ_HAEIN	Ribosomal RNA large subunit methyltransferase J OS=Haemophilus influenzae (strain ATCC 51907 / DSM 11121 / KW20 / Rd) GN=rlmJ PE=1 SV=1	4.07e-18	GO:0070475;GO:0005829;GO:0008168;GO:0032259;GO:0003723;GO:0036307;GO:0016740;GO:0006364;GO:0008649	K07115	PF04378
SymbC1.scaffold10088.2	tr|A0A1Q9DAX0|A0A1Q9DAX0_SYMMI	Ribosomal RNA large subunit methyltransferase J OS=Symbiodinium microadriaticum GN=rlmJ PE=4 SV=1	5.06e-103	GO:0016020;GO:0032259;GO:0070475;GO:0016740;GO:0006810;GO:0008649;GO:0016021;GO:0008168	NA	NA
SymbC1.scaffold10089.1	tr|A0A1Q9CBZ0|A0A1Q9CBZ0_SYMMI	Uncharacterized protein OS=Symbiodinium microadriaticum GN=AK812_SmicGene39141 PE=4 SV=1	1.26e-133	GO:0016020;GO:0007165;GO:0016021	NA	NA
SymbC1.scaffold1009.1	sp|Q45480|YLYB_BACSU	Uncharacterized RNA pseudouridine synthase YlyB OS=Bacillus subtilis (strain 168) GN=ylyB PE=3 SV=3	4.92e-09	GO:0009982;GO:0000455;GO:0005829;GO:0001522;GO:0003723;GO:0009451;GO:0016853	K06180	NA
SymbC1.scaffold1009.2	tr|A0A1Q9CUV9|A0A1Q9CUV9_SYMMI	Uncharacterized protein OS=Symbiodinium microadriaticum GN=AK812_SmicGene32198 PE=4 SV=1	3.17e-10	GO:0016021;GO:0016020	NA	NA
SymbC1.scaffold10091.1	tr|A0A1Q9ELT1|A0A1Q9ELT1_SYMMI	Copia protein OS=Symbiodinium microadriaticum GN=GIP PE=4 SV=1	1.16e-12	GO:0016020;GO:0003676;GO:0015074;GO:0046872;GO:0016021	NA	NA
SymbC1.scaffold10094.1	sp|Q07973|CP24A_HUMAN	1,25-dihydroxyvitamin D(3) 24-hydroxylase, mitochondrial OS=Homo sapiens GN=CYP24A1 PE=1 SV=2	6.48e-35	GO:0046872;GO:0005741;GO:0020037;GO:0042369;GO:0005654;GO:0006766;GO:0005506;GO:0005739;GO:0055114;GO:0016705;GO:0008403;GO:0033280;GO:0016491;GO:0001649;GO:0005634;GO:0005886;GO:0042359;GO:0030342;GO:0004497;GO:0070561	K07436	PF00067
SymbC1.scaffold10094.2	tr|A0A1Q9CGQ4|A0A1Q9CGQ4_SYMMI	Uncharacterized protein OS=Symbiodinium microadriaticum GN=AK812_SmicGene37273 PE=4 SV=1	1.37e-46	GO:0009966	NA	NA
SymbC1.scaffold10095.2	sp|Q9SIC9|PP178_ARATH	Pentatricopeptide repeat-containing protein At2g31400, chloroplastic OS=Arabidopsis thaliana GN=At2g31400 PE=2 SV=1	3.07e-11	GO:0031930;GO:0090305;GO:0003723;GO:0003677;GO:0009451;GO:0004519;GO:0010019;GO:0009507;GO:0009536	NA	NA
SymbC1.scaffold10096.2	tr|A0A1Q9CR64|A0A1Q9CR64_SYMMI	Uncharacterized protein OS=Symbiodinium microadriaticum GN=AK812_SmicGene33589 PE=4 SV=1	1.48e-129	GO:0016021;GO:0006310;GO:0046923;GO:0003677;GO:0006621;GO:0005783;GO:0015074;GO:0016020	NA	NA
SymbC1.scaffold10097.1	tr|A0A1Q9DAT7|A0A1Q9DAT7_SYMMI;tr|A0A1Q9DB02|A0A1Q9DB02_SYMMI	description1:Uncharacterized protein OS=Symbiodinium microadriaticum GN=AK812_SmicGene25885 PE=4 SV=1//description2:Uncharacterized protein OS=Symbiodinium microadriaticum GN=AK812_SmicGene25888 PE=4 SV=1	1.84e-07	GO:0016020;GO:0007165;GO:0016021	NA	NA
SymbC1.scaffold10098.1	tr|A0A1Q9EN13|A0A1Q9EN13_SYMMI	Uncharacterized protein OS=Symbiodinium microadriaticum GN=AK812_SmicGene7635 PE=4 SV=1	1.17e-46	NA	NA	NA
SymbC1.scaffold101.1	tr|A0A1Q9CSS1|A0A1Q9CSS1_SYMMI	Aquaporin AQPAe.a OS=Symbiodinium microadriaticum GN=AK812_SmicGene32980 PE=3 SV=1	2.43e-21	GO:0005215;GO:0016021;GO:0006810;GO:0016020	NA	NA
SymbC1.scaffold1010.1	tr|A0A1Q9D6K9|A0A1Q9D6K9_SYMMI	Putative E3 ubiquitin-protein ligase HERC2 OS=Symbiodinium microadriaticum GN=HERC2 PE=4 SV=1	3.69e-14	GO:0016874;GO:0022904;GO:0016021;GO:0004129;GO:1902600;GO:0016020	NA	NA
SymbC1.scaffold10102.1	tr|A3ZM83|A3ZM83_9PLAN	Uncharacterized protein OS=Blastopirellula marina DSM 3645 GN=DSM3645_00020 PE=4 SV=1	8.68e-35	GO:0016021;GO:0016020	NA	PF00515
SymbC1.scaffold10102.3	sp|P95867|TREZ_SULSO	Malto-oligosyltrehalose trehalohydrolase OS=Sulfolobus solfataricus (strain ATCC 35092 / DSM 1617 / JCM 11322 / P2) GN=treZ PE=1 SV=1	7.35e-98	GO:0005992;GO:0005737;GO:0008152;GO:0016798;GO:0004553;GO:0003824;GO:0005975;GO:0033942;GO:0016787	K01236	PF00128
SymbC1.scaffold10103.1	tr|I4YHL5|I4YHL5_WALMC	Uncharacterized protein OS=Wallemia mellicola (strain ATCC MYA-4683 / CBS 633.66) GN=WALSEDRAFT_27528 PE=4 SV=1	8.73e-12	GO:0032065;GO:0005543;GO:0005938	NA	NA
SymbC1.scaffold10104.1	tr|A0A1Q9DIG0|A0A1Q9DIG0_SYMMI	Histone-lysine N-methyltransferase EHMT1 OS=Symbiodinium microadriaticum GN=Ehmt1 PE=4 SV=1	1.42e-13	GO:0032259;GO:0008168;GO:0016740	NA	NA
SymbC1.scaffold10104.2	tr|A0A1Q9DAT2|A0A1Q9DAT2_SYMMI;tr|A0A1Q9DIG0|A0A1Q9DIG0_SYMMI	description1:Uncharacterized protein OS=Symbiodinium microadriaticum GN=AK812_SmicGene25884 PE=4 SV=1//description2:Histone-lysine N-methyltransferase EHMT1 OS=Symbiodinium microadriaticum GN=Ehmt1 PE=4 SV=1	3.15e-15	GO:0008168;GO:0016740;GO:0032259	NA	NA
SymbC1.scaffold10104.3	tr|A0A1Q9DA57|A0A1Q9DA57_SYMMI	Putative phenylalanine--tRNA ligase beta subunit OS=Symbiodinium microadriaticum GN=AK812_SmicGene26211 PE=4 SV=1	3.16e-42	GO:0004826;GO:0000287;GO:0005737;GO:0005524;GO:0016874;GO:0006432;GO:0003723;GO:0000166	NA	NA
SymbC1.scaffold10109.1	tr|A0A1Q9BTA8|A0A1Q9BTA8_SYMMI	Uncharacterized protein OS=Symbiodinium microadriaticum GN=AK812_SmicGene46744 PE=4 SV=1	1.74e-50	GO:0016021;GO:0016020	NA	NA
SymbC1.scaffold1011.1	sp|Q7ZYA0|LMBD2_XENLA	LMBR1 domain-containing protein 2 OS=Xenopus laevis GN=lmbrd2 PE=2 SV=1	9.84e-22	GO:0016020;GO:0016021	NA	PF04791
SymbC1.scaffold1011.2	sp|Q01484|ANK2_HUMAN	Ankyrin-2 OS=Homo sapiens GN=ANK2 PE=1 SV=4	9.09e-16	GO:0030315;GO:0005829;GO:0086004;GO:0003283;GO:0098907;GO:0005515;GO:0030913;GO:0010881;GO:0010628;GO:0070972;GO:0019899;GO:0051117;GO:0016020;GO:0086091;GO:0098910;GO:0055117;GO:0034394;GO:0050821;GO:0006888;GO:0033365;GO:0086070;GO:0045121;GO:0016324;GO:0031647;GO:0014704;GO:0005200;GO:0007399;GO:0043268;GO:0019901;GO:0016323;GO:0043005;GO:0031672;GO:0007010;GO:0070296;GO:0030674;GO:1901019;GO:…	K10380	PF12796
SymbC1.scaffold10110.2	tr|A0A1Q9F676|A0A1Q9F676_SYMMI	Autophagy-related protein 18a OS=Symbiodinium microadriaticum GN=ATG18A PE=3 SV=1	1.63e-18	GO:0016021;GO:0003777;GO:0005524;GO:0007018;GO:0016020;GO:0008017;GO:0000166	NA	NA
SymbC1.scaffold10111.1	sp|P15644|GSPD_KLEPN	Type II secretion system protein D OS=Klebsiella pneumoniae GN=pulD PE=1 SV=1	1.08e-33	GO:0015627;GO:0015628;GO:0042802;GO:0015031;GO:0009306;GO:0019867;GO:0008565;GO:0016020;GO:0006810;GO:0009279	NA	PF00263;PF03958
SymbC1.scaffold10111.3	tr|A3ZWZ4|A3ZWZ4_9PLAN	Probable general secretion pathway protein K OS=Blastopirellula marina DSM 3645 GN=DSM3645_27353 PE=4 SV=1	1.29e-91	GO:0016020;GO:0003677;GO:0006281;GO:0016021;GO:0009306	NA	PF07963
SymbC1.scaffold10111.4	sp|P31744|GSPF_XANCP	Type II secretion system protein F OS=Xanthomonas campestris pv. campestris (strain ATCC 33913 / DSM 3586 / NCPPB 528 / LMG 568 / P 25) GN=xpsF PE=3 SV=3	1.38e-17	GO:0009306;GO:0016021;GO:0015031;GO:0006810;GO:0015628;GO:0005886;GO:0016020	K02455	PF07963;PF08334;PF00482
SymbC1.scaffold10111.5	tr|A3ZX04|A3ZX04_9PLAN	Uncharacterized protein OS=Blastopirellula marina DSM 3645 GN=DSM3645_27403 PE=4 SV=1	1.67e-61	GO:0005509	NA	NA
SymbC1.scaffold10111.6	sp|A1W0A5|CHEY_CAMJJ	Chemotaxis protein CheY homolog OS=Campylobacter jejuni subsp. jejuni serotype O:23/36 (strain 81-176) GN=cheY PE=3 SV=1	3.41e-13	GO:0006935;GO:0046872;GO:0097588;GO:0005737;GO:0000160	K03413	PF13581;PF00805;PF00072
SymbC1.scaffold10112.1	tr|A0A1Q9C317|A0A1Q9C317_SYMMI;tr|A0A1Q9BYU0|A0A1Q9BYU0_SYMMI	description1:Uncharacterized protein OS=Symbiodinium microadriaticum GN=AK812_SmicGene42635 PE=4 SV=1//description2:Uncharacterized protein OS=Symbiodinium microadriaticum GN=AK812_SmicGene44294 PE=4 SV=1	0	GO:0003676	NA	NA
SymbC1.scaffold10115.1	sp|P38344|REI1_YEAST	Cytoplasmic 60S subunit biogenesis factor REI1 OS=Saccharomyces cerevisiae (strain ATCC 204508 / S288c) GN=REI1 PE=1 SV=3	1.01e-18	GO:0007117;GO:0030687;GO:0005737;GO:0000278;GO:0008270;GO:0046872;GO:0042273;GO:0006913;GO:0005515;GO:0003676;GO:0042254	K14816	PF00036;PF12756
SymbC1.scaffold10122.1	sp|P05102|MTH1_HAEPH	Modification methylase HhaI OS=Haemophilus parahaemolyticus GN=hhaIM PE=1 SV=1	9.41e-07	GO:0009307;GO:0032259;GO:0090116;GO:0016740;GO:0008168;GO:0003886	NA	PF00145
SymbC1.scaffold10122.2	tr|A0A1Q9BYH8|A0A1Q9BYH8_SYMMI;tr|A0A1Q9EMG2|A0A1Q9EMG2_SYMMI	description1:Uncharacterized protein OS=Symbiodinium microadriaticum GN=AK812_SmicGene44446 PE=4 SV=1//description2:Uncharacterized protein OS=Symbiodinium microadriaticum GN=AK812_SmicGene7853 PE=4 SV=1	2.78e-19	GO:0051315;GO:0043515;GO:0007080;GO:0003777;GO:0007059;GO:0005623;GO:0008017	NA	NA
SymbC1.scaffold10122.3	tr|A0A1Q9EMG2|A0A1Q9EMG2_SYMMI	Uncharacterized protein OS=Symbiodinium microadriaticum GN=AK812_SmicGene7853 PE=4 SV=1	1.52e-29	GO:0005623;GO:0008017;GO:0003777;GO:0007080;GO:0007059;GO:0051315;GO:0043515	NA	NA
SymbC1.scaffold10123.1	sp|Q8BNU0|ARMC6_MOUSE	Armadillo repeat-containing protein 6 OS=Mus musculus GN=Armc6 PE=1 SV=1	5.5e-09	GO:0005829;GO:0002244;GO:0003674	NA	NA
SymbC1.scaffold10128.1	tr|A0A1Q9CY74|A0A1Q9CY74_SYMMI	Uncharacterized protein OS=Symbiodinium microadriaticum GN=AK812_SmicGene30853 PE=4 SV=1	6.69e-95	GO:0016021;GO:0016020	NA	NA
SymbC1.scaffold1013.4	tr|A0A1Q9F1M8|A0A1Q9F1M8_SYMMI;tr|A0A1Q9CEJ3|A0A1Q9CEJ3_SYMMI	description1:Uncharacterized protein (Fragment) OS=Symbiodinium microadriaticum GN=AK812_SmicGene2436 PE=4 SV=1//description2:Serine/threonine-protein kinase Nek5 OS=Symbiodinium microadriaticum GN=NEK5 PE=4 SV=1	4.53e-22	GO:0016301;GO:0005524;GO:0004672;GO:0016310;GO:0006468	NA	NA
SymbC1.scaffold10130.1	sp|Q53B87|NOD2_PANTR	Nucleotide-binding oligomerization domain-containing protein 2 OS=Pan troglodytes GN=NOD2 PE=3 SV=1	1.94e-10	GO:0016323;GO:0051092;GO:0002376;GO:0005737;GO:0031982;GO:0045944;GO:0070431;GO:0071225;GO:0042981;GO:0016020;GO:0043234;GO:0005524;GO:0005886;GO:0005856;GO:0045087;GO:0000166	NA	NA
SymbC1.scaffold10134.1	tr|A0A1Q9F0C5|A0A1Q9F0C5_SYMMI	Uncharacterized protein OS=Symbiodinium microadriaticum GN=AK812_SmicGene2947 PE=4 SV=1	4.48e-66	NA	NA	NA
SymbC1.scaffold10134.2	sp|P50889|RS1_LEULA	30S ribosomal protein S1 OS=Leuconostoc lactis GN=rps1 PE=2 SV=2	6.04e-09	GO:0003723;GO:0030529;GO:0005840;GO:0003676	NA	NA
SymbC1.scaffold10136.1	tr|A0A1Q9D5A9|A0A1Q9D5A9_SYMMI	50S ribosomal protein L25 OS=Symbiodinium microadriaticum GN=rplY PE=4 SV=1	5.08e-103	GO:0005840;GO:0016021;GO:0008097;GO:0006412;GO:0016020;GO:0003735	NA	NA
SymbC1.scaffold1014.2	sp|P54399|PDI_DROME	Protein disulfide-isomerase OS=Drosophila melanogaster GN=Pdi PE=2 SV=1	1.2e-50	GO:0005737;GO:0043025;GO:0005635;GO:1902175;GO:0060187;GO:0005783;GO:0070732;GO:0012505;GO:0006457;GO:0005615;GO:0045169;GO:0016853;GO:0019511;GO:0034976;GO:0005788;GO:0045454;GO:0048471;GO:0005791;GO:0003756	K09580	PF00085;PF13848
SymbC1.scaffold1014.4	sp|P54399|PDI_DROME	Protein disulfide-isomerase OS=Drosophila melanogaster GN=Pdi PE=2 SV=1	2.64e-45	GO:0070732;GO:0005783;GO:0060187;GO:1902175;GO:0043025;GO:0005635;GO:0005737;GO:0003756;GO:0005791;GO:0048471;GO:0045454;GO:0005788;GO:0034976;GO:0019511;GO:0045169;GO:0016853;GO:0006457;GO:0005615;GO:0012505	K09580	PF00085
SymbC1.scaffold1014.5	sp|Q2KHT8|DIM1_BOVIN	Probable dimethyladenosine transferase OS=Bos taurus GN=DIMT1 PE=2 SV=1	3.3e-97	GO:0005730;GO:0000179;GO:0016740;GO:0008649;GO:0005759;GO:0006364;GO:0031167;GO:0052909;GO:0005829;GO:0008168;GO:0000154;GO:0005634;GO:0003723;GO:0032259	K14191	PF00398;PF01834
SymbC1.scaffold1014.6	sp|A2ASS6|TITIN_MOUSE	Titin OS=Mus musculus GN=Ttn PE=1 SV=1	3.94e-13	GO:0005524;GO:0001701;GO:0005634;GO:0035995;GO:0000794;GO:0000166;GO:0005859;GO:0046872;GO:0005200;GO:0019901;GO:0008307;GO:0004674;GO:0060419;GO:0030506;GO:0031674;GO:0031672;GO:1901897;GO:0048769;GO:0055002;GO:0030240;GO:0004713;GO:0005515;GO:0071688;GO:0043621;GO:0006941;GO:0050714;GO:0019899;GO:0031433;GO:0051592;GO:0016301;GO:0010628;GO:0055003;GO:0051371;GO:0010737;GO:0004672;GO:0030241;GO:…	NA	PF00041
SymbC1.scaffold1014.7	sp|Q28HC6|TGT_XENTR	Queuine tRNA-ribosyltransferase catalytic subunit 1 OS=Xenopus tropicalis GN=qtrt1 PE=2 SV=2	2.13e-139	GO:0006400;GO:0008479;GO:0046982;GO:0016740;GO:0016757;GO:0016020;GO:0005739;GO:0016763;GO:0005741;GO:0046872;GO:0005737;GO:0101030;GO:0008033;GO:0042803	K00773	PF01702
SymbC1.scaffold1014.8	sp|Q73E41|BACA1_BACC1	Calcium-transporting ATPase 1 OS=Bacillus cereus (strain ATCC 10987 / NRS 248) GN=BCE_0519 PE=1 SV=1	1.21e-140	GO:0000166;GO:0016787;GO:0099132;GO:0005388;GO:0006810;GO:0006811;GO:0016020;GO:0016021;GO:0005524;GO:0046872;GO:0006816;GO:0070588;GO:0005886	K01537	PF00122;PF00690;PF00689;PF00702
SymbC1.scaffold1014.9	sp|Q73E41|BACA1_BACC1	Calcium-transporting ATPase 1 OS=Bacillus cereus (strain ATCC 10987 / NRS 248) GN=BCE_0519 PE=1 SV=1	2.67e-57	GO:0006811;GO:0016020;GO:0006810;GO:0005388;GO:0099132;GO:0016787;GO:0000166;GO:0005886;GO:0070588;GO:0006816;GO:0046872;GO:0016021;GO:0005524	K01537	PF00702
SymbC1.scaffold10141.1	tr|A0A1Q9BYL9|A0A1Q9BYL9_SYMMI	Polycystin-2 OS=Symbiodinium microadriaticum GN=pkd2 PE=4 SV=1	9.04e-36	GO:0005509;GO:0016021;GO:0016020	NA	NA
SymbC1.scaffold10143.1	tr|A0A1Q9EDW8|A0A1Q9EDW8_SYMMI;tr|A0A1Q9ESR0|A0A1Q9ESR0_SYMMI	description1:Uncharacterized protein OS=Symbiodinium microadriaticum GN=AK812_SmicGene11223 PE=4 SV=1//description2:Uncharacterized protein (Fragment) OS=Symbiodinium microadriaticum GN=AK812_SmicGene5868 PE=4 SV=1	9.45e-77	GO:0015074;GO:0006310;GO:0003677	NA	NA
SymbC1.scaffold10144.1	tr|A0A1Q9CCT5|A0A1Q9CCT5_SYMMI;tr|A0A1Q9EGX3|A0A1Q9EGX3_SYMMI	description1:Uncharacterized protein OS=Symbiodinium microadriaticum GN=AK812_SmicGene38805 PE=4 SV=1//description2:Uncharacterized protein OS=Symbiodinium microadriaticum GN=AK812_SmicGene10054 PE=4 SV=1	1.73e-25	GO:0006310;GO:0003677;GO:0015074	NA	NA
SymbC1.scaffold10144.2	sp|P0C5D7|PP2A4_ORYSI	Putative serine/threonine-protein phosphatase PP2A-4 catalytic subunit OS=Oryza sativa subsp. indica GN=PP2A4 PE=3 SV=1	8.16e-35	GO:0016787;GO:0004721;GO:0046872;GO:0005737;GO:0006470	NA	PF00149
SymbC1.scaffold10145.1	tr|A0A1Q9EGX3|A0A1Q9EGX3_SYMMI	Uncharacterized protein OS=Symbiodinium microadriaticum GN=AK812_SmicGene10054 PE=4 SV=1	1.05e-154	GO:0003677;GO:0006310;GO:0015074	NA	NA
SymbC1.scaffold10148.1	sp|B4EYY4|MDTG_PROMH	Multidrug resistance protein MdtG OS=Proteus mirabilis (strain HI4320) GN=mdtG PE=3 SV=1	3.01e-10	GO:0016021;GO:0055085;GO:0005215;GO:0016020;GO:0005886;GO:0006810	K08161	PF07690
SymbC1.scaffold1015.2	tr|A0A1Q9DWV2|A0A1Q9DWV2_SYMMI	Succinate dehydrogenase [ubiquinone] flavoprotein subunit, mitochondrial OS=Symbiodinium microadriaticum GN=SDH1 PE=3 SV=1	2.4e-14	GO:0050660;GO:0016020;GO:0006412;GO:0006099;GO:0005622;GO:0008177;GO:0003735;GO:0055114;GO:0005743;GO:0016491;GO:0016627;GO:0022900;GO:0005840	NA	NA
SymbC1.scaffold1015.3	sp|Q9C912|R35A3_ARATH	60S ribosomal protein L35a-3 OS=Arabidopsis thaliana GN=RPL35AC PE=3 SV=1	7.72e-41	GO:0002181;GO:0003735;GO:0022625;GO:0030529;GO:0005840;GO:0005622;GO:0006412;GO:0042256;GO:0042273	K02917	PF01247
SymbC1.scaffold10152.1	tr|A0A1Q9DJ80|A0A1Q9DJ80_SYMMI	Phthiocerol synthesis polyketide synthase type I PpsC OS=Symbiodinium microadriaticum GN=ppsC PE=4 SV=1	1.54e-65	GO:0008152;GO:0003824;GO:0055114;GO:0016491	NA	NA
SymbC1.scaffold10152.2	sp|Q6PFJ1|NGDN_DANRE	Neuroguidin OS=Danio rerio GN=ngdn PE=2 SV=1	2.97e-23	GO:0032040;GO:0006417;GO:0005730;GO:0005634;GO:0000462;GO:0005737	K14765	PF04000
SymbC1.scaffold10153.1	tr|A0A1Q9C0J8|A0A1Q9C0J8_SYMMI	Uncharacterized protein OS=Symbiodinium microadriaticum GN=AK812_SmicGene43619 PE=4 SV=1	5.41e-29	NA	NA	NA
SymbC1.scaffold10154.3	tr|A0A1Q9EYD5|A0A1Q9EYD5_SYMMI	Protein fem-1-like B OS=Symbiodinium microadriaticum GN=Fem1b PE=4 SV=1	1.16e-34	GO:0016021;GO:0016020	NA	NA
SymbC1.scaffold10155.1	tr|A0A1K1T6T9|A0A1K1T6T9_9PSEU;tr|V4NHN4|V4NHN4_9CAUL	description1:Uncharacterized protein OS=Amycolatopsis australiensis GN=SAMN04489730_8496 PE=4 SV=1//description2:Uncharacterized protein OS=Asticcacaulis sp. AC402 GN=ABAC402_12475 PE=4 SV=1	7.08e-13	GO:0016020;GO:0016021	NA	NA
SymbC1.scaffold10155.2	tr|A0A160T515|A0A160T515_9CHLR	Putative Outer membrane channel OS=Ardenticatena sp. Cfx-K GN=CFX0092_a3004 PE=4 SV=2	2.25e-16	NA	NA	NA
SymbC1.scaffold10155.3	sp|P24577|YI71_BURM1	Insertion element IS407 uncharacterized 31.7 kDa protein OS=Burkholderia multivorans (strain ATCC 17616 / 249) GN=Bmul_4719 PE=4 SV=2	2.71e-39	GO:0003676;GO:0015074	K07497	PF00665;PF01527
SymbC1.scaffold10156.1	sp|Q7M3S9|RNGB_DICDI	RING finger protein B OS=Dictyostelium discoideum GN=rngB PE=2 SV=2	3.45e-10	GO:0005737;GO:0046872	NA	PF13415
SymbC1.scaffold10157.1	sp|O88509|DNM3B_MOUSE	DNA (cytosine-5)-methyltransferase 3B OS=Mus musculus GN=Dnmt3b PE=1 SV=2	5.32e-11	GO:0003677;GO:0045814;GO:0043045;GO:0000775;GO:0071230;GO:0051573;GO:0006346;GO:0090116;GO:0043231;GO:0005515;GO:0010628;GO:0008168;GO:0005720;GO:0006306;GO:0009008;GO:0051571;GO:0031503;GO:0005654;GO:0060821;GO:0005634;GO:0032776;GO:0016740;GO:0010468;GO:0032259;GO:0003886;GO:0006349;GO:0000122;GO:0046872;GO:0051719;GO:0000183;GO:0003714;GO:0000792	K17399	PF00145
SymbC1.scaffold10161.1	sp|Q8CDZ2|MT21E_MOUSE	Protein-lysine methyltransferase METTL21E OS=Mus musculus GN=Mettl21e PE=2 SV=1	4.28e-11	GO:0003674;GO:0016740;GO:0008168;GO:0008150;GO:0032259;GO:0005575	NA	PF10294
SymbC1.scaffold10162.2	sp|Q8U195|SUDHA_PYRFU	Sulfide dehydrogenase subunit alpha OS=Pyrococcus furiosus (strain ATCC 43587 / DSM 3638 / JCM 8422 / Vc1) GN=sudA PE=1 SV=1	1.6e-41	GO:0055114;GO:0051539;GO:0051538;GO:0005737;GO:0016491;GO:0046872;GO:0004324;GO:0051536	K20202	PF01855;PF07992;PF12838;PF01558
SymbC1.scaffold10162.3	sp|Q02PG5|GAP2_PSEAB	Glyceraldehyde-3-phosphate dehydrogenase-like protein OS=Pseudomonas aeruginosa (strain UCBPP-PA14) GN=gap2 PE=1 SV=1	0	GO:0055114;GO:0006006;GO:0050661;GO:0016491;GO:0016620;GO:0051287	K00134	PF00044;PF02800;PF02775
SymbC1.scaffold10162.7	sp|Q59723|CPXO_PSEPU	Linalool 8-monooxygenase OS=Pseudomonas putida GN=linC PE=1 SV=1	3.05e-59	GO:0046872;GO:0005506;GO:0004497;GO:0016491;GO:0020037;GO:0055114;GO:0016705	K05525	PF08570;PF00067;PF00586;PF07992;PF00561;PF00881
SymbC1.scaffold10163.2	tr|A0A1Q9CH27|A0A1Q9CH27_SYMMI	Alanine--glyoxylate aminotransferase 1 OS=Symbiodinium microadriaticum GN=AGX1 PE=4 SV=1	1.01e-112	GO:0003824;GO:0008483;GO:0016740	NA	NA
SymbC1.scaffold10168.1	sp|Q9M2G7|LPPD_ARATH	Lipid phosphate phosphatase delta OS=Arabidopsis thaliana GN=LPPD PE=2 SV=1	3.12e-25	GO:0009737;GO:0005789;GO:0090332;GO:0006629;GO:0016021;GO:0005783;GO:0016020;GO:0006665;GO:0016787	NA	PF01569
SymbC1.scaffold10168.2	tr|A0A1Q9EV87|A0A1Q9EV87_SYMMI	Voltage-dependent T-type calcium channel subunit alpha-1H OS=Symbiodinium microadriaticum GN=CACNA1H PE=4 SV=1	1.14e-38	GO:0005216;GO:0005509;GO:0006811;GO:0034220;GO:0016021;GO:0055085;GO:0016020	NA	PF16016
SymbC1.scaffold10168.3	sp|Q8GWB7|GUX6_ARATH	Inositol phosphorylceramide glucuronosyltransferase 1 OS=Arabidopsis thaliana GN=IPUT1 PE=1 SV=1	4.95e-08	GO:0016740;GO:1990482;GO:0005802;GO:0015020;GO:0016757;GO:0016020;GO:0016021;GO:0046513;GO:0046872;GO:0005768;GO:0000139;GO:0005794	NA	NA
SymbC1.scaffold10169.1	tr|A0A1Q9DSZ9|A0A1Q9DSZ9_SYMMI	Uncharacterized protein OS=Symbiodinium microadriaticum GN=AK812_SmicGene19270 PE=4 SV=1	1.81e-58	GO:0006810;GO:0016020;GO:0016021;GO:0005215	NA	NA
SymbC1.scaffold1017.2	sp|Q55DS4|LIMG_DICDI	LIM domain-containing protein G OS=Dictyostelium discoideum GN=limG PE=4 SV=1	1.45e-09	GO:0046872	NA	PF00412
SymbC1.scaffold1017.3	sp|Q6QNM1|KC1_TOXGO	Casein kinase I OS=Toxoplasma gondii PE=2 SV=1	1.19e-141	GO:0004674;GO:0016310;GO:0016301;GO:0005524;GO:0004672;GO:0006468;GO:0000166;GO:0016740	NA	PF00069
SymbC1.scaffold1017.4	sp|Q9SQK3|EM506_ARATH	Ankyrin repeat domain-containing protein EMB506, chloroplastic OS=Arabidopsis thaliana GN=EMB506 PE=1 SV=1	2.9e-09	GO:0009536;GO:0009507;GO:0005515	NA	PF12796
SymbC1.scaffold1017.5	tr|A0A1Q9CI59|A0A1Q9CI59_SYMMI	Putative RNA-binding protein Luc7-like 1 OS=Symbiodinium microadriaticum GN=LUC7L PE=4 SV=1	6.54e-43	GO:0003729;GO:0006376;GO:0005685	NA	NA
SymbC1.scaffold1017.6	tr|A0A1Q9C3U8|A0A1Q9C3U8_SYMMI	Transketolase 2 OS=Symbiodinium microadriaticum GN=tktB PE=4 SV=1	1.25e-101	GO:0016021;GO:0007165;GO:0016020	NA	NA
SymbC1.scaffold10174.1	tr|A0A1Q9E123|A0A1Q9E123_SYMMI	Uncharacterized protein OS=Symbiodinium microadriaticum GN=AK812_SmicGene16150 PE=4 SV=1	3.81e-22	GO:0016020;GO:0016021	NA	PF04172
SymbC1.scaffold10179.1	tr|A0A1Q9F4F6|A0A1Q9F4F6_SYMMI	Putative hemoglobin and hemoglobin-haptoglobin-binding protein 3 OS=Symbiodinium microadriaticum GN=AK812_SmicGene1285 PE=4 SV=1	1.23e-11	NA	NA	NA
SymbC1.scaffold1018.4	sp|O14792|HS3S1_HUMAN	Heparan sulfate glucosamine 3-O-sulfotransferase 1 OS=Homo sapiens GN=HS3ST1 PE=1 SV=1	1.74e-14	GO:0005794;GO:0008467;GO:0006024;GO:0016021;GO:0016740;GO:0005796;GO:0008146	K01024	PF00685
SymbC1.scaffold10180.1	tr|A0A1Q9CE87|A0A1Q9CE87_SYMMI;tr|A0A1Q9DEW1|A0A1Q9DEW1_SYMMI	description1:Uncharacterized protein OS=Symbiodinium microadriaticum GN=AK812_SmicGene38255 PE=4 SV=1//description2:Pentatricopeptide repeat-containing protein, mitochondrial OS=Symbiodinium microadriaticum GN=AK812_SmicGene24328 PE=4 SV=1	1.3e-08	GO:0005215;GO:0016021;GO:0016020;GO:0006810;GO:0055085	NA	NA
SymbC1.scaffold10181.2	tr|A0A1Q9D5I1|A0A1Q9D5I1_SYMMI	Beta-amylase OS=Symbiodinium microadriaticum GN=BMY1 PE=3 SV=1	3.07e-136	GO:0016021;GO:0000272;GO:0008152;GO:0016798;GO:0005975;GO:0016746;GO:0016740;GO:0016020;GO:0016787;GO:0016161;GO:0102229	NA	NA
SymbC1.scaffold10184.2	tr|A0A1Q9D6F4|A0A1Q9D6F4_SYMMI	Uncharacterized protein OS=Symbiodinium microadriaticum GN=AK812_SmicGene27652 PE=4 SV=1	6.26e-108	GO:0003824	NA	NA
SymbC1.scaffold10184.3	tr|A0A1Q9EK00|A0A1Q9EK00_SYMMI;tr|A0A1Q9DSB8|A0A1Q9DSB8_SYMMI	description1:Uncharacterized protein OS=Symbiodinium microadriaticum GN=AK812_SmicGene8820 PE=4 SV=1//description2:Copia protein OS=Symbiodinium microadriaticum GN=GIP PE=4 SV=1	2.38e-62	GO:0003676;GO:0008270	NA	NA
SymbC1.scaffold10186.1	tr|G0QP76|G0QP76_ICHMG	Putative uncharacterized protein OS=Ichthyophthirius multifiliis (strain G5) GN=IMG5_064880 PE=4 SV=1	4.29e-23	GO:0004462;GO:0046872	NA	NA
SymbC1.scaffold10186.2	sp|O95271|TNKS1_HUMAN	Tankyrase-1 OS=Homo sapiens GN=TNKS PE=1 SV=2	3.55e-06	GO:0000775;GO:0032210;GO:0005829;GO:0005856;GO:1904908;GO:0005794;GO:0008270;GO:0005515;GO:0000781;GO:0016757;GO:0018107;GO:1904357;GO:0016055;GO:0070212;GO:1904355;GO:0042393;GO:0005737;GO:0051301;GO:0090263;GO:0003950;GO:0000922;GO:0051225;GO:0005654;GO:0032212;GO:0006471;GO:0006810;GO:0016020;GO:0018105;GO:0051028;GO:0005634;GO:0000209;GO:0070213;GO:0015031;GO:0000139;GO:0070198;GO:0097431;GO:…	K10799	PF02825;PF00644
SymbC1.scaffold1019.10	sp|P14300|DRAG_RHORU	ADP-ribosyl-[dinitrogen reductase] glycohydrolase OS=Rhodospirillum rubrum GN=draG PE=1 SV=1	7.91e-08	GO:0051725;GO:0047407;GO:0009399;GO:0016787	NA	PF03747
SymbC1.scaffold1019.11	sp|O59922|KAPR_EMENI	cAMP-dependent protein kinase regulatory subunit OS=Emericella nidulans (strain FGSC A4 / ATCC 38163 / CBS 112.46 / NRRL 194 / M139) GN=pkaR PE=3 SV=1	5.12e-12	GO:0030552;GO:0004862;GO:0071901;GO:0008603;GO:0005952;GO:0046580;GO:0005737;GO:0045859;GO:0000166;GO:0001932;GO:0000790;GO:0097271;GO:0045762;GO:0042802;GO:0005634;GO:0005886	K04739	PF00027
SymbC1.scaffold1019.12	tr|A0A1Q9D4A7|A0A1Q9D4A7_SYMMI	Uncharacterized protein OS=Symbiodinium microadriaticum GN=AK812_SmicGene28529 PE=4 SV=1	4.05e-63	GO:0008270;GO:0015074;GO:0003676	NA	NA
SymbC1.scaffold1019.13	sp|O14448|KAPR_MAGO7	cAMP-dependent protein kinase regulatory subunit OS=Magnaporthe oryzae (strain 70-15 / ATCC MYA-4617 / FGSC 8958) GN=SUM1 PE=1 SV=1	4.36e-14	GO:0042802;GO:0005634;GO:0005886;GO:0045762;GO:0001932;GO:0000790;GO:0097271;GO:0000166;GO:0005952;GO:0046580;GO:0045859;GO:0005737;GO:0071901;GO:0008603;GO:0004862;GO:0030552	K04739	PF00027
SymbC1.scaffold1019.14	tr|A0A1Q9CTD9|A0A1Q9CTD9_SYMMI	Uncharacterized protein OS=Symbiodinium microadriaticum GN=AK812_SmicGene32726 PE=4 SV=1	1.08e-12	NA	NA	NA
SymbC1.scaffold1019.15	tr|A0A1Q9CFL0|A0A1Q9CFL0_SYMMI	NADP-dependent malic enzyme OS=Symbiodinium microadriaticum GN=ME1 PE=4 SV=1	5.69e-72	GO:0016272;GO:0016020;GO:0006457;GO:0051082;GO:0004471;GO:0008146;GO:0016021;GO:0004470;GO:0055114;GO:0051287	NA	NA
SymbC1.scaffold1019.2	tr|A0A1Q9CTD8|A0A1Q9CTD8_SYMMI	Uncharacterized protein OS=Symbiodinium microadriaticum GN=AK812_SmicGene32734 PE=4 SV=1	3.29e-50	NA	NA	PF00027
SymbC1.scaffold1019.3	tr|A0A1Q9CTC8|A0A1Q9CTC8_SYMMI	Uncharacterized protein OS=Symbiodinium microadriaticum GN=AK812_SmicGene32733 PE=4 SV=1	0	GO:0016020;GO:0016021	NA	NA
SymbC1.scaffold1019.4	tr|A0A1Q9CTG2|A0A1Q9CTG2_SYMMI	Uncharacterized protein OS=Symbiodinium microadriaticum GN=AK812_SmicGene32732 PE=4 SV=1	3.32e-09	NA	NA	NA
SymbC1.scaffold1019.8	sp|P10978|POLX_TOBAC	Retrovirus-related Pol polyprotein from transposon TNT 1-94 OS=Nicotiana tabacum PE=2 SV=1	1.77e-09	GO:0016779;GO:0015074;GO:0090305;GO:0046872;GO:0004518;GO:0008270;GO:0008233;GO:0016787;GO:0016740;GO:0003964;GO:0003676;GO:0006508;GO:0004519;GO:0004190;GO:0006278	NA	PF07727
SymbC1.scaffold10192.1	tr|A0A1Q9CP60|A0A1Q9CP60_SYMMI	Sodium channel protein type 9 subunit alpha OS=Symbiodinium microadriaticum GN=SCN9A PE=4 SV=1	3.1e-35	GO:0016020;GO:0055085;GO:0006811;GO:0034220;GO:0016021;GO:0005216;GO:0005509	NA	PF13202
SymbC1.scaffold10199.1	tr|A0A0G4HSA1|A0A0G4HSA1_9ALVE	Uncharacterized protein OS=Chromera velia CCMP2878 GN=Cvel_30997 PE=4 SV=1	1.63e-13	GO:0003723;GO:0003676	NA	PF00013
SymbC1.scaffold10199.2	sp|Q2PFW9|NOVA1_MACFA	RNA-binding protein Nova-1 OS=Macaca fascicularis GN=NOVA1 PE=2 SV=1	1.71e-12	GO:0003676;GO:0003723;GO:0000398;GO:0005634	K14944	PF00013
SymbC1.scaffold102.1	tr|A0A1Q9EFM4|A0A1Q9EFM4_SYMMI	Uncharacterized protein OS=Symbiodinium microadriaticum GN=AK812_SmicGene10480 PE=4 SV=1	2.07e-62	GO:0015074;GO:0003677;GO:0006310	NA	NA
SymbC1.scaffold102.2	tr|A0A1Q9EJZ2|A0A1Q9EJZ2_SYMMI	Cathepsin S OS=Symbiodinium microadriaticum GN=Ctss PE=3 SV=1	7.4e-45	GO:0016787;GO:0016791;GO:0006508;GO:0008233;GO:0016311;GO:0008234;GO:0005509	NA	PF12689
SymbC1.scaffold102.4	sp|Q9LM66|XCP2_ARATH	Cysteine protease XCP2 OS=Arabidopsis thaliana GN=XCP2 PE=1 SV=2	1.22e-32	GO:0016787;GO:0006952;GO:0005618;GO:0005773;GO:0016020;GO:0051603;GO:0042742;GO:0005764;GO:0010623;GO:0006508;GO:0005515;GO:0008234;GO:0004197;GO:0005615;GO:0005886;GO:0008233	K16290	PF00112
SymbC1.scaffold102.5	tr|A0A1Q9CTG4|A0A1Q9CTG4_SYMMI;tr|A0A1Q9DJ09|A0A1Q9DJ09_SYMMI	description1:Uncharacterized protein OS=Symbiodinium microadriaticum GN=AK812_SmicGene32703 PE=4 SV=1//description2:Uncharacterized protein OS=Symbiodinium microadriaticum GN=AK812_SmicGene22743 PE=4 SV=1	1.78e-93	GO:0015074;GO:0016021;GO:0006310;GO:0003677;GO:0016020	NA	NA
SymbC1.scaffold102.6	tr|A0A1Q9C3X1|A0A1Q9C3X1_SYMMI	Uncharacterized protein OS=Symbiodinium microadriaticum GN=AK812_SmicGene42331 PE=4 SV=1	8.32e-15	NA	NA	PF02187
SymbC1.scaffold1020.1	sp|O13755|OSM1_SCHPO	Fumarate reductase OS=Schizosaccharomyces pombe (strain 972 / ATCC 24843) GN=osm1 PE=3 SV=1	5.16e-57	GO:0006106;GO:0006099;GO:0055114;GO:0000104;GO:0005739;GO:0016156;GO:0016491;GO:0005634;GO:0005737;GO:0005829	NA	PF00173;PF00890
SymbC1.scaffold1020.2	tr|A0A1Q9C1D3|A0A1Q9C1D3_SYMMI	CUGBP Elav-like family member 1 OS=Symbiodinium microadriaticum GN=CELF1 PE=4 SV=1	3.81e-77	GO:0016021;GO:0003676;GO:0003723;GO:0016020	NA	NA
SymbC1.scaffold1020.3	tr|A0A1Q9DY52|A0A1Q9DY52_SYMMI	Translation initiation factor IF-2 OS=Symbiodinium microadriaticum GN=infB PE=4 SV=1	3.7e-14	GO:0003743;GO:0015780;GO:0016021;GO:0005794;GO:0005457;GO:0006413;GO:0016020;GO:0015783	NA	NA
SymbC1.scaffold1020.4	tr|A0A1Q9CZP2|A0A1Q9CZP2_SYMMI	Uncharacterized protein OS=Symbiodinium microadriaticum GN=AK812_SmicGene30288 PE=4 SV=1	1.21e-37	GO:0016021;GO:0016020	NA	NA
SymbC1.scaffold1020.6	sp|Q80U58|PUM2_MOUSE	Pumilio homolog 2 OS=Mus musculus GN=Pum2 PE=1 SV=2	2.55e-78	GO:0043488;GO:0005737;GO:0010608;GO:0003723;GO:0003730;GO:1900246;GO:0005829;GO:0006417;GO:0034063;GO:0010494;GO:0048471;GO:0031965;GO:0005515;GO:0051983;GO:2000637	K17943	PF00806
SymbC1.scaffold1020.7	tr|A0A1Q9CQB8|A0A1Q9CQB8_SYMMI	60 kDa chaperonin 1 OS=Symbiodinium microadriaticum GN=groL1 PE=3 SV=1	1.07e-53	GO:0042026;GO:0005524;GO:0005737	NA	NA
SymbC1.scaffold10201.1	sp|Q9UMS4|PRP19_HUMAN	Pre-mRNA-processing factor 19 OS=Homo sapiens GN=PRPF19 PE=1 SV=1	6.42e-133	GO:0006974;GO:0071013;GO:0016607;GO:0042802;GO:0016567;GO:0005856;GO:0072422;GO:0000244;GO:0008380;GO:0000245;GO:0005515;GO:0045665;GO:0006281;GO:0005737;GO:0001833;GO:0006303;GO:0061630;GO:0016020;GO:0005654;GO:0048711;GO:0034613;GO:0048026;GO:0005634;GO:0005681;GO:0071006;GO:0006397;GO:0000209;GO:0004842;GO:0005811;GO:0006283;GO:0070534;GO:0035861;GO:0016740;GO:0000349;GO:0000974;GO:0000398;GO:…	K10599	PF00400;PF08606
SymbC1.scaffold10202.1	tr|A0A1Q9ERJ8|A0A1Q9ERJ8_SYMMI;tr|A0A1Q9DW53|A0A1Q9DW53_SYMMI	description1:Uncharacterized protein OS=Symbiodinium microadriaticum GN=AK812_SmicGene6265 PE=4 SV=1//description2:Uncharacterized protein OS=Symbiodinium microadriaticum GN=AK812_SmicGene18042 PE=4 SV=1	5.37e-10	GO:0016021;GO:0016020	NA	NA
SymbC1.scaffold10202.2	tr|A0A1Q9DW53|A0A1Q9DW53_SYMMI	Uncharacterized protein OS=Symbiodinium microadriaticum GN=AK812_SmicGene18042 PE=4 SV=1	1.91e-41	GO:0016020;GO:0016021	NA	NA
SymbC1.scaffold10206.1	tr|A0A1Q9EXH5|A0A1Q9EXH5_SYMMI;tr|A0A1Q9EWP5|A0A1Q9EWP5_SYMMI	description1:Uncharacterized protein OS=Symbiodinium microadriaticum GN=AK812_SmicGene4016 PE=4 SV=1//description2:Uncharacterized protein OS=Symbiodinium microadriaticum GN=AK812_SmicGene4341 PE=4 SV=1	1.25e-47	GO:0016021;GO:0016020	NA	NA
SymbC1.scaffold10208.1	tr|A0A1Q9DL02|A0A1Q9DL02_SYMMI	Uncharacterized protein OS=Symbiodinium microadriaticum GN=AK812_SmicGene21968 PE=4 SV=1	5.89e-13	NA	NA	NA
SymbC1.scaffold10208.2	sp|Q28EW0|TM87A_XENTR	Transmembrane protein 87A OS=Xenopus tropicalis GN=tmem87a PE=2 SV=1	2.61e-23	GO:0016020;GO:0016021	NA	PF06814
SymbC1.scaffold10209.1	tr|A0A1Q9DW98|A0A1Q9DW98_SYMMI	Histone-lysine N-methyltransferase ATXR2 OS=Symbiodinium microadriaticum GN=ATXR2 PE=4 SV=1	5.27e-123	GO:0032259;GO:0006629;GO:0016020;GO:0016740;GO:0016021;GO:0008168	NA	NA
SymbC1.scaffold10210.1	sp|Q8TF66|LRC15_HUMAN	Leucine-rich repeat-containing protein 15 OS=Homo sapiens GN=LRRC15 PE=2 SV=2	3.23e-14	GO:0005518;GO:0046426;GO:0001968;GO:0090005;GO:0006469;GO:0004860;GO:0016020;GO:0016021;GO:0030335;GO:0046813;GO:0070062;GO:0043236;GO:0019221;GO:0005737	NA	PF13855
SymbC1.scaffold10214.1	sp|Q8RWF0|PS13A_ARATH	26S proteasome non-ATPase regulatory subunit 13 homolog A OS=Arabidopsis thaliana GN=RPN9A PE=1 SV=1	6.44e-18	GO:0005829;GO:0006511;GO:0008541;GO:0005198;GO:0000502;GO:0005634;GO:0043248	K03039	NA
SymbC1.scaffold10217.1	tr|A0A1Q9CVP1|A0A1Q9CVP1_SYMMI	Uncharacterized protein OS=Symbiodinium microadriaticum GN=AK812_SmicGene31829 PE=4 SV=1	3.29e-119	GO:0006388;GO:0046872;GO:0015074;GO:0016772;GO:0003676	NA	PF11913
SymbC1.scaffold10218.1	tr|A0A1Q9DZW5|A0A1Q9DZW5_SYMMI	Uncharacterized protein OS=Symbiodinium microadriaticum GN=AK812_SmicGene16625 PE=4 SV=1	9.68e-103	NA	NA	NA
SymbC1.scaffold1022.3	sp|Q9ZUU4|CP29B_ARATH	RNA-binding protein CP29B, chloroplastic OS=Arabidopsis thaliana GN=CP29B PE=1 SV=1	4.24e-10	GO:0030529;GO:0003723;GO:0009737;GO:0009409;GO:0010319;GO:0009941;GO:0009535;GO:0003676;GO:0009507;GO:0045087;GO:0006397;GO:0009579;GO:0008266;GO:0009536;GO:0003729;GO:0009534;GO:0009570	K11294	PF00076
SymbC1.scaffold10222.1	tr|A0A1Q9D394|A0A1Q9D394_SYMMI	Mitogen-activated protein kinase kinase 3 OS=Symbiodinium microadriaticum GN=MKK3 PE=3 SV=1	4.2e-78	GO:0016301;GO:0016310;GO:0016020;GO:0006468;GO:0008643;GO:0016021;GO:0004672;GO:0005524;GO:0006810	NA	NA
SymbC1.scaffold10223.1	sp|O29445|SERA_ARCFU	D-3-phosphoglycerate dehydrogenase OS=Archaeoglobus fulgidus (strain ATCC 49558 / VC-16 / DSM 4304 / JCM 9628 / NBRC 100126) GN=serA PE=3 SV=1	2.4e-17	GO:0016616;GO:0008652;GO:0051287;GO:0008152;GO:0016491;GO:0004617;GO:0055114;GO:0006564	K00058	PF02826
SymbC1.scaffold10224.2	sp|P37686|ADH2_ECOLI	Probable alcohol dehydrogenase OS=Escherichia coli (strain K12) GN=yiaY PE=3 SV=4	8.22e-153	GO:0008743;GO:0046872;GO:0016491;GO:0055114;GO:0004022	K13954	PF00465
SymbC1.scaffold10226.1	sp|Q75A33|PPID_ASHGO	Peptidyl-prolyl cis-trans isomerase D OS=Ashbya gossypii (strain ATCC 10895 / CBS 109.51 / FGSC 9923 / NRRL Y-1056) GN=CPR6 PE=3 SV=1	1.48e-37	GO:0003755;GO:0051082;GO:0016853;GO:0042026;GO:0006457;GO:0005737;GO:0000413;GO:0043022	K05864	PF00160
SymbC1.scaffold10226.2	tr|A0A1Q9CBV5|A0A1Q9CBV5_SYMMI	Uncharacterized protein OS=Symbiodinium microadriaticum GN=AK812_SmicGene39190 PE=4 SV=1	4.08e-38	NA	NA	PF15477
SymbC1.scaffold1023.1	tr|A0A0P1FNN0|A0A0P1FNN0_9RHOB	Glycosyltransferase family 25 (LPS biosynthesis protein) OS=Thalassobius mediterraneus GN=TL5120_03076 PE=4 SV=1	2.82e-27	GO:0016740	NA	NA
SymbC1.scaffold1023.10	tr|A0A1Q9E3Z5|A0A1Q9E3Z5_SYMMI;tr|B3KZJ3|B3KZJ3_PLAKH	description1:Uncharacterized protein OS=Symbiodinium microadriaticum GN=AK812_SmicGene15073 PE=4 SV=1//description2:Uncharacterized protein OS=Plasmodium knowlesi (strain H) GN=PKH_020510 PE=4 SV=1	1.42e-15	GO:0006364;GO:0030688	NA	NA
SymbC1.scaffold1023.12	sp|O13911|PNK1_SCHPO	Bifunctional polynucleotide phosphatase/kinase OS=Schizosaccharomyces pombe (strain 972 / ATCC 24843) GN=pnk1 PE=1 SV=2	1.74e-16	GO:0008152;GO:0006281;GO:0003824;GO:0016301;GO:0006284;GO:0046404;GO:0016787;GO:0003690;GO:0006974;GO:0000012;GO:0098506;GO:0016310;GO:0005634;GO:0005524;GO:0046939;GO:0098504;GO:0046403;GO:0000166;GO:0016740;GO:0019201;GO:0005730	K08073	PF05383;PF13671
SymbC1.scaffold1023.3	tr|A0A1Q9F600|A0A1Q9F600_SYMMI	Serine/threonine protein phosphatase 2A regulatory subunit B''beta OS=Symbiodinium microadriaticum GN=B''BETA PE=4 SV=1	3.98e-19	GO:0007017;GO:0030286;GO:0005509	NA	NA
SymbC1.scaffold1023.5	tr|A0A1Q9E419|A0A1Q9E419_SYMMI	Uncharacterized protein OS=Symbiodinium microadriaticum GN=AK812_SmicGene15084 PE=4 SV=1	1.01e-65	GO:0016021;GO:0016020	NA	NA
SymbC1.scaffold1023.6	tr|A0A1Q9E3Y7|A0A1Q9E3Y7_SYMMI	Uncharacterized protein OS=Symbiodinium microadriaticum GN=AK812_SmicGene15082 PE=4 SV=1	1.26e-64	GO:0016020;GO:0006468;GO:0004672;GO:0005524;GO:0016021	NA	NA
SymbC1.scaffold1023.8	tr|A0A1Q9E3Y7|A0A1Q9E3Y7_SYMMI	Uncharacterized protein OS=Symbiodinium microadriaticum GN=AK812_SmicGene15082 PE=4 SV=1	5e-83	GO:0016020;GO:0006468;GO:0004672;GO:0005524;GO:0016021	NA	NA
SymbC1.scaffold10231.1	tr|A0A1Q9E2Z5|A0A1Q9E2Z5_SYMMI	Putative outer membrane protein PmpB OS=Symbiodinium microadriaticum GN=pmpB PE=4 SV=1	7.54e-52	GO:0016021;GO:0016020	NA	NA
SymbC1.scaffold10235.1	tr|A0A1Q9EEE8|A0A1Q9EEE8_SYMMI	Uncharacterized protein OS=Symbiodinium microadriaticum GN=AK812_SmicGene10945 PE=4 SV=1	3.1e-11	NA	NA	NA
SymbC1.scaffold1024.4	sp|P36183|ENPL_HORVU	Endoplasmin homolog OS=Hordeum vulgare PE=2 SV=1	1.48e-131	GO:0006950;GO:0000166;GO:0005524;GO:0051082;GO:0005783;GO:0006457;GO:0005788	NA	PF02518;PF00183
SymbC1.scaffold1024.6	sp|O13911|PNK1_SCHPO	Bifunctional polynucleotide phosphatase/kinase OS=Schizosaccharomyces pombe (strain 972 / ATCC 24843) GN=pnk1 PE=1 SV=2	4.06e-16	GO:0019201;GO:0000166;GO:0016740;GO:0005730;GO:0046403;GO:0005524;GO:0098504;GO:0046939;GO:0006974;GO:0003690;GO:0000012;GO:0005634;GO:0098506;GO:0016310;GO:0016787;GO:0046404;GO:0006284;GO:0006281;GO:0003824;GO:0008152;GO:0016301	K08073	PF13671;PF00589;PF05383
SymbC1.scaffold10241.1	sp|P42094|PHYT_BACSU	3-phytase OS=Bacillus subtilis (strain 168) GN=phy PE=1 SV=2	1.81e-54	GO:0016787;GO:0016311;GO:0016158;GO:0005576	K01083	PF07715;PF02333;PF00593;PF13620
SymbC1.scaffold10241.4	tr|A0A127MI94|A0A127MI94_9SPHN;tr|A0A101VMH3|A0A101VMH3_9SPHN	description1:Uncharacterized protein OS=Sphingorhabdus sp. M41 GN=AZE99_15230 PE=4 SV=1//description2:Uncharacterized protein OS=Sphingomonadales bacterium BRH_c3 GN=APF78_06380 PE=4 SV=1	0	GO:0003824	NA	PF12228;PF13795
SymbC1.scaffold10241.5	sp|Q89WV5|ACSA_BRADU	Acetyl-coenzyme A synthetase OS=Bradyrhizobium diazoefficiens (strain JCM 10833 / IAM 13628 / NBRC 14792 / USDA 110) GN=acsA PE=1 SV=2	0	GO:0000166;GO:0016874;GO:0016208;GO:0046872;GO:0005524;GO:0019427;GO:0003987;GO:0008152;GO:0003824	K01895	PF00501;PF16177;PF13193
SymbC1.scaffold10241.6	tr|A0A1N6CNQ1|A0A1N6CNQ1_9SPHN	Uncharacterized conserved protein, DUF885 familyt OS=Sphingorhabdus marina DSM 22363 GN=SAMN02745824_0534 PE=4 SV=1	0	NA	NA	PF05960
SymbC1.scaffold10241.8	sp|Q55790|Y074_SYNY3	UPF0051 protein slr0074 OS=Synechocystis sp. (strain PCC 6803 / Kazusa) GN=slr0074 PE=3 SV=1	0	GO:0016226	K09014	PF01458
SymbC1.scaffold10242.1	sp|Q9UHL4|DPP2_HUMAN	Dipeptidyl peptidase 2 OS=Homo sapiens GN=DPP7 PE=1 SV=3	2.62e-51	GO:0005764;GO:0031982;GO:0008236;GO:0016787;GO:0043312;GO:0005794;GO:0035578;GO:0008233;GO:0031410;GO:0004177;GO:0005829;GO:0008239;GO:0070062;GO:0005576;GO:0006508;GO:0043231	K01276	PF05577
SymbC1.scaffold10246.2	tr|R1EB30|R1EB30_EMIHU	Uncharacterized protein OS=Emiliania huxleyi GN=EMIHUDRAFT_206853 PE=4 SV=1	1.14e-10	GO:0071933;GO:0003779;GO:0034316;GO:0016021;GO:0005622;GO:0016020	NA	NA
SymbC1.scaffold10247.1	sp|Q7TNH6|NPHP3_MOUSE	Nephrocystin-3 OS=Mus musculus GN=Nphp3 PE=1 SV=2	1.73e-13	GO:0071908;GO:0016055;GO:0006629;GO:0072189;GO:0007163;GO:0048496;GO:0090090;GO:0001947;GO:0007368;GO:0060993;GO:0060027;GO:0060271;GO:0030324;GO:0071910;GO:2000095;GO:0042995;GO:0045494;GO:0097546;GO:1905515;GO:0003674;GO:0005929;GO:0030814;GO:0035469;GO:0071909;GO:0001822;GO:0097543;GO:0030198;GO:0003283	K19360	PF13424
SymbC1.scaffold10247.2	tr|A0A1Q9EV52|A0A1Q9EV52_SYMMI	Uncharacterized protein OS=Symbiodinium microadriaticum GN=AK812_SmicGene4856 PE=4 SV=1	2.87e-08	NA	NA	NA
SymbC1.scaffold10249.1	tr|A0A1Q9D0T9|A0A1Q9D0T9_SYMMI	Ribosomal RNA large subunit methyltransferase J OS=Symbiodinium microadriaticum GN=rlmJ PE=4 SV=1	3.45e-44	GO:0032259;GO:0070475;GO:0016740;GO:0008649;GO:0008168	NA	PF04378
SymbC1.scaffold10249.2	tr|A0A1Q9D0T9|A0A1Q9D0T9_SYMMI	Ribosomal RNA large subunit methyltransferase J OS=Symbiodinium microadriaticum GN=rlmJ PE=4 SV=1	1.05e-31	GO:0070475;GO:0016740;GO:0008168;GO:0008649;GO:0032259	NA	PF13578
SymbC1.scaffold10249.3	sp|Q9D832|DNJB4_MOUSE	DnaJ homolog subfamily B member 4 OS=Mus musculus GN=Dnajb4 PE=1 SV=1	8.18e-29	GO:0032781;GO:0005829;GO:0070062;GO:0001671;GO:0051087;GO:0005886;GO:0006457;GO:0005737;GO:0051082;GO:0016020	K09510	PF00226;PF01556
SymbC1.scaffold1025.4	tr|A0A1Q9DJ42|A0A1Q9DJ42_SYMMI;tr|A0A1Q9D9S0|A0A1Q9D9S0_SYMMI	description1:Uncharacterized protein OS=Symbiodinium microadriaticum GN=AK812_SmicGene22690 PE=4 SV=1//description2:LINE-1 retrotransposable element ORF2 protein OS=Symbiodinium microadriaticum GN=Pol PE=4 SV=1	4.07e-74	GO:0004523;GO:0090502;GO:0003676	NA	PF00078;PF00075
SymbC1.scaffold10257.3	sp|Q795J3|EPSN_BACSU	Putative pyridoxal phosphate-dependent aminotransferase EpsN OS=Bacillus subtilis (strain 168) GN=epsN PE=2 SV=1	8.43e-64	GO:0016740;GO:0003824;GO:0008483;GO:0000271	K19430	PF02627;PF00483;PF02348;PF02350;PF01041;PF13483;PF01370
SymbC1.scaffold10257.5	tr|X5MDK6|X5MDK6_9RHIZ	NnrU family protein, required for expression of nitric oxide and nitrite reductases (Nir and Nor) OS=Candidatus Phaeomarinobacter ectocarpi GN=BN1012_Phect360 PE=4 SV=1	1.5e-104	GO:0016021;GO:0016020	NA	PF07298;PF01627
SymbC1.scaffold10259.1	tr|A0A1Q9CS14|A0A1Q9CS14_SYMMI	Protein NLRC3 OS=Symbiodinium microadriaticum GN=NLRC3 PE=4 SV=1	2.51e-124	GO:0004553;GO:0005975	NA	NA
SymbC1.scaffold1026.1	sp|Q9LJX8|VPED_ARATH	Vacuolar-processing enzyme delta-isozyme OS=Arabidopsis thaliana GN=dVPE PE=1 SV=1	8.48e-71	GO:0008233;GO:0006624;GO:0005615;GO:0012501;GO:0051603;GO:0004197;GO:0009505;GO:0008234;GO:0005576;GO:0000326;GO:0005773;GO:0010214;GO:0005618;GO:0006508;GO:0016787	K01369	PF01650
SymbC1.scaffold1026.10	tr|A0A1Q9CVD7|A0A1Q9CVD7_SYMMI	Heat shock protein 90 OS=Symbiodinium microadriaticum GN=AK812_SmicGene31946 PE=3 SV=1	1.66e-70	GO:0006950;GO:0003723;GO:0006364;GO:0003690;GO:0006355;GO:0008168;GO:0005524;GO:0008033;GO:0006457;GO:0051082;GO:0032259	NA	NA
SymbC1.scaffold1026.2	sp|Q503E9|IMA6_DANRE	Importin subunit alpha-6 OS=Danio rerio GN=kpna5 PE=2 SV=2	3.83e-18	GO:0006607;GO:0005654;GO:0008139;GO:0006810;GO:0008565;GO:0006606;GO:0005643;GO:0005829;GO:0005634;GO:0005737;GO:0015031	NA	NA
SymbC1.scaffold1026.3	tr|A0A1Q9DT95|A0A1Q9DT95_SYMMI	Uncharacterized protein OS=Symbiodinium microadriaticum GN=AK812_SmicGene19159 PE=4 SV=1	2.64e-61	GO:0016020;GO:0016021	NA	PF00024
SymbC1.scaffold1026.4	tr|A0A1Q9F0S5|A0A1Q9F0S5_SYMMI	Nudix hydrolase 8 OS=Symbiodinium microadriaticum GN=NUDT8 PE=4 SV=1	2.49e-73	GO:0016020;GO:0016787;GO:0016021	NA	NA
SymbC1.scaffold1026.5	tr|A0A1Q9ESU8|A0A1Q9ESU8_SYMMI	Tubulin beta chain OS=Symbiodinium microadriaticum GN=bPT2 PE=3 SV=1	3.22e-45	GO:0090502;GO:0003676;GO:0005874;GO:0005200;GO:0020037;GO:0055114;GO:0046872;GO:0003924;GO:0005576;GO:0009055;GO:0007010;GO:0005975;GO:0003824;GO:0004553;GO:0005525;GO:0007017;GO:0016491;GO:0004523;GO:0000166;GO:0008152;GO:0030248	NA	NA
SymbC1.scaffold1026.7	tr|F0Y742|F0Y742_AURAN;tr|M4C6M4|M4C6M4_HYAAE	description1:Putative uncharacterized protein (Fragment) OS=Aureococcus anophagefferens GN=AURANDRAFT_11609 PE=4 SV=1//description2:Uncharacterized protein OS=Hyaloperonospora arabidopsidis (strain Emoy2) PE=4 SV=1	2.84e-61	GO:0016491;GO:0055114	NA	NA
SymbC1.scaffold1026.8	tr|A0A1Q9CPP8|A0A1Q9CPP8_SYMMI	Uncharacterized protein OS=Symbiodinium microadriaticum GN=AK812_SmicGene34188 PE=4 SV=1	2.26e-12	GO:0016021;GO:0016020	NA	NA
SymbC1.scaffold1026.9	tr|W7TPI0|W7TPI0_9STRA	Uncharacterized protein OS=Nannochloropsis gaditana GN=Naga_100008g47 PE=4 SV=1	8.7e-84	GO:0016491;GO:0055114	NA	NA
SymbC1.scaffold10261.1	sp|P22131|ACT1_PHYIN	Actin-1 OS=Phytophthora infestans GN=ACTA PE=2 SV=1	0	GO:0005856;GO:0005737;GO:0005524;GO:0000166	NA	PF00022
SymbC1.scaffold10263.2	sp|A4S6Y4|LONM_OSTLU	Lon protease homolog, mitochondrial OS=Ostreococcus lucimarinus (strain CCE9901) GN=OSTLU_41620 PE=3 SV=1	2.63e-49	GO:0005524;GO:0008236;GO:0006515;GO:0004252;GO:0008233;GO:0003677;GO:0004176;GO:0030163;GO:0006508;GO:0000166;GO:0016787;GO:0005739;GO:0005759	K08675	PF00004
SymbC1.scaffold10264.1	sp|B2UE66|FTSH_RALPJ	ATP-dependent zinc metalloprotease FtsH OS=Ralstonia pickettii (strain 12J) GN=ftsH PE=3 SV=1	0	GO:0005524;GO:0016021;GO:0046872;GO:0008233;GO:0005886;GO:0008237;GO:0000166;GO:0016787;GO:0004222;GO:0006508;GO:0016020	K03798	PF01434;PF00394;PF07732;PF07731;PF00027;PF01734;PF00004;PF04191
SymbC1.scaffold10264.2	sp|Q65TH4|MACB_MANSM	Macrolide export ATP-binding/permease protein MacB OS=Mannheimia succiniciproducens (strain MBEL55E) GN=macB PE=3 SV=1	1.43e-51	GO:0005886;GO:0016021;GO:0016887;GO:0005524;GO:0016820;GO:0016020;GO:0006810;GO:0016787;GO:0000166;GO:0055085;GO:0046677	K05685	PF17131;PF00005;PF00999;PF02687
SymbC1.scaffold10264.3	sp|O31214|UCRI_ALLVD	Ubiquinol-cytochrome c reductase iron-sulfur subunit OS=Allochromatium vinosum (strain ATCC 17899 / DSM 180 / NBRC 103801 / NCIMB 10441 / D) GN=petA PE=3 SV=2	2.05e-57	GO:0016491;GO:0005886;GO:0008121;GO:0051536;GO:0016021;GO:0046872;GO:0016679;GO:0055114;GO:0051537;GO:0016020;GO:1902600	K00411	PF03976;PF00355
SymbC1.scaffold10264.4	sp|Q5ZWR1|COPA_LEGPH	Copper-exporting P-type ATPase A OS=Legionella pneumophila subsp. pneumophila (strain Philadelphia 1 / ATCC 33152 / DSM 7513) GN=copA PE=1 SV=1	0	GO:0005886;GO:0006825;GO:0046872;GO:0005524;GO:0016021;GO:0016020;GO:0006811;GO:0006810;GO:0019829;GO:0006812;GO:0099132;GO:0016787;GO:0000166	K17686	PF13411;PF00702;PF00122
SymbC1.scaffold10264.5	sp|Q9JZN9|Y964_NEIMB	Probable TonB-dependent receptor NMB0964 OS=Neisseria meningitidis serogroup B (strain MC58) GN=NMB0964 PE=1 SV=1	1.29e-55	GO:0016020;GO:0006810;GO:0009279;GO:0004872;GO:0016021	K02014	PF00593;PF07715
SymbC1.scaffold10264.6	sp|Q48815|HELA_LEGPN	Protein HelA OS=Legionella pneumophila GN=helA PE=3 SV=1	3.14e-147	GO:0005886;GO:0005215;GO:0098655;GO:0016021;GO:0006810;GO:0016020;GO:0006812;GO:0008324	NA	PF02321;PF00873;PF16576
SymbC1.scaffold10265.1	sp|Q53RK8|RH21_ORYSJ	DEAD-box ATP-dependent RNA helicase 21 OS=Oryza sativa subsp. japonica GN=Os03g0708600 PE=2 SV=1	3.32e-100	GO:0010501;GO:0003676;GO:0016787;GO:0005737;GO:0003723;GO:0008380;GO:0005730;GO:0004386;GO:0000166;GO:0005634;GO:0006397;GO:0071013;GO:0005682;GO:0004004;GO:0000375;GO:0005524	K12858	PF00270
SymbC1.scaffold10265.2	tr|A0A1Q9CQG3|A0A1Q9CQG3_SYMMI	DEAD-box ATP-dependent RNA helicase 21 OS=Symbiodinium microadriaticum GN=AK812_SmicGene33896 PE=4 SV=1	3.82e-145	GO:0004386;GO:0003676;GO:0005524	NA	NA
SymbC1.scaffold10267.1	sp|P0C0L7|PROP_ECOLI	Proline/betaine transporter OS=Escherichia coli (strain K12) GN=proP PE=1 SV=1	1.51e-09	GO:0071475;GO:0016021;GO:0007231;GO:0005215;GO:1905647;GO:0005886;GO:0031460;GO:0006865;GO:0055085;GO:0015653;GO:0022857;GO:0005887;GO:0015293;GO:0016020;GO:0006810	K03762	PF07727
SymbC1.scaffold10268.1	sp|Q9NZ56|FMN2_HUMAN	Formin-2 OS=Homo sapiens GN=FMN2 PE=1 SV=4	2.99e-23	GO:0005819;GO:0071456;GO:0042177;GO:0003779;GO:0046907;GO:0048471;GO:0035556;GO:0007275;GO:0005634;GO:0005886;GO:0015031;GO:0016344;GO:0006810;GO:0005783;GO:0016020;GO:0051017;GO:0051758;GO:0070649;GO:0005789;GO:0043066;GO:0005737;GO:0048477;GO:0040038;GO:0005730;GO:0003674;GO:0051295;GO:0005856;GO:0006974;GO:0016192;GO:0031410;GO:0005902;GO:0005938;GO:0030659;GO:0005829	K02184	PF02181
SymbC1.scaffold10269.1	tr|A0A1Q9EBH6|A0A1Q9EBH6_SYMMI	HEAT repeat-containing protein 2 OS=Symbiodinium microadriaticum GN=HEATR2 PE=4 SV=1	1.21e-26	NA	NA	NA
SymbC1.scaffold1027.2	tr|A0A1Q9CKP1|A0A1Q9CKP1_SYMMI	Uncharacterized protein OS=Symbiodinium microadriaticum GN=AK812_SmicGene35830 PE=4 SV=1	1.43e-49	GO:0046872;GO:0016021;GO:0016020	NA	NA
SymbC1.scaffold1027.5	tr|A0A1Q9DSS2|A0A1Q9DSS2_SYMMI	Uncharacterized protein OS=Symbiodinium microadriaticum GN=AK812_SmicGene19340 PE=4 SV=1	6.01e-73	GO:0016020;GO:0016021;GO:0046872	NA	NA
SymbC1.scaffold1027.6	tr|A0A1Q9E8G2|A0A1Q9E8G2_SYMMI	Uncharacterized protein OS=Symbiodinium microadriaticum GN=AK812_SmicGene13326 PE=4 SV=1	1.77e-98	GO:0016020;GO:0004523;GO:0016021;GO:0003676;GO:0090502	NA	PF00075
SymbC1.scaffold1027.7	sp|Q6ZI17|OML2_ORYSJ	Protein MEI2-like 2 OS=Oryza sativa subsp. japonica GN=ML2 PE=2 SV=1	1.44e-14	GO:0003723;GO:0003676	NA	PF04059
SymbC1.scaffold10271.2	tr|A0A1Q9CKZ8|A0A1Q9CKZ8_SYMMI;tr|A0A1Q9EHA4|A0A1Q9EHA4_SYMMI	description1:Uncharacterized protein OS=Symbiodinium microadriaticum GN=AK812_SmicGene35623 PE=4 SV=1//description2:Modification methylase NgoBI OS=Symbiodinium microadriaticum GN=ngoBIM PE=4 SV=1	8.47e-157	GO:0008168;GO:0032259	NA	NA
SymbC1.scaffold10271.4	sp|Q02357|ANK1_MOUSE	Ankyrin-1 OS=Mus musculus GN=Ank1 PE=1 SV=2	1.83e-07	GO:0016529;GO:0005856;GO:0005886;GO:0030863;GO:0006888;GO:0014731;GO:0008093;GO:0072661;GO:0005737;GO:0030507;GO:0007165;GO:0019899;GO:0006779;GO:0015672;GO:0051117;GO:0048821;GO:0016020;GO:0055072	K10380	PF12796
SymbC1.scaffold10274.1	tr|A0A1Q9EA20|A0A1Q9EA20_SYMMI	Uncharacterized protein OS=Symbiodinium microadriaticum GN=AK812_SmicGene12658 PE=4 SV=1	8.37e-45	GO:0003676	NA	PF03184
SymbC1.scaffold10275.2	tr|A0A1Q9F1J3|A0A1Q9F1J3_SYMMI	Putative serine/threonine-protein kinase-like protein CCR3 OS=Symbiodinium microadriaticum GN=CCR3 PE=4 SV=1	3.7e-76	GO:0016301;GO:0016310;GO:0005216;GO:0016020;GO:0006811;GO:0034220;GO:0016021;GO:0005509;GO:0055085	NA	PF00520
SymbC1.scaffold10276.4	tr|A0A1Q9C752|A0A1Q9C752_SYMMI;tr|W2RC89|W2RC89_PHYPN	description1:Uncharacterized protein OS=Symbiodinium microadriaticum GN=AK812_SmicGene41034 PE=4 SV=1//description2:ATP-dependent DNA helicase OS=Phytophthora parasitica (strain INRA-310) GN=PPTG_02632 PE=3 SV=1	7.54e-07	GO:0006281;GO:0006974;GO:0032508;GO:0003678;GO:0016787;GO:0000723;GO:0005524;GO:0000166;GO:0006310;GO:0004386	NA	PF14214
SymbC1.scaffold10278.1	sp|Q8VZN9|P2C11_ARATH	Probable protein phosphatase 2C 11 OS=Arabidopsis thaliana GN=At1g43900 PE=2 SV=1	2.07e-06	GO:0006470;GO:0016020;GO:0016787;GO:0004722;GO:0003824;GO:0043169;GO:0046872;GO:0004721;GO:0016021	K17506	PF00481;PF00313
SymbC1.scaffold1028.1	tr|A0A1Q9CJ80|A0A1Q9CJ80_SYMMI	Solute carrier family 22 member 1 OS=Symbiodinium microadriaticum GN=SLC22A1 PE=4 SV=1	6.2e-151	GO:0016021;GO:0022857;GO:0016020;GO:0055085	NA	PF07690
SymbC1.scaffold1028.11	tr|A0A1Q9DH73|A0A1Q9DH73_SYMMI	Uncharacterized protein OS=Symbiodinium microadriaticum GN=AK812_SmicGene23431 PE=4 SV=1	7.63e-58	GO:0016021;GO:0016020	NA	NA
SymbC1.scaffold1028.13	sp|Q9VCU5|MTG1_DROME	Mitochondrial ribosome-associated GTPase 1 OS=Drosophila melanogaster GN=CG17141 PE=1 SV=2	1.65e-34	GO:0000166;GO:0005743;GO:0042254;GO:0016020;GO:0005739;GO:0005525;GO:0003924	K19828	PF05118;PF01926;PF07727;PF07744
SymbC1.scaffold1028.14	sp|Q0VZ70|CHSAD_CHOCO	Chondramide synthase cmdD OS=Chondromyces crocatus GN=cmdD PE=1 SV=1	2.86e-77	GO:0008152;GO:0032259;GO:0003824;GO:0016310;GO:0009058;GO:0009403;GO:0008168;GO:0043042;GO:0016874;GO:0016788;GO:0016772;GO:0031177	NA	PF13847;PF00550;PF00501;PF00975
SymbC1.scaffold1028.15	tr|A0A1Q9E301|A0A1Q9E301_SYMMI	Chondramide synthase cmdD OS=Symbiodinium microadriaticum GN=cmdD PE=4 SV=1	1.14e-62	GO:0016020;GO:0016788;GO:0008152;GO:0003824;GO:0009058;GO:0016021	NA	NA
SymbC1.scaffold1028.2	tr|A0A1Q9E6T2|A0A1Q9E6T2_SYMMI;tr|C5KYD8|C5KYD8_PERM5	description1:Uncharacterized protein OS=Symbiodinium microadriaticum GN=AK812_SmicGene13951 PE=4 SV=1//description2:Putative uncharacterized protein OS=Perkinsus marinus (strain ATCC 50983 / TXsc) GN=Pmar_PMAR005850 PE=4 SV=1	4.25e-12	GO:0005509;GO:0051205;GO:0016021	NA	PF08685
SymbC1.scaffold1028.4	tr|A0A1Q9E6T2|A0A1Q9E6T2_SYMMI;tr|C5KYD8|C5KYD8_PERM5	description1:Uncharacterized protein OS=Symbiodinium microadriaticum GN=AK812_SmicGene13951 PE=4 SV=1//description2:Putative uncharacterized protein OS=Perkinsus marinus (strain ATCC 50983 / TXsc) GN=Pmar_PMAR005850 PE=4 SV=1	4.06e-18	GO:0051205;GO:0016021;GO:0005509	NA	NA
SymbC1.scaffold1028.5	sp|Q19426|MOGS1_CAEEL	Mannosyl-oligosaccharide glucosidase OS=Caenorhabditis elegans GN=mogs-1 PE=1 SV=2	7.19e-72	GO:0016020;GO:0005783;GO:0016787;GO:0008152;GO:0016798;GO:0003824;GO:0004573;GO:0005789;GO:0016021;GO:0009311	K01228	PF03200
SymbC1.scaffold1028.6	sp|B3PDE5|CE2B_CELJU	Acetylxylan esterase / glucomannan deacetylase OS=Cellvibrio japonicus (strain Ueda107) GN=ce2C PE=1 SV=1	1.41e-14	GO:0045493;GO:0046555;GO:2000884;GO:0000272;GO:0016798;GO:0008152;GO:0005975;GO:0016787;GO:0016788;GO:0005576	NA	PF13472
SymbC1.scaffold1028.7	tr|A0A1Q9F3T0|A0A1Q9F3T0_SYMMI	Uncharacterized protein OS=Symbiodinium microadriaticum GN=AK812_SmicGene1506 PE=4 SV=1	2.05e-18	GO:0055114;GO:0016491	NA	NA
SymbC1.scaffold1028.8	tr|A0A1Q9DLM2|A0A1Q9DLM2_SYMMI;tr|A0A1Q9F3T0|A0A1Q9F3T0_SYMMI	description1:Uncharacterized protein OS=Symbiodinium microadriaticum GN=AK812_SmicGene21737 PE=4 SV=1//description2:Uncharacterized protein OS=Symbiodinium microadriaticum GN=AK812_SmicGene1506 PE=4 SV=1	3.19e-29	GO:0055114;GO:0016491	NA	NA
SymbC1.scaffold1028.9	tr|A0A1Q9F2J0|A0A1Q9F2J0_SYMMI	Uncharacterized protein OS=Symbiodinium microadriaticum GN=AK812_SmicGene2108 PE=4 SV=1	1e-88	GO:0016021;GO:0016020	NA	NA
SymbC1.scaffold10280.2	tr|A0A1Q9E7P3|A0A1Q9E7P3_SYMMI	Uncharacterized protein OS=Symbiodinium microadriaticum GN=AK812_SmicGene13607 PE=4 SV=1	2.15e-39	GO:0016021;GO:0016020	NA	NA
SymbC1.scaffold10283.1	sp|P26300|ENO_SOLLC	Enolase OS=Solanum lycopersicum GN=PGH1 PE=2 SV=1	1.16e-139	GO:0016829;GO:0000015;GO:0005737;GO:0004634;GO:0000287;GO:0006096;GO:0046872	K01689	PF00113
SymbC1.scaffold10288.2	sp|P16157|ANK1_HUMAN	Ankyrin-1 OS=Homo sapiens GN=ANK1 PE=1 SV=3	2.34e-54	GO:0005737;GO:0030673;GO:0019899;GO:0005200;GO:0043005;GO:0016323;GO:0007165;GO:0030507;GO:0016020;GO:0051117;GO:0031672;GO:0007010;GO:0045199;GO:0045211;GO:0010638;GO:0005198;GO:0006887;GO:0042383;GO:0005634;GO:0005886;GO:0005856;GO:0016529;GO:0014731;GO:0006888;GO:0005829;GO:0030018;GO:0031430;GO:0005515;GO:0008093;GO:0072661	K10380	PF12796;PF13637;PF13475
SymbC1.scaffold10289.1	tr|A0A1Q9C947|A0A1Q9C947_SYMMI	Sodium channel protein 60E OS=Symbiodinium microadriaticum GN=NaCP60E PE=4 SV=1	6.63e-120	GO:0005509;GO:0034220;GO:0016021;GO:0006811;GO:0055085;GO:0005216;GO:0003676;GO:0016020	NA	PF07727
SymbC1.scaffold1029.1	sp|Q9LYA9|CP41A_ARATH	Chloroplast stem-loop binding protein of 41 kDa a, chloroplastic OS=Arabidopsis thaliana GN=CSP41A PE=1 SV=1	2.57e-43	GO:0009507;GO:0010287;GO:0019843;GO:0032544;GO:0009658;GO:0045893;GO:0010319;GO:0009941;GO:0005840;GO:0003723;GO:0003824;GO:0009735;GO:0009534;GO:0009570;GO:0005515;GO:0006364;GO:0009536;GO:0007623;GO:0008266;GO:0009579;GO:0048046;GO:0045727;GO:0050662	NA	NA
SymbC1.scaffold1029.2	sp|Q9P999|XYLS_SULSO	Alpha-xylosidase OS=Sulfolobus solfataricus (strain ATCC 35092 / DSM 1617 / JCM 11322 / P2) GN=xylS PE=1 SV=1	2.2e-41	GO:0061634;GO:0030246;GO:0005975;GO:0016787;GO:0004553;GO:0003824;GO:0016798;GO:0008152	K01811	PF01055;PF17137
SymbC1.scaffold1029.3	tr|A0A1Q9E8W7|A0A1Q9E8W7_SYMMI;tr|A0A0V7ZWL5|A0A0V7ZWL5_9CYAN	description1:Uncharacterized protein OS=Symbiodinium microadriaticum GN=AK812_SmicGene13130 PE=4 SV=1//description2:Uncharacterized protein OS=Mastigocoleus testarum BC008 GN=BC008_33750 PE=4 SV=1	4.51e-70	GO:0031177	NA	NA
SymbC1.scaffold1029.4	sp|Q0B016|PDRP1_SYNWW	Putative pyruvate, phosphate dikinase regulatory protein 1 OS=Syntrophomonas wolfei subsp. wolfei (strain DSM 2245B / Goettingen) GN=Swol_0347 PE=3 SV=1	3.39e-08	GO:0016740;GO:0000166;GO:0006468;GO:0016772;GO:0005524;GO:0004674;GO:0016310;GO:0016301	NA	PF03618
SymbC1.scaffold1029.5	tr|A0A1Q9CW25|A0A1Q9CW25_SYMMI	Metabotropic glutamate receptor 8 OS=Symbiodinium microadriaticum GN=GRM8 PE=4 SV=1	1.56e-109	GO:0016020;GO:0007186;GO:0016021;GO:0007165;GO:0004930	NA	NA
SymbC1.scaffold10292.2	tr|A0A1Q9EAB3|A0A1Q9EAB3_SYMMI	Uncharacterized protein OS=Symbiodinium microadriaticum GN=AK812_SmicGene12542 PE=4 SV=1	9.68e-12	NA	NA	NA
SymbC1.scaffold10295.1	tr|A0A1Q9CWB5|A0A1Q9CWB5_SYMMI	Putative glucan 1,3-beta-glucosidase A OS=Symbiodinium microadriaticum GN=exgA PE=4 SV=1	1.48e-97	GO:0005975;GO:0005759;GO:0004553	NA	NA
SymbC1.scaffold10297.1	tr|A0A1Q9DIC5|A0A1Q9DIC5_SYMMI	Putative allantoin permease OS=Symbiodinium microadriaticum GN=pucI PE=4 SV=1	9.18e-109	GO:0016020;GO:0055085;GO:0005215;GO:0016021;GO:0007165	NA	NA
SymbC1.scaffold103.1	tr|A0A1Q9DVU6|A0A1Q9DVU6_SYMMI	Translation initiation factor IF-2 OS=Symbiodinium microadriaticum GN=infB PE=4 SV=1	4.89e-06	GO:0006413;GO:0003743;GO:0006508;GO:0016787;GO:0005576	NA	PF12624
SymbC1.scaffold103.10	tr|L1I975|L1I975_GUITH	Uncharacterized protein OS=Guillardia theta CCMP2712 GN=GUITHDRAFT_121410 PE=4 SV=1	1.71e-12	GO:0016021;GO:0016020	NA	PF05050
SymbC1.scaffold103.5	tr|A0A1Q9C178|A0A1Q9C178_SYMMI	Uncharacterized protein OS=Symbiodinium microadriaticum GN=AK812_SmicGene43364 PE=4 SV=1	4.25e-83	GO:0015074;GO:0003677;GO:0006310	NA	NA
SymbC1.scaffold103.7	sp|P15345|FLAEY_CAUCR	Regulatory protein FlaEY OS=Caulobacter crescentus (strain ATCC 19089 / CB15) GN=flaEY PE=4 SV=2	1.46e-08	GO:0044781;GO:0006351;GO:0006355	NA	NA
SymbC1.scaffold103.8	tr|A0A1Q9CP76|A0A1Q9CP76_SYMMI	Uncharacterized protein OS=Symbiodinium microadriaticum GN=AK812_SmicGene34373 PE=4 SV=1	1.16e-137	GO:0016740;GO:0016757	NA	NA
SymbC1.scaffold1030.1	sp|Q7XSR9|ICMT_ORYSJ	Probable protein-S-isoprenylcysteine O-methyltransferase OS=Oryza sativa subsp. japonica GN=ICMT PE=3 SV=2	8.62e-06	GO:0032259;GO:0005789;GO:0004671;GO:0006481;GO:0016021;GO:0008168;GO:0005783;GO:0016020;GO:0016740	NA	PF04191
SymbC1.scaffold1030.2	sp|M1BYJ7|ENDB1_SOLTU	External alternative NAD(P)H-ubiquinone oxidoreductase B1, mitochondrial OS=Solanum tuberosum GN=NDB1 PE=3 SV=1	6.4e-98	GO:0016020;GO:0055114;GO:0005739;GO:0005743;GO:0005777;GO:0016491;GO:0005758;GO:0005509;GO:0046872	NA	PF07992
SymbC1.scaffold1030.3	sp|Q400C9|AMZ1_RAT	Archaemetzincin-1 OS=Rattus norvegicus GN=Amz1 PE=2 SV=1	6.01e-12	GO:0016787;GO:0008237;GO:0006508;GO:0046872;GO:0008270;GO:0008233	K06974	NA
SymbC1.scaffold1030.4	sp|A9CJC9|PHRA_AGRFC	Deoxyribodipyrimidine photo-lyase OS=Agrobacterium fabrum (strain C58 / ATCC 33970) GN=phrA PE=1 SV=1	1.85e-45	GO:0003677;GO:0006281;GO:0006974;GO:0000719;GO:0018298;GO:0016829;GO:0071949;GO:0003904	K01669	PF03441
SymbC1.scaffold1030.5	sp|P10978|POLX_TOBAC	Retrovirus-related Pol polyprotein from transposon TNT 1-94 OS=Nicotiana tabacum PE=2 SV=1	1.05e-06	GO:0015074;GO:0016779;GO:0046872;GO:0090305;GO:0008270;GO:0004518;GO:0008233;GO:0003676;GO:0003964;GO:0016740;GO:0016787;GO:0004519;GO:0006508;GO:0004190;GO:0006278	NA	PF07727;PF00098
SymbC1.scaffold1030.6	tr|A0A1Q9E1R1|A0A1Q9E1R1_SYMMI;tr|I3BZP7|I3BZP7_THINJ	description1:Cryptochrome-1 OS=Symbiodinium microadriaticum GN=CRY1 PE=4 SV=1//description2:DNA photolyase FAD-binding OS=Thiothrix nivea (strain ATCC 35100 / DSM 5205 / JP2) GN=Thini_4359 PE=3 SV=1	9.73e-09	GO:0016829;GO:0018298	NA	PF00875
SymbC1.scaffold1030.7	sp|Q8W4G3|DTX46_ARATH	Protein DETOXIFICATION 46, chloroplastic OS=Arabidopsis thaliana GN=DTX46 PE=2 SV=1	9.64e-22	GO:0009941;GO:0015238;GO:0006855;GO:0016021;GO:0031969;GO:0055085;GO:0009507;GO:0016020;GO:0006810;GO:0009536;GO:0015297	NA	PF01554
SymbC1.scaffold1030.8	tr|A0A1Q9E093|A0A1Q9E093_SYMMI	Uncharacterized protein OS=Symbiodinium microadriaticum GN=AK812_SmicGene16477 PE=4 SV=1	1.49e-68	GO:0008152;GO:0016846	NA	PF04828
SymbC1.scaffold10300.1	tr|A0A1Q9C3Z2|A0A1Q9C3Z2_SYMMI	Uncharacterized protein OS=Symbiodinium microadriaticum GN=AK812_SmicGene42283 PE=4 SV=1	2.29e-146	GO:0005509	NA	NA
SymbC1.scaffold10300.2	tr|A0A1Q9DHH8|A0A1Q9DHH8_SYMMI	Uncharacterized protein OS=Symbiodinium microadriaticum GN=AK812_SmicGene23337 PE=4 SV=1	2.26e-54	NA	NA	PF04232
SymbC1.scaffold10301.3	tr|A0A1Q9DVM0|A0A1Q9DVM0_SYMMI	Mannitol 2-dehydrogenase OS=Symbiodinium microadriaticum GN=AK812_SmicGene18235 PE=4 SV=1	6.79e-19	GO:0016491;GO:0055114;GO:0019594;GO:0003824;GO:0050662;GO:0008152	NA	NA
SymbC1.scaffold10302.1	sp|A9JRD8|BTB6A_DANRE	BTB/POZ domain-containing protein 6-A OS=Danio rerio GN=btbd6a PE=1 SV=1	8.91e-08	GO:0030154;GO:0019005;GO:0000932;GO:0005737;GO:0005829;GO:0042787;GO:0007399;GO:0030162;GO:0050767;GO:0007275;GO:0031625;GO:0043161	NA	PF00651
SymbC1.scaffold10303.1	tr|A0A1Q9BY98|A0A1Q9BY98_SYMMI	Copia protein OS=Symbiodinium microadriaticum GN=GIP PE=4 SV=1	0	GO:0003676;GO:0015074	NA	PF07727
SymbC1.scaffold10305.1	sp|Q3URE1|ACSF3_MOUSE	Acyl-CoA synthetase family member 3, mitochondrial OS=Mus musculus GN=Acsf3 PE=1 SV=2	1.15e-34	GO:0016874;GO:0005739;GO:0000166;GO:0016878;GO:0090409;GO:0008152;GO:0003824;GO:0005524;GO:0006629;GO:0006631;GO:0090410;GO:0006633	K18660	PF00501;PF13193
SymbC1.scaffold10307.1	tr|A0A1Q9C746|A0A1Q9C746_SYMMI	Uncharacterized protein OS=Symbiodinium microadriaticum GN=AK812_SmicGene41053 PE=4 SV=1	2.39e-30	NA	NA	PF07200
SymbC1.scaffold10308.1	sp|Q9CA67|CHLP_ARATH	Geranylgeranyl diphosphate reductase, chloroplastic OS=Arabidopsis thaliana GN=CHLP PE=1 SV=1	0	GO:0016491;GO:0005515;GO:0009534;GO:0009536;GO:0045550;GO:0009941;GO:0010189;GO:0102067;GO:0015979;GO:0051188;GO:0031969;GO:0009507;GO:0016628;GO:0016020;GO:0009535;GO:0015995;GO:0055114	K10960	PF01494
SymbC1.scaffold10309.1	sp|Q28HE5|S38A6_XENTR	Probable sodium-coupled neutral amino acid transporter 6 OS=Xenopus tropicalis GN=slc38a6 PE=2 SV=1	9.13e-11	GO:0006865;GO:0005886;GO:0016021;GO:0005887;GO:0015171;GO:0006810;GO:0016020;GO:0006811;GO:0006814;GO:0003333	K14993	PF01490
SymbC1.scaffold1031.1	tr|A0A1Q9BXP8|A0A1Q9BXP8_SYMMI;tr|A0A1Q9CPD6|A0A1Q9CPD6_SYMMI	description1:Uncharacterized protein OS=Symbiodinium microadriaticum GN=AK812_SmicGene44736 PE=4 SV=1//description2:Intraflagellar transport protein 80-like OS=Symbiodinium microadriaticum GN=IFT80 PE=4 SV=1	4.2e-09	GO:0005975;GO:0031514;GO:0016787;GO:0004553	NA	NA
SymbC1.scaffold1031.4	sp|Q9C8M1|PT153_ARATH	Probable sugar phosphate/phosphate translocator At1g53660 OS=Arabidopsis thaliana GN=At1g53660 PE=3 SV=2	2.47e-25	GO:0016021;GO:0008643;GO:0016020;GO:0006810	NA	PF03151
SymbC1.scaffold10316.1	tr|A0A1Q9F676|A0A1Q9F676_SYMMI	Autophagy-related protein 18a OS=Symbiodinium microadriaticum GN=ATG18A PE=3 SV=1	5.74e-33	GO:0005524;GO:0007018;GO:0016021;GO:0003777;GO:0008017;GO:0000166;GO:0016020	NA	NA
SymbC1.scaffold10318.1	sp|O75602|SPAG6_HUMAN	Sperm-associated antigen 6 OS=Homo sapiens GN=SPAG6 PE=2 SV=1	1.18e-16	GO:0030030;GO:0015630;GO:0005737;GO:0005634;GO:0005856;GO:0042995;GO:0005874;GO:0007286;GO:0005929;GO:0031514;GO:0005930	NA	NA
SymbC1.scaffold10319.1	tr|A0A1Q9DSV4|A0A1Q9DSV4_SYMMI	Uncharacterized protein OS=Symbiodinium microadriaticum GN=AK812_SmicGene19329 PE=4 SV=1	1.89e-130	GO:0016021;GO:0016020	NA	NA
SymbC1.scaffold10319.2	sp|O13845|RSD1_SCHPO	RNA-binding protein rsd1 OS=Schizosaccharomyces pombe (strain 972 / ATCC 24843) GN=rsd1 PE=1 SV=2	8.62e-43	GO:0045292;GO:0005681;GO:0005634;GO:0006397;GO:0003723;GO:0005515;GO:1990446;GO:0003676	K13091	PF00076
SymbC1.scaffold1032.1	tr|A0A1Q9EJ87|A0A1Q9EJ87_SYMMI	Protein yop-1 OS=Symbiodinium microadriaticum GN=yop-1 PE=4 SV=1	5.17e-49	GO:0046872;GO:0016021;GO:0008152;GO:0016020	NA	NA
SymbC1.scaffold1032.3	sp|P43646|CATR_TETST	Caltractin (Fragment) OS=Tetraselmis striata PE=2 SV=1	3.74e-27	GO:0007049;GO:0005509;GO:0046872;GO:0051301	NA	PF13833;PF13405
SymbC1.scaffold1032.4	tr|A0A1Q9DG51|A0A1Q9DG51_SYMMI;tr|A0A1Q9CGN8|A0A1Q9CGN8_SYMMI	description1:Ankyrin repeat, PH and SEC7 domain containing protein secG OS=Symbiodinium microadriaticum GN=secG PE=4 SV=1//description2:Mitogen-activated protein kinase kinase kinase 2 OS=Symbiodinium microadriaticum GN=ANP2 PE=4 SV=1	2.09e-11	GO:0016301;GO:0005524;GO:0016310;GO:0004672;GO:0006468	NA	NA
SymbC1.scaffold1032.5	tr|A0A1Q9E5P3|A0A1Q9E5P3_SYMMI	Erythronolide synthase, modules 3 and 4 OS=Symbiodinium microadriaticum GN=eryA PE=3 SV=1	2.81e-136	GO:0003676;GO:0016740;GO:0006508;GO:0003824;GO:0008270;GO:0016020;GO:0016021;GO:0004190;GO:0008152	NA	PF13424
SymbC1.scaffold1032.6	sp|Q8MNT9|NMAD1_CAEEL	DNA N6-methyl adenine demethylase OS=Caenorhabditis elegans GN=nmad-1 PE=1 SV=1	6.21e-37	GO:0035511;GO:0035516;GO:0046872;GO:0051213;GO:0016491;GO:0055114;GO:0070988	K10766	PF13532
SymbC1.scaffold10321.1	tr|A0A1Q9DVN4|A0A1Q9DVN4_SYMMI	Dihydropyridine-sensitive L-type skeletal muscle calcium channel subunit alpha-1 OS=Symbiodinium microadriaticum GN=AK812_SmicGene18302 PE=4 SV=1	6.16e-35	GO:0016020;GO:0055085;GO:0016021;GO:0034220;GO:0006811;GO:0005216;GO:0005509	NA	NA
SymbC1.scaffold10322.1	tr|A0A1Q9EU97|A0A1Q9EU97_SYMMI	Putative membrane protein OS=Symbiodinium microadriaticum GN=AK812_SmicGene5213 PE=4 SV=1	9.68e-125	GO:0006810;GO:0016020;GO:0055085;GO:0034220;GO:0016021;GO:0006811;GO:0005216	NA	NA
SymbC1.scaffold10322.2	tr|A0A1Q9EU97|A0A1Q9EU97_SYMMI	Putative membrane protein OS=Symbiodinium microadriaticum GN=AK812_SmicGene5213 PE=4 SV=1	7.14e-25	GO:0055085;GO:0016020;GO:0006810;GO:0005216;GO:0006811;GO:0034220;GO:0016021	NA	NA
SymbC1.scaffold10322.3	sp|P55934|CNG_ICTPU	Cyclic nucleotide-gated cation channel OS=Ictalurus punctatus PE=2 SV=1	1.44e-12	GO:0030552;GO:0030553;GO:0055085;GO:0000166;GO:0006810;GO:0016020;GO:0006811;GO:0005216;GO:0007608;GO:0016021;GO:0050896;GO:0034220	NA	NA
SymbC1.scaffold10325.1	tr|A0A1Q9BXQ0|A0A1Q9BXQ0_SYMMI;tr|A0A1Q9DTY6|A0A1Q9DTY6_SYMMI	description1:Uncharacterized protein OS=Symbiodinium microadriaticum GN=AK812_SmicGene44740 PE=4 SV=1//description2:Uncharacterized protein OS=Symbiodinium microadriaticum GN=AK812_SmicGene18909 PE=4 SV=1	1.7e-54	GO:0015074;GO:0006310;GO:0003677	NA	NA
SymbC1.scaffold10328.4	tr|A0A1Q9D8A0|A0A1Q9D8A0_SYMMI	Mitotic checkpoint protein BUB3.2 OS=Symbiodinium microadriaticum GN=BUB3.2 PE=4 SV=1	2.63e-24	GO:0006310;GO:0003677;GO:0015074	NA	NA
SymbC1.scaffold1033.1	sp|Q5ZLK5|P4HA2_CHICK	Prolyl 4-hydroxylase subunit alpha-2 OS=Gallus gallus GN=P4HA2 PE=2 SV=1	3.64e-08	GO:0016702;GO:0005506;GO:0005788;GO:0055114;GO:0005783;GO:0016705;GO:0004656;GO:0019511;GO:0046872;GO:0031418;GO:0016491;GO:0051213	K00472	PF13640
SymbC1.scaffold1033.3	tr|A0A1Q9D3Z0|A0A1Q9D3Z0_SYMMI;tr|L8GN52|L8GN52_ACACA	description1:Uncharacterized protein OS=Symbiodinium microadriaticum GN=AK812_SmicGene28664 PE=4 SV=1//description2:Glycosyltransferase, group 2 domain containing protein OS=Acanthamoeba castellanii str. Neff GN=ACA1_313730 PE=4 SV=1	3.14e-16	GO:0016020;GO:0016021;GO:0016740	NA	PF00535
SymbC1.scaffold10330.1	tr|A0A1Q9DUY3|A0A1Q9DUY3_SYMMI;tr|A0A1Q9D4H1|A0A1Q9D4H1_SYMMI	description1:Uncharacterized protein OS=Symbiodinium microadriaticum GN=AK812_SmicGene18545 PE=4 SV=1//description2:30S ribosomal protein S6 OS=Symbiodinium microadriaticum GN=rpsF PE=4 SV=1	5.31e-25	GO:0005840	NA	NA
SymbC1.scaffold10330.2	tr|A0A1Q9ETS3|A0A1Q9ETS3_SYMMI	Halomucin OS=Symbiodinium microadriaticum GN=hmu PE=4 SV=1	2.46e-07	NA	NA	NA
SymbC1.scaffold10331.2	sp|P08183|MDR1_HUMAN	Multidrug resistance protein 1 OS=Homo sapiens GN=ABCB1 PE=1 SV=3	0	GO:0099040;GO:0045332;GO:1901529;GO:0016021;GO:0016887;GO:0042626;GO:0090555;GO:0005215;GO:0042908;GO:0006810;GO:0090554;GO:0016020;GO:0000086;GO:0016787;GO:0099038;GO:0005886;GO:0072089;GO:0005524;GO:0006855;GO:0047484;GO:0070062;GO:0009986;GO:0042493;GO:2001225;GO:0055085;GO:0016324;GO:0000166;GO:0008559;GO:0005515	K05658	PF00664;PF00005
SymbC1.scaffold10334.1	tr|A0A1Q9D4W8|A0A1Q9D4W8_SYMMI	Vesicle transport through interaction with t-SNAREs-like 1A OS=Symbiodinium microadriaticum GN=VTI1A PE=4 SV=1	5.23e-12	GO:0003676;GO:0006886;GO:0016020;GO:0016125;GO:0016021;GO:0005622;GO:0016192;GO:0003723;GO:0047750	NA	PF00076
SymbC1.scaffold10337.1	sp|O80396|M2K3_ARATH	Mitogen-activated protein kinase kinase 3 OS=Arabidopsis thaliana GN=MKK3 PE=1 SV=1	1.63e-44	GO:0009864;GO:0000187;GO:0000165;GO:0016740;GO:0000166;GO:0005515;GO:0009738;GO:0016310;GO:0005524;GO:0004672;GO:0009866;GO:0007346;GO:0006468;GO:0006952;GO:0031098;GO:0009737;GO:0016301;GO:0009814;GO:0004674;GO:0005737;GO:0004707;GO:0004708	K20607	PF00069
SymbC1.scaffold10338.1	tr|A0A1Q9CHQ6|A0A1Q9CHQ6_SYMMI	Cactin OS=Symbiodinium microadriaticum GN=CACTIN PE=4 SV=1	7.8e-27	GO:0003723	NA	PF10312
SymbC1.scaffold10338.2	tr|A0A1Q9CHQ6|A0A1Q9CHQ6_SYMMI	Cactin OS=Symbiodinium microadriaticum GN=CACTIN PE=4 SV=1	6.87e-23	GO:0003723	NA	NA
SymbC1.scaffold10339.1	tr|A0A1Q9C418|A0A1Q9C418_SYMMI;tr|A0A1Q9C424|A0A1Q9C424_SYMMI	description1:Uncharacterized protein OS=Symbiodinium microadriaticum GN=AK812_SmicGene42263 PE=4 SV=1//description2:Uncharacterized protein OS=Symbiodinium microadriaticum GN=AK812_SmicGene42264 PE=4 SV=1	1.06e-52	GO:0016020;GO:0016021	NA	NA
SymbC1.scaffold10339.2	sp|Q4HVS2|GNT1_GIBZE	Glucose N-acetyltransferase 1 OS=Gibberella zeae (strain PH-1 / ATCC MYA-4620 / FGSC 9075 / NRRL 31084) GN=GNT1 PE=3 SV=2	1.87e-12	GO:0000139;GO:0005794;GO:0006487;GO:0016021;GO:0016020;GO:0005774;GO:0005773;GO:0008375;GO:0016740	NA	NA
SymbC1.scaffold1034.1	sp|Q9UBC3|DNM3B_HUMAN	DNA (cytosine-5)-methyltransferase 3B OS=Homo sapiens GN=DNMT3B PE=1 SV=1	3.86e-15	GO:0003714;GO:0032259;GO:0003886;GO:0000122;GO:0042826;GO:0046872;GO:0042493;GO:0045892;GO:0016740;GO:0032355;GO:0071455;GO:0010468;GO:0031000;GO:0005634;GO:0051571;GO:0005654;GO:0001666;GO:0010628;GO:0071549;GO:0010212;GO:0005737;GO:0045666;GO:0008168;GO:0009636;GO:0006306;GO:0009008;GO:0003682;GO:0051573;GO:0090116;GO:0042220;GO:0043231;GO:0033189;GO:0005515;GO:0003677;GO:0045814;GO:0014823	K17399	PF00145
SymbC1.scaffold1034.2	tr|A0A1Q9ER50|A0A1Q9ER50_SYMMI	Uncharacterized protein OS=Symbiodinium microadriaticum GN=AK812_SmicGene6407 PE=4 SV=1	2.97e-29	NA	NA	PF00022
SymbC1.scaffold1034.3	tr|A0A1Q9ER61|A0A1Q9ER61_SYMMI	Rieske domain-containing protein OS=Symbiodinium microadriaticum GN=RFESD PE=4 SV=1	2.22e-93	GO:0055114;GO:0051537;GO:0016491	NA	NA
SymbC1.scaffold1034.4	sp|Q54NC1|NCB5R_DICDI	NADH-cytochrome b5 reductase 1 OS=Dictyostelium discoideum GN=cyb5r1 PE=3 SV=1	1.62e-35	GO:0016020;GO:0005739;GO:0055114;GO:0005783;GO:0016021;GO:0004128;GO:0005741;GO:0016491;GO:0022900;GO:0005789	K00326	PF00970;PF00175;PF00355
SymbC1.scaffold1034.5	tr|A0A1Q9E4P0|A0A1Q9E4P0_SYMMI	Uncharacterized protein OS=Symbiodinium microadriaticum GN=AK812_SmicGene14804 PE=4 SV=1	0	GO:0006259;GO:0004531	NA	PF03265
SymbC1.scaffold1034.6	tr|A0A1Q9ERD0|A0A1Q9ERD0_SYMMI	Uncharacterized protein OS=Symbiodinium microadriaticum GN=AK812_SmicGene6410 PE=4 SV=1	9.7e-27	NA	NA	NA
SymbC1.scaffold10342.1	sp|Q9SZW4|HMA2_ARATH	Cadmium/zinc-transporting ATPase HMA2 OS=Arabidopsis thaliana GN=HMA2 PE=2 SV=1	4.64e-34	GO:0099132;GO:0016463;GO:0016787;GO:0070574;GO:0016020;GO:0006812;GO:0019829;GO:0046872;GO:0016021;GO:0008551;GO:0000166;GO:0055069;GO:0030001;GO:0071577;GO:0005524;GO:0005886	K01534	PF00702
SymbC1.scaffold10343.2	tr|A0A1Q9C1L7|A0A1Q9C1L7_SYMMI;tr|A0A1Q9DVM3|A0A1Q9DVM3_SYMMI	description1:Uncharacterized protein OS=Symbiodinium microadriaticum GN=AK812_SmicGene43217 PE=4 SV=1//description2:FO synthase subunit 1 OS=Symbiodinium microadriaticum GN=cofG PE=3 SV=1	5.16e-41	GO:0003676;GO:0051536;GO:0003824;GO:0016765;GO:0051539;GO:0009108	NA	NA
SymbC1.scaffold10345.1	sp|Q2TGJ1|ZDH18_RAT	Palmitoyltransferase ZDHHC18 OS=Rattus norvegicus GN=Zdhhc18 PE=2 SV=1	1.49e-22	GO:0019706;GO:0016020;GO:0016746;GO:0016021;GO:0016740	K16675	PF01529
SymbC1.scaffold10345.2	sp|Q9SS47|PUM4_ARATH	Pumilio homolog 4 OS=Arabidopsis thaliana GN=APUM4 PE=1 SV=2	5.35e-15	GO:0003729;GO:0006417;GO:0003723;GO:0005737	NA	PF00806
SymbC1.scaffold10348.1	tr|A0A1Q9EXZ5|A0A1Q9EXZ5_SYMMI	Ankyrin repeat domain-containing protein 17 OS=Symbiodinium microadriaticum GN=ANKRD17 PE=4 SV=1	0	GO:0015074;GO:0003676;GO:0008270	NA	PF00098
SymbC1.scaffold10348.2	tr|A0A1Q9D3K0|A0A1Q9D3K0_SYMMI	Uncharacterized protein OS=Symbiodinium microadriaticum GN=AK812_SmicGene28745 PE=4 SV=1	9.69e-36	NA	NA	NA
SymbC1.scaffold1035.3	tr|A0A1Q9E6R4|A0A1Q9E6R4_SYMMI;tr|A0A1Q9EDK1|A0A1Q9EDK1_SYMMI	description1:Uncharacterized protein OS=Symbiodinium microadriaticum GN=AK812_SmicGene13989 PE=4 SV=1//description2:Thermostable beta-glucosidase B OS=Symbiodinium microadriaticum GN=bglB PE=4 SV=1	2.58e-56	GO:0005975;GO:0004553	NA	NA
SymbC1.scaffold10351.1	sp|Q8GYL7|PP361_ARATH	Pentatricopeptide repeat-containing protein At5g02830, chloroplastic OS=Arabidopsis thaliana GN=At5g02830 PE=2 SV=3	1.37e-08	GO:0009536;GO:0003723;GO:0009451;GO:0004519;GO:0090305;GO:0043231;GO:0009507	NA	NA
SymbC1.scaffold10354.4	tr|F0SQQ5|F0SQQ5_RUBBR;tr|A0A1B7LAJ1|A0A1B7LAJ1_9FIRM	description1:Phage tape measure protein OS=Rubinisphaera brasiliensis (strain ATCC 49424 / DSM 5305 / JCM 21570 / NBRC 103401 / IFAM 1448) GN=Plabr_1474 PE=4 SV=1//description2:Uncharacterized protein OS=Desulfotomaculum copahuensis GN=A6M21_16240 PE=4 SV=1	1.06e-52	GO:0016020;GO:0016021	NA	NA
SymbC1.scaffold10356.1	tr|A0A1Q9F4A2|A0A1Q9F4A2_SYMMI	Uncharacterized protein OS=Symbiodinium microadriaticum GN=AK812_SmicGene1450 PE=4 SV=1	2.52e-31	GO:0005509	NA	NA
SymbC1.scaffold10358.1	tr|A0A1Q9DEV3|A0A1Q9DEV3_SYMMI;tr|A0A1Q9F7B1|A0A1Q9F7B1_SYMMI	description1:Nephrocystin-3 OS=Symbiodinium microadriaticum GN=Nphp3 PE=4 SV=1//description2:Nephrocystin-3 OS=Symbiodinium microadriaticum GN=NPHP3 PE=4 SV=1	1.79e-70	GO:0003777;GO:0005871	NA	PF13424
SymbC1.scaffold10359.1	tr|A0A1Q9D342|A0A1Q9D342_SYMMI	Calcium/calmodulin-dependent protein kinase type 1 OS=Symbiodinium microadriaticum GN=cmk-1 PE=4 SV=1	6.33e-31	GO:0004672;GO:0005524;GO:0000166;GO:0016301;GO:0004674;GO:0016310;GO:0016740;GO:0006468	NA	NA
SymbC1.scaffold10359.2	sp|Q8BW96|KCC1D_MOUSE	Calcium/calmodulin-dependent protein kinase type 1D OS=Mus musculus GN=Camk1d PE=1 SV=2	1.1e-33	GO:0018107;GO:0010976;GO:0007399;GO:0004683;GO:0050773;GO:0016301;GO:0043066;GO:0032793;GO:0005737;GO:0004674;GO:0003824;GO:0071622;GO:0008152;GO:0006468;GO:0050766;GO:0060267;GO:0004672;GO:0018105;GO:0005524;GO:0005634;GO:0016310;GO:0035556;GO:0043065;GO:0000166;GO:0016740;GO:0005516;GO:0006954;GO:0090023	K08794	PF00069
SymbC1.scaffold10359.3	sp|O13971|SGD1_SCHPO	Suppressor of glycerol defect protein 1 OS=Schizosaccharomyces pombe (strain 972 / ATCC 24843) GN=sgd1 PE=3 SV=1	2.38e-27	GO:0005730;GO:0005634;GO:0042274;GO:0003723	K17583	PF02854
SymbC1.scaffold1036.1	tr|A0A1Q9BY34|A0A1Q9BY34_SYMMI	Retrovirus-related Pol polyprotein from transposon TNT 1-94 OS=Symbiodinium microadriaticum GN=AK812_SmicGene44595 PE=4 SV=1	3.78e-18	GO:0003676;GO:0008270	NA	NA
SymbC1.scaffold1036.3	sp|A7MB10|RRP5_BOVIN	Protein RRP5 homolog OS=Bos taurus GN=PDCD11 PE=2 SV=1	2.85e-89	GO:0032040;GO:0006397;GO:0005634;GO:0003723;GO:0005730;GO:0003676;GO:0000462;GO:0000466;GO:0006364;GO:0006396	K14792	PF05843;PF12862;PF00575
SymbC1.scaffold1036.4	tr|A0A1Q9C925|A0A1Q9C925_SYMMI	Uncharacterized protein OS=Symbiodinium microadriaticum GN=AK812_SmicGene40308 PE=4 SV=1	5.11e-90	NA	NA	NA
SymbC1.scaffold1036.5	sp|Q8BX90|FND3A_MOUSE	Fibronectin type-III domain-containing protein 3A OS=Mus musculus GN=Fndc3a PE=1 SV=3	2.3e-07	GO:0000139;GO:0003723;GO:0005794;GO:0060009;GO:0005829;GO:0016021;GO:0009566;GO:0031410;GO:0016020;GO:0001669;GO:0012506;GO:0016337;GO:0007286	NA	PF00041
SymbC1.scaffold1036.6	tr|A0A0D1X932|A0A0D1X932_9PEZI	Uncharacterized protein OS=Verruconis gallopava GN=PV09_09624 PE=4 SV=1	6.96e-08	GO:0005871;GO:0003777;GO:0043531	NA	NA
SymbC1.scaffold1036.7	tr|A0A1Q9EUX9|A0A1Q9EUX9_SYMMI	Extracellular matrix protein FRAS1 OS=Symbiodinium microadriaticum GN=Fras1 PE=4 SV=1	2.69e-129	GO:0016020;GO:0016021	NA	NA
SymbC1.scaffold1036.8	tr|F8NK35|F8NK35_SERL9;tr|A0A074RLV1|A0A074RLV1_9HOMO	description1:Putative uncharacterized protein OS=Serpula lacrymans var. lacrymans (strain S7.9) GN=SERLADRAFT_434628 PE=4 SV=1//description2:Putative kinase-(PK-like) protein OS=Rhizoctonia solani 123E GN=V565_134500 PE=4 SV=1	6.12e-37	GO:0016301;GO:0016310	NA	NA
SymbC1.scaffold10363.2	sp|Q9SFB8|PI5K6_ARATH	Phosphatidylinositol 4-phosphate 5-kinase 6 OS=Arabidopsis thaliana GN=PIP5K6 PE=2 SV=1	5.91e-27	GO:0016308;GO:0005524;GO:0072583;GO:0090406;GO:0046854;GO:0016301;GO:0016310;GO:0016740;GO:0016324;GO:0000166;GO:0016307;GO:0046488	K00889	PF02493
SymbC1.scaffold10365.1	sp|Q9NVG8|TBC13_HUMAN	TBC1 domain family member 13 OS=Homo sapiens GN=TBC1D13 PE=1 SV=3	6.51e-62	GO:0017137;GO:0005829;GO:0012505;GO:0005737;GO:0005622;GO:0005096;GO:0016020;GO:0006886;GO:0090630;GO:0031338	NA	PF00566
SymbC1.scaffold10367.1	tr|A0A1Q9F676|A0A1Q9F676_SYMMI	Autophagy-related protein 18a OS=Symbiodinium microadriaticum GN=ATG18A PE=3 SV=1	5.05e-17	GO:0005524;GO:0007018;GO:0016021;GO:0003777;GO:0008017;GO:0000166;GO:0016020	NA	NA
SymbC1.scaffold10368.2	sp|Q7Z494|NPHP3_HUMAN	Nephrocystin-3 OS=Homo sapiens GN=NPHP3 PE=1 SV=1	1.42e-15	GO:0060027;GO:0060993;GO:0060287;GO:0007368;GO:0001947;GO:0090090;GO:0048496;GO:0007163;GO:0072189;GO:0006629;GO:0071908;GO:0016055;GO:0097543;GO:0030198;GO:0003283;GO:0035469;GO:0071909;GO:0001822;GO:0030814;GO:0005929;GO:2000167;GO:0005515;GO:1905515;GO:0097546;GO:0042995;GO:2000095;GO:0045494;GO:0071910;GO:0005829;GO:0030324;GO:0060271	K19360	PF13424
SymbC1.scaffold10368.3	tr|A0A1Q9C513|A0A1Q9C513_SYMMI;tr|A0A1Q9D606|A0A1Q9D606_SYMMI	description1:Uncharacterized protein OS=Symbiodinium microadriaticum GN=AK812_SmicGene41858 PE=4 SV=1//description2:GTP pyrophosphokinase OS=Symbiodinium microadriaticum GN=relA PE=4 SV=1	2.84e-85	GO:0016310;GO:0016301;GO:0015969	NA	NA
SymbC1.scaffold10369.1	tr|A0A1Q9EZR2|A0A1Q9EZR2_SYMMI;tr|A0A1Q9DA00|A0A1Q9DA00_SYMMI	description1:Uncharacterized protein OS=Symbiodinium microadriaticum GN=AK812_SmicGene3140 PE=4 SV=1//description2:Putative E3 ubiquitin-protein ligase HERC2 OS=Symbiodinium microadriaticum GN=HERC2 PE=4 SV=1	8.16e-39	GO:0016020;GO:0016874;GO:0016021	NA	NA
SymbC1.scaffold10369.2	tr|A0A1Q9EWQ2|A0A1Q9EWQ2_SYMMI;tr|A0A1Q9EMU4|A0A1Q9EMU4_SYMMI	description1:Uncharacterized protein OS=Symbiodinium microadriaticum GN=AK812_SmicGene4269 PE=4 SV=1//description2:Sarcosine dehydrogenase, mitochondrial OS=Symbiodinium microadriaticum GN=Sardh PE=3 SV=1	2.01e-27	GO:0016491;GO:0055114;GO:0008152	NA	NA
SymbC1.scaffold1037.10	sp|O53478|HTHAR_MYCTU	HTH-type transcriptional regulator Rv2034 OS=Mycobacterium tuberculosis (strain ATCC 25618 / H37Rv) GN=Rv2034 PE=1 SV=3	3.9e-14	GO:0003700;GO:0090034;GO:0019217;GO:0003677;GO:0006355;GO:0044212;GO:0006351	NA	PF01022
SymbC1.scaffold1037.11	sp|A0QYL8|MFSEP_MYCS2	MFS-type efflux pump MSMEG_3705 OS=Mycobacterium smegmatis (strain ATCC 700084 / mc(2)155) GN=MSMEG_3705 PE=3 SV=1	1.03e-44	GO:0016020;GO:0005886;GO:0006810;GO:0016021;GO:0055085	NA	PF07690;PF08327
SymbC1.scaffold1037.14	sp|Q8PET9|UXAC_XANAC	Uronate isomerase OS=Xanthomonas axonopodis pv. citri (strain 306) GN=uxaC PE=3 SV=1	1.69e-160	GO:0016853;GO:0008880;GO:0006064	K01812	PF08125;PF02614;PF01232
SymbC1.scaffold1037.15	sp|Q6NL24|ECH1P_ARATH	Probable enoyl-CoA hydratase 1, peroxisomal OS=Arabidopsis thaliana GN=ECHIA PE=1 SV=1	1.48e-37	GO:0008152;GO:0004300;GO:0003824;GO:0006629;GO:0006631;GO:0006635;GO:0016829;GO:0005777	NA	PF00378
SymbC1.scaffold1037.16	sp|Q9I310|Y1727_PSEAE	Uncharacterized signaling protein PA1727 OS=Pseudomonas aeruginosa (strain ATCC 15692 / DSM 22644 / CIP 104116 / JCM 14847 / LMG 12228 / 1C / PRS 101 / PAO1) GN=PA1727 PE=1 SV=1	9.3e-83	GO:0071111;GO:0016021;GO:0005886;GO:0016020;GO:0071732;GO:0052621	K21023	PF00563;PF00990
SymbC1.scaffold1037.17	sp|P9WK87|NLHH_MYCTU	Carboxylesterase NlhH OS=Mycobacterium tuberculosis (strain ATCC 25618 / H37Rv) GN=nlhH PE=1 SV=1	5.84e-49	GO:0009056;GO:0008152;GO:0034338;GO:0016787;GO:0052689	NA	PF07859
SymbC1.scaffold1037.19	sp|P22263|PORF_PSESY	Outer membrane porin F OS=Pseudomonas syringae pv. syringae GN=oprF PE=3 SV=1	1.24e-33	GO:0046930;GO:0008360;GO:0016021;GO:0015288;GO:0005509;GO:0009279;GO:0006810;GO:0006811;GO:0016020;GO:0055085	NA	PF11172;PF00691;PF13505
SymbC1.scaffold1037.20	sp|O52401|MSCS_EDWI9	Small-conductance mechanosensitive channel OS=Edwardsiella ictaluri (strain 93-146) GN=mscS PE=3 SV=1	3.43e-79	GO:0006811;GO:0016020;GO:0005886;GO:0006810;GO:0016021;GO:0055085	K03442	PF05552;PF00924
SymbC1.scaffold1037.23	sp|P51174|ACADL_MOUSE	Long-chain specific acyl-CoA dehydrogenase, mitochondrial OS=Mus musculus GN=Acadl PE=1 SV=2	3.15e-64	GO:0019254;GO:0033539;GO:0005759;GO:0004466;GO:0055114;GO:0005739;GO:0001659;GO:0045717;GO:0008152;GO:0042758;GO:0042413;GO:0009062;GO:0006629;GO:0006631;GO:0090181;GO:0050660;GO:0016401;GO:0009409;GO:0003995;GO:0046322;GO:0016491;GO:0016627;GO:0044242	K00255	PF02771;PF00441
SymbC1.scaffold1037.25	sp|P16543|DHK2_STRVN	Granaticin polyketide synthase putative ketoacyl reductase 2 OS=Streptomyces violaceoruber GN=gra-orf6 PE=3 SV=1	7.79e-33	GO:0017000;GO:0055114;GO:0016491	NA	PF00903;PF13561
SymbC1.scaffold1037.26	sp|O34812|YFMJ_BACSU	Putative NADP-dependent oxidoreductase YfmJ OS=Bacillus subtilis (strain 168) GN=yfmJ PE=2 SV=1	2.69e-72	GO:0019439;GO:0009636;GO:0016491;GO:0055114	K07119	PF00107;PF07260;PF04264;PF16884
SymbC1.scaffold1037.27	sp|Q9WZS2|NORM_THEMA	Probable multidrug resistance protein NorM OS=Thermotoga maritima (strain ATCC 43589 / MSB8 / DSM 3109 / JCM 10099) GN=norM PE=3 SV=1	4.1e-45	GO:0055085;GO:0006811;GO:0016020;GO:0006810;GO:0015297;GO:0015238;GO:0006855;GO:0016021;GO:0005886	K03327	PF06831;PF01149;PF01554
SymbC1.scaffold1037.3	sp|P9WQ93|AMI4_MYCTU	Putative amidase AmiD OS=Mycobacterium tuberculosis (strain ATCC 25618 / H37Rv) GN=amiD PE=1 SV=1	2.23e-102	GO:0004040;GO:0005829;GO:0016787	K01426	PF02913;PF04542;PF08281;PF01425;PF01565;PF08241
SymbC1.scaffold1037.34	sp|B1J4E4|CMOB_PSEPW	tRNA U34 carboxymethyltransferase OS=Pseudomonas putida (strain W619) GN=cmoB PE=3 SV=1	2.01e-79	GO:0016765;GO:0002098;GO:0016740;GO:0008033	K15257	PF00593;PF07715;PF13649;PF08003
SymbC1.scaffold1037.35	sp|B5X0E4|ABCB5_MOUSE	ATP-binding cassette sub-family B member 5 OS=Mus musculus GN=Abcb5 PE=2 SV=1	1.53e-119	GO:0016887;GO:0016021;GO:0005524;GO:0042626;GO:0048058;GO:0030154;GO:0042391;GO:0005886;GO:0000166;GO:0055085;GO:0005887;GO:0015562;GO:0016020;GO:0006810	K05660	PF00664;PF00005
SymbC1.scaffold1037.36	sp|I6YCA3|CHSE4_MYCTU	Acyl-CoA dehydrogenase FadE26 OS=Mycobacterium tuberculosis (strain ATCC 25618 / H37Rv) GN=fadE26 PE=1 SV=1	1.84e-30	GO:0016491;GO:0016627;GO:0008152;GO:0050660;GO:0006629;GO:0055114;GO:0009405;GO:0008203;GO:0006707;GO:0016042;GO:0008202	NA	PF00441;PF02770;PF02771
SymbC1.scaffold1037.38	sp|O07838|DCTM_RHOCA	C4-dicarboxylate TRAP transporter large permease protein DctM OS=Rhodobacter capsulatus GN=dctM PE=1 SV=1	1.89e-72	GO:0016020;GO:0006810;GO:0005886;GO:0016021	NA	PF16811;PF06808;PF03480
SymbC1.scaffold1037.4	sp|P76481|YFBK_ECOLI;sp|Q0VS72|GATA_ALCBS	description1:Uncharacterized protein YfbK OS=Escherichia coli (strain K12) GN=yfbK PE=4 SV=1//description2:Glutamyl-tRNA(Gln) amidotransferase subunit A OS=Alcanivorax borkumensis (strain ATCC 700651 / DSM 11573 / NCIMB 13689 / SK2) GN=gatA PE=3 SV=1	6.9e-29	GO:0050567;GO:0030956;GO:0000166;GO:0005524;GO:0006412;GO:0016874;GO:0004040	K07114;K02433	PF12034;PF12450;PF00092;PF01425;PF00293
SymbC1.scaffold1037.42	sp|P77348|MPPA_ECOLI	Periplasmic murein peptide-binding protein OS=Escherichia coli (strain K12) GN=mppA PE=1 SV=2	1.9e-89	GO:0055085;GO:0042939;GO:0043190;GO:0042597;GO:0006810;GO:0015197;GO:0030288;GO:0015031;GO:0015833	K15580	PF00296;PF00496
SymbC1.scaffold1037.44	sp|O29196|MER_ARCFU	5,10-methylenetetrahydromethanopterin reductase OS=Archaeoglobus fulgidus (strain ATCC 49558 / VC-16 / DSM 4304 / JCM 9628 / NBRC 100126) GN=mer PE=3 SV=1	1.14e-18	GO:0018537;GO:0016491;GO:0019516;GO:0005737;GO:0006730;GO:0055114;GO:0016705	K00320	PF00296
SymbC1.scaffold1037.45	sp|O29345|COFD_ARCFU	2-phospho-L-lactate transferase OS=Archaeoglobus fulgidus (strain ATCC 49558 / VC-16 / DSM 4304 / JCM 9628 / NBRC 100126) GN=cofD PE=3 SV=1	2.05e-53	GO:0016740;GO:0051188;GO:0016780;GO:0000287	K11212	PF03807;PF01996;PF01933
SymbC1.scaffold1037.46	sp|Q9CBX6|FBIC_MYCLE	FO synthase OS=Mycobacterium leprae (strain TN) GN=fbiC PE=3 SV=1	0	GO:0051539;GO:0044689;GO:0016740;GO:0016765;GO:0009108;GO:0003824;GO:0051536;GO:0046872	K11779	PF01983;PF04055
SymbC1.scaffold1037.48	tr|A0A095VQP9|A0A095VQP9_9GAMM	Uncharacterized protein OS=Pseudohaliea rubra DSM 19751 GN=HRUBRA_01635 PE=4 SV=1	1.99e-85	GO:0051603;GO:0005839;GO:0004298	NA	NA
SymbC1.scaffold1037.49	tr|R4Z3Y3|R4Z3Y3_9ACTN	Uncharacterized protein OS=Candidatus Microthrix parvicella RN1 GN=BN381_330001 PE=4 SV=1	1.22e-43	GO:0030246	NA	PF05048;PF01469;PF03160;PF13620
SymbC1.scaffold1037.5	tr|A0A1G3GHX3|A0A1G3GHX3_9RHOB;tr|A0A1M6BKA4|A0A1M6BKA4_9ACTN	description1:Uncharacterized protein OS=Rhodobacterales bacterium RIFCSPHIGHO2_02_FULL_62_130 GN=A3D16_17660 PE=4 SV=1//description2:Uncharacterized protein OS=Nocardiopsis flavescens GN=SAMN05421803_101389 PE=4 SV=1	2.85e-61	GO:0016020;GO:0016021	NA	NA
SymbC1.scaffold1037.51	sp|P0ABR7|YEAW_ECOLI	Putative dioxygenase subunit alpha YeaW OS=Escherichia coli (strain K12) GN=yeaW PE=3 SV=1	5.81e-27	GO:0005506;GO:0016705;GO:0055114;GO:0051537;GO:0006725;GO:0046872;GO:0051536;GO:0019439;GO:0016708;GO:0051213;GO:0016491	NA	PF00355;PF00848
SymbC1.scaffold1037.52	sp|P30847|BAES_ECOLI	Signal transduction histidine-protein kinase BaeS OS=Escherichia coli (strain K12) GN=baeS PE=1 SV=2	1.44e-55	GO:0005524;GO:0046777;GO:0004673;GO:0016310;GO:0005886;GO:0000166;GO:0016740;GO:0000160;GO:0016772;GO:0016021;GO:0007165;GO:0018106;GO:0005622;GO:0004871;GO:0016301;GO:0000155;GO:0016020;GO:0023014	K07642	PF00486;PF00072;PF02518;PF00672;PF00512
SymbC1.scaffold1037.54	sp|H3ZPL1|ARAT1_THELN	Aromatic-amino-acid aminotransferase 1 OS=Thermococcus litoralis (strain ATCC 51850 / DSM 5473 / JCM 8560 / NS-C) GN=OCC_04335 PE=1 SV=1	2.04e-37	GO:0080130;GO:0003824;GO:0008483;GO:0009058;GO:0030170;GO:0008793;GO:0016740	K05825	PF01261;PF07690;PF00155
SymbC1.scaffold1037.55	sp|P19913|DCML_HYDPS	Carbon monoxide dehydrogenase large chain OS=Hydrogenophaga pseudoflava GN=cutL PE=1 SV=2	1.35e-114	GO:0018492;GO:0046872;GO:0016491;GO:0030151;GO:0055114;GO:0005507	NA	PF02738;PF01315
SymbC1.scaffold1037.56	sp|Q8R5M5|ACMSD_RAT	2-amino-3-carboxymuconate-6-semialdehyde decarboxylase OS=Rattus norvegicus GN=Acmsd PE=1 SV=1	3.66e-35	GO:0016831;GO:0016829;GO:0046874;GO:1904985;GO:0001760;GO:0016787;GO:0006569;GO:0006769;GO:0006568;GO:0046872;GO:0005829	K03392	PF01979;PF13561;PF00067;PF04909
SymbC1.scaffold1037.60	sp|P23890|CADC_ECOLI	Transcriptional activator CadC OS=Escherichia coli (strain K12) GN=cadC PE=1 SV=1	2.99e-10	GO:0006355;GO:0016021;GO:0045893;GO:0005886;GO:0005622;GO:0003677;GO:0006351;GO:0005515;GO:0016020;GO:0000160	K03765	PF00486;PF07715
SymbC1.scaffold1037.61	sp|Q8Z314|BTUB_SALTI	Vitamin B12 transporter BtuB OS=Salmonella typhi GN=btuB PE=3 SV=1	4.98e-14	GO:0015235;GO:0046872;GO:0004872;GO:0046930;GO:0015288;GO:0016021;GO:0006810;GO:0009279;GO:0006811;GO:0016020;GO:0015889;GO:0055085	K16092	PF07715
SymbC1.scaffold1037.63	sp|Q8K370|ACD10_MOUSE	Acyl-CoA dehydrogenase family member 10 OS=Mus musculus GN=Acad10 PE=1 SV=1	1.08e-69	GO:0055114;GO:0005739;GO:0003995;GO:0033539;GO:0016787;GO:0008152;GO:0016627;GO:0016491;GO:0050660	K11729	PF02770;PF00441;PF13671;PF02771;PF00753
SymbC1.scaffold1037.64	sp|P13702|MVAA_PSEMV	3-hydroxy-3-methylglutaryl-coenzyme A reductase OS=Pseudomonas mevalonii GN=mvaA PE=1 SV=1	2.46e-103	GO:0055114;GO:0050662;GO:0042282;GO:0004420;GO:0016491;GO:0016616;GO:0015936	NA	PF00753;PF00288;PF01425;PF08544;PF00368
SymbC1.scaffold1037.66	sp|Q09621|LACT2_CAEEL	Beta-lactamase domain-containing protein 2 OS=Caenorhabditis elegans GN=lact-2 PE=4 SV=1	6.87e-44	GO:0016021;GO:0016020	NA	PF13417;PF01796;PF00043;PF00144;PF12172
SymbC1.scaffold1037.69	sp|Q8G9F9|INHA_PSEPU	Isonitrile hydratase OS=Pseudomonas putida GN=inhA PE=1 SV=1	1.91e-15	GO:0050549;GO:0016829	K18199	PF01965
SymbC1.scaffold1037.72	sp|P19913|DCML_HYDPS	Carbon monoxide dehydrogenase large chain OS=Hydrogenophaga pseudoflava GN=cutL PE=1 SV=2	8.19e-128	GO:0018492;GO:0046872;GO:0016491;GO:0030151;GO:0055114;GO:0005507	NA	PF01315;PF02738
SymbC1.scaffold1037.77	sp|P9WKC5|TGS3_MYCTU	Probable diacyglycerol O-acyltransferase tgs3 OS=Mycobacterium tuberculosis (strain ATCC 25618 / H37Rv) GN=tgs3 PE=1 SV=1	6.4e-18	GO:0071731;GO:0005618;GO:0016740;GO:0044119;GO:0005886;GO:0019432;GO:0045017;GO:0006071;GO:0001666;GO:0004144;GO:0016746;GO:0047196;GO:0006629	NA	PF06974;PF00583;PF03007
SymbC1.scaffold1037.81	sp|Q06458|NIRB_KLEOX	Nitrite reductase [NAD(P)H] large subunit OS=Klebsiella oxytoca GN=nasB PE=3 SV=1	0	GO:0008942;GO:0051537;GO:0055114;GO:0051539;GO:0050661;GO:0046872;GO:0042128;GO:0050660;GO:0051536;GO:0020037;GO:0016491	NA	PF00384;PF03460;PF12006;PF07992;PF00590;PF13379;PF00005;PF01568;PF01077;PF00528;PF04324
SymbC1.scaffold1037.83	tr|A0YED4|A0YED4_9GAMM;tr|Q488X5|Q488X5_COLP3	description1:Uncharacterized protein OS=marine gamma proteobacterium HTCC2143 GN=GP2143_02564 PE=4 SV=1//description2:Uncharacterized protein OS=Colwellia psychrerythraea (strain 34H / ATCC BAA-681) GN=CPS_0639 PE=4 SV=1	4.51e-108	GO:0008150;GO:0003674;GO:0005575	NA	PF13372;PF14234
SymbC1.scaffold1037.84	sp|H3JQW0|OTEMO_PSEPU	2-oxo-Delta(3)-4,5,5-trimethylcyclopentenylacetyl-CoA monooxygenase OS=Pseudomonas putida GN=otemo PE=1 SV=1	1.39e-180	GO:0050660;GO:0019383;GO:0004497;GO:0004499;GO:0016491;GO:0050661;GO:0055114	NA	PF13738
SymbC1.scaffold1037.93	tr|A0A117UR46|A0A117UR46_9BACT;tr|K0C8S4|K0C8S4_CYCSP	description1:Ferredoxin OS=Rhodothermaceae bacterium RA GN=AWN76_09435 PE=4 SV=1//description2:Ferredoxin OS=Cycloclasticus sp. (strain P1) GN=Q91_1882 PE=4 SV=1	1.04e-51	GO:0000166	NA	PF14229
SymbC1.scaffold10370.1	tr|A0A1Q9DXY6|A0A1Q9DXY6_SYMMI	Voltage-dependent T-type calcium channel subunit alpha-1I OS=Symbiodinium microadriaticum GN=CACNA1I PE=4 SV=1	9.07e-40	GO:0055085;GO:0016020;GO:0005216;GO:0006811;GO:0016021;GO:0034220	NA	NA
SymbC1.scaffold10370.3	sp|O60840|CAC1F_HUMAN	Voltage-dependent L-type calcium channel subunit alpha-1F OS=Homo sapiens GN=CACNA1F PE=1 SV=2	5.09e-10	GO:0046872;GO:0016021;GO:0005262;GO:0050896;GO:0050856;GO:0070588;GO:0006816;GO:0043025;GO:0043204;GO:0043029;GO:0001750;GO:0006810;GO:0006811;GO:0016020;GO:0005216;GO:0034765;GO:0005891;GO:0008331;GO:0005886;GO:0086010;GO:0005245;GO:0005515;GO:0055085;GO:0050908;GO:1901386;GO:0061337;GO:0007601;GO:0005244	K04853	PF00520
SymbC1.scaffold10373.1	tr|A0A1Q9D0Z0|A0A1Q9D0Z0_SYMMI	Uncharacterized protein OS=Symbiodinium microadriaticum GN=AK812_SmicGene29755 PE=4 SV=1	3.16e-50	GO:0016020;GO:0016021	NA	PF01825
SymbC1.scaffold10375.1	tr|A9BCA5|A9BCA5_PROM4;tr|D2V8Y9|D2V8Y9_NAEGR	description1:Uncharacterized protein OS=Prochlorococcus marinus (strain MIT 9211) GN=P9211_15361 PE=4 SV=1//description2:Predicted protein OS=Naegleria gruberi GN=NAEGRDRAFT_65330 PE=4 SV=1	4.35e-07	GO:0004712;GO:0006468;GO:0004672;GO:0005524;GO:0007093;GO:0051304	NA	PF13475
SymbC1.scaffold10376.1	tr|A0A1Q9ENT4|A0A1Q9ENT4_SYMMI;tr|A0A1Q9DTM1|A0A1Q9DTM1_SYMMI	description1:Vacuolar protein sorting-associated protein 13C OS=Symbiodinium microadriaticum GN=Vps13c PE=4 SV=1//description2:Uncharacterized protein OS=Symbiodinium microadriaticum GN=AK812_SmicGene19029 PE=4 SV=1	5.35e-62	GO:0016020;GO:0016021	NA	NA
SymbC1.scaffold10376.2	tr|A0A1Q9F6L2|A0A1Q9F6L2_SYMMI	Putative ATP-dependent RNA helicase DHX34 OS=Symbiodinium microadriaticum GN=DHX34 PE=4 SV=1	1.41e-11	GO:0004386	NA	NA
SymbC1.scaffold1038.1	tr|A0A1Q9CVD0|A0A1Q9CVD0_SYMMI	Zinc finger MYND domain-containing protein 10 OS=Symbiodinium microadriaticum GN=Zmynd10 PE=4 SV=1	1.57e-66	GO:0016020;GO:0016021	NA	PF00651
SymbC1.scaffold1038.2	tr|A0A1Q9D2T3|A0A1Q9D2T3_SYMMI	Uncharacterized protein OS=Symbiodinium microadriaticum GN=AK812_SmicGene29035 PE=4 SV=1	4.58e-10	GO:0003677	NA	NA
SymbC1.scaffold1038.3	tr|A0A1Q9E133|A0A1Q9E133_SYMMI;tr|A0A1Q9EVN6|A0A1Q9EVN6_SYMMI	description1:Uncharacterized protein OS=Symbiodinium microadriaticum GN=AK812_SmicGene16154 PE=4 SV=1//description2:Uncharacterized protein OS=Symbiodinium microadriaticum GN=AK812_SmicGene4734 PE=4 SV=1	2.36e-95	GO:0003676	NA	NA
SymbC1.scaffold1038.4	sp|P41001|TOP2_PLAFK	DNA topoisomerase 2 OS=Plasmodium falciparum (isolate K1 / Thailand) GN=TOP2 PE=3 SV=1	1.67e-46	GO:0046872;GO:0005524;GO:0003918;GO:0005634;GO:0003677;GO:0016853;GO:0003916;GO:0006259;GO:0000166;GO:0006265	NA	PF00204
SymbC1.scaffold1038.6	sp|B9KXV3|FTSH1_THERP	ATP-dependent zinc metalloprotease FtsH 1 OS=Thermomicrobium roseum (strain ATCC 27502 / DSM 5159 / P-2) GN=ftsH1 PE=3 SV=1	5.49e-75	GO:0004222;GO:0006508;GO:0008237;GO:0016787;GO:0000166;GO:0016020;GO:0046872;GO:0005524;GO:0016021;GO:0008233;GO:0005886	K03798	PF00004
SymbC1.scaffold1038.7	tr|A0A1Q9CVB5|A0A1Q9CVB5_SYMMI	Niemann-Pick C1 protein OS=Symbiodinium microadriaticum GN=NPC1 PE=4 SV=1	7.11e-61	GO:0006629;GO:0016020;GO:0016787;GO:0016021	NA	NA
SymbC1.scaffold1038.8	sp|P19515|LIP_RHIMI	Lipase OS=Rhizomucor miehei PE=1 SV=2	5.87e-13	GO:0016042;GO:0046872;GO:0016787;GO:0004806;GO:0006629	NA	PF01764
SymbC1.scaffold10380.1	sp|O93209|POL_FFV	Pro-Pol polyprotein OS=Feline foamy virus GN=pol PE=3 SV=1	1.66e-06	GO:0004523;GO:0016779;GO:0046872;GO:0071897;GO:0075713;GO:0003824;GO:0003723;GO:0008152;GO:0003964;GO:0030430;GO:0003676;GO:0016787;GO:0004519;GO:0090502;GO:0019012;GO:0006310;GO:0015074;GO:0046718;GO:0090305;GO:0075732;GO:0042025;GO:0004518;GO:0008233;GO:0003887;GO:0044826;GO:0016740;GO:0006508;GO:0004190;GO:0006278	NA	PF00665
SymbC1.scaffold10382.1	tr|A0A1Q9DLG7|A0A1Q9DLG7_SYMMI	Uncharacterized protein OS=Symbiodinium microadriaticum GN=AK812_SmicGene21816 PE=4 SV=1	2.19e-60	NA	NA	NA
SymbC1.scaffold10384.1	sp|Q9M390|PTR1_ARATH	Protein NRT1/ PTR FAMILY 8.1 OS=Arabidopsis thaliana GN=NPF8.1 PE=1 SV=1	1.3e-29	GO:0015031;GO:0005886;GO:0006807;GO:0009506;GO:0015833;GO:0042938;GO:0016021;GO:0005215;GO:0042937;GO:0042936;GO:0006857;GO:0006810;GO:0016020;GO:0042939	NA	PF00854
SymbC1.scaffold1039.1	tr|A0A1Q9EFI1|A0A1Q9EFI1_SYMMI	Putative endo-1,3(4)-beta-glucanase OS=Symbiodinium microadriaticum GN=AK812_SmicGene10599 PE=4 SV=1	2.69e-52	GO:0004553;GO:0005975	NA	NA
SymbC1.scaffold1039.2	sp|Q9CPW7|ZMAT2_MOUSE	Zinc finger matrin-type protein 2 OS=Mus musculus GN=Zmat2 PE=2 SV=1	5.37e-25	GO:0003677;GO:0008270;GO:0003723;GO:0000398;GO:0005634;GO:0046872;GO:0003676;GO:0046540	K12848	NA
SymbC1.scaffold1039.3	sp|Q5XJX1|SEGN_DANRE	Secretagogin OS=Danio rerio GN=scgn PE=1 SV=1	1.09e-06	GO:0046872;GO:0005509;GO:0043005;GO:0005829;GO:0005737;GO:0005634;GO:0051480;GO:0007420;GO:0045202	NA	PF13833
SymbC1.scaffold1039.4	sp|Q9S725|4CL2_ARATH	4-coumarate--CoA ligase 2 OS=Arabidopsis thaliana GN=4CL2 PE=1 SV=2	1.23e-24	GO:0016207;GO:0000166;GO:0005524;GO:0009698;GO:0016874;GO:0003824;GO:0008152	K01904	PF00501
SymbC1.scaffold1039.5	tr|A0A1Q9BXM9|A0A1Q9BXM9_SYMMI;tr|A0A0M0JXW3|A0A0M0JXW3_9EUKA	description1:Uncharacterized protein OS=Symbiodinium microadriaticum GN=AK812_SmicGene44815 PE=4 SV=1//description2:Uncharacterized protein OS=Chrysochromulina sp. CCMP291 GN=Ctob_014666 PE=4 SV=1	4.77e-07	GO:0005509	NA	NA
SymbC1.scaffold10390.1	sp|Q9LVE4|CSCL4_ARATH	CSC1-like protein At3g21620 OS=Arabidopsis thaliana GN=At3g21620 PE=2 SV=1	4.47e-31	GO:0016021;GO:0016020;GO:0006811;GO:0006810;GO:0005886	NA	PF13967;PF02714;PF14703
SymbC1.scaffold10391.1	sp|Q9H611|PIF1_HUMAN	ATP-dependent DNA helicase PIF1 OS=Homo sapiens GN=PIF1 PE=1 SV=2	7.61e-27	GO:0000287;GO:0006281;GO:0032508;GO:0006310;GO:0005739;GO:0016787;GO:0042162;GO:0010521;GO:0000723;GO:0003677;GO:0006974;GO:0032211;GO:0003678;GO:0033682;GO:0000002;GO:0005634;GO:0044806;GO:0005524;GO:0006260;GO:0005657;GO:0017116;GO:0032204;GO:0000166;GO:0004386;GO:0051974;GO:0043141;GO:0000784	K15255	PF14214;PF05970;PF02099
SymbC1.scaffold10394.1	tr|A0A1Q9BYG2|A0A1Q9BYG2_SYMMI;tr|A0A1Q9F2N7|A0A1Q9F2N7_SYMMI	description1:Uncharacterized protein OS=Symbiodinium microadriaticum GN=AK812_SmicGene44437 PE=4 SV=1//description2:Isopentenyl-diphosphate Delta-isomerase I OS=Symbiodinium microadriaticum GN=IPI1 PE=4 SV=1	3.25e-94	GO:0016853	NA	PF00078
SymbC1.scaffold10394.2	tr|A0A1Q9BYG4|A0A1Q9BYG4_SYMMI;tr|A0A1Q9CX13|A0A1Q9CX13_SYMMI	description1:Uncharacterized protein OS=Symbiodinium microadriaticum GN=AK812_SmicGene44438 PE=4 SV=1//description2:Uncharacterized protein OS=Symbiodinium microadriaticum GN=AK812_SmicGene31347 PE=4 SV=1	7.58e-39	GO:0006470;GO:0003824;GO:0004722	NA	NA
SymbC1.scaffold10395.4	tr|A0A1Q9C2F9|A0A1Q9C2F9_SYMMI	Uncharacterized protein OS=Symbiodinium microadriaticum GN=AK812_SmicGene42880 PE=4 SV=1	3.1e-109	GO:0016021;GO:0016020	NA	NA
SymbC1.scaffold10397.3	sp|Q8R5M3|LRC15_RAT	Leucine-rich repeat-containing protein 15 OS=Rattus norvegicus GN=Lrrc15 PE=2 SV=1	5.88e-38	GO:0016020;GO:0007154;GO:0046426;GO:0004860;GO:0006469;GO:0016021;GO:0005737;GO:0005622;GO:0019221	NA	PF13855;PF00075;PF00078
SymbC1.scaffold104.1	sp|Q21268|YMSO_CAEEL	UPF0046 protein K07C11.7 OS=Caenorhabditis elegans GN=K07C11.7 PE=1 SV=2	1.7e-35	GO:0016787	NA	PF07766;PF00149
SymbC1.scaffold104.3	sp|O95180|CAC1H_HUMAN	Voltage-dependent T-type calcium channel subunit alpha-1H OS=Homo sapiens GN=CACNA1H PE=1 SV=4	1.38e-10	GO:0005262;GO:0046872;GO:0005216;GO:0005248;GO:0007520;GO:0005245;GO:0005886;GO:0060078;GO:0070509;GO:0034651;GO:0005244;GO:0055085;GO:0006816;GO:0070588;GO:0042391;GO:0016021;GO:0035865;GO:0006811;GO:0016020;GO:0006810;GO:0032342;GO:0086010;GO:0045956;GO:0008332;GO:0005891;GO:0008016;GO:0034765;GO:0035725;GO:0032870;GO:0097110;GO:0019228;GO:2000344;GO:0007517;GO:0006936	K04855	PF00520
SymbC1.scaffold104.4	tr|A0A1Q9CTL1|A0A1Q9CTL1_SYMMI;tr|A0A1Q9EU52|A0A1Q9EU52_SYMMI	description1:Uncharacterized protein OS=Symbiodinium microadriaticum GN=AK812_SmicGene32704 PE=4 SV=1//description2:Calpain-15 OS=Symbiodinium microadriaticum GN=CAPN15 PE=3 SV=1	7.23e-27	GO:0016021;GO:0046872;GO:0016020;GO:0004198;GO:0005622;GO:0006508	NA	NA
SymbC1.scaffold1040.1	tr|A0A1Q9EWJ6|A0A1Q9EWJ6_SYMMI	Ankyrin-1 OS=Symbiodinium microadriaticum GN=ANK1 PE=4 SV=1	0	GO:0015074;GO:0035091;GO:0003677;GO:0006310	NA	NA
SymbC1.scaffold10400.2	sp|Q9H611|PIF1_HUMAN	ATP-dependent DNA helicase PIF1 OS=Homo sapiens GN=PIF1 PE=1 SV=2	5.04e-09	GO:0033682;GO:0000002;GO:0005634;GO:0000723;GO:0003677;GO:0006974;GO:0032211;GO:0003678;GO:0005524;GO:0044806;GO:0005657;GO:0006260;GO:0017116;GO:0032204;GO:0000166;GO:0043141;GO:0051974;GO:0004386;GO:0000784;GO:0000287;GO:0006281;GO:0032508;GO:0005739;GO:0006310;GO:0010521;GO:0016787;GO:0042162	K15255	PF13604
SymbC1.scaffold10402.1	sp|Q640L2|SPX3_XENLA	Sugar phosphate exchanger 3 OS=Xenopus laevis GN=slc37a3 PE=2 SV=1	3.46e-25	GO:0005789;GO:0030176;GO:0005215;GO:0016021;GO:0006810;GO:0005783;GO:0016020;GO:0055085;GO:0008643	K03447	PF07690
SymbC1.scaffold10403.1	sp|Q5BCC5|CAN_EMENI	Carbonic anhydrase OS=Emericella nidulans (strain FGSC A4 / ATCC 38163 / CBS 112.46 / NRRL 194 / M139) GN=AN1805 PE=1 SV=2	1.66e-41	GO:0015976;GO:0046872;GO:0008270;GO:0004089;GO:0016829	K01673	PF00484;PF07727
SymbC1.scaffold10403.2	tr|A0A1Q9DFU2|A0A1Q9DFU2_SYMMI	Uncharacterized protein OS=Symbiodinium microadriaticum GN=AK812_SmicGene23987 PE=4 SV=1	0	GO:0003676;GO:0008270	NA	PF00098
SymbC1.scaffold10407.1	sp|Q91ZG2|MPPD1_MOUSE	Metallophosphoesterase domain-containing protein 1 OS=Mus musculus GN=Mpped1 PE=2 SV=1	3.07e-13	GO:0005575;GO:0016787;GO:0008150;GO:0003674	NA	PF00149
SymbC1.scaffold10408.3	tr|A0A1Q9D992|A0A1Q9D992_SYMMI	Uncharacterized protein OS=Symbiodinium microadriaticum GN=AK812_SmicGene26493 PE=4 SV=1	2.81e-176	GO:0046872;GO:0016021;GO:0015074;GO:0016020;GO:0003677;GO:0006310	NA	NA
SymbC1.scaffold10409.1	tr|A0A1Q9DSY1|A0A1Q9DSY1_SYMMI	Sodium channel protein type 4 subunit alpha A OS=Symbiodinium microadriaticum GN=scn4aa PE=4 SV=1	0	GO:0005509;GO:0016021;GO:0016020	NA	NA
SymbC1.scaffold1041.1	sp|Q8ICR0|CDPK2_PLAF7	Calcium-dependent protein kinase 2 OS=Plasmodium falciparum (isolate 3D7) GN=CPK2 PE=2 SV=3	3.08e-61	GO:0006468;GO:0004672;GO:0009931;GO:0004683;GO:0046872;GO:0016301;GO:0005737;GO:0004674;GO:0035556;GO:0016740;GO:0000166;GO:0005516;GO:0005524;GO:0005509;GO:0018105;GO:0046777;GO:0005634;GO:0016310	K13412	PF00069;PF13499
SymbC1.scaffold1041.4	tr|A0A1Q9BTA8|A0A1Q9BTA8_SYMMI	Uncharacterized protein OS=Symbiodinium microadriaticum GN=AK812_SmicGene46744 PE=4 SV=1	1.72e-41	GO:0016021;GO:0016020	NA	NA
SymbC1.scaffold1041.8	sp|D3ZDK7|PGP_RAT	Glycerol-3-phosphate phosphatase OS=Rattus norvegicus GN=Pgp PE=1 SV=1	5.89e-14	GO:0045721;GO:0043136;GO:0016791;GO:0005975;GO:0035335;GO:0006650;GO:0000121;GO:0016311;GO:0004725;GO:0005829;GO:0061621;GO:0006114;GO:0016787;GO:0098519;GO:0008967;GO:0000287;GO:0008152;GO:0046872;GO:0004721	K19269	PF13242;PF13344
SymbC1.scaffold10410.1	tr|A0A1Q9EVK3|A0A1Q9EVK3_SYMMI	Uncharacterized protein OS=Symbiodinium microadriaticum GN=AK812_SmicGene4674 PE=4 SV=1	2.69e-57	GO:0016021;GO:0050821;GO:0016020;GO:0015979;GO:0042301;GO:0009523	NA	PF00737
SymbC1.scaffold10410.2	sp|Q8BH79|ANO10_MOUSE	Anoctamin-10 OS=Mus musculus GN=Ano10 PE=1 SV=1	2.86e-09	GO:0016021;GO:0098655;GO:0005622;GO:0005886;GO:0005227;GO:0005229;GO:0006821;GO:1902476;GO:0006812;GO:0016020	K19327	PF04547
SymbC1.scaffold10410.3	sp|P29052|TF2B_DROME	Transcription initiation factor IIB OS=Drosophila melanogaster GN=TfIIB PE=2 SV=1	5.25e-09	GO:0005634;GO:0006367;GO:0017025;GO:0046872;GO:0006355;GO:0001174;GO:0006357;GO:0051101;GO:0097550;GO:0070897;GO:0008134;GO:0005515;GO:0006351	K03124	NA
SymbC1.scaffold10411.2	tr|A0A1Q9DS54|A0A1Q9DS54_SYMMI	Structure-specific endonuclease subunit SLX1-like OS=Symbiodinium microadriaticum GN=slx1 PE=4 SV=1	7.49e-52	GO:0004519;GO:0090305	NA	PF08373
SymbC1.scaffold10412.1	sp|Q84CG1|CAMYS_STRVI	Capreomycidine synthase OS=Streptomyces vinaceus GN=vioD PE=1 SV=1	2.22e-15	GO:0016740;GO:0017000;GO:0016829;GO:0009058;GO:0030170;GO:0008152;GO:0003824;GO:0016842	K20615	PF00155
SymbC1.scaffold10415.1	tr|A0A1Q9DF34|A0A1Q9DF34_SYMMI	Uncharacterized protein OS=Symbiodinium microadriaticum GN=AK812_SmicGene24250 PE=4 SV=1	5.86e-34	GO:0005509	NA	NA
SymbC1.scaffold10416.2	sp|Q94AA4|PFKA3_ARATH	ATP-dependent 6-phosphofructokinase 3 OS=Arabidopsis thaliana GN=PFK3 PE=1 SV=1	1.27e-91	GO:0003872;GO:0006096;GO:0006002;GO:0061615;GO:0016740;GO:0000166;GO:0005737;GO:0016310;GO:0016301;GO:0008152;GO:0003824;GO:0010053;GO:0046872;GO:0005829;GO:0005524	K00850	PF00365
SymbC1.scaffold10417.2	sp|P46822|KLC_CAEEL	Kinesin light chain OS=Caenorhabditis elegans GN=klc-2 PE=2 SV=2	1.94e-17	GO:0040011;GO:0005871;GO:0005635;GO:0005874;GO:0005737;GO:0045202;GO:0019894;GO:0048675;GO:0005856;GO:0003777;GO:0016938;GO:0048489;GO:0051295;GO:0005515;GO:0002119;GO:0040038	K10407	PF13424;PF01885;PF13374
SymbC1.scaffold10418.1	tr|A0A1Q9DVH8|A0A1Q9DVH8_SYMMI;tr|A0A1Q9C5U3|A0A1Q9C5U3_SYMMI	description1:Uncharacterized protein OS=Symbiodinium microadriaticum GN=AK812_SmicGene18329 PE=4 SV=1//description2:Serine/threonine-protein kinasePKR2 OS=Symbiodinium microadriaticum GN=PEPKR2 PE=4 SV=1	3.68e-49	GO:0005524;GO:0004672;GO:0016301;GO:0016310;GO:0008234;GO:0003676;GO:0006468;GO:0006508	NA	NA
SymbC1.scaffold1042.3	sp|P29762|RABP1_HUMAN	Cellular retinoic acid-binding protein 1 OS=Homo sapiens GN=CRABP1 PE=1 SV=2	7.44e-07	GO:0034653;GO:0006810;GO:0019841;GO:0005501;GO:0007275;GO:0005515;GO:0016918;GO:0005737;GO:0007165;GO:0001972;GO:0005829;GO:0005215;GO:0008289	K17337	NA
SymbC1.scaffold10420.1	sp|Q9SW75|RL10A_CHLRE	60S ribosomal protein L10a OS=Chlamydomonas reinhardtii GN=RPL10A PE=2 SV=1	3.01e-11	GO:0015934;GO:0003735;GO:0006412;GO:0005840;GO:0030529;GO:0003723	NA	NA
SymbC1.scaffold10428.1	tr|A0A1Q9DER9|A0A1Q9DER9_SYMMI;tr|A0A1Q9E887|A0A1Q9E887_SYMMI	description1:Uncharacterized protein OS=Symbiodinium microadriaticum GN=AK812_SmicGene24450 PE=4 SV=1//description2:Uncharacterized protein OS=Symbiodinium microadriaticum GN=AK812_SmicGene13411 PE=4 SV=1	4.79e-26	GO:0016021;GO:0016020	NA	NA
SymbC1.scaffold1043.4	sp|Q9P3U4|HEL1_SCHPO	E3 ubiquitin-protein ligase dbl4 OS=Schizosaccharomyces pombe (strain 972 / ATCC 24843) GN=dbl4 PE=3 SV=1	9.97e-09	GO:0016740;GO:0035861;GO:0042787;GO:0004842;GO:0000151;GO:0005829;GO:0016574;GO:0000209;GO:0005634;GO:0016567;GO:0032436;GO:0031624;GO:0061630;GO:0007127;GO:0046872;GO:0005737;GO:0036205	K11968	NA
SymbC1.scaffold1043.5	tr|A0A1Q9CMH1|A0A1Q9CMH1_SYMMI	Gamma-tubulin complex component 4-like OS=Symbiodinium microadriaticum GN=85P PE=4 SV=1	2.3e-06	GO:0000226;GO:0016021;GO:0005815;GO:0043015;GO:0000922;GO:0016020;GO:0007020	NA	NA
SymbC1.scaffold10431.1	sp|Q6K641|IF4G2_ORYSJ	Eukaryotic translation initiation factor isoform 4G-2 OS=Oryza sativa subsp. japonica GN=Os02g0611500 PE=2 SV=1	3.21e-35	GO:0003723;GO:0006412;GO:0006417;GO:0006413;GO:0003743	K03260	PF02854
SymbC1.scaffold1044.1	sp|A5GVF1|RPOC1_SYNR3	DNA-directed RNA polymerase subunit gamma OS=Synechococcus sp. (strain RCC307) GN=rpoC1 PE=3 SV=1	1.22e-74	GO:0016740;GO:0016779;GO:0006351;GO:0003677;GO:0003899	K03046	PF04983;PF04997;PF00623
SymbC1.scaffold1044.2	tr|A0A1Q9C196|A0A1Q9C196_SYMMI	Neurotrypsin OS=Symbiodinium microadriaticum GN=PRSS12 PE=4 SV=1	2.08e-14	GO:0005044;GO:0006898;GO:0016020	NA	PF00652
SymbC1.scaffold1044.4	sp|Q7F0R1|PNG1_ORYSJ	Peptide-N(4)-(N-acetyl-beta-glucosaminyl)asparagine amidase OS=Oryza sativa subsp. japonica GN=PNG1 PE=2 SV=1	1.48e-64	GO:0005737;GO:0006516;GO:0005634;GO:0000224;GO:0005829;GO:0006515;GO:0046872;GO:0016787;GO:0006517	NA	PF13385;PF01841;PF01564
SymbC1.scaffold1044.5	sp|Q5GZB5|UBIG_XANOR	Ubiquinone biosynthesis O-methyltransferase OS=Xanthomonas oryzae pv. oryzae (strain KACC10331 / KXO85) GN=ubiG PE=3 SV=1	4.31e-12	GO:0006744;GO:0032259;GO:0008425;GO:0008689;GO:0008168;GO:0016740	K00568	PF13847
SymbC1.scaffold1044.6	tr|A0A1Q9D9I7|A0A1Q9D9I7_SYMMI;tr|A0A1Q9ESR0|A0A1Q9ESR0_SYMMI	description1:Uncharacterized protein OS=Symbiodinium microadriaticum GN=AK812_SmicGene26427 PE=4 SV=1//description2:Uncharacterized protein (Fragment) OS=Symbiodinium microadriaticum GN=AK812_SmicGene5868 PE=4 SV=1	3.07e-94	GO:0015074;GO:0003677;GO:0006310	NA	PF00145
SymbC1.scaffold1044.7	sp|O02494|IF4A_CRYPV	Eukaryotic initiation factor 4A OS=Cryptosporidium parvum GN=EIF4-A PE=2 SV=1	1.21e-27	GO:0003723;GO:0006412;GO:0005524;GO:0003743;GO:0000166;GO:0016787;GO:0003676;GO:0004386;GO:0006413	NA	PF00270
SymbC1.scaffold10443.2	tr|A0A1Q9CXD7|A0A1Q9CXD7_SYMMI	N-acetyl-gamma-glutamyl-phosphate reductase OS=Symbiodinium microadriaticum GN=argC PE=4 SV=1	4.62e-70	NA	NA	PF07209
SymbC1.scaffold10446.1	tr|A0A1Q9DB34|A0A1Q9DB34_SYMMI;tr|A0A1Q9ETK8|A0A1Q9ETK8_SYMMI	description1:Uncharacterized protein OS=Symbiodinium microadriaticum GN=AK812_SmicGene25834 PE=4 SV=1//description2:Uncharacterized protein OS=Symbiodinium microadriaticum GN=AK812_SmicGene5458 PE=4 SV=1	1.12e-18	GO:0016021;GO:0016020	NA	PF05057
SymbC1.scaffold10448.2	sp|P34440|HCP3L_CAEEL	Histone H3-like centromeric protein cpar-1 OS=Caenorhabditis elegans GN=cpar-1 PE=1 SV=1	8.2e-07	GO:0000070;GO:0000786;GO:0005694;GO:0000776;GO:0031492;GO:0000793;GO:0046982;GO:0051382;GO:0003674;GO:0003677;GO:0005634;GO:0006334;GO:0019237	K11253	PF00125
SymbC1.scaffold1045.7	sp|Q90YS0|RS4_ICTPU	40S ribosomal protein S4 OS=Ictalurus punctatus GN=rps4 PE=2 SV=3	2.86e-81	GO:0019843;GO:0003735;GO:0006412;GO:0005622;GO:0005840;GO:0030529;GO:0003723	K02987	PF00900;PF01479
SymbC1.scaffold10453.1	sp|Q54I89|RENT1_DICDI	Regulator of nonsense transcripts 1 OS=Dictyostelium discoideum GN=upf1 PE=3 SV=1	2.16e-21	GO:0046872;GO:0005524;GO:0005737;GO:0000184;GO:0003677;GO:0008270;GO:0043024;GO:0000166;GO:0016787;GO:0004386	K14326	PF13087
SymbC1.scaffold10453.2	sp|Q54I89|RENT1_DICDI	Regulator of nonsense transcripts 1 OS=Dictyostelium discoideum GN=upf1 PE=3 SV=1	3.89e-32	GO:0000166;GO:0043024;GO:0016787;GO:0004386;GO:0005737;GO:0000184;GO:0003677;GO:0008270;GO:0046872;GO:0005524	K14326	PF13087;PF13086
SymbC1.scaffold10455.1	sp|O13798|CID16_SCHPO	Caffeine-induced protein 16 OS=Schizosaccharomyces pombe (strain 972 / ATCC 24843) GN=cid16 PE=4 SV=1	1.11e-11	GO:0004652;GO:0016779;GO:0008150;GO:0005737	NA	NA
SymbC1.scaffold10457.1	tr|A0A1Q9CIY9|A0A1Q9CIY9_SYMMI	6-phosphofructokinase 7 OS=Symbiodinium microadriaticum GN=PFK7 PE=4 SV=1	8.2e-43	GO:0001522;GO:0016021;GO:0006096;GO:0003723;GO:0061615;GO:0009451;GO:0016301;GO:0006002;GO:0016310;GO:0003872;GO:0016020;GO:0009982	NA	NA
SymbC1.scaffold1046.3	sp|Q56WF8|SCP48_ARATH	Serine carboxypeptidase-like 48 OS=Arabidopsis thaliana GN=SCPL48 PE=2 SV=2	1.16e-108	GO:0004185;GO:0008233;GO:0051603;GO:0004180;GO:0005773;GO:0005576;GO:0016787;GO:0006508	K16298	PF00450
SymbC1.scaffold1046.6	sp|P16668|MTS3_STAAU	Modification methylase Sau3AI OS=Staphylococcus aureus GN=sau3AIM PE=3 SV=1	2.09e-11	GO:0090116;GO:0008168;GO:0016740;GO:0003886;GO:0032259;GO:0009307	NA	PF00145
SymbC1.scaffold1046.7	tr|A0A1Q9C3E9|A0A1Q9C3E9_SYMMI	Uncharacterized protein OS=Symbiodinium microadriaticum GN=AK812_SmicGene42493 PE=4 SV=1	3.76e-106	NA	NA	NA
SymbC1.scaffold10460.1	tr|A0A1Q9D6W7|A0A1Q9D6W7_SYMMI	Uncharacterized protein OS=Symbiodinium microadriaticum GN=AK812_SmicGene27496 PE=4 SV=1	2.32e-69	NA	NA	NA
SymbC1.scaffold10461.1	tr|A0A1Q9EHI3|A0A1Q9EHI3_SYMMI	Peptidyl-prolyl cis-trans isomerase G OS=Symbiodinium microadriaticum GN=PPIG PE=4 SV=1	5.79e-24	GO:0008152;GO:0016787;GO:0016020;GO:0016853;GO:0016021	NA	PF07859
SymbC1.scaffold10468.1	tr|A0A1Q9DIX9|A0A1Q9DIX9_SYMMI	Uncharacterized protein OS=Symbiodinium microadriaticum GN=AK812_SmicGene22805 PE=4 SV=1	1.24e-63	GO:0016020;GO:0016021	NA	NA
SymbC1.scaffold10469.1	tr|A0A1Q9CT00|A0A1Q9CT00_SYMMI	Putative galactose-1-phosphate uridyltransferase OS=Symbiodinium microadriaticum GN=AK812_SmicGene32880 PE=4 SV=1	1.96e-46	GO:0016740;GO:0003824	NA	NA
SymbC1.scaffold1047.4	tr|W6WK20|W6WK20_9BURK	Major facilitator superfamily MFS_1 OS=Burkholderia sp. BT03 GN=PMI06_006638 PE=4 SV=1	5.27e-80	GO:0016020;GO:0055085;GO:0016021	NA	PF07690
SymbC1.scaffold1047.6	sp|O75808|CAN15_HUMAN	Calpain-15 OS=Homo sapiens GN=CAPN15 PE=1 SV=1	1.34e-16	GO:0046872;GO:0006355;GO:0005737;GO:0008233;GO:0005622;GO:0006508;GO:0004198;GO:0016787;GO:0008234;GO:0003700	K08582	PF13499;PF00648
SymbC1.scaffold10471.1	sp|Q7ZV90|PIF1_DANRE	ATP-dependent DNA helicase PIF1 OS=Danio rerio GN=pif1 PE=2 SV=1	1.01e-08	GO:0044806;GO:0005524;GO:0005657;GO:0006260;GO:0000002;GO:0005634;GO:0000723;GO:0003677;GO:0032211;GO:0006974;GO:0003678;GO:0000166;GO:0051974;GO:0043141;GO:0004386;GO:0032508;GO:0006281;GO:0010521;GO:0016787;GO:0005739;GO:0006310	K15255	PF14214;PF13604;PF02338
SymbC1.scaffold10475.1	tr|A0A1Q9D6Y5|A0A1Q9D6Y5_SYMMI	E3 ubiquitin-protein ligase HERC2 OS=Symbiodinium microadriaticum GN=Herc2 PE=4 SV=1	2.38e-08	GO:0016874	NA	NA
SymbC1.scaffold10479.1	sp|P25600|YCH4_YEAST	Putative transposon Ty5-1 protein YCL074W OS=Saccharomyces cerevisiae (strain ATCC 204508 / S288c) GN=TY5A PE=5 SV=2	6.21e-07	GO:0003964;GO:0090501;GO:0006508;GO:0006278;GO:0032197;GO:0004540;GO:0000943;GO:0071897;GO:0003723;GO:0003887;GO:0008233	NA	PF07727;PF00098
SymbC1.scaffold10479.2	tr|A0A1Q9CB14|A0A1Q9CB14_SYMMI	SCY1-like protein 2 OS=Symbiodinium microadriaticum GN=SCYL2 PE=4 SV=1	2.78e-135	GO:0004672;GO:0005524;GO:0006468	NA	NA
SymbC1.scaffold1048.1	tr|A0A1Q9DI78|A0A1Q9DI78_SYMMI;tr|A0A0M0LS73|A0A0M0LS73_9EUKA	description1:Uncharacterized protein OS=Symbiodinium microadriaticum GN=AK812_SmicGene23061 PE=4 SV=1//description2:Uncharacterized protein (Fragment) OS=Chrysochromulina sp. CCMP291 GN=Ctob_015057 PE=4 SV=1	1.07e-11	GO:0003723;GO:0003676	NA	NA
SymbC1.scaffold10481.1	sp|Q9VAQ5|DIM1_DROME	Probable dimethyladenosine transferase OS=Drosophila melanogaster GN=CG11837 PE=2 SV=1	3.97e-80	GO:0000154;GO:0008168;GO:0052909;GO:0031167;GO:0032259;GO:0003723;GO:0005634;GO:0016740;GO:0030431;GO:0005730;GO:0000179;GO:0006364;GO:0005759;GO:0008649	K14191	PF00398
SymbC1.scaffold10483.2	tr|A0A1Q9C851|A0A1Q9C851_SYMMI	Otoferlin OS=Symbiodinium microadriaticum GN=OTOF PE=4 SV=1	4.78e-15	GO:0016020;GO:0016021	NA	NA
SymbC1.scaffold10484.1	tr|A0A1Q9E7S4|A0A1Q9E7S4_SYMMI	Uncharacterized protein OS=Symbiodinium microadriaticum GN=AK812_SmicGene13585 PE=4 SV=1	0	GO:0016020;GO:0007165;GO:0016021	NA	PF13676
SymbC1.scaffold10486.1	sp|Q9SIC9|PP178_ARATH	Pentatricopeptide repeat-containing protein At2g31400, chloroplastic OS=Arabidopsis thaliana GN=At2g31400 PE=2 SV=1	2.46e-08	GO:0004519;GO:0010019;GO:0009507;GO:0009536;GO:0090305;GO:0031930;GO:0003723;GO:0009451;GO:0003677	NA	NA
SymbC1.scaffold10487.1	sp|P9WQE7|PPSA_MYCTU	Phthiocerol synthesis polyketide synthase type I PpsA OS=Mycobacterium tuberculosis (strain ATCC 25618 / H37Rv) GN=ppsA PE=1 SV=1	3.63e-70	GO:0016740;GO:0071770;GO:0016491;GO:0034081;GO:0004315;GO:0097040;GO:0000036;GO:0031177;GO:0005618;GO:0055114;GO:0006631;GO:0006629;GO:0004316;GO:0006633;GO:0003824;GO:0097041;GO:0008152	K12440	PF02801;PF00109
SymbC1.scaffold10487.2	tr|A0A1Q9DFT9|A0A1Q9DFT9_SYMMI;tr|M2XZ07|M2XZ07_GALSU	description1:Nipped-B-like protein B OS=Symbiodinium microadriaticum GN=nipblb PE=4 SV=1//description2:Ribulose-1,5-bisphosphate carboxylase/oxygenase small subunit N-methyltransferase I OS=Galdieria sulphuraria GN=Gasu_37520 PE=4 SV=1	1.49e-06	GO:0016740;GO:0008168;GO:0032259	K19199	PF09273
SymbC1.scaffold1049.1	tr|A0A1Q9D0B7|A0A1Q9D0B7_SYMMI;tr|A0A1Q9CQF2|A0A1Q9CQF2_SYMMI	description1:Uncharacterized protein OS=Symbiodinium microadriaticum GN=AK812_SmicGene30033 PE=4 SV=1//description2:Uncharacterized protein OS=Symbiodinium microadriaticum GN=AK812_SmicGene33891 PE=4 SV=1	6.97e-75	GO:0016020;GO:0006810;GO:0005886;GO:0016021	NA	NA
SymbC1.scaffold1049.3	tr|A0A1Q9DT05|A0A1Q9DT05_SYMMI	Uncharacterized protein OS=Symbiodinium microadriaticum GN=AK812_SmicGene19255 PE=4 SV=1	0	GO:0003676;GO:0015074	NA	PF07727
SymbC1.scaffold1049.7	tr|A0A1Q9E3A5|A0A1Q9E3A5_SYMMI	Synaptotagmin-4 OS=Symbiodinium microadriaticum GN=SYT4 PE=4 SV=1	7.54e-53	GO:0016021;GO:0016020	NA	NA
SymbC1.scaffold10492.1	tr|A0A1Q9C4L7|A0A1Q9C4L7_SYMMI;tr|A0A1Q9EVA7|A0A1Q9EVA7_SYMMI	description1:Pentatricopeptide repeat-containing protein, chloroplastic OS=Symbiodinium microadriaticum GN=AK812_SmicGene42022 PE=4 SV=1//description2:S-adenosylmethionine synthase OS=Symbiodinium microadriaticum GN=SAMS2 PE=3 SV=1	2.86e-06	GO:0006556;GO:0000166;GO:0006730;GO:0005524;GO:0016740;GO:0046872;GO:0004478	NA	NA
SymbC1.scaffold10496.1	tr|A0A1Q9CIM4|A0A1Q9CIM4_SYMMI	Uncharacterized protein OS=Symbiodinium microadriaticum GN=AK812_SmicGene36610 PE=4 SV=1	9.72e-32	NA	NA	NA
SymbC1.scaffold10496.2	tr|A0A1Q9CIE1|A0A1Q9CIE1_SYMMI	Tricorn protease-like 1 OS=Symbiodinium microadriaticum GN=tri1 PE=4 SV=1	0	GO:0008233;GO:0008236;GO:0006508	NA	NA
SymbC1.scaffold10497.1	tr|A0A1Q9E068|A0A1Q9E068_SYMMI	Uncharacterized protein OS=Symbiodinium microadriaticum GN=AK812_SmicGene16521 PE=4 SV=1	2.41e-112	GO:0008270;GO:0006508;GO:0004190;GO:0003676	NA	NA
SymbC1.scaffold10498.1	sp|Q43207|FKB70_WHEAT	70 kDa peptidyl-prolyl isomerase OS=Triticum aestivum GN=FKBP70 PE=1 SV=1	6.68e-58	GO:0000413;GO:0005516;GO:0016853;GO:0003755	NA	NA
SymbC1.scaffold105.4	sp|P38658|ERP60_SCHMA	Probable protein disulfide-isomerase ER-60 OS=Schistosoma mansoni PE=3 SV=1	4.85e-18	GO:0003756;GO:0005783;GO:0005788;GO:0016853;GO:0045454	NA	PF13848;PF00085
SymbC1.scaffold105.6	sp|Q7Z494|NPHP3_HUMAN	Nephrocystin-3 OS=Homo sapiens GN=NPHP3 PE=1 SV=1	1.07e-19	GO:0007368;GO:0001947;GO:0090090;GO:0048496;GO:0060027;GO:0060287;GO:0060993;GO:0006629;GO:0072189;GO:0071908;GO:0016055;GO:0007163;GO:0005929;GO:1905515;GO:2000167;GO:0005515;GO:0071909;GO:0001822;GO:0035469;GO:0097543;GO:0030198;GO:0003283;GO:0030814;GO:0005829;GO:0060271;GO:0030324;GO:0045494;GO:2000095;GO:0042995;GO:0097546;GO:0071910	K19360	PF13424;PF13374
SymbC1.scaffold105.7	sp|Q9P2M1|LR2BP_HUMAN	LRP2-binding protein OS=Homo sapiens GN=LRP2BP PE=1 SV=2	1.85e-07	GO:0005515;GO:0005737	NA	PF08238
SymbC1.scaffold105.8	tr|A0A1Q9DFB2|A0A1Q9DFB2_SYMMI	Uncharacterized protein OS=Symbiodinium microadriaticum GN=AK812_SmicGene24157 PE=4 SV=1	2.02e-15	NA	NA	NA
SymbC1.scaffold1050.1	sp|Q1ZXQ1|FAAA_DICDI	Fumarylacetoacetase OS=Dictyostelium discoideum GN=fah PE=3 SV=1	8.48e-98	GO:0046872;GO:0008150;GO:0009072;GO:0003824;GO:0005575;GO:0008152;GO:0004334;GO:0006572;GO:0016787;GO:0006559	K01555	PF14497;PF09298;PF02798;PF01557
SymbC1.scaffold1050.2	sp|B8HQP9|PROB_CYAP4	Glutamate 5-kinase OS=Cyanothece sp. (strain PCC 7425 / ATCC 29141) GN=proB PE=3 SV=1	6.8e-66	GO:0055129;GO:0016740;GO:0004349;GO:0000166;GO:0016301;GO:0006561;GO:0016310;GO:0005737;GO:0003723;GO:0008652;GO:0005524	K00931	PF00696;PF01472
SymbC1.scaffold1050.3	sp|Q9LEN0|ACET6_CERPU	Bifunctional delta 6-fatty acyl acetylenase/desaturase OS=Ceratodon purpureus PE=1 SV=1	1.47e-10	GO:0046872;GO:0006633;GO:0006631;GO:0016021;GO:0006629;GO:0006636;GO:0016491;GO:0055114;GO:0016020	NA	PF00487
SymbC1.scaffold1050.4	tr|A0A1Q9D7I7|A0A1Q9D7I7_SYMMI	Endonuclease 8-like 3 OS=Symbiodinium microadriaticum GN=NEIL3 PE=4 SV=1	0	GO:0006281;GO:0003906;GO:0003676;GO:0016020;GO:0008270;GO:0090305;GO:0016021;GO:0004519;GO:0016799;GO:0003684;GO:0006289	NA	NA
SymbC1.scaffold10500.1	tr|A0A1Q9EU05|A0A1Q9EU05_SYMMI	Uncharacterized protein OS=Symbiodinium microadriaticum GN=AK812_SmicGene5327 PE=4 SV=1	1.62e-51	NA	NA	NA
SymbC1.scaffold10501.1	tr|A0A1Q9E9L9|A0A1Q9E9L9_SYMMI	Uncharacterized protein OS=Symbiodinium microadriaticum GN=AK812_SmicGene12865 PE=4 SV=1	3.32e-14	GO:0004722;GO:0003824;GO:0006470	NA	NA
SymbC1.scaffold10501.2	tr|A0A1Q9E9L5|A0A1Q9E9L5_SYMMI	Uncharacterized protein OS=Symbiodinium microadriaticum GN=AK812_SmicGene12866 PE=4 SV=1	7.43e-45	GO:0003723;GO:0003676	NA	PF00076
SymbC1.scaffold10501.3	sp|Q8MNV7|SMAL1_CAEEL	SWI/SNF-related matrix-associated actin-dependent regulator of chromatin subfamily A-like protein 1 homolog OS=Caenorhabditis elegans GN=smrc-1 PE=3 SV=1	7.06e-58	GO:0005634;GO:0005524;GO:0016569;GO:0006357;GO:0036310;GO:0008094;GO:0004386;GO:0000166;GO:0016787;GO:0006259;GO:0000733	K14440	PF00271;PF02037;PF01844;PF00176;PF00076
SymbC1.scaffold10504.1	tr|A0A1Q9CT63|A0A1Q9CT63_SYMMI	Stearoyl-CoA 9-desaturase OS=Symbiodinium microadriaticum GN=desA3 PE=4 SV=1	1.15e-36	GO:0016021;GO:0006629;GO:0016020	NA	NA
SymbC1.scaffold10506.1	tr|A0A1Q9D3E9|A0A1Q9D3E9_SYMMI	Methyltransferase-like protein 7B OS=Symbiodinium microadriaticum GN=Mettl7b PE=4 SV=1	4.26e-59	GO:0032259;GO:0008152;GO:0016740;GO:0008168	NA	NA
SymbC1.scaffold10507.1	sp|O13755|OSM1_SCHPO	Fumarate reductase OS=Schizosaccharomyces pombe (strain 972 / ATCC 24843) GN=osm1 PE=3 SV=1	2.94e-133	GO:0005737;GO:0005634;GO:0016491;GO:0016156;GO:0005829;GO:0006099;GO:0055114;GO:0000104;GO:0005739;GO:0006106	NA	PF00890
SymbC1.scaffold10507.3	tr|A0A1Q9E6J4|A0A1Q9E6J4_SYMMI	Protein pelota-like OS=Symbiodinium microadriaticum GN=PELO PE=4 SV=1	1.99e-08	GO:0071025;GO:0070481;GO:0070966	NA	NA
SymbC1.scaffold10508.1	sp|Q866S3|AQP5_SHEEP	Aquaporin-5 OS=Ovis aries GN=AQP5 PE=2 SV=1	2.64e-27	GO:0016021;GO:0016324;GO:0005215;GO:0016020;GO:0006810;GO:0005886	K09867	PF00230
SymbC1.scaffold1051.1	tr|A0A1Q9E620|A0A1Q9E620_SYMMI	Uncharacterized protein OS=Symbiodinium microadriaticum GN=AK812_SmicGene14237 PE=4 SV=1	1.18e-149	GO:0016020;GO:0016021	NA	PF07699
SymbC1.scaffold1051.2	tr|A0A1Q9CLC8|A0A1Q9CLC8_SYMMI	Uncharacterized protein OS=Symbiodinium microadriaticum GN=AK812_SmicGene35498 PE=4 SV=1	1.61e-84	GO:0016021;GO:0016020	NA	PF01764
SymbC1.scaffold10510.1	sp|O35350|CAN1_MOUSE	Calpain-1 catalytic subunit OS=Mus musculus GN=Capn1 PE=1 SV=1	3.14e-22	GO:0005925;GO:0008233;GO:0005886;GO:0070062;GO:0005509;GO:0005829;GO:0050790;GO:0008234;GO:0006508;GO:0005515;GO:0004198;GO:0032801;GO:0005737;GO:0097264;GO:0005622;GO:0005764;GO:0060056;GO:0046872;GO:0016020;GO:0005739;GO:0016787	K01367	PF00648
SymbC1.scaffold10510.2	sp|Q8TDB6|DTX3L_HUMAN	E3 ubiquitin-protein ligase DTX3L OS=Homo sapiens GN=DTX3L PE=1 SV=1	6.57e-06	GO:0010390;GO:0046872;GO:0042393;GO:0005737;GO:0006281;GO:0003723;GO:0005654;GO:0006302;GO:0016569;GO:0004842;GO:0005829;GO:0005634;GO:0016567;GO:0000209;GO:0006974;GO:0005515;GO:0016740	K06058	NA
SymbC1.scaffold10511.2	tr|A3ZYE1|A3ZYE1_9PLAN	Uncharacterized protein OS=Blastopirellula marina DSM 3645 GN=DSM3645_06851 PE=4 SV=1	9.46e-127	GO:0042834	NA	NA
SymbC1.scaffold10511.3	sp|P26903|DPPB_BACSU	Dipeptide transport system permease protein DppB OS=Bacillus subtilis (strain 168) GN=dppB PE=2 SV=1	5.41e-70	GO:0030435;GO:0055085;GO:0006810;GO:0016020;GO:0022857;GO:0016021;GO:0005886;GO:0015833;GO:0015031	K16200	PF12911;PF00528
SymbC1.scaffold10512.1	sp|O05485|EPRA1_AERHY	Extracellular protease OS=Aeromonas hydrophila GN=eprA1 PE=3 SV=1	3.42e-06	GO:0016787;GO:0008237;GO:0006508;GO:0004222;GO:0046872;GO:0008233	NA	PF14521
SymbC1.scaffold10519.1	sp|P04146|COPIA_DROME	Copia protein OS=Drosophila melanogaster GN=GIP PE=1 SV=3	1.43e-15	GO:0004190;GO:0006508;GO:0003676;GO:0000166;GO:0016787;GO:0008233;GO:0008270;GO:0046872;GO:0015074;GO:0005524	NA	PF07727
SymbC1.scaffold1052.1	sp|Q02218|ODO1_HUMAN	2-oxoglutarate dehydrogenase, mitochondrial OS=Homo sapiens GN=OGDH PE=1 SV=3	1.58e-168	GO:0006103;GO:0045252;GO:0034602;GO:0021860;GO:0004591;GO:0016491;GO:0016624;GO:0061034;GO:0030976;GO:0006091;GO:0006096;GO:0046872;GO:0021794;GO:0034641;GO:0021766;GO:0031072;GO:0006554;GO:0051087;GO:0008152;GO:0021756;GO:0006734;GO:0022028;GO:0006104;GO:0021695;GO:0055114;GO:0006099;GO:0005739;GO:0005759;GO:0031966	K00164	PF00676;PF02779
SymbC1.scaffold1052.2	sp|P10978|POLX_TOBAC	Retrovirus-related Pol polyprotein from transposon TNT 1-94 OS=Nicotiana tabacum PE=2 SV=1	2.01e-13	GO:0046872;GO:0090305;GO:0016779;GO:0015074;GO:0008233;GO:0004518;GO:0008270;GO:0006508;GO:0004519;GO:0016740;GO:0016787;GO:0003964;GO:0003676;GO:0006278;GO:0004190	NA	PF07727
SymbC1.scaffold1052.3	tr|A0A1Q9D9Q7|A0A1Q9D9Q7_SYMMI	Uncharacterized protein OS=Symbiodinium microadriaticum GN=AK812_SmicGene26327 PE=4 SV=1	1.12e-95	GO:0006508;GO:0004190;GO:0008270;GO:0003676	NA	NA
SymbC1.scaffold1052.4	sp|P31072|6PGD_TRYBB	6-phosphogluconate dehydrogenase, decarboxylating OS=Trypanosoma brucei brucei GN=GND PE=1 SV=1	4.98e-175	GO:0005737;GO:0004616;GO:0055114;GO:0050661;GO:0016491;GO:0019521;GO:0006098	NA	PF16870;PF00393;PF03446
SymbC1.scaffold1052.5	sp|P04146|COPIA_DROME	Copia protein OS=Drosophila melanogaster GN=GIP PE=1 SV=3	1.9e-12	GO:0008270;GO:0008233;GO:0015074;GO:0005524;GO:0046872;GO:0004190;GO:0003676;GO:0000166;GO:0016787;GO:0006508	NA	PF07727
SymbC1.scaffold1052.6	sp|Q8N8A2|ANR44_HUMAN	Serine/threonine-protein phosphatase 6 regulatory ankyrin repeat subunit B OS=Homo sapiens GN=ANKRD44 PE=1 SV=3	9.53e-09	GO:0005515	K15503	PF13637
SymbC1.scaffold10525.1	sp|Q9CAN0|PPR99_ARATH	Pentatricopeptide repeat-containing protein At1g63130, mitochondrial OS=Arabidopsis thaliana GN=At1g63130 PE=2 SV=1	1.43e-08	GO:0004519;GO:0090305;GO:0003723;GO:0006397;GO:0080156;GO:0005739	NA	NA
SymbC1.scaffold10526.1	tr|A0A1Q9ESD4|A0A1Q9ESD4_SYMMI	cGMP-dependent protein kinase, isozyme 2 forms cD5/T2 OS=Symbiodinium microadriaticum GN=for PE=3 SV=1	1.02e-83	GO:0004672;GO:0016491;GO:0055114;GO:0005524;GO:0016021;GO:0008610;GO:0005506;GO:0016310;GO:0016301;GO:0016020;GO:0006468	NA	NA
SymbC1.scaffold10526.2	tr|A0A1Q9DTQ3|A0A1Q9DTQ3_SYMMI	Phosphatidylglycerophosphatase and protein-tyrosine phosphatase 1 OS=Symbiodinium microadriaticum GN=PTPMT1 PE=4 SV=1	5.71e-40	GO:0016020;GO:0006470;GO:0016791;GO:0016021;GO:0016311;GO:0008138;GO:0005509	NA	NA
SymbC1.scaffold10528.1	tr|A0A1Q9CNJ5|A0A1Q9CNJ5_SYMMI	Carnosine synthase 1 OS=Symbiodinium microadriaticum GN=CARNS1 PE=4 SV=1	1.38e-110	GO:0003824;GO:0000166;GO:0005524;GO:0046872	NA	NA
SymbC1.scaffold10528.2	tr|A0A1Q9CNI9|A0A1Q9CNI9_SYMMI	Uncharacterized protein OS=Symbiodinium microadriaticum GN=AK812_SmicGene34629 PE=4 SV=1	0	GO:0016020;GO:0016021	NA	PF00027
SymbC1.scaffold10529.1	tr|F0XW98|F0XW98_AURAN;tr|W2M3J9|W2M3J9_PHYPR	description1:Putative uncharacterized protein OS=Aureococcus anophagefferens GN=AURANDRAFT_60767 PE=4 SV=1//description2:Uncharacterized protein OS=Phytophthora parasitica GN=L914_21362 PE=4 SV=1	7.84e-47	GO:0046854	NA	PF02958
SymbC1.scaffold1053.2	tr|A0A1Q9E0Y7|A0A1Q9E0Y7_SYMMI	Voltage-dependent L-type calcium channel subunit alpha-1F OS=Symbiodinium microadriaticum GN=Cacna1f PE=4 SV=1	6.99e-28	GO:0005509;GO:0005216;GO:0006811;GO:0016021;GO:0034220;GO:0055085;GO:0016020	NA	NA
SymbC1.scaffold10531.1	tr|A0A1Q9E9U3|A0A1Q9E9U3_SYMMI	Uncharacterized protein OS=Symbiodinium microadriaticum GN=AK812_SmicGene12809 PE=4 SV=1	8.28e-11	NA	NA	NA
SymbC1.scaffold10533.1	tr|A0A1Q9EJY7|A0A1Q9EJY7_SYMMI	Myosin heavy chain kinase C OS=Symbiodinium microadriaticum GN=mhkC PE=4 SV=1	4.87e-32	GO:0004674;GO:0016301;GO:0005524;GO:0016310;GO:0006468	NA	NA
SymbC1.scaffold10533.2	sp|Q8IDX6|RBP2A_PLAF7	Reticulocyte-binding protein 2 homolog a OS=Plasmodium falciparum (isolate 3D7) GN=PF13_0198 PE=1 SV=1	3.08e-13	GO:0016337;GO:0016021;GO:0008201;GO:0003674;GO:0005886;GO:0016020	K13849	PF00498
SymbC1.scaffold10535.1	sp|Q84XB6|PSBU_PHATR	Photosystem II 12 kDa extrinsic protein, chloroplastic OS=Phaeodactylum tricornutum GN=psbU PE=3 SV=1	6.91e-33	GO:0009654;GO:0019898;GO:0016020;GO:0055114;GO:0009536;GO:0009535;GO:0009507;GO:0042549;GO:0009579;GO:0015979;GO:0009523	NA	PF06514
SymbC1.scaffold10539.1	sp|Q5REY7|UBXN7_PONAB	UBX domain-containing protein 7 OS=Pongo abelii GN=UBXN7 PE=2 SV=2	5.15e-16	GO:0016604;GO:0034098;GO:0043130;GO:0005634;GO:0031625;GO:0005654;GO:0008134	NA	PF13899
SymbC1.scaffold10539.2	tr|A0A1Q9E9N4|A0A1Q9E9N4_SYMMI	Retrovirus-related Pol polyprotein from transposon TNT 1-94 OS=Symbiodinium microadriaticum GN=AK812_SmicGene12814 PE=4 SV=1	2.83e-78	GO:0016021;GO:0003676;GO:0016020;GO:0004190;GO:0006508;GO:0008270	NA	NA
[truncated: 30,130 more rows]
