# Supplementary material for: Symbiodinium genomes reveal adaptive evolution of functions related to coral-dinoflagellate symbiosis
Source: Commun Biol. 2018 Jul 17;1:95. doi: 10.1038/s42003-018-0098-3 (PMC6123633; doi:10.1038/s42003-018-0098-3)
Supplement: Supplementary file 6 — Supplementary Data 4 [file 42003_2018_98_MOESM6_ESM.xlsx]

## Sheet: SuppData_4
Supplementary Data 4. Functional annotation of S. kawagutii gene models.
Gene model	UniProt identifier (top hit)	Description	E-value	Gene Ontology (GO) term	KEGG Orthology (KO) term	Pfam identifier
SymbF.scaffold100.1	tr|A0A1Q9EF92|A0A1Q9EF92_SYMMI	Uncharacterized protein OS=Symbiodinium microadriaticum GN=AK812_SmicGene10677 PE=4 SV=1	2.17e-09	NA	NA	NA
SymbF.scaffold100.11	tr|A0A1Q9DAX1|A0A1Q9DAX1_SYMMI	Uncharacterized protein OS=Symbiodinium microadriaticum GN=AK812_SmicGene25826 PE=4 SV=1	8.17e-15	NA	NA	NA
SymbF.scaffold100.13	tr|K8EQA6|K8EQA6_9CHLO	Uncharacterized protein OS=Bathycoccus prasinos GN=Bathy16g00180 PE=4 SV=1	3.68e-32	NA	NA	NA
SymbF.scaffold100.14	tr|A0A1Q9EGX3|A0A1Q9EGX3_SYMMI	Uncharacterized protein OS=Symbiodinium microadriaticum GN=AK812_SmicGene10054 PE=4 SV=1	4.63e-129	GO:0015074;GO:0003677;GO:0006310	NA	NA
SymbF.scaffold100.15	tr|A0A1Q9CYF8|A0A1Q9CYF8_SYMMI	G patch domain-containing protein 4 OS=Symbiodinium microadriaticum GN=Gpatch4 PE=4 SV=1	7.87e-12	GO:0003676	NA	NA
SymbF.scaffold100.17	tr|A0A1Q9DAX8|A0A1Q9DAX8_SYMMI;tr|A0A1Q9ELN0|A0A1Q9ELN0_SYMMI	description1:Uncharacterized protein OS=Symbiodinium microadriaticum GN=AK812_SmicGene25820 PE=4 SV=1//description2:Apoptosis inhibitor IAP OS=Symbiodinium microadriaticum GN=IAP PE=4 SV=1	9.03e-11	GO:0016021;GO:0016020	NA	PF13475
SymbF.scaffold100.19	sp|P52045|SCPB_ECOLI	Methylmalonyl-CoA decarboxylase OS=Escherichia coli (strain K12) GN=scpB PE=1 SV=1	5.56e-47	GO:0016831;GO:0004492;GO:0008152;GO:0016829;GO:0006635;GO:0003824;GO:0005829;GO:0004300	K11264	PF00378
SymbF.scaffold100.2	tr|A0A1Q9CXY7|A0A1Q9CXY7_SYMMI	Uncharacterized protein OS=Symbiodinium microadriaticum GN=AK812_SmicGene31002 PE=4 SV=1	1.61e-11	GO:0016020;GO:0016021;GO:0046872	NA	NA
SymbF.scaffold100.20	tr|A0A1Q9CNH2|A0A1Q9CNH2_SYMMI	Sugar transporter SWEET1 OS=Symbiodinium microadriaticum GN=slc50a1 PE=3 SV=1	1.07e-80	GO:0003677;GO:0016021;GO:0006810;GO:0016020;GO:0008643;GO:0003676;GO:0006355	NA	PF00313
SymbF.scaffold100.23	sp|C5CDI2|RS9_KOSOT	30S ribosomal protein S9 OS=Kosmotoga olearia (strain TBF 19.5.1) GN=rpsI PE=3 SV=1	2.35e-12	GO:0005840;GO:0030529;GO:0006412;GO:0003735	K02996	PF00380
SymbF.scaffold100.24	tr|A0A1Q9DIG0|A0A1Q9DIG0_SYMMI	Histone-lysine N-methyltransferase EHMT1 OS=Symbiodinium microadriaticum GN=Ehmt1 PE=4 SV=1	2.1e-25	GO:0008168;GO:0016740;GO:0032259	NA	NA
SymbF.scaffold100.26	tr|A0A1Q9CKN6|A0A1Q9CKN6_SYMMI	Uncharacterized protein OS=Symbiodinium microadriaticum GN=AK812_SmicGene35750 PE=4 SV=1	2.72e-65	GO:0016020;GO:0016021	NA	NA
SymbF.scaffold100.27	tr|A0A1Q9DEM2|A0A1Q9DEM2_SYMMI	Uncharacterized protein OS=Symbiodinium microadriaticum GN=AK812_SmicGene24406 PE=4 SV=1	2.77e-08	GO:0016020;GO:0016021	NA	NA
SymbF.scaffold100.3	sp|Q9NVG8|TBC13_HUMAN	TBC1 domain family member 13 OS=Homo sapiens GN=TBC1D13 PE=1 SV=3	7.9e-12	GO:0016020;GO:0005737;GO:0012505;GO:0005622;GO:0006886;GO:0017137;GO:0005829;GO:0090630;GO:0031338;GO:0005096	NA	PF00566
SymbF.scaffold100.4	tr|A0A1Q9CWL5|A0A1Q9CWL5_SYMMI	Voltage-dependent T-type calcium channel subunit alpha-1H OS=Symbiodinium microadriaticum GN=Cacna1h PE=4 SV=1	4.81e-59	GO:0055085;GO:0016020;GO:0006811;GO:0005216;GO:0016021;GO:0034220;GO:0005509	NA	NA
SymbF.scaffold1000.10	sp|P40525|RL34B_YEAST	60S ribosomal protein L34-B OS=Saccharomyces cerevisiae (strain ATCC 204508 / S288c) GN=RPL34B PE=1 SV=1	4.57e-26	GO:0005737;GO:0042254;GO:0006412;GO:0022625;GO:0003723;GO:0005622;GO:0002181;GO:0030529;GO:0005840;GO:0003735	K02915	PF01199
SymbF.scaffold1000.11	sp|Q2QNM1|MCM7_ORYSJ	DNA replication licensing factor MCM7 OS=Oryza sativa subsp. japonica GN=MCM7 PE=2 SV=1	0	GO:0003678;GO:0042555;GO:0006270;GO:0005524;GO:0032508;GO:0007049;GO:0016787;GO:0005737;GO:0005634;GO:0006260;GO:0000166;GO:0004386;GO:0000347;GO:0003677	K02210	PF14551;PF00493;PF17207
SymbF.scaffold1000.12	sp|Q9SM43|VDE_SPIOL	Violaxanthin de-epoxidase, chloroplastic OS=Spinacia oleracea GN=VDE1 PE=1 SV=2	1.51e-29	GO:0016491;GO:0016020;GO:0046422;GO:0009536;GO:0009579;GO:0055114;GO:0009535;GO:0009507	K09839	PF07137;PF00145
SymbF.scaffold1000.13	sp|A5V605|EFG_SPHWW	Elongation factor G OS=Sphingomonas wittichii (strain RW1 / DSM 6014 / JCM 10273) GN=fusA PE=3 SV=1	1.3e-75	GO:0005525;GO:0006412;GO:0005737;GO:0005622;GO:0006414;GO:0003746;GO:0003924;GO:0000166	K02355	PF00009
SymbF.scaffold1000.14	sp|I1K0K6|EFGC2_SOYBN	Elongation factor G-2, chloroplastic OS=Glycine max GN=fusA2 PE=3 SV=1	0	GO:0005525;GO:0009507;GO:0005622;GO:0006412;GO:0000166;GO:0003924;GO:0009536;GO:0003746;GO:0006414	K02355	PF00679;PF14492;PF03144;PF03764
SymbF.scaffold1000.15	tr|A0A1Q9D685|A0A1Q9D685_SYMMI	DNA topoisomerase 2 OS=Symbiodinium microadriaticum GN=top2 PE=4 SV=1	5.4e-13	GO:0006265;GO:0003918;GO:0016853;GO:0003824;GO:0005524;GO:0008152;GO:0016020;GO:0003677;GO:0016021	NA	NA
SymbF.scaffold1000.17	tr|A0A1Q9DCU4|A0A1Q9DCU4_SYMMI	Arylesterase OS=Symbiodinium microadriaticum GN=AK812_SmicGene25114 PE=4 SV=1	3.28e-07	GO:0016539	NA	NA
SymbF.scaffold1000.5	sp|Q8Q0U0|Y045_METMA;sp|Q9HCD6|TANC2_HUMAN	description1:Putative ankyrin repeat protein MM_0045 OS=Methanosarcina mazei (strain ATCC BAA-159 / DSM 3647 / Goe1 / Go1 / JCM 11833 / OCM 88) GN=MM_0045 PE=4 SV=1//description2:Protein TANC2 OS=Homo sapiens GN=TANC2 PE=1 SV=3	2.75e-23	GO:0001701	NA	PF12796
SymbF.scaffold1000.6	sp|Q26619|KAPR_STRPU	cAMP-dependent protein kinase type II regulatory subunit OS=Strongylocentrotus purpuratus PE=2 SV=1	1.9e-16	GO:0008603;GO:0000166;GO:0001932;GO:0045859;GO:0005952;GO:0030552	K04739	PF00027
SymbF.scaffold1000.7	sp|Q01781|SAHH_PETCR	Adenosylhomocysteinase OS=Petroselinum crispum GN=SAHH PE=2 SV=2	0	GO:0004013;GO:0019510;GO:0051287;GO:0016787;GO:0006730	NA	PF05221;PF00670
SymbF.scaffold1000.8	sp|A6WYH5|MSRA_OCHA4	Peptide methionine sulfoxide reductase MsrA OS=Ochrobactrum anthropi (strain ATCC 49188 / DSM 6882 / JCM 21032 / NBRC 15819 / NCTC 12168) GN=msrA PE=3 SV=1	1.18e-69	GO:0008113;GO:0016491;GO:0055114	K07304	PF01625
SymbF.scaffold1000.9	sp|P40525|RL34B_YEAST	60S ribosomal protein L34-B OS=Saccharomyces cerevisiae (strain ATCC 204508 / S288c) GN=RPL34B PE=1 SV=1	2.13e-35	GO:0030529;GO:0005840;GO:0003735;GO:0042254;GO:0005737;GO:0006412;GO:0003723;GO:0022625;GO:0005622;GO:0002181	K02915	PF01199
SymbF.scaffold1001.1	sp|Q76C99|RF1_ORYSI	Protein Rf1, mitochondrial OS=Oryza sativa subsp. indica GN=Rf1 PE=2 SV=1	1.25e-41	GO:0005739	NA	PF13418;PF13812;PF17177;PF13041
SymbF.scaffold1001.11	sp|A0DTY1|PP2C4_PARTE	Probable protein phosphatase 2C 4 OS=Paramecium tetraurelia GN=GSPATT00020181001 PE=3 SV=1	3.71e-09	GO:0006470;GO:0016020;GO:0004721;GO:0016787;GO:0046872;GO:0043169;GO:0004722;GO:0003824	K17499	PF00481
SymbF.scaffold1001.12	sp|Q9LVE4|CSCL4_ARATH	CSC1-like protein At3g21620 OS=Arabidopsis thaliana GN=At3g21620 PE=2 SV=1	9.63e-26	GO:0006810;GO:0016020;GO:0005886;GO:0016021;GO:0006811	NA	PF02714
SymbF.scaffold1001.13	sp|Q9LE22|CML27_ARATH	Probable calcium-binding protein CML27 OS=Arabidopsis thaliana GN=CML27 PE=1 SV=1	2e-07	GO:0008150;GO:0005509;GO:0046872;GO:0005886;GO:0005773	K13448	NA
SymbF.scaffold1001.15	sp|Q9FN05|PSL5_ARATH	Probable glucan 1,3-alpha-glucosidase OS=Arabidopsis thaliana GN=PSL5 PE=1 SV=1	7.36e-60	GO:0030246;GO:0003824;GO:0016798;GO:0006952;GO:0004553;GO:0008152;GO:0033919;GO:0042742;GO:0016787;GO:0009507;GO:0005975;GO:0009826;GO:0015926;GO:0046686;GO:0030244;GO:0005783	K05546	PF01055
SymbF.scaffold1001.17	tr|A0A1Q9CYZ4|A0A1Q9CYZ4_SYMMI	Uncharacterized protein OS=Symbiodinium microadriaticum GN=AK812_SmicGene30549 PE=4 SV=1	7.67e-179	NA	NA	PF00106
SymbF.scaffold1001.18	sp|O00410|IPO5_HUMAN	Importin-5 OS=Homo sapiens GN=IPO5 PE=1 SV=4	5.96e-29	GO:0042307;GO:0008139;GO:0005730;GO:0005737;GO:0000060;GO:0006607;GO:0003723;GO:0015031;GO:0005643;GO:0005515;GO:0008536;GO:0034260;GO:0016032;GO:0071230;GO:0005634;GO:0006610;GO:0006810;GO:0016020;GO:0031965;GO:0005095;GO:0006886;GO:0034399;GO:0008565	K20222	NA
SymbF.scaffold1001.19	sp|P0AFS6|TQSA_SHIFL	AI-2 transport protein TqsA OS=Shigella flexneri GN=tqsA PE=3 SV=1	8.37e-14	GO:0016020;GO:0006810;GO:0016021;GO:0005886;GO:0009372	K11744	PF01594
SymbF.scaffold1001.2	tr|A0A1Q9CZ01|A0A1Q9CZ01_SYMMI;tr|A0A1Q9DLR7|A0A1Q9DLR7_SYMMI	description1:Uncharacterized protein OS=Symbiodinium microadriaticum GN=AK812_SmicGene30526 PE=4 SV=1//description2:BTB/POZ domain-containing protein OS=Symbiodinium microadriaticum GN=AK812_SmicGene21698 PE=4 SV=1	4.39e-19	GO:0007165;GO:0016021;GO:0016020	NA	NA
SymbF.scaffold1001.21	tr|A0A1Q9D0Z0|A0A1Q9D0Z0_SYMMI	Uncharacterized protein OS=Symbiodinium microadriaticum GN=AK812_SmicGene29755 PE=4 SV=1	4.36e-73	GO:0016021;GO:0016020	NA	NA
SymbF.scaffold1001.25	tr|A0A1Q9DM30|A0A1Q9DM30_SYMMI	Uncharacterized protein OS=Symbiodinium microadriaticum GN=AK812_SmicGene21552 PE=4 SV=1	7.59e-67	GO:0003676;GO:0004523;GO:0016020;GO:0016021;GO:0090502	NA	PF00145
SymbF.scaffold1001.28	sp|Q5SLW9|DNAJ1_THET8	Chaperone protein DnaJ 1 OS=Thermus thermophilus (strain HB8 / ATCC 27634 / DSM 579) GN=dnaJ1 PE=3 SV=1	5.97e-12	GO:0051082;GO:0005737;GO:0031072;GO:0006260;GO:0006457;GO:0009408;GO:0046872;GO:0005524	K03686	PF00226
SymbF.scaffold1001.3	tr|A0A1Q9CYZ6|A0A1Q9CYZ6_SYMMI	Uncharacterized protein OS=Symbiodinium microadriaticum GN=AK812_SmicGene30527 PE=4 SV=1	1.28e-140	GO:0016020;GO:0016021	NA	PF05721
SymbF.scaffold1001.4	tr|A0A1Q9CYZ6|A0A1Q9CYZ6_SYMMI	Uncharacterized protein OS=Symbiodinium microadriaticum GN=AK812_SmicGene30527 PE=4 SV=1	7.94e-10	GO:0016021;GO:0016020	NA	NA
SymbF.scaffold1001.5	tr|A0A1Q9CYZ6|A0A1Q9CYZ6_SYMMI	Uncharacterized protein OS=Symbiodinium microadriaticum GN=AK812_SmicGene30527 PE=4 SV=1	4.39e-23	GO:0016021;GO:0016020	NA	NA
SymbF.scaffold1001.6	sp|Q3UW12|CNGA4_MOUSE	Cyclic nucleotide-gated cation channel alpha-4 OS=Mus musculus GN=Cnga4 PE=2 SV=1	4.9e-09	GO:0007608;GO:0071805;GO:0005887;GO:0042391;GO:0034220;GO:0030552;GO:0006811;GO:0016021;GO:0016020;GO:0006810;GO:0005216;GO:0055085;GO:0005249;GO:0050896;GO:0000166	K04951	PF00027
SymbF.scaffold1001.8	sp|P95867|TREZ_SULSO	Malto-oligosyltrehalose trehalohydrolase OS=Sulfolobus solfataricus (strain ATCC 35092 / DSM 1617 / JCM 11322 / P2) GN=treZ PE=1 SV=1	2.28e-52	GO:0016787;GO:0005737;GO:0004553;GO:0008152;GO:0003824;GO:0016798;GO:0033942;GO:0005992;GO:0005975	K01236	PF02806;PF02922;PF00128
SymbF.scaffold1001.9	sp|B2RYJ4|ADPPT_RAT	L-aminoadipate-semialdehyde dehydrogenase-phosphopantetheinyl transferase OS=Rattus norvegicus GN=Aasdhppt PE=2 SV=1	2.63e-15	GO:0019878;GO:0046872;GO:0000287;GO:0005737;GO:0070062;GO:0016740;GO:0008897	K06133	PF01648
SymbF.scaffold1002.1	tr|A0A1Q9DAT2|A0A1Q9DAT2_SYMMI;tr|A0A1Q9DIG0|A0A1Q9DIG0_SYMMI	description1:Uncharacterized protein OS=Symbiodinium microadriaticum GN=AK812_SmicGene25884 PE=4 SV=1//description2:Histone-lysine N-methyltransferase EHMT1 OS=Symbiodinium microadriaticum GN=Ehmt1 PE=4 SV=1	3.23e-25	GO:0008168;GO:0032259;GO:0016740	NA	NA
SymbF.scaffold1002.2	tr|A0A1Q9ES70|A0A1Q9ES70_SYMMI;tr|A0A1Q9EKJ2|A0A1Q9EKJ2_SYMMI	description1:RING finger protein nhl-1 OS=Symbiodinium microadriaticum GN=nhl-1 PE=4 SV=1//description2:Postreplication repair E3 ubiquitin-protein ligase rad18 OS=Symbiodinium microadriaticum GN=uvsH PE=4 SV=1	1.47e-08	GO:0016874;GO:0016020;GO:0016021	NA	PF13445
SymbF.scaffold1002.3	tr|A0A1Q9EIX0|A0A1Q9EIX0_SYMMI;tr|A0A1B1G0K2|A0A1B1G0K2_9BACT	description1:Uncharacterized protein OS=Symbiodinium microadriaticum GN=AK812_SmicGene9306 PE=4 SV=1//description2:Endonuclease I OS=Flammeovirga sp. MY04 GN=MY04_4549 PE=4 SV=1	1.09e-17	GO:0004519;GO:0090305	NA	PF00754;PF07588
SymbF.scaffold1002.4	sp|Q1LZ71|LFG2_BOVIN	Protein lifeguard 2 OS=Bos taurus GN=FAIM2 PE=2 SV=1	4.02e-17	GO:0045121;GO:0030054;GO:0021681;GO:0005886;GO:0045211;GO:0005783;GO:0005794;GO:0043523;GO:2001234;GO:0002931;GO:0016020;GO:0006915;GO:0045202;GO:1902042;GO:0021680;GO:0021702;GO:0016021;GO:0043524;GO:0021549	NA	PF01027
SymbF.scaffold1002.5	sp|Q80W93|HYDIN_MOUSE	Hydrocephalus-inducing protein OS=Mus musculus GN=Hydin PE=1 SV=2	6.59e-48	GO:0002064;GO:0042995;GO:0005929;GO:0003341;GO:0003674;GO:0007275;GO:1990718;GO:1904158;GO:0021591;GO:0060438	K17570	NA
SymbF.scaffold1002.6	tr|A0A1Q9DWG3|A0A1Q9DWG3_SYMMI	Demethylrebeccamycin-D-glucose O-methyltransferase OS=Symbiodinium microadriaticum GN=rebM PE=4 SV=1	2.51e-82	GO:0032259;GO:0016740;GO:0008168;GO:0008080	NA	PF00583
SymbF.scaffold1002.8	tr|A0A0G4EFF4|A0A0G4EFF4_VITBC;tr|A0A1R2BQA3|A0A1R2BQA3_9CILI	description1:Uncharacterized protein OS=Vitrella brassicaformis (strain CCMP3155) GN=Vbra_7394 PE=4 SV=1//description2:Uncharacterized protein OS=Stentor coeruleus GN=SteCoe_21164 PE=4 SV=1	3.88e-45	GO:0003824;GO:0006464;GO:0005524	NA	NA
SymbF.scaffold1003.1	sp|Q75JD5|PCKA_DICDI	Phosphoenolpyruvate carboxykinase (ATP) OS=Dictyostelium discoideum GN=pckA PE=1 SV=1	3e-98	GO:0006094;GO:0017076;GO:0045335;GO:0005829;GO:0005524;GO:0004612;GO:0000166;GO:0016831;GO:0016829;GO:0004611	K01610	PF01293
SymbF.scaffold1003.5	tr|A0A1Q9ELE8|A0A1Q9ELE8_SYMMI	Uncharacterized protein OS=Symbiodinium microadriaticum GN=AK812_SmicGene8260 PE=4 SV=1	1.1e-71	GO:0016020;GO:0016021	NA	NA
SymbF.scaffold1003.7	tr|A0A1Q9EZF5|A0A1Q9EZF5_SYMMI	Uncharacterized protein OS=Symbiodinium microadriaticum GN=AK812_SmicGene3206 PE=4 SV=1	2.29e-12	GO:0008080	NA	NA
SymbF.scaffold1003.8	tr|A0A1Q9DRT2|A0A1Q9DRT2_SYMMI	Uncharacterized protein OS=Symbiodinium microadriaticum GN=AK812_SmicGene19741 PE=4 SV=1	0	GO:0006629;GO:0016787	NA	PF01764
SymbF.scaffold1004.1	sp|Q52PG9|KCND1_BOVIN	Potassium voltage-gated channel subfamily D member 1 OS=Bos taurus GN=KCND1 PE=2 SV=1	1.01e-18	GO:0046872;GO:0034765;GO:0006813;GO:0071805;GO:0042995;GO:0005216;GO:0005250;GO:0008076;GO:0005244;GO:0051260;GO:0055085;GO:0006810;GO:0016020;GO:0005249;GO:0005267;GO:0030425;GO:0006811;GO:0016021	K04891	PF00520;PF13833
SymbF.scaffold1004.10	tr|A0A1Q9EMM4|A0A1Q9EMM4_SYMMI	60S ribosomal protein L23-B OS=Symbiodinium microadriaticum GN=RPL23B PE=3 SV=1	1.81e-43	GO:0006412;GO:0030529;GO:0003735;GO:0005840	NA	NA
SymbF.scaffold1004.13	tr|A0A1Q9BZY5|A0A1Q9BZY5_SYMMI	Transposon Ty4-J Gag-Pol polyprotein OS=Symbiodinium microadriaticum GN=TY4B-J PE=4 SV=1	1.53e-44	GO:0015074;GO:0003676	NA	NA
SymbF.scaffold1004.14	tr|A0A1Q9C7E9|A0A1Q9C7E9_SYMMI	Protein MEI2-like 5 OS=Symbiodinium microadriaticum GN=ML5 PE=4 SV=1	6.75e-10	GO:0003676	NA	NA
SymbF.scaffold1004.2	sp|F4JCQ3|DG783_ARATH	Putative DNA glycosylase At3g47830 OS=Arabidopsis thaliana GN=At3g47830 PE=3 SV=1	6.41e-26	GO:0016787;GO:0016798;GO:0003824;GO:0006284;GO:0008152;GO:0006281	K10773	NA
SymbF.scaffold1004.3	sp|Q4U2R1|HERC2_MOUSE	E3 ubiquitin-protein ligase HERC2 OS=Mus musculus GN=Herc2 PE=1 SV=3	4.99e-06	GO:0005737;GO:0043161;GO:0016567;GO:0006974;GO:0046872;GO:0005856;GO:0005814;GO:0007283;GO:0005634;GO:0016020;GO:0005743;GO:0031625;GO:0061630;GO:0016740;GO:0006281;GO:0032183;GO:0008270;GO:0004842	K10595	PF00569
SymbF.scaffold1004.4	sp|P55738|CCAC_AMPCA	Caroteno-chlorophyll a-c-binding protein (Fragment) OS=Amphidinium carterae PE=1 SV=1	9.66e-08	GO:0009536;GO:0016168;GO:0009523;GO:0016020;GO:0009522;GO:0009765;GO:0016021;GO:0009507;GO:0046872;GO:0009535;GO:0018298;GO:0015979;GO:0009579	NA	PF00504
SymbF.scaffold1004.5	sp|Q9SKB2|SBIR1_ARATH	Leucine-rich repeat receptor-like serine/threonine/tyrosine-protein kinase SOBIR1 OS=Arabidopsis thaliana GN=SOBIR1 PE=1 SV=1	9.61e-09	GO:0006952;GO:0016740;GO:0016020;GO:0000166;GO:0010942;GO:0016301;GO:0006468;GO:0004713;GO:0016021;GO:0031349;GO:0005524;GO:0005515;GO:0016310;GO:0005886;GO:0004714;GO:0018108;GO:0004672;GO:0004674	NA	NA
SymbF.scaffold1004.6	tr|A0A1Q9EZL5|A0A1Q9EZL5_SYMMI;tr|X6NVP3|X6NVP3_RETFI	description1:Uncharacterized protein OS=Symbiodinium microadriaticum GN=AK812_SmicGene3205 PE=4 SV=1//description2:Methyltransferase FkbM OS=Reticulomyxa filosa GN=RFI_07252 PE=4 SV=1	1.99e-26	GO:0016021;GO:0008168;GO:0016020;GO:0016740;GO:0032259	NA	PF05050
SymbF.scaffold1004.7	tr|A0A1Q9EZE0|A0A1Q9EZE0_SYMMI	Calmodulin OS=Symbiodinium microadriaticum GN=Calmodulin PE=4 SV=1	7.83e-13	GO:0005509	NA	NA
SymbF.scaffold1004.8	tr|A0A1Q9CDV7|A0A1Q9CDV7_SYMMI	Uncharacterized protein OS=Symbiodinium microadriaticum GN=AK812_SmicGene38372 PE=4 SV=1	7.24e-81	GO:0003676;GO:0004523;GO:0090502	NA	PF00075
SymbF.scaffold1005.10	sp|Q92R45|ARREH_RHIME	NADPH-dependent FMN reductase ArsH OS=Rhizobium meliloti (strain 1021) GN=arsH PE=1 SV=1	1.68e-89	GO:0051289;GO:0055114;GO:0000166;GO:0016491;GO:0052873;GO:0010181;GO:0010038	K11811	PF03358
SymbF.scaffold1005.11	sp|Q8H113|DIN11_ARATH	Probable 2-oxoglutarate-dependent dioxygenase DIN11 OS=Arabidopsis thaliana GN=DIN11 PE=2 SV=1	1.7e-17	GO:0016491;GO:0055114;GO:0046872;GO:0051213	NA	PF03171
SymbF.scaffold1005.13	sp|Q8IDX6|RBP2A_PLAF7	Reticulocyte-binding protein 2 homolog a OS=Plasmodium falciparum (isolate 3D7) GN=PF13_0198 PE=1 SV=1	8.43e-11	GO:0003674;GO:0016020;GO:0008201;GO:0016021;GO:0016337;GO:0005886	K13849	NA
SymbF.scaffold1005.14	tr|A0A1Q9DKM5|A0A1Q9DKM5_SYMMI;tr|A0A1Q9C9H5|A0A1Q9C9H5_SYMMI	description1:Uncharacterized protein OS=Symbiodinium microadriaticum GN=AK812_SmicGene22146 PE=4 SV=1//description2:Putative RNA methyltransferase CT0009 OS=Symbiodinium microadriaticum GN=AK812_SmicGene40181 PE=4 SV=1	5.34e-08	GO:0001510;GO:0016740;GO:0016021;GO:0016020;GO:0008168;GO:0032259;GO:0008173;GO:0006396	NA	NA
SymbF.scaffold1005.16	sp|Q86UC2|RSPH3_HUMAN	Radial spoke head protein 3 homolog OS=Homo sapiens GN=RSPH3 PE=1 SV=1	4.73e-20	GO:0005737;GO:0005515;GO:0042995;GO:0005856	NA	PF06098
SymbF.scaffold1005.17	tr|A0A1Q9EVM5|A0A1Q9EVM5_SYMMI	Uncharacterized protein OS=Symbiodinium microadriaticum GN=AK812_SmicGene4650 PE=4 SV=1	0	GO:0015074;GO:0003677;GO:0006310	NA	NA
SymbF.scaffold1005.18	sp|A2A259|PK2L1_MOUSE	Polycystic kidney disease 2-like 1 protein OS=Mus musculus GN=Pkd2l1 PE=1 SV=1	1.07e-06	GO:0005509;GO:0043235;GO:0035725;GO:0060170;GO:0050915;GO:0008092;GO:0005515;GO:0042802;GO:0005272;GO:0005886;GO:0071805;GO:0006810;GO:0016020;GO:0016021;GO:0006811;GO:0050982;GO:0034703;GO:0006816;GO:0070588;GO:0042995;GO:0005783;GO:0071468;GO:0043231;GO:0097730;GO:0005227;GO:0005261;GO:0005929;GO:0006812;GO:0034704;GO:0051393;GO:0051371;GO:0015269;GO:0005262;GO:0001581;GO:0007224;GO:0070207	K04990	PF08016
SymbF.scaffold1005.19	tr|A0A1Q9DKM7|A0A1Q9DKM7_SYMMI	Polycystin-2 OS=Symbiodinium microadriaticum GN=PKD2 PE=4 SV=1	2.39e-72	GO:0016021;GO:0016020	NA	NA
SymbF.scaffold1005.2	tr|A0A1Q9CI55|A0A1Q9CI55_SYMMI	Niemann-Pick C1 protein OS=Symbiodinium microadriaticum GN=NPC1 PE=4 SV=1	2.52e-27	GO:0055085;GO:0003824;GO:0016020;GO:0016021	NA	PF07690
SymbF.scaffold1005.3	tr|A0A1Q9E9G9|A0A1Q9E9G9_SYMMI	Tyrosine-specific transport protein 1 OS=Symbiodinium microadriaticum GN=tyrP-A PE=4 SV=1	1.12e-85	GO:0090502;GO:0005887;GO:0016021;GO:0004523;GO:0016020;GO:0015173;GO:0015801;GO:0003676;GO:0003333	NA	PF03222
SymbF.scaffold1005.4	sp|Q6GER3|ARGI_STAAR	Arginase OS=Staphylococcus aureus (strain MRSA252) GN=arg PE=3 SV=1	9.09e-15	GO:0046872;GO:0006525;GO:0004053;GO:0000050;GO:0016813;GO:0016787	K01476	PF00491
SymbF.scaffold1005.5	tr|A0A1Q9EN43|A0A1Q9EN43_SYMMI	Uncharacterized protein OS=Symbiodinium microadriaticum GN=AK812_SmicGene7662 PE=4 SV=1	1.06e-43	GO:0016020;GO:0016021	NA	NA
SymbF.scaffold1005.6	sp|Q9LJL3|PREP1_ARATH	Presequence protease 1, chloroplastic/mitochondrial OS=Arabidopsis thaliana GN=PREP1 PE=1 SV=2	0	GO:0016485;GO:0016787;GO:0008237;GO:0009570;GO:0009536;GO:0009941;GO:0008233;GO:0003824;GO:0005739;GO:0006508;GO:0046686;GO:0005759;GO:0004222;GO:0046872;GO:0009507;GO:0048046;GO:0005515	K06972	PF05193;PF08367;PF00675
SymbF.scaffold1005.8	sp|Q10SU5|DRM2_ORYSJ	DNA (cytosine-5)-methyltransferase DRM2 OS=Oryza sativa subsp. japonica GN=DRM2 PE=1 SV=1	3.91e-06	GO:0003886;GO:0008168;GO:0005634;GO:0032259;GO:0003677;GO:0006306;GO:0090116;GO:0005515;GO:0016740	NA	PF00145
SymbF.scaffold1005.9	tr|A0A1Q9DKM6|A0A1Q9DKM6_SYMMI;tr|A0A1Q9CRM9|A0A1Q9CRM9_SYMMI	description1:Pentatricopeptide repeat-containing protein, chloroplastic OS=Symbiodinium microadriaticum GN=AK812_SmicGene22141 PE=4 SV=1//description2:Pentatricopeptide repeat-containing protein, chloroplastic OS=Symbiodinium microadriaticum GN=AK812_SmicGene33410 PE=4 SV=1	6.65e-13	GO:0016021;GO:0016020	NA	NA
SymbF.scaffold1006.1	sp|Q949X0|ADS3_ARATH	Palmitoyl-monogalactosyldiacylglycerol delta-7 desaturase, chloroplastic OS=Arabidopsis thaliana GN=ADS3 PE=1 SV=2	1.38e-90	GO:0016491;GO:0006636;GO:0006633;GO:0031969;GO:0009507;GO:0055114;GO:0005789;GO:0006629;GO:0016021;GO:0016717;GO:0006631;GO:0009536;GO:0016020;GO:0009579;GO:0031408;GO:0010205	K20416	PF00487
SymbF.scaffold1006.10	sp|A8J2Z9|FEN1_CHLRE	Flap endonuclease 1 OS=Chlamydomonas reinhardtii GN=FEN1 PE=3 SV=1	2.67e-07	GO:0004519;GO:0005829;GO:0003824;GO:0005739;GO:0006281;GO:0016787;GO:0048256;GO:0005634;GO:0090305;GO:0004527;GO:0006974;GO:0016788;GO:0046872;GO:0006260;GO:0005654;GO:0004518;GO:0003677;GO:0005730	K04799	PF00867
SymbF.scaffold1006.13	tr|Q5ENM9|Q5ENM9_HETTR	Chloroplast light harvesting complex protein (Fragment) OS=Heterocapsa triquetra PE=2 SV=1	6.25e-46	GO:0015979;GO:0016168;GO:0018298;GO:0009579;GO:0016021;GO:0009507;GO:0016020;GO:0009535;GO:0009765	NA	PF00504
SymbF.scaffold1006.4	tr|A0A1Q9DKX5|A0A1Q9DKX5_SYMMI	Uncharacterized protein OS=Symbiodinium microadriaticum GN=AK812_SmicGene21984 PE=4 SV=1	1.09e-09	NA	NA	NA
SymbF.scaffold1006.5	sp|Q32NH8|PLCD4_XENLA	1-phosphatidylinositol 4,5-bisphosphate phosphodiesterase delta-4 OS=Xenopus laevis GN=plcd4 PE=2 SV=1	1.25e-59	GO:0005509;GO:0007165;GO:0007340;GO:0005622;GO:0005737;GO:0005783;GO:0004435;GO:0004871;GO:0046872;GO:0016020;GO:0005634;GO:0006629;GO:0004629;GO:0046488;GO:0016787;GO:0008081;GO:0016042;GO:0035556	K05857	PF01504;PF00168;PF00388;PF00387
SymbF.scaffold1007.10	tr|A0A1Q9ESR0|A0A1Q9ESR0_SYMMI	Uncharacterized protein (Fragment) OS=Symbiodinium microadriaticum GN=AK812_SmicGene5868 PE=4 SV=1	3.2e-33	GO:0006310;GO:0015074;GO:0003677	NA	NA
SymbF.scaffold1007.12	tr|A0A1Q9CFS1|A0A1Q9CFS1_SYMMI	Uncharacterized protein OS=Symbiodinium microadriaticum GN=AK812_SmicGene37647 PE=4 SV=1	3.76e-64	NA	NA	NA
SymbF.scaffold1007.13	sp|Q96V64|EXG_BLUGR	Glucan 1,3-beta-glucosidase OS=Blumeria graminis PE=3 SV=1	3.51e-28	GO:0016787;GO:0071555;GO:0004338;GO:0008152;GO:0004553;GO:0005576;GO:0016798;GO:0005975	NA	PF00150
SymbF.scaffold1007.14	sp|Q4DJ07|PGFS_TRYCC	Prostaglandin F synthase OS=Trypanosoma cruzi (strain CL Brener) GN=Tc00.1047053511287.49 PE=1 SV=2	4.61e-41	GO:0006693;GO:0006631;GO:0006633;GO:0047017;GO:0000166;GO:0016491;GO:0005737;GO:0036131;GO:0006629;GO:0055114;GO:0001516	NA	PF00248
SymbF.scaffold1007.15	tr|A0A1Q9EM83|A0A1Q9EM83_SYMMI	Uncharacterized protein OS=Symbiodinium microadriaticum GN=AK812_SmicGene7990 PE=4 SV=1	1.14e-11	GO:0016021;GO:0016020	NA	NA
SymbF.scaffold1007.16	tr|A0A1Q9EM83|A0A1Q9EM83_SYMMI	Uncharacterized protein OS=Symbiodinium microadriaticum GN=AK812_SmicGene7990 PE=4 SV=1	2.01e-86	GO:0016020;GO:0016021	NA	NA
SymbF.scaffold1007.18	tr|A0A1Q9BTL9|A0A1Q9BTL9_SYMMI	Uncharacterized protein OS=Symbiodinium microadriaticum GN=AK812_SmicGene46553 PE=4 SV=1	2.43e-27	GO:0003677;GO:0015074;GO:0006310	NA	NA
SymbF.scaffold1007.19	tr|A0A1Q9CI53|A0A1Q9CI53_SYMMI	Uncharacterized protein OS=Symbiodinium microadriaticum GN=AK812_SmicGene36718 PE=4 SV=1	8.69e-16	GO:0016021;GO:0016020	NA	NA
SymbF.scaffold1007.3	tr|A0A1Q9F1Z0|A0A1Q9F1Z0_SYMMI	ATP-binding cassette sub-family B member 10, mitochondrial OS=Symbiodinium microadriaticum GN=ABCB10 PE=4 SV=1	4.04e-36	GO:0016021;GO:0006810;GO:0055085;GO:0016887;GO:0042626;GO:0004112;GO:0005524;GO:0000166	NA	NA
SymbF.scaffold1007.4	sp|Q9JI39|ABCBA_MOUSE	ATP-binding cassette sub-family B member 10, mitochondrial OS=Mus musculus GN=Abcb10 PE=1 SV=1	5.13e-33	GO:0005743;GO:0016887;GO:0000166;GO:0032592;GO:0006810;GO:0016020;GO:0005215;GO:0055085;GO:0016021;GO:0042803;GO:0005515;GO:0005524;GO:0005739;GO:0042626	K05657	PF00005;PF00664
SymbF.scaffold1007.5	tr|A0A1Q9EYA6|A0A1Q9EYA6_SYMMI	WASH complex subunit strumpellin OS=Symbiodinium microadriaticum GN=AK812_SmicGene3708 PE=4 SV=1	1.46e-16	GO:0071203	NA	NA
SymbF.scaffold1007.6	tr|A0A1Q9DW38|A0A1Q9DW38_SYMMI;tr|A0A1Q9CFY4|A0A1Q9CFY4_SYMMI	description1:Uncharacterized protein OS=Symbiodinium microadriaticum GN=AK812_SmicGene18052 PE=4 SV=1//description2:Putative RNA 2'-phosphotransferase OS=Symbiodinium microadriaticum GN=kptA PE=4 SV=1	5.15e-54	GO:0016772;GO:0016740;GO:0006388	NA	PF02338
SymbF.scaffold1007.8	sp|C8W731|FTSH_ATOPD	ATP-dependent zinc metalloprotease FtsH OS=Atopobium parvulum (strain ATCC 33793 / DSM 20469 / JCM 10300 / VPI 0546) GN=ftsH PE=3 SV=1	2.35e-07	GO:0005886;GO:0008233;GO:0004222;GO:0008270;GO:0006508;GO:0046872;GO:0005524;GO:0016021;GO:0008237;GO:0016787;GO:0000166;GO:0016020	K03798	PF01434
SymbF.scaffold1007.9	sp|Q2JNP0|FTSH_SYNJB	ATP-dependent zinc metalloprotease FtsH OS=Synechococcus sp. (strain JA-2-3B'a(2-13)) GN=ftsH PE=3 SV=1	1.42e-83	GO:0008237;GO:0016787;GO:0016021;GO:0016020;GO:0000166;GO:0004222;GO:0009579;GO:0008233;GO:0005524;GO:0046872;GO:0006508;GO:0042651;GO:0008270	K03798	PF00004
SymbF.scaffold1008.1	tr|C5KB66|C5KB66_PERM5	Splicing factor U2AF 65 kDa subunit, putative OS=Perkinsus marinus (strain ATCC 50983 / TXsc) GN=Pmar_PMAR005303 PE=4 SV=1	2.89e-29	GO:0003676;GO:0003723	NA	NA
SymbF.scaffold1008.2	tr|A0A1Q9CXF1|A0A1Q9CXF1_SYMMI	Uncharacterized protein OS=Symbiodinium microadriaticum GN=AK812_SmicGene31207 PE=4 SV=1	1.68e-147	NA	NA	NA
SymbF.scaffold1008.3	sp|Q5RCB9|PMGT1_PONAB	Protein O-linked-mannose beta-1,2-N-acetylglucosaminyltransferase 1 OS=Pongo abelii GN=POMGNT1 PE=2 SV=1	2.43e-08	GO:0016740;GO:0000139;GO:0008375;GO:0005794;GO:0016021;GO:0016757;GO:0006493;GO:0016020;GO:0006486	K09666	PF15711
SymbF.scaffold1008.4	tr|A0A1Q9CLZ8|A0A1Q9CLZ8_SYMMI	Protein FAM3B OS=Symbiodinium microadriaticum GN=Fam3b PE=4 SV=1	0	GO:0016747;GO:0016020;GO:0016021	NA	NA
SymbF.scaffold1008.5	tr|A0A1Q9CKZ8|A0A1Q9CKZ8_SYMMI;tr|A0A1Q9EUE2|A0A1Q9EUE2_SYMMI	description1:Uncharacterized protein OS=Symbiodinium microadriaticum GN=AK812_SmicGene35623 PE=4 SV=1//description2:Uncharacterized protein OS=Symbiodinium microadriaticum GN=ubiB PE=4 SV=1	4.86e-40	GO:0051537;GO:0016020;GO:0016021;GO:0043231	NA	NA
SymbF.scaffold1008.8	sp|P96202|PPSC_MYCTU	Phthiocerol synthesis polyketide synthase type I PpsC OS=Mycobacterium tuberculosis (strain ATCC 25618 / H37Rv) GN=ppsC PE=1 SV=2	2.17e-16	GO:0005886;GO:0004315;GO:0055114;GO:0016491;GO:0071766;GO:0097041;GO:0006633;GO:0005829;GO:0016740;GO:0003824;GO:0071770;GO:0031177;GO:0097040;GO:0034081;GO:0006629;GO:0006631;GO:0008152	K12442	PF02801;PF00109
SymbF.scaffold1009.1	tr|A0A1Q9C840|A0A1Q9C840_SYMMI	Regulator of nonsense transcripts 1-like OS=Symbiodinium microadriaticum GN=UPF1 PE=4 SV=1	0	GO:0016021;GO:0016020	NA	NA
SymbF.scaffold1009.10	sp|P61759|PFD3_MOUSE	Prefoldin subunit 3 OS=Mus musculus GN=Vbp1 PE=1 SV=2	1.05e-43	GO:0043231;GO:0016272;GO:0006457;GO:0005829;GO:0015631;GO:0005634;GO:0007017;GO:0005844;GO:0007021;GO:0005737	NA	PF02996
SymbF.scaffold1009.11	tr|A0A1Q9ECM4|A0A1Q9ECM4_SYMMI	Sodium channel protein OS=Symbiodinium microadriaticum GN=AK812_SmicGene11641 PE=4 SV=1	2.19e-12	GO:0034220;GO:0005509;GO:0055085;GO:0005216;GO:0016021;GO:0006811;GO:0016020	NA	NA
SymbF.scaffold1009.12	tr|A0A1Q9D6F4|A0A1Q9D6F4_SYMMI	Uncharacterized protein OS=Symbiodinium microadriaticum GN=AK812_SmicGene27652 PE=4 SV=1	4.8e-160	GO:0003824	NA	NA
SymbF.scaffold1009.13	tr|A0A1Q9DED6|A0A1Q9DED6_SYMMI	TLD domain-containing protein 2 OS=Symbiodinium microadriaticum GN=Tldc2 PE=4 SV=1	0	GO:0016020;GO:0016021	NA	PF12680
SymbF.scaffold1009.14	sp|O94335|STT3_SCHPO	Dolichyl-diphosphooligosaccharide--protein glycosyltransferase subunit stt3 OS=Schizosaccharomyces pombe (strain 972 / ATCC 24843) GN=stt3 PE=3 SV=1	3.59e-23	GO:0018279;GO:0043687;GO:0016740;GO:0004576;GO:0006487;GO:0006486;GO:0016020;GO:0016021;GO:0016757;GO:0005783;GO:0008250;GO:0005789	K07151	NA
SymbF.scaffold1009.16	tr|A0A1Q9DKE0|A0A1Q9DKE0_SYMMI	Uncharacterized protein OS=Symbiodinium microadriaticum GN=AK812_SmicGene22229 PE=4 SV=1	2.73e-115	GO:0008270;GO:0003676	NA	NA
SymbF.scaffold1009.17	tr|A0A1Q9DPP2|A0A1Q9DPP2_SYMMI	Photosystem I iron-sulfur center OS=Symbiodinium microadriaticum GN=psaC PE=4 SV=1	1e-129	GO:0015979;GO:0042651;GO:0009773;GO:0050660;GO:0009522;GO:0008270;GO:0009055;GO:0015074;GO:0051539;GO:0003676;GO:0055114;GO:0016627;GO:0008152	NA	PF07727
SymbF.scaffold1009.19	tr|A0A1Q9D3C3|A0A1Q9D3C3_SYMMI	Uncharacterized protein (Fragment) OS=Symbiodinium microadriaticum GN=AK812_SmicGene28913 PE=4 SV=1	4.46e-26	GO:0003824	NA	PF13091
SymbF.scaffold1009.5	tr|A0A1Q9BTY0|A0A1Q9BTY0_SYMMI	Uncharacterized protein OS=Symbiodinium microadriaticum GN=AK812_SmicGene46390 PE=4 SV=1	1.43e-18	NA	NA	NA
SymbF.scaffold101.1	tr|A0A1Q9F5Q8|A0A1Q9F5Q8_SYMMI	tRNA (Cytosine(34)-C(5))-methyltransferase OS=Symbiodinium microadriaticum GN=NSUN2 PE=3 SV=1	4.7e-25	GO:0032259;GO:0016740;GO:0016021;GO:0003723;GO:0008168;GO:0016020	NA	NA
SymbF.scaffold101.12	sp|Q8RY89|PI5K8_ARATH	Phosphatidylinositol 4-phosphate 5-kinase 8 OS=Arabidopsis thaliana GN=PIP5K8 PE=1 SV=1	2.43e-07	GO:0000166;GO:0016307;GO:0046854;GO:0046488;GO:0016301;GO:0005524;GO:0016308;GO:0016740;GO:0016310	K00889	PF02493
SymbF.scaffold101.13	sp|Q56YP2|PI5K1_ARATH	Phosphatidylinositol 4-phosphate 5-kinase 1 OS=Arabidopsis thaliana GN=PIP5K1 PE=1 SV=1	3.37e-29	GO:0046854;GO:0000166;GO:0016307;GO:0003785;GO:0046488;GO:0016301;GO:0005524;GO:0051015;GO:0016310;GO:0016308;GO:0005886;GO:0016740	K00889	PF02493
SymbF.scaffold101.14	tr|A0A1Q9EHN1|A0A1Q9EHN1_SYMMI	Uncharacterized protein OS=Symbiodinium microadriaticum GN=AK812_SmicGene9690 PE=4 SV=1	1.01e-53	GO:0016021;GO:0016020;GO:0055085	NA	NA
SymbF.scaffold101.2	tr|F0YBY6|F0YBY6_AURAN	Putative uncharacterized protein OS=Aureococcus anophagefferens GN=AURANDRAFT_64846 PE=4 SV=1	6.46e-20	GO:0016705;GO:0031418;GO:0055114;GO:0005506	NA	NA
SymbF.scaffold101.7	tr|A0A1Q9DU75|A0A1Q9DU75_SYMMI	Uncharacterized protein OS=Symbiodinium microadriaticum GN=AK812_SmicGene18810 PE=4 SV=1	4.16e-21	NA	NA	NA
SymbF.scaffold101.9	sp|Q9D6X5|S52A3_MOUSE	Solute carrier family 52, riboflavin transporter, member 3 OS=Mus musculus GN=Slc52a3 PE=1 SV=3	5.02e-10	GO:0032218;GO:0006810;GO:0016020;GO:0016324;GO:0032217;GO:0016021;GO:0034605;GO:0005887;GO:0005515;GO:0007605;GO:0005886	K14620	NA
SymbF.scaffold1010.1	tr|A0A1Q9E1N5|A0A1Q9E1N5_SYMMI;tr|C5KXU5|C5KXU5_PERM5	description1:Uncharacterized protein OS=Symbiodinium microadriaticum GN=AK812_SmicGene15922 PE=4 SV=1//description2:Liver stage antigen, putative OS=Perkinsus marinus (strain ATCC 50983 / TXsc) GN=Pmar_PMAR000864 PE=4 SV=1	4.21e-06	GO:0055114;GO:0016491;GO:0016020;GO:0016021	NA	PF07177
SymbF.scaffold1010.3	tr|A0A1Q9EEG1|A0A1Q9EEG1_SYMMI	Sodium/hydrogen exchanger 8 OS=Symbiodinium microadriaticum GN=Slc9a8 PE=4 SV=1	1.16e-39	GO:0015299;GO:0006812;GO:0016021;GO:1902600	NA	PF13920;PF00145
SymbF.scaffold1010.4	tr|A0A1Q9EBN6|A0A1Q9EBN6_SYMMI	Uncharacterized protein OS=Symbiodinium microadriaticum GN=AK812_SmicGene12083 PE=3 SV=1	4.6e-88	GO:0016787;GO:0016021;GO:0005622;GO:0016020;GO:0004198;GO:0006810;GO:0006508	NA	NA
SymbF.scaffold1010.5	tr|A0A1Q9EBN6|A0A1Q9EBN6_SYMMI	Uncharacterized protein OS=Symbiodinium microadriaticum GN=AK812_SmicGene12083 PE=3 SV=1	3.36e-09	GO:0016787;GO:0005622;GO:0016021;GO:0006508;GO:0016020;GO:0006810;GO:0004198	NA	NA
SymbF.scaffold1010.6	tr|A0A1Q9DAK1|A0A1Q9DAK1_SYMMI	Voltage-dependent N-type calcium channel subunit alpha-1B OS=Symbiodinium microadriaticum GN=CACNA1B PE=4 SV=1	5.17e-124	GO:0005509;GO:0034220;GO:0005216;GO:0016021;GO:0016020;GO:0006811;GO:0055085	NA	PF13499;PF00520
SymbF.scaffold1010.7	tr|A0A1Q9EBN6|A0A1Q9EBN6_SYMMI	Uncharacterized protein OS=Symbiodinium microadriaticum GN=AK812_SmicGene12083 PE=3 SV=1	3.51e-62	GO:0016021;GO:0005622;GO:0016020;GO:0006810;GO:0004198;GO:0006508;GO:0016787	NA	NA
SymbF.scaffold1010.8	sp|P9WLZ3|Y1367_MYCTU	Uncharacterized protein Rv1367c OS=Mycobacterium tuberculosis (strain ATCC 25618 / H37Rv) GN=Rv1367c PE=1 SV=2	9.24e-21	GO:0005886	NA	PF00144
SymbF.scaffold1011.3	tr|A0A1Q9DDJ7|A0A1Q9DDJ7_SYMMI	Uncharacterized protein OS=Symbiodinium microadriaticum GN=AK812_SmicGene24845 PE=4 SV=1	5.49e-21	GO:0008643;GO:0016020;GO:0015992;GO:0016021;GO:0005351;GO:0000139	NA	NA
SymbF.scaffold1011.5	tr|A0A1Q9BVC8|A0A1Q9BVC8_SYMMI;tr|A0A1Q9CZD4|A0A1Q9CZD4_SYMMI	description1:Uncharacterized protein (Fragment) OS=Symbiodinium microadriaticum GN=AK812_SmicGene45819 PE=4 SV=1//description2:Uncharacterized protein OS=Symbiodinium microadriaticum GN=AK812_SmicGene30393 PE=4 SV=1	9.16e-29	GO:0016021;GO:0016020	NA	NA
SymbF.scaffold1011.7	tr|A0A1Q9DIE2|A0A1Q9DIE2_SYMMI	Retinol dehydrogenase 13 OS=Symbiodinium microadriaticum GN=RDH13 PE=4 SV=1	5.11e-06	NA	NA	NA
SymbF.scaffold1011.8	tr|A0A1Q9BTW4|A0A1Q9BTW4_SYMMI;tr|A0A1Q9CAM9|A0A1Q9CAM9_SYMMI	description1:Uncharacterized protein OS=Symbiodinium microadriaticum GN=AK812_SmicGene46420 PE=4 SV=1//description2:Putative rhamnose biosynthetic enzyme 1 OS=Symbiodinium microadriaticum GN=RHM1 PE=4 SV=1	1.75e-06	GO:0005623;GO:0016491;GO:0055114;GO:0016020;GO:0016021;GO:0045454	NA	NA
SymbF.scaffold1012.1	tr|A0A1Q9C3K0|A0A1Q9C3K0_SYMMI	Uncharacterized protein OS=Symbiodinium microadriaticum GN=AK812_SmicGene42437 PE=4 SV=1	9.87e-35	GO:0016020;GO:0016021;GO:0005525	NA	NA
SymbF.scaffold1012.3	tr|A0A1Q9EGX3|A0A1Q9EGX3_SYMMI	Uncharacterized protein OS=Symbiodinium microadriaticum GN=AK812_SmicGene10054 PE=4 SV=1	2.46e-62	GO:0003677;GO:0015074;GO:0006310	NA	NA
SymbF.scaffold1012.7	tr|A0A1Q9F5Q8|A0A1Q9F5Q8_SYMMI	tRNA (Cytosine(34)-C(5))-methyltransferase OS=Symbiodinium microadriaticum GN=NSUN2 PE=3 SV=1	1.39e-07	GO:0032259;GO:0016740;GO:0008168;GO:0016020;GO:0016021;GO:0003723	NA	NA
SymbF.scaffold1013.1	sp|Q4KGT8|PY2CR_PSEF5	Delta(1)-pyrroline-2-carboxylate reductase OS=Pseudomonas fluorescens (strain ATCC BAA-477 / NRRL B-23932 / Pf-5) GN=PFL_1416 PE=1 SV=1	9.45e-76	GO:0016491;GO:0055114;GO:0008152	K13609	PF02615
SymbF.scaffold1013.10	sp|Q948T6|LGUL_ORYSJ	Lactoylglutathione lyase OS=Oryza sativa subsp. japonica GN=GLYI-11 PE=1 SV=2	9.98e-13	GO:0016829;GO:0004462;GO:0006970;GO:0019863;GO:0016151;GO:0009651;GO:0046872;GO:0019243;GO:0006979	K01759	PF00903
SymbF.scaffold1013.11	sp|A4QN59|DPH2_DANRE	2-(3-amino-3-carboxypropyl)histidine synthase subunit 2 OS=Danio rerio GN=dph2 PE=2 SV=1	9.3e-37	GO:0017183;GO:0016740	K17866	PF01866
SymbF.scaffold1013.12	sp|B1AQJ2|UBP36_MOUSE	Ubiquitin carboxyl-terminal hydrolase 36 OS=Mus musculus GN=Usp36 PE=1 SV=1	9.67e-27	GO:0004843;GO:1903955;GO:0006508;GO:0008233;GO:0036459;GO:0016579;GO:0016607;GO:0005730;GO:1903146;GO:0005634;GO:0006511;GO:0003723;GO:0008234;GO:0016787	K11855	PF00443
SymbF.scaffold1013.13	sp|Q869Z0|Y5025_DICDI	Putative protein disulfide-isomerase DDB_G0275025 OS=Dictyostelium discoideum GN=DDB_G0275025 PE=1 SV=1	6.28e-15	GO:0005788;GO:0016853;GO:0003756;GO:0005783;GO:0045454;GO:0034976;GO:0006457	K09584	NA
SymbF.scaffold1013.14	sp|Q6QNM1|KC1_TOXGO	Casein kinase I OS=Toxoplasma gondii PE=2 SV=1	7.47e-110	GO:0006468;GO:0004674;GO:0016301;GO:0004672;GO:0000166;GO:0016740;GO:0016310;GO:0005524	NA	PF00069
SymbF.scaffold1013.16	tr|A0A1Q9DR41|A0A1Q9DR41_SYMMI	Casein kinase I isoform alpha OS=Symbiodinium microadriaticum GN=CSNK1A1 PE=4 SV=1	1.24e-23	GO:0016301;GO:0006468;GO:0016310;GO:0005524;GO:0004672	NA	NA
SymbF.scaffold1013.17	tr|F0YET5|F0YET5_AURAN	Putative uncharacterized protein OS=Aureococcus anophagefferens GN=AURANDRAFT_29444 PE=4 SV=1	8.36e-25	GO:0000287;GO:0008897	K06133	PF01648
SymbF.scaffold1013.2	tr|A0A1Q9DNU2|A0A1Q9DNU2_SYMMI	Uncharacterized protein OS=Symbiodinium microadriaticum GN=AK812_SmicGene20858 PE=4 SV=1	5.29e-93	GO:0016021;GO:0016020	NA	NA
SymbF.scaffold1013.20	tr|A0A1Q9E3Y6|A0A1Q9E3Y6_SYMMI	Zinc finger protein 470 OS=Symbiodinium microadriaticum GN=ZNF470 PE=4 SV=1	5e-43	GO:0003676	NA	PF10354
SymbF.scaffold1013.21	tr|A0A1Q9D3P3|A0A1Q9D3P3_SYMMI	Uncharacterized protein OS=Symbiodinium microadriaticum GN=AK812_SmicGene28759 PE=4 SV=1	6.32e-10	GO:0016021;GO:0016020	NA	NA
SymbF.scaffold1013.23	tr|A0A1Q9D3P3|A0A1Q9D3P3_SYMMI	Uncharacterized protein OS=Symbiodinium microadriaticum GN=AK812_SmicGene28759 PE=4 SV=1	5.53e-98	GO:0016020;GO:0016021	NA	NA
SymbF.scaffold1013.4	sp|Q23670|TOP2_CAEEL	Probable DNA topoisomerase 2 OS=Caenorhabditis elegans GN=K12D12.1 PE=3 SV=2	0	GO:0006259;GO:0007049;GO:0016853;GO:0051306;GO:0003677;GO:0003916;GO:0046872;GO:0005524;GO:0000819;GO:0051301;GO:0005634;GO:0006265;GO:0000166;GO:0003918;GO:0044774;GO:0000712	K03164	PF00521;PF01751;PF00204;PF16898
SymbF.scaffold1013.5	tr|A0A1Q9BYQ9|A0A1Q9BYQ9_SYMMI	Copia protein OS=Symbiodinium microadriaticum GN=GIP PE=4 SV=1	4.71e-35	GO:0015074;GO:0003676	NA	NA
SymbF.scaffold1013.6	tr|A0A1Q9DNT1|A0A1Q9DNT1_SYMMI	Uncharacterized protein OS=Symbiodinium microadriaticum GN=AK812_SmicGene20888 PE=4 SV=1	6.39e-67	NA	NA	NA
SymbF.scaffold1013.8	tr|A0A1Q9DR68|A0A1Q9DR68_SYMMI	Alpha-1,3-mannosyl-glycoprotein 2-beta-N-acetylglucosaminyltransferase OS=Symbiodinium microadriaticum GN=Mgat1 PE=4 SV=1	0	GO:0016757;GO:0016740;GO:0006486;GO:0008375	NA	PF03457
SymbF.scaffold1013.9	tr|A0A1F8Q0D8|A0A1F8Q0D8_9CHLR	Uncharacterized protein OS=Chloroflexi bacterium RBG_16_54_18 GN=A2Z16_11145 PE=4 SV=1	4.79e-20	GO:0016020;GO:0016021;GO:0016747	NA	PF01757
SymbF.scaffold1014.1	tr|A0A1Q9EGR0|A0A1Q9EGR0_SYMMI	Insulin-degrading enzyme OS=Symbiodinium microadriaticum GN=IDE PE=4 SV=1	1.97e-08	GO:0046872;GO:0003824;GO:0004222;GO:0006508	NA	PF16187
SymbF.scaffold1014.3	sp|Q804S5|MIB1_DANRE	E3 ubiquitin-protein ligase mib1 OS=Danio rerio GN=mib1 PE=1 SV=1	1.29e-07	GO:0030139;GO:0030097;GO:0005737;GO:0005815;GO:0022008;GO:0005856;GO:0048663;GO:0048066;GO:0016567;GO:0009880;GO:0048666;GO:0043234;GO:0071599;GO:0016020;GO:0060113;GO:0031410;GO:0048699;GO:0048471;GO:0010001;GO:0051865;GO:0003407;GO:0008270;GO:0048859;GO:0016740;GO:0021519;GO:0050931;GO:0031398;GO:0021514;GO:0030182;GO:0061195;GO:0021654;GO:0021986;GO:0045685;GO:0048793;GO:0007507;GO:0007219;GO:…	K10645	PF12796
SymbF.scaffold1014.6	tr|A0A1Q9CV88|A0A1Q9CV88_SYMMI	Uncharacterized protein OS=Symbiodinium microadriaticum GN=AK812_SmicGene32003 PE=4 SV=1	4.6e-137	GO:0006464	NA	PF03133
SymbF.scaffold1015.1	sp|Q922R0|PRKX_MOUSE	cAMP-dependent protein kinase catalytic subunit PRKX OS=Mus musculus GN=Prkx PE=1 SV=1	1.09e-24	GO:0004672;GO:0004691;GO:0004674;GO:0043542;GO:0030099;GO:0005737;GO:0060993;GO:0030155;GO:2000696;GO:0005524;GO:0016310;GO:0001525;GO:0030154;GO:0007275;GO:0001935;GO:0000166;GO:0005634;GO:0007155;GO:0006468;GO:0031589;GO:0060562;GO:0016301;GO:0018105;GO:0046777;GO:0016740;GO:0030334	K19584	PF00069
SymbF.scaffold1015.4	tr|A0A1Q9DGM8|A0A1Q9DGM8_SYMMI;tr|A0A1Q9C947|A0A1Q9C947_SYMMI	description1:Uncharacterized protein OS=Symbiodinium microadriaticum GN=AK812_SmicGene23644 PE=4 SV=1//description2:Sodium channel protein 60E OS=Symbiodinium microadriaticum GN=NaCP60E PE=4 SV=1	2.79e-95	GO:0005509;GO:0034220;GO:0006811;GO:0016020;GO:0005216;GO:0016021;GO:0055085;GO:0003676	NA	NA
SymbF.scaffold1016.10	tr|A0A1Q9DM30|A0A1Q9DM30_SYMMI	Uncharacterized protein OS=Symbiodinium microadriaticum GN=AK812_SmicGene21552 PE=4 SV=1	3.38e-66	GO:0090502;GO:0016020;GO:0004523;GO:0016021;GO:0003676	NA	NA
SymbF.scaffold1016.11	tr|A0A1Q9DER0|A0A1Q9DER0_SYMMI	GTP-binding protein 10-like OS=Symbiodinium microadriaticum GN=AK812_SmicGene24373 PE=4 SV=1	1.76e-28	GO:0015074;GO:0046872;GO:0005525;GO:0003676	NA	NA
SymbF.scaffold1016.12	tr|A0A1Q9CFK6|A0A1Q9CFK6_SYMMI	Serine/threonine-protein phosphatase OS=Symbiodinium microadriaticum GN=PP2A4 PE=3 SV=1	3.68e-07	GO:0004721;GO:0016021;GO:0016020;GO:0016787;GO:0006470	NA	NA
SymbF.scaffold1016.17	tr|A0A1Q9E071|A0A1Q9E071_SYMMI	Uncharacterized protein OS=Symbiodinium microadriaticum GN=AK812_SmicGene16484 PE=4 SV=1	8.67e-09	NA	NA	NA
SymbF.scaffold1016.18	tr|A0A1Q9C8U0|A0A1Q9C8U0_SYMMI	Uncharacterized protein OS=Symbiodinium microadriaticum GN=AK812_SmicGene40368 PE=4 SV=1	1.31e-18	NA	NA	NA
SymbF.scaffold1016.2	sp|Q5FWU8|ZMY10_XENLA	Zinc finger MYND domain-containing protein 10 OS=Xenopus laevis GN=zmynd10 PE=2 SV=1	3.75e-07	GO:0042995;GO:0005929;GO:0005737;GO:0005815;GO:0046872;GO:0034451;GO:0044458;GO:0005856;GO:0036158;GO:0036159	NA	PF01753
SymbF.scaffold1016.4	sp|A0KN65|GUAC_AERHH	GMP reductase OS=Aeromonas hydrophila subsp. hydrophila (strain ATCC 7966 / DSM 30187 / JCM 1027 / KCTC 2358 / NCIMB 9240) GN=guaC PE=3 SV=1	8.54e-16	GO:0003920;GO:0055114;GO:0046872;GO:0003824;GO:1902560;GO:0009117;GO:0016491	K00364	PF00478
SymbF.scaffold1016.5	sp|Q32L93|GMPR2_BOVIN	GMP reductase 2 OS=Bos taurus GN=GMPR2 PE=2 SV=1	8.49e-38	GO:0016491;GO:1902560;GO:0055114;GO:0046872;GO:0003920;GO:0046037;GO:0006144;GO:0009117;GO:0003824	K00364	PF00478
SymbF.scaffold1016.6	tr|A0A1Q9D440|A0A1Q9D440_SYMMI	Copia protein OS=Symbiodinium microadriaticum GN=GIP PE=4 SV=1	0	GO:0015074;GO:0008270;GO:0003676	NA	PF00665;PF07727
SymbF.scaffold1016.8	sp|P23678|UN104_CAEEL	Kinesin-like protein unc-104 OS=Caenorhabditis elegans GN=unc-104 PE=1 SV=4	1.91e-45	GO:0030516;GO:0003777;GO:0043025;GO:0043113;GO:0007018;GO:0008089;GO:0007049;GO:0007399;GO:0040018;GO:1904810;GO:0005546;GO:0070273;GO:0051965;GO:1903746;GO:0002119;GO:0000166;GO:0007271;GO:0000003;GO:0098793;GO:0040010;GO:0007270;GO:0016322;GO:0090316;GO:0008574;GO:0048156;GO:0005871;GO:0016192;GO:1901953;GO:0048490;GO:0045055;GO:0010940;GO:0018996;GO:1902473;GO:0030421;GO:1904115;GO:0005737;GO:…	K10392	PF00225
SymbF.scaffold1017.2	tr|A0A1Q9DSK0|A0A1Q9DSK0_SYMMI	Uncharacterized protein OS=Symbiodinium microadriaticum GN=AK812_SmicGene19412 PE=4 SV=1	2.94e-26	NA	NA	NA
SymbF.scaffold1017.3	tr|A0A058Z282|A0A058Z282_9EUKA	Gamma-glutamylcyclotransferase OS=Fonticula alba GN=H696_05286 PE=3 SV=1	2.56e-12	GO:0016740;GO:0016746;GO:0003839;GO:0006751	NA	PF04752
SymbF.scaffold1017.6	sp|Q01238|HCC2_CRYCO	Major basic nuclear protein 2 OS=Crypthecodinium cohnii GN=HCc2 PE=4 SV=1	7.01e-20	GO:0005634;GO:0003677	NA	PF00216
SymbF.scaffold1017.8	sp|Q2EMV9|PAR14_MOUSE	Poly [ADP-ribose] polymerase 14 OS=Mus musculus GN=Parp14 PE=1 SV=3	1.08e-07	GO:0070403;GO:0005829;GO:0016740;GO:0006351;GO:0005515;GO:0005737;GO:0003950;GO:0003723;GO:0016757;GO:0016020;GO:0070212;GO:0006355;GO:0005634	K15261	PF00644
SymbF.scaffold1018.1	tr|A0A1Q9EB58|A0A1Q9EB58_SYMMI	Uncharacterized protein OS=Symbiodinium microadriaticum GN=AK812_SmicGene12268 PE=4 SV=1	5.98e-08	NA	NA	NA
SymbF.scaffold1018.10	tr|A0A1Q9CHV4|A0A1Q9CHV4_SYMMI	Ubiquitin homeostasis protein lub1 OS=Symbiodinium microadriaticum GN=lub1 PE=4 SV=1	1e-23	NA	NA	PF09070
SymbF.scaffold1018.12	sp|Q63ZQ3|GLTPA_XENLA	Glycolipid transfer protein A OS=Xenopus laevis GN=gltp-a PE=2 SV=1	1.99e-13	GO:0120013;GO:0006810;GO:0005737;GO:0006869;GO:0120009	NA	PF08718
SymbF.scaffold1018.8	sp|P10978|POLX_TOBAC	Retrovirus-related Pol polyprotein from transposon TNT 1-94 OS=Nicotiana tabacum PE=2 SV=1	1.73e-08	GO:0016787;GO:0003964;GO:0090305;GO:0004190;GO:0004518;GO:0015074;GO:0004519;GO:0006278;GO:0016779;GO:0008233;GO:0016740;GO:0003676;GO:0006508;GO:0046872;GO:0008270	NA	PF07727
SymbF.scaffold1019.5	tr|H2ZQB5|H2ZQB5_CIOSA;tr|G6CR80|G6CR80_DANPL	description1:Uncharacterized protein OS=Ciona savignyi PE=4 SV=1//description2:Putative ankyrin 2,3/unc44 OS=Danaus plexippus GN=KGM_00311 PE=4 SV=1	3.25e-06	GO:0003824	K10380	PF13857
SymbF.scaffold1019.7	sp|B3PLG4|LEPA_CELJU	Elongation factor 4 OS=Cellvibrio japonicus (strain Ueda107) GN=lepA PE=3 SV=1	2.92e-21	GO:0005525;GO:0016787;GO:0006412;GO:0005886;GO:0016020;GO:0003924;GO:0000166	K03596	PF06421
SymbF.scaffold1019.8	sp|P10978|POLX_TOBAC	Retrovirus-related Pol polyprotein from transposon TNT 1-94 OS=Nicotiana tabacum PE=2 SV=1	6.13e-20	GO:0004519;GO:0006278;GO:0016779;GO:0016740;GO:0008233;GO:0003676;GO:0006508;GO:0046872;GO:0008270;GO:0016787;GO:0003964;GO:0004190;GO:0090305;GO:0004518;GO:0015074	NA	PF07727
SymbF.scaffold1019.9	tr|A0A1Q9CNJ4|A0A1Q9CNJ4_SYMMI	Pentatricopeptide repeat-containing protein, chloroplastic OS=Symbiodinium microadriaticum GN=AK812_SmicGene34617 PE=4 SV=1	1.7e-12	NA	NA	NA
SymbF.scaffold1020.2	tr|A0A1Q9CRJ7|A0A1Q9CRJ7_SYMMI	A disintegrin and metalloproteinase with thrombospondin motifs 10 OS=Symbiodinium microadriaticum GN=ADAMTS10 PE=4 SV=1	5.78e-86	GO:0007229	NA	NA
SymbF.scaffold1020.3	tr|A0A1Q9CRJ7|A0A1Q9CRJ7_SYMMI	A disintegrin and metalloproteinase with thrombospondin motifs 10 OS=Symbiodinium microadriaticum GN=ADAMTS10 PE=4 SV=1	3.63e-77	GO:0007229	NA	NA
SymbF.scaffold1020.5	sp|P04146|COPIA_DROME	Copia protein OS=Drosophila melanogaster GN=GIP PE=1 SV=3	6.02e-15	GO:0008270;GO:0046872;GO:0006508;GO:0005524;GO:0008233;GO:0003676;GO:0000166;GO:0004190;GO:0015074;GO:0016787	NA	PF07727
SymbF.scaffold1021.11	sp|Q9C0G6|DYH6_HUMAN	Dynein heavy chain 6, axonemal OS=Homo sapiens GN=DNAH6 PE=2 SV=3	4.88e-165	GO:0001539;GO:0008569;GO:0005874;GO:0005929;GO:0045505;GO:0000166;GO:0003774;GO:0005524;GO:0005856;GO:0051959;GO:0005858;GO:0045503;GO:0042995;GO:0003777;GO:0060271;GO:0016887;GO:0030286;GO:0005737;GO:0007018	K10408	PF12777;PF12781
SymbF.scaffold1021.12	tr|A0A1Q9D9R9|A0A1Q9D9R9_SYMMI	Uncharacterized protein OS=Symbiodinium microadriaticum GN=AK812_SmicGene26367 PE=4 SV=1	6.7e-65	NA	NA	NA
SymbF.scaffold1021.13	tr|A0A1Q9D3S2|A0A1Q9D3S2_SYMMI	2-pyrone-4,6-dicarbaxylate hydrolase OS=Symbiodinium microadriaticum GN=ligI PE=4 SV=1	5.99e-63	GO:0016787	NA	PF04909
SymbF.scaffold1021.2	tr|A0A1Q9C288|A0A1Q9C288_SYMMI	ATP-binding cassette sub-family C member 11 OS=Symbiodinium microadriaticum GN=ABCC11 PE=3 SV=1	1.95e-146	GO:0042626;GO:0046872;GO:0005739;GO:0055085;GO:0016021;GO:0006810;GO:0016020;GO:0015031;GO:0005524	NA	NA
SymbF.scaffold1021.4	tr|A0A1Q9DDW8|A0A1Q9DDW8_SYMMI;tr|A0A1Q9DLM5|A0A1Q9DLM5_SYMMI	description1:Uncharacterized protein OS=Symbiodinium microadriaticum GN=AK812_SmicGene24755 PE=4 SV=1//description2:DNA-directed RNA polymerase subunit beta OS=Symbiodinium microadriaticum GN=RpII140 PE=3 SV=1	3.24e-21	GO:0032549;GO:0016740;GO:0006351;GO:0016779;GO:0003899;GO:0003677	NA	NA
SymbF.scaffold1021.5	sp|Q9NZJ4|SACS_HUMAN	Sacsin OS=Homo sapiens GN=SACS PE=1 SV=2	2.27e-35	GO:0030425;GO:0005737;GO:0030424;GO:0005634;GO:0051087;GO:0005739;GO:0006457;GO:0070852;GO:0030544;GO:0070628;GO:0090084	K17592	NA
SymbF.scaffold1021.6	tr|A0A1Q9E1L3|A0A1Q9E1L3_SYMMI;tr|A0A1Q9DP48|A0A1Q9DP48_SYMMI	description1:Uncharacterized protein OS=Symbiodinium microadriaticum GN=AK812_SmicGene15955 PE=4 SV=1//description2:Xylulose kinase OS=Symbiodinium microadriaticum GN=Xylb PE=4 SV=1	3.54e-09	GO:0005975;GO:0016310;GO:0008270;GO:0016773;GO:0016301	NA	NA
SymbF.scaffold10210.1	sp|P9WI83|PKNA_MYCTU	Serine/threonine-protein kinase PknA OS=Mycobacterium tuberculosis (strain ATCC 25618 / H37Rv) GN=pknA PE=1 SV=1	4.69e-12	GO:0045717;GO:0004672;GO:0051055;GO:0004674;GO:0009405;GO:0005524;GO:0005515;GO:0008360;GO:0016310;GO:0043085;GO:0005886;GO:0005576;GO:0016020;GO:0000166;GO:0016301;GO:0040007;GO:0006468;GO:0016021;GO:0043086;GO:0043388;GO:0005829;GO:0046777;GO:0016740	K12132	PF13424;PF00069
SymbF.scaffold1022.2	sp|Q59094|SODM_ACIAD	Superoxide dismutase [Mn] OS=Acinetobacter baylyi (strain ATCC 33305 / BD413 / ADP1) GN=sodA PE=3 SV=1	1.14e-69	GO:0042597;GO:0004784;GO:0046872;GO:0055114;GO:0006801;GO:0019430;GO:0016491	K04564	PF00081;PF02777
SymbF.scaffold1022.4	tr|A0A1Q9D0S8|A0A1Q9D0S8_SYMMI	Superoxide dismutase [Mn] OS=Symbiodinium microadriaticum GN=sodA PE=4 SV=1	7.67e-34	GO:0019430;GO:0055114;GO:0006801;GO:0004784;GO:0046872	NA	NA
SymbF.scaffold1022.5	sp|Q59094|SODM_ACIAD	Superoxide dismutase [Mn] OS=Acinetobacter baylyi (strain ATCC 33305 / BD413 / ADP1) GN=sodA PE=3 SV=1	1.48e-68	GO:0055114;GO:0046872;GO:0004784;GO:0042597;GO:0016491;GO:0006801;GO:0019430	K04564	PF02777;PF00081
SymbF.scaffold1022.8	tr|A0A1Q9EMV1|A0A1Q9EMV1_SYMMI	Glycine amidinotransferase, mitochondrial OS=Symbiodinium microadriaticum GN=gatm PE=4 SV=1	3.44e-15	GO:0016740;GO:0015067	NA	NA
SymbF.scaffold1023.11	sp|O43290|SNUT1_HUMAN	U4/U6.U5 tri-snRNP-associated protein 1 OS=Homo sapiens GN=SART1 PE=1 SV=1	1.89e-17	GO:0005681;GO:0003723;GO:0045585;GO:0005737;GO:0005794;GO:0008380;GO:0000481;GO:0000387;GO:0005654;GO:0045292;GO:0015030;GO:0097193;GO:0006397;GO:0016607;GO:0005515;GO:0046540;GO:0071013;GO:0000398;GO:0007050;GO:0005634;GO:0005829	K11984	PF03343
SymbF.scaffold1023.13	tr|A0A1Q9C603|A0A1Q9C603_SYMMI	Putative fumarate reductase OS=Symbiodinium microadriaticum GN=osm1 PE=4 SV=1	1.24e-12	GO:0055114;GO:0008270;GO:0016491;GO:0016787	NA	PF13857
SymbF.scaffold1023.15	sp|Q6PC62|SPG21_DANRE	Maspardin OS=Danio rerio GN=spg21 PE=2 SV=1	1.24e-21	GO:0005829;GO:0030140;GO:0005737;GO:0042609;GO:0008150	K19367	NA
SymbF.scaffold1023.2	tr|A0A1Q9DC21|A0A1Q9DC21_SYMMI;tr|A0A1Q9DJU6|A0A1Q9DJU6_SYMMI	description1:Uncharacterized protein OS=Symbiodinium microadriaticum GN=AK812_SmicGene25390 PE=4 SV=1//description2:Uncharacterized protein OS=Symbiodinium microadriaticum GN=AK812_SmicGene22444 PE=4 SV=1	1.13e-10	GO:0016020;GO:0016021	NA	NA
SymbF.scaffold1023.4	sp|Q9LFE0|DOT2_ARATH	SART-1 family protein DOT2 OS=Arabidopsis thaliana GN=DOT2 PE=1 SV=1	1.18e-09	GO:0010588;GO:0005634;GO:0007275;GO:0000398;GO:0003674;GO:0010087;GO:0046540;GO:0048366;GO:0048528;GO:0010305;GO:0000387;GO:0009933;GO:0005730;GO:0000481;GO:0048367;GO:0048364;GO:0009908;GO:0045292	K11984	PF03343
SymbF.scaffold1023.5	sp|Q9SIC9|PP178_ARATH	Pentatricopeptide repeat-containing protein At2g31400, chloroplastic OS=Arabidopsis thaliana GN=At2g31400 PE=2 SV=1	1.45e-22	GO:0031930;GO:0004519;GO:0009451;GO:0009507;GO:0003723;GO:0010019;GO:0090305;GO:0009536;GO:0003677	NA	NA
SymbF.scaffold1023.9	tr|A0A1Q9E7S4|A0A1Q9E7S4_SYMMI	Uncharacterized protein OS=Symbiodinium microadriaticum GN=AK812_SmicGene13585 PE=4 SV=1	1.08e-131	GO:0007165;GO:0016020;GO:0016021	NA	NA
SymbF.scaffold1024.1	sp|Q6AWU6|HOL3_ARATH	Probable thiol methyltransferase 2 OS=Arabidopsis thaliana GN=HOL3 PE=1 SV=1	4.89e-36	GO:0009941;GO:0032259;GO:0009507;GO:0008168;GO:0008757;GO:0018708;GO:0016740	NA	PF05724
SymbF.scaffold1024.11	tr|A0A1Q9ESR0|A0A1Q9ESR0_SYMMI	Uncharacterized protein (Fragment) OS=Symbiodinium microadriaticum GN=AK812_SmicGene5868 PE=4 SV=1	2e-72	GO:0006310;GO:0015074;GO:0003677	NA	NA
SymbF.scaffold1024.6	sp|P08524|FPPS_YEAST	Farnesyl pyrophosphate synthase OS=Saccharomyces cerevisiae (strain ATCC 204508 / S288c) GN=ERG20 PE=1 SV=2	6.94e-95	GO:0006629;GO:0005737;GO:0005783;GO:0008299;GO:0006696;GO:0004161;GO:0004337;GO:0016740;GO:0033384;GO:0045337;GO:0046872	K00787	PF00348
SymbF.scaffold1024.7	sp|Q9JJ09|NPT2B_RAT	Sodium-dependent phosphate transport protein 2B OS=Rattus norvegicus GN=Slc34a2 PE=1 SV=1	5.47e-60	GO:0015293;GO:0030643;GO:0031526;GO:0005436;GO:0055085;GO:0006810;GO:0016020;GO:0016324;GO:0031982;GO:0009750;GO:0006811;GO:0006817;GO:0016021;GO:0031528;GO:0035435;GO:0032355;GO:0006814;GO:0005886;GO:0015321;GO:0005737;GO:0044341;GO:0007568;GO:0019904;GO:0035725	K14683	PF02690
SymbF.scaffold1024.8	tr|A0A1Q9CN86|A0A1Q9CN86_SYMMI	Ryanodine receptor 1 OS=Symbiodinium microadriaticum GN=RYR1 PE=4 SV=1	3.6e-40	GO:0006816;GO:0016021;GO:0016020	NA	NA
SymbF.scaffold10241.1	tr|A0A1Q9ELF7|A0A1Q9ELF7_SYMMI	Uncharacterized protein OS=Symbiodinium microadriaticum GN=AK812_SmicGene8194 PE=4 SV=1	5.07e-109	GO:0003676;GO:0016021;GO:0016020	NA	NA
SymbF.scaffold10244.1	sp|P08976|LH18_EUGGR	Light-harvesting complex I LH38 proteins (Fragment) OS=Euglena gracilis PE=2 SV=1	3.84e-10	GO:0009507;GO:0009536;GO:0016020;GO:0009765;GO:0015979;GO:0009522	NA	PF00504
SymbF.scaffold1025.1	tr|A0A1Q9DJD9|A0A1Q9DJD9_SYMMI	Sterol 3-beta-glucosyltransferase OS=Symbiodinium microadriaticum GN=ATG26 PE=4 SV=1	8.62e-32	GO:0005975;GO:0016740;GO:0016758;GO:0008152;GO:0030259	NA	NA
SymbF.scaffold1025.3	tr|A0A1Q9CI70|A0A1Q9CI70_SYMMI	Calcium-dependent protein kinase 13 OS=Symbiodinium microadriaticum GN=CPK13 PE=4 SV=1	1.18e-06	GO:0016020;GO:0016021;GO:0016310;GO:0005509;GO:0016301	NA	NA
SymbF.scaffold1025.4	sp|B9FXV5|IF4G_ORYSJ	Eukaryotic translation initiation factor 4G OS=Oryza sativa subsp. japonica GN=Os07g0555200 PE=2 SV=2	1.05e-20	GO:0006413;GO:0006417;GO:0006412;GO:0003723;GO:0003743	K03260	PF02854
SymbF.scaffold1025.5	tr|A0A1Q9E2J8|A0A1Q9E2J8_SYMMI	Uncharacterized protein OS=Symbiodinium microadriaticum GN=AK812_SmicGene15602 PE=4 SV=1	4.95e-55	NA	NA	NA
SymbF.scaffold1025.6	tr|A0A1Q9EEJ5|A0A1Q9EEJ5_SYMMI;tr|C1N8M3|C1N8M3_MICPC	description1:Developmentally-regulated G-protein 2 OS=Symbiodinium microadriaticum GN=DRG2 PE=4 SV=1//description2:Predicted protein OS=Micromonas pusilla (strain CCMP1545) GN=MICPUCDRAFT_54143 PE=4 SV=1	2.49e-10	GO:0003755;GO:0006457;GO:0000413	NA	NA
SymbF.scaffold1026.1	sp|P26302|KPPR_WHEAT	Phosphoribulokinase, chloroplastic OS=Triticum aestivum PE=2 SV=1	1.17e-14	GO:0005975;GO:0009507;GO:0005524;GO:0016310;GO:0015979;GO:0019253;GO:0016740;GO:0009536;GO:0008152;GO:0000166;GO:0008974;GO:0016301	NA	PF00485
SymbF.scaffold1026.3	sp|P09559|KPPR_SPIOL	Phosphoribulokinase, chloroplastic OS=Spinacia oleracea PE=1 SV=1	6.33e-57	GO:0009536;GO:0008152;GO:0000166;GO:0008974;GO:0016301;GO:0009507;GO:0005975;GO:0005524;GO:0015979;GO:0016310;GO:0019253;GO:0016740	NA	PF00485
SymbF.scaffold1026.4	tr|A0A1Q9CBH4|A0A1Q9CBH4_SYMMI	Putative E3 ubiquitin-protein ligase HERC2 OS=Symbiodinium microadriaticum GN=HERC2 PE=4 SV=1	3.86e-41	GO:0016874	NA	NA
SymbF.scaffold1026.5	sp|P09559|KPPR_SPIOL	Phosphoribulokinase, chloroplastic OS=Spinacia oleracea PE=1 SV=1	5.6e-08	GO:0016740;GO:0019253;GO:0015979;GO:0016310;GO:0009507;GO:0005524;GO:0005975;GO:0016301;GO:0008974;GO:0000166;GO:0008152;GO:0009536	NA	PF00485
SymbF.scaffold1026.6	tr|Q24LT3|Q24LT3_LINPO	Phosphoribulokinase OS=Lingulodinium polyedrum GN=PRK PE=2 SV=1	1.67e-18	GO:0008152;GO:0016740;GO:0016301;GO:0016310;GO:0005975;GO:0008974;GO:0005524	NA	NA
SymbF.scaffold10261.1	sp|Q05902|ECM38_YEAST	Gamma-glutamyltransferase OS=Saccharomyces cerevisiae (strain ATCC 204508 / S288c) GN=ECM38 PE=1 SV=1	1.97e-06	GO:0006508;GO:0006805;GO:0006749;GO:0008233;GO:0016740;GO:0000324;GO:0005773;GO:0036374;GO:0016746;GO:0016020;GO:0006751;GO:0005774;GO:0016021;GO:0016787;GO:0102953	K00681	PF14402;PF01019
SymbF.scaffold1027.1	tr|A0A1Q9ET93|A0A1Q9ET93_SYMMI	Uncharacterized protein OS=Symbiodinium microadriaticum GN=AK812_SmicGene5633 PE=4 SV=1	5.16e-120	GO:0016491;GO:0005506;GO:0055114;GO:0031418;GO:0016705	NA	PF13640
SymbF.scaffold1027.10	tr|A0A1Q9CJE5|A0A1Q9CJE5_SYMMI;tr|A0A1Q9DU20|A0A1Q9DU20_SYMMI	description1:Uncharacterized protein OS=Symbiodinium microadriaticum GN=AK812_SmicGene36265 PE=4 SV=1//description2:Uncharacterized protein OS=Symbiodinium microadriaticum GN=AK812_SmicGene18859 PE=4 SV=1	4.93e-21	GO:0046872;GO:0008270;GO:0003676	NA	NA
SymbF.scaffold1027.11	tr|A0A1Q9CJI2|A0A1Q9CJI2_SYMMI	Uncharacterized protein OS=Symbiodinium microadriaticum GN=AK812_SmicGene36266 PE=4 SV=1	6.99e-66	GO:0016020;GO:0016021	NA	PF09753
SymbF.scaffold1027.2	sp|Q54F46|WARA_DICDI	Homeobox protein Wariai OS=Dictyostelium discoideum GN=warA PE=2 SV=1	3.66e-23	GO:0031286;GO:0007275;GO:0003677;GO:0006355;GO:0005634;GO:0009653;GO:0006351;GO:0043565	NA	PF12796
SymbF.scaffold1027.3	tr|A0A1Q9DMN0|A0A1Q9DMN0_SYMMI	Uncharacterized protein OS=Symbiodinium microadriaticum GN=AK812_SmicGene21332 PE=4 SV=1	2.32e-10	NA	NA	NA
SymbF.scaffold1027.4	tr|A0A1Q9EU17|A0A1Q9EU17_SYMMI	Protein O-linked-mannose beta-1,2-N-acetylglucosaminyltransferase 1 OS=Symbiodinium microadriaticum GN=Pomgnt1 PE=4 SV=1	8.95e-41	GO:0016740;GO:0016757;GO:0016021;GO:0006486;GO:0016020;GO:0008375	NA	NA
SymbF.scaffold1027.6	tr|A0A1Q9DCS3|A0A1Q9DCS3_SYMMI	Copia protein OS=Symbiodinium microadriaticum GN=GIP PE=4 SV=1	0	GO:0003676;GO:0008270;GO:0015074	NA	PF07727
SymbF.scaffold1027.7	sp|Q6K9G1|AMT12_ORYSJ	Ammonium transporter 1 member 2 OS=Oryza sativa subsp. japonica GN=AMT1-2 PE=2 SV=1	4.15e-80	GO:0005887;GO:0015695;GO:0072488;GO:0016020;GO:0006810;GO:0015696;GO:0008519;GO:0016021	K03320	PF00909
SymbF.scaffold1027.8	tr|A0A1Q9DMP5|A0A1Q9DMP5_SYMMI	F-box only protein 21 OS=Symbiodinium microadriaticum GN=FBXO21 PE=4 SV=1	1.15e-32	GO:0003677	NA	NA
SymbF.scaffold1027.9	tr|A0A1Q9DMP5|A0A1Q9DMP5_SYMMI	F-box only protein 21 OS=Symbiodinium microadriaticum GN=FBXO21 PE=4 SV=1	1.55e-20	GO:0003677	NA	NA
SymbF.scaffold1028.1	tr|A0A1Q9EIA5|A0A1Q9EIA5_SYMMI	Uncharacterized protein OS=Symbiodinium microadriaticum GN=AK812_SmicGene9491 PE=3 SV=1	6.44e-50	GO:0008146;GO:0006412;GO:0030529;GO:0016021;GO:0003735;GO:0015934;GO:0005840	NA	PF03567
SymbF.scaffold1028.10	tr|A0A1Q9CQ83|A0A1Q9CQ83_SYMMI	PHD and RING finger domain-containing protein OS=Symbiodinium microadriaticum GN=AK812_SmicGene33956 PE=4 SV=1	4.42e-92	GO:0046872	NA	NA
SymbF.scaffold1028.11	tr|A0A1Q9CQ65|A0A1Q9CQ65_SYMMI	Uncharacterized protein OS=Symbiodinium microadriaticum GN=AK812_SmicGene33954 PE=4 SV=1	5.37e-58	GO:0016021;GO:0016020	NA	PF00307
SymbF.scaffold1028.12	tr|K3W4I5|K3W4I5_THAOC	Uncharacterized protein OS=Thalassiosira oceanica GN=THAOC_00123 PE=3 SV=1	1.19e-58	GO:0006810;GO:0016020;GO:0016021	NA	PF00153
SymbF.scaffold1028.4	tr|A0A1Q9F6E8|A0A1Q9F6E8_SYMMI	Gag-Pro-Pol polyprotein OS=Symbiodinium microadriaticum GN=AK812_SmicGene565 PE=4 SV=1	1.31e-135	GO:0006310;GO:0003677;GO:0015074	NA	NA
SymbF.scaffold1028.7	tr|A0A1Q9DXB9|A0A1Q9DXB9_SYMMI	Uncharacterized protein OS=Symbiodinium microadriaticum GN=AK812_SmicGene17603 PE=4 SV=1	1.03e-85	GO:0004523;GO:0090502;GO:0003676	NA	NA
SymbF.scaffold1028.8	tr|A0A1Q9D4Q8|A0A1Q9D4Q8_SYMMI	Uncharacterized protein OS=Symbiodinium microadriaticum GN=AK812_SmicGene28271 PE=4 SV=1	1.93e-118	GO:0006310;GO:0003677;GO:0015074	NA	NA
SymbF.scaffold1028.9	tr|W7TVG4|W7TVG4_9STRA;tr|W7TNZ9|W7TNZ9_9STRA	description1:Beta-lactamase domain protein OS=Nannochloropsis gaditana GN=Naga_100062g12 PE=4 SV=1//description2:Beta-lactamase domain protein OS=Nannochloropsis gaditana GN=Naga_100060g2 PE=4 SV=1	9.32e-63	GO:0016020;GO:0016021	NA	PF13370;PF00753
SymbF.scaffold1029.1	tr|A0A0G4GSS9|A0A0G4GSS9_VITBC	Uncharacterized protein OS=Vitrella brassicaformis (strain CCMP3155) GN=Vbra_18646 PE=4 SV=1	3.37e-09	GO:0003723	NA	NA
SymbF.scaffold1029.12	sp|Q9WZ31|CORA_THEMA	Cobalt/magnesium transport protein CorA OS=Thermotoga maritima (strain ATCC 43589 / MSB8 / DSM 3109 / JCM 10099) GN=corA PE=1 SV=1	1.2e-06	GO:0015087;GO:0000287;GO:0015693;GO:0046873;GO:0051260;GO:0055085;GO:0050897;GO:0016020;GO:0006810;GO:0006824;GO:0006811;GO:1903830;GO:0016021;GO:0046872;GO:0005887;GO:0005886;GO:0015095;GO:0030001	K03284	PF01544
SymbF.scaffold1029.13	tr|A0A1Q9EQ74|A0A1Q9EQ74_SYMMI	Potassium voltage-gated channel subfamily A member 6 OS=Symbiodinium microadriaticum GN=KCNA6 PE=4 SV=1	2.84e-43	GO:0071805;GO:0055085;GO:0016021;GO:0005216;GO:0006811;GO:0016020;GO:0008076;GO:0034220;GO:0006813;GO:0005509;GO:0005249	NA	PF13405
SymbF.scaffold1029.16	sp|P31826|YDDA_ECOLI	Inner membrane ABC transporter ATP-binding protein YddA OS=Escherichia coli (strain K12) GN=yddA PE=1 SV=2	1.54e-22	GO:0005524;GO:0042626;GO:0005886;GO:0055085;GO:0006810;GO:0016020;GO:0000166;GO:0016887;GO:0016021	K02471	PF06472
SymbF.scaffold1029.17	tr|A0A1Q9BTK1|A0A1Q9BTK1_SYMMI;tr|A0A1Q9DTA0|A0A1Q9DTA0_SYMMI	description1:Uncharacterized protein (Fragment) OS=Symbiodinium microadriaticum GN=AK812_SmicGene46667 PE=4 SV=1//description2:FACT complex subunit SSRP1 OS=Symbiodinium microadriaticum GN=SSRP1 PE=4 SV=1	1.36e-30	GO:0003677;GO:0005634	NA	NA
SymbF.scaffold1029.18	tr|A0A1Q9DAL9|A0A1Q9DAL9_SYMMI	Uncharacterized protein OS=Symbiodinium microadriaticum GN=AK812_SmicGene25987 PE=4 SV=1	3.85e-69	GO:0003676;GO:0015074	NA	NA
SymbF.scaffold1029.19	tr|A0A1Q9EE40|A0A1Q9EE40_SYMMI;tr|A0A1Q9DAL9|A0A1Q9DAL9_SYMMI	description1:Uncharacterized protein OS=Symbiodinium microadriaticum GN=AK812_SmicGene11097 PE=4 SV=1//description2:Uncharacterized protein OS=Symbiodinium microadriaticum GN=AK812_SmicGene25987 PE=4 SV=1	1.02e-14	GO:0003676;GO:0015074	NA	NA
SymbF.scaffold1029.21	tr|A0A1Q9D288|A0A1Q9D288_SYMMI;tr|A0A1Q9EHD1|A0A1Q9EHD1_SYMMI	description1:Uncharacterized protein OS=Symbiodinium microadriaticum GN=AK812_SmicGene29280 PE=4 SV=1//description2:Peptidylprolyl isomerase OS=Symbiodinium microadriaticum GN=kif1 PE=3 SV=1	1.31e-32	GO:0016021;GO:0016020;GO:0003777;GO:0003755;GO:0055114;GO:0000413;GO:0008017;GO:0007018;GO:0005524;GO:0016853;GO:0003774;GO:0000166	NA	NA
SymbF.scaffold1029.22	sp|Q25452|CAC1M_MUSDO	Muscle calcium channel subunit alpha-1 OS=Musca domestica PE=2 SV=1	1.23e-08	GO:0034765;GO:0005245;GO:0005262;GO:0046872;GO:0006816;GO:0005244;GO:0070588;GO:0016020;GO:0006810;GO:0005216;GO:0055085;GO:0006811;GO:0016021;GO:0005891	NA	PF00520
SymbF.scaffold1029.24	sp|Q9H867|MT21D_HUMAN	Protein-lysine methyltransferase METTL21D OS=Homo sapiens GN=VCPKMT PE=1 SV=2	8.24e-16	GO:0005737;GO:0051117;GO:0018023;GO:0018022;GO:0005575;GO:0006479;GO:0032259;GO:0008168;GO:0005829;GO:0016740;GO:0043234;GO:0016279;GO:0032780;GO:0005515	NA	PF10294
SymbF.scaffold1029.3	sp|P28297|ACEA_ARATH	Isocitrate lyase OS=Arabidopsis thaliana GN=ICL PE=1 SV=2	1.78e-101	GO:0003824;GO:0006097;GO:0009514;GO:0019752;GO:0046872;GO:0006099;GO:0004451;GO:0016829;GO:0005777;GO:0008152	K01637	PF00463
SymbF.scaffold1029.4	sp|Q9CWL8|CTBL1_MOUSE	Beta-catenin-like protein 1 OS=Mus musculus GN=Ctnnbl1 PE=1 SV=1	1.74e-61	GO:0043065;GO:0000974;GO:0005515;GO:0019899;GO:0005681;GO:0016020;GO:0005654;GO:0006915;GO:0005634;GO:0016445	K12864	PF08216
SymbF.scaffold1029.6	sp|Q9TXQ1|TNKS1_CAEEL	Tankyrase-like protein OS=Caenorhabditis elegans GN=tank-1 PE=2 SV=1	2.72e-08	GO:0005634;GO:0003910;GO:0005737;GO:0008630;GO:0003950;GO:0016757;GO:0006471;GO:0005694;GO:0006281;GO:0006273;GO:0010332;GO:0043069;GO:0006974;GO:0016740;GO:0051103	NA	PF00644
SymbF.scaffold1029.7	sp|Q9CWL8|CTBL1_MOUSE	Beta-catenin-like protein 1 OS=Mus musculus GN=Ctnnbl1 PE=1 SV=1	7.13e-06	GO:0006915;GO:0005634;GO:0016445;GO:0005654;GO:0016020;GO:0005681;GO:0000974;GO:0019899;GO:0005515;GO:0043065	K12864	NA
SymbF.scaffold1029.8	tr|A0A1Q9DLB1|A0A1Q9DLB1_SYMMI	Uncharacterized protein OS=Symbiodinium microadriaticum GN=AK812_SmicGene21847 PE=4 SV=1	1.85e-38	GO:0016021;GO:0016020	NA	NA
SymbF.scaffold1030.3	sp|Q91WK7|ANR54_MOUSE	Ankyrin repeat domain-containing protein 54 OS=Mus musculus GN=Ankrd54 PE=1 SV=1	4.07e-08	GO:0045648;GO:0030496;GO:1902531;GO:0005515;GO:0006913;GO:0005737;GO:0032403;GO:0045859;GO:0005634;GO:0019887	NA	PF13637
SymbF.scaffold1031.1	sp|Q6B9X6|VWKA_DICDI	Alpha-protein kinase vwkA OS=Dictyostelium discoideum GN=vwkA PE=1 SV=1	4.14e-17	GO:0005737;GO:0004674;GO:0004672;GO:0031156;GO:0000331;GO:0016310;GO:0005773;GO:0005524;GO:0018107;GO:0000281;GO:0005516;GO:0016301;GO:0070177;GO:0006468;GO:0048471;GO:0031038;GO:0016020;GO:0031288;GO:0000166;GO:0005829;GO:0006971;GO:0018209;GO:0031164;GO:0033298;GO:0016740	NA	PF02816
SymbF.scaffold1031.2	tr|A0A1Q9DGT4|A0A1Q9DGT4_SYMMI	Uncharacterized protein OS=Symbiodinium microadriaticum GN=AK812_SmicGene23631 PE=4 SV=1	4.8e-26	NA	NA	NA
SymbF.scaffold1031.3	tr|A0A1Q9CW60|A0A1Q9CW60_SYMMI;tr|A0A1Q9DTN2|A0A1Q9DTN2_SYMMI	description1:Uncharacterized protein OS=Symbiodinium microadriaticum GN=AK812_SmicGene31640 PE=4 SV=1//description2:LINE-1 retrotransposable element ORF2 protein OS=Symbiodinium microadriaticum GN=Pol PE=4 SV=1	5.32e-86	GO:0004523;GO:0090502;GO:0003676	NA	PF00145;PF00075
SymbF.scaffold1031.5	sp|O88345|PDK4_ICTTR	[Pyruvate dehydrogenase (acetyl-transferring)] kinase isozyme 4, mitochondrial OS=Ictidomys tridecemlineatus GN=PDK4 PE=2 SV=1	6.76e-33	GO:0010510;GO:0005739;GO:0016740;GO:0004740;GO:0071398;GO:0042750;GO:0016301;GO:0006006;GO:0008286;GO:0006468;GO:0000166;GO:0016310;GO:0005759;GO:0042304;GO:0005524;GO:0005975;GO:0009267;GO:0010906;GO:0072593	NA	PF10436;PF02518
SymbF.scaffold1032.10	sp|Q9RKB5|BVMO2_STRCO	Baeyer-Villiger monooxygenase OS=Streptomyces coelicolor (strain ATCC BAA-471 / A3(2) / M145) GN=SCO3172 PE=1 SV=1	2.89e-12	GO:0016709;GO:0050660;GO:0016491;GO:0004497;GO:0004499;GO:0055114;GO:0050661	NA	PF13738
SymbF.scaffold1032.11	tr|A0A1Q9DVH6|A0A1Q9DVH6_SYMMI	3-hydroxyacyl-CoA dehydrogenase type-2 OS=Symbiodinium microadriaticum GN=scu PE=4 SV=1	8.38e-14	GO:0016021;GO:0031418;GO:0005216;GO:0016020;GO:0006811;GO:0055085;GO:0016491;GO:0055114;GO:0016705;GO:0005506;GO:0034220	NA	PF00520
SymbF.scaffold1032.13	tr|A0A1Q9DDG3|A0A1Q9DDG3_SYMMI	Uncharacterized protein OS=Symbiodinium microadriaticum GN=AK812_SmicGene24934 PE=4 SV=1	3.27e-13	NA	NA	NA
SymbF.scaffold1032.2	tr|A0A1Q9C0R8|A0A1Q9C0R8_SYMMI	Uncharacterized protein OS=Symbiodinium microadriaticum GN=AK812_SmicGene43536 PE=4 SV=1	5.51e-134	GO:0016021;GO:0016020	NA	NA
SymbF.scaffold1032.4	sp|Q9ERI6|RDH14_MOUSE	Retinol dehydrogenase 14 OS=Mus musculus GN=Rdh14 PE=1 SV=1	1.05e-20	GO:0005739;GO:0042572;GO:0005765;GO:0055114;GO:0008106;GO:0016491;GO:0005783;GO:0001649;GO:0016020;GO:0005634	K11162	PF00106
SymbF.scaffold1032.5	tr|A0A1Q9DDF1|A0A1Q9DDF1_SYMMI	Potassium/sodium hyperpolarization-activated cyclic nucleotide-gated channel 1 OS=Symbiodinium microadriaticum GN=Hcn1 PE=4 SV=1	2.9e-07	NA	NA	NA
SymbF.scaffold1032.7	sp|Q8TF77|KAPR_MUCCL	cAMP-dependent protein kinase regulatory subunit OS=Mucor circinelloides f. lusitanicus GN=pkar PE=3 SV=1	2.02e-10	GO:0005952;GO:0001932;GO:0045859;GO:0000166;GO:0008603;GO:0030552	NA	PF00027
SymbF.scaffold1032.8	tr|A0A1Q9DDF1|A0A1Q9DDF1_SYMMI;tr|A0A1Q9CJU1|A0A1Q9CJU1_SYMMI	description1:Potassium/sodium hyperpolarization-activated cyclic nucleotide-gated channel 1 OS=Symbiodinium microadriaticum GN=Hcn1 PE=4 SV=1//description2:Potassium/sodium hyperpolarization-activated cyclic nucleotide-gated channel 1 OS=Symbiodinium microadriaticum GN=Hcn1 PE=4 SV=1	2.51e-13	GO:0006813;GO:0008076;GO:0034220;GO:0005249;GO:0071805;GO:0006810;GO:0016020;GO:0006811;GO:0016021;GO:0005216;GO:0055085	NA	NA
SymbF.scaffold1033.1	sp|Q8IDX6|RBP2A_PLAF7	Reticulocyte-binding protein 2 homolog a OS=Plasmodium falciparum (isolate 3D7) GN=PF13_0198 PE=1 SV=1	4.88e-09	GO:0016021;GO:0016337;GO:0005886;GO:0003674;GO:0008201;GO:0016020	K13849	NA
SymbF.scaffold1033.11	sp|P49096|CYB5_MUSDO	Cytochrome b5 OS=Musca domestica GN=Cyt-b5 PE=1 SV=1	3.06e-16	GO:0046872;GO:0055114;GO:0043231;GO:0031090;GO:0020037;GO:0005789;GO:0005783;GO:0016021;GO:0016020	NA	PF01292;PF00173
SymbF.scaffold1033.12	tr|A0A1Q9CBZ0|A0A1Q9CBZ0_SYMMI	Uncharacterized protein OS=Symbiodinium microadriaticum GN=AK812_SmicGene39141 PE=4 SV=1	6.3e-37	GO:0007165;GO:0016020;GO:0016021	NA	NA
SymbF.scaffold1033.13	tr|B5YLL5|B5YLL5_THAPS	Predicted protein OS=Thalassiosira pseudonana GN=THAPS_10823 PE=4 SV=1	4.07e-14	GO:0055114;GO:0016491;GO:0005506	NA	PF01880
SymbF.scaffold1033.16	tr|A0A1Q9DVM3|A0A1Q9DVM3_SYMMI	FO synthase subunit 1 OS=Symbiodinium microadriaticum GN=cofG PE=3 SV=1	1.29e-81	GO:0016765;GO:0003824;GO:0051539;GO:0009108;GO:0051536;GO:0003676	NA	NA
SymbF.scaffold1033.2	tr|A0A1Q9EN55|A0A1Q9EN55_SYMMI	Ankyrin repeat and SAM domain-containing protein 1A OS=Symbiodinium microadriaticum GN=ANKS1A PE=4 SV=1	3.68e-45	GO:0016021;GO:0016020	NA	NA
SymbF.scaffold1033.5	tr|A0A1Q9C3E9|A0A1Q9C3E9_SYMMI	Uncharacterized protein OS=Symbiodinium microadriaticum GN=AK812_SmicGene42493 PE=4 SV=1	2.49e-99	NA	NA	NA
SymbF.scaffold1033.9	sp|Q8LC83|RS242_ARATH	40S ribosomal protein S24-2 OS=Arabidopsis thaliana GN=RPS24B PE=2 SV=2	1.66e-41	GO:0003735;GO:0000462;GO:0022626;GO:0030529;GO:0005618;GO:0005840;GO:0042255;GO:0016020;GO:0042788;GO:0042256;GO:0006412;GO:0022627;GO:0005622	K02974	PF01282
SymbF.scaffold1034.1	tr|A0A1Q9CWT0|A0A1Q9CWT0_SYMMI;tr|A0A1Q9DVW0|A0A1Q9DVW0_SYMMI	description1:Uncharacterized protein OS=Symbiodinium microadriaticum GN=AK812_SmicGene31417 PE=4 SV=1//description2:Fucoxanthin-chlorophyll a-c binding protein B, chloroplastic OS=Symbiodinium microadriaticum GN=FCPB PE=4 SV=1	1.1e-153	GO:0015979;GO:0016021;GO:0009507;GO:0016020;GO:0009535;GO:0009765;GO:0016168;GO:0018298;GO:0009579	NA	PF14216
SymbF.scaffold1034.3	tr|A0A1Q9CE44|A0A1Q9CE44_SYMMI	Dynamin-related protein 5A OS=Symbiodinium microadriaticum GN=DRP5A PE=3 SV=1	1.55e-16	GO:0000166;GO:0005525;GO:0003924	NA	NA
SymbF.scaffold1034.4	sp|Q55AX0|DLPC_DICDI	Dynamin-like protein C OS=Dictyostelium discoideum GN=dlpC PE=2 SV=2	2.77e-07	GO:0031966;GO:0005525;GO:0003374;GO:0000281;GO:0005737;GO:0061025;GO:0007049;GO:0016787;GO:0051301;GO:0005575;GO:0008017;GO:0000266;GO:0003924;GO:0000166	NA	PF00350
SymbF.scaffold1034.5	tr|A0A1Q9CED6|A0A1Q9CED6_SYMMI	CUGBP Elav-like family member 4 OS=Symbiodinium microadriaticum GN=CELF4 PE=4 SV=1	2.96e-174	GO:0016020;GO:0016021;GO:0003723;GO:0003676	NA	NA
SymbF.scaffold1034.6	sp|P10978|POLX_TOBAC	Retrovirus-related Pol polyprotein from transposon TNT 1-94 OS=Nicotiana tabacum PE=2 SV=1	5.45e-25	GO:0004190;GO:0090305;GO:0004518;GO:0015074;GO:0003964;GO:0016787;GO:0046872;GO:0006508;GO:0008270;GO:0004519;GO:0006278;GO:0016740;GO:0016779;GO:0008233;GO:0003676	NA	PF07727;PF00665
SymbF.scaffold1034.7	tr|A0A1Q9CFY9|A0A1Q9CFY9_SYMMI;tr|A0A1Q9EM19|A0A1Q9EM19_SYMMI	description1:Uncharacterized protein OS=Symbiodinium microadriaticum GN=AK812_SmicGene37570 PE=4 SV=1//description2:Uncharacterized protein OS=Symbiodinium microadriaticum GN=AK812_SmicGene8096 PE=4 SV=1	1.11e-79	GO:0016491;GO:0055114	NA	NA
SymbF.scaffold1034.8	tr|A0A1Q9CW42|A0A1Q9CW42_SYMMI	Uncharacterized protein OS=Symbiodinium microadriaticum GN=AK812_SmicGene31682 PE=4 SV=1	1.2e-06	GO:0008152	NA	NA
SymbF.scaffold1035.2	tr|A0A1Q9D9T4|A0A1Q9D9T4_SYMMI;tr|A0A1Q9D1C4|A0A1Q9D1C4_SYMMI	description1:Uncharacterized protein OS=Symbiodinium microadriaticum GN=AK812_SmicGene26344 PE=4 SV=1//description2:Putative E3 ubiquitin-protein ligase HERC1 OS=Symbiodinium microadriaticum GN=HERC1 PE=4 SV=1	1.04e-28	GO:0016874;GO:0016020;GO:0016021	NA	PF09011
SymbF.scaffold1035.6	sp|P08976|LH18_EUGGR	Light-harvesting complex I LH38 proteins (Fragment) OS=Euglena gracilis PE=2 SV=1	2.37e-14	GO:0009536;GO:0009507;GO:0016020;GO:0009765;GO:0015979;GO:0009522	NA	PF00504
SymbF.scaffold10360.1	tr|A0A1Q8ZJZ3|A0A1Q8ZJZ3_SYMMI	Uncharacterized protein (Fragment) OS=Symbiodinium microadriaticum GN=AK812_SmicGene48847 PE=4 SV=1	8.45e-10	NA	NA	NA
SymbF.scaffold10366.1	sp|Q47146|FADE_ECOLI	Acyl-coenzyme A dehydrogenase OS=Escherichia coli (strain K12) GN=fadE PE=2 SV=2	8.25e-77	GO:0008152;GO:0006631;GO:0016627;GO:0016491;GO:0050660;GO:0006629;GO:0033539;GO:0055114;GO:0006635;GO:0003995;GO:0005886	K06445	PF00441;PF06559;PF09317
SymbF.scaffold10366.2	tr|A0A1G1SI51|A0A1G1SI51_9BACL	Secretion system protein OS=Exiguobacterium sp. SH31 GN=A6395_13130 PE=3 SV=1	1.22e-06	GO:0009306;GO:0005886;GO:0006810;GO:0016020;GO:0016021	NA	NA
SymbF.scaffold1037.11	tr|A0A1Q9D1E5|A0A1Q9D1E5_SYMMI	Uncharacterized protein OS=Symbiodinium microadriaticum GN=AK812_SmicGene29577 PE=4 SV=1	1.39e-48	GO:0016020;GO:0016021	NA	NA
SymbF.scaffold1037.12	sp|Q13698|CAC1S_HUMAN	Voltage-dependent L-type calcium channel subunit alpha-1S OS=Homo sapiens GN=CACNA1S PE=1 SV=4	3.38e-08	GO:0006816;GO:0005244;GO:0005262;GO:0016021;GO:0031674;GO:0071313;GO:0006811;GO:0061337;GO:0055085;GO:0030315;GO:0016020;GO:0006810;GO:0005886;GO:0086010;GO:0005515;GO:0005516;GO:0008331;GO:0046872;GO:0005245;GO:0034765;GO:0005891;GO:1990454;GO:0005737;GO:0042383;GO:0005216;GO:0070588;GO:0006936	K04857	PF00520
SymbF.scaffold1037.13	sp|F4JGR5|PFPB2_ARATH	Pyrophosphate--fructose 6-phosphate 1-phosphotransferase subunit beta 2 OS=Arabidopsis thaliana GN=PFP-BETA2 PE=3 SV=1	6.14e-150	GO:0008152;GO:0006002;GO:0003872;GO:0046835;GO:0016301;GO:0009793;GO:0005829;GO:0015979;GO:0003824;GO:0016740;GO:0061615;GO:0006096;GO:0005737;GO:0005524;GO:0046872;GO:0047334;GO:0016310	K00895	PF00365
SymbF.scaffold1037.14	tr|A0A1Q9ECB9|A0A1Q9ECB9_SYMMI	Uncharacterized protein OS=Symbiodinium microadriaticum GN=AK812_SmicGene11865 PE=4 SV=1	0	GO:0006310;GO:0015074;GO:0003677	NA	NA
SymbF.scaffold1037.15	sp|Q4LDE5|SVEP1_HUMAN	Sushi, von Willebrand factor type A, EGF and pentraxin domain-containing protein 1 OS=Homo sapiens GN=SVEP1 PE=1 SV=3	1.25e-06	GO:0005509;GO:0016020;GO:0003682;GO:0007155;GO:0005576;GO:0005615;GO:0005737	K17495	PF07699
SymbF.scaffold1037.2	tr|A0A1Q9ECD9|A0A1Q9ECD9_SYMMI;tr|A0A1Q9DMU6|A0A1Q9DMU6_SYMMI	description1:Uncharacterized protein OS=Symbiodinium microadriaticum GN=AK812_SmicGene11780 PE=4 SV=1//description2:Twitchin OS=Symbiodinium microadriaticum GN=unc-22 PE=4 SV=1	2.82e-88	GO:0006468;GO:0004713;GO:0008270;GO:0018108;GO:0004672;GO:0005524;GO:0004089	NA	NA
SymbF.scaffold1037.20	sp|Q5UQ40|UBC4_MIMIV	Probable bifunctional E2/E3 enzyme R795 OS=Acanthamoeba polyphaga mimivirus GN=MIMI_R795 PE=3 SV=1	1.06e-09	GO:0016567;GO:0016740;GO:0046872;GO:0005524;GO:0000166;GO:0004842;GO:0008270	NA	PF04564
SymbF.scaffold1037.5	tr|A0A1Q9ECD7|A0A1Q9ECD7_SYMMI	Uncharacterized protein OS=Symbiodinium microadriaticum GN=AK812_SmicGene11784 PE=4 SV=1	1.18e-49	GO:0016020;GO:0016021	NA	NA
SymbF.scaffold1037.7	tr|A0A1Q9EC86|A0A1Q9EC86_SYMMI	Uncharacterized protein OS=Symbiodinium microadriaticum GN=AK812_SmicGene11785 PE=4 SV=1	0	GO:0016021;GO:0016020	NA	NA
SymbF.scaffold1037.8	sp|Q9LQ04|RMLCD_ARATH	Bifunctional dTDP-4-dehydrorhamnose 3,5-epimerase/dTDP-4-dehydrorhamnose reductase OS=Arabidopsis thaliana GN=NRS/ER PE=1 SV=1	6.91e-17	GO:0008831;GO:0010253;GO:0016491;GO:0010490;GO:0016853;GO:0071555;GO:0009506;GO:0005886;GO:0005829;GO:0048046;GO:0055114;GO:0019305;GO:0008830;GO:0010489	K12451	NA
SymbF.scaffold1037.9	sp|Q9LYJ9|RH46_ARATH	DEAD-box ATP-dependent RNA helicase 46 OS=Arabidopsis thaliana GN=RH46 PE=2 SV=2	2.68e-71	GO:0003723;GO:0005737;GO:0016787;GO:0010501;GO:0005730;GO:0000166;GO:0004386;GO:0003676;GO:0004004;GO:0005524	K12823	PF00271
SymbF.scaffold10371.1	sp|P48534|APX1_PEA	L-ascorbate peroxidase, cytosolic OS=Pisum sativum GN=APX1 PE=1 SV=2	4.27e-11	GO:0016491;GO:0005737;GO:0006979;GO:0020037;GO:0042744;GO:0046872;GO:0055114;GO:0098869;GO:0004601;GO:0016688	NA	PF00141
SymbF.scaffold1038.1	tr|A0A1Q9DSS2|A0A1Q9DSS2_SYMMI	Uncharacterized protein OS=Symbiodinium microadriaticum GN=AK812_SmicGene19340 PE=4 SV=1	2.88e-73	GO:0016021;GO:0016020;GO:0046872	NA	NA
SymbF.scaffold1038.13	tr|A0A1Q9DWN7|A0A1Q9DWN7_SYMMI;tr|A0A1Q9DU09|A0A1Q9DU09_SYMMI	description1:Uncharacterized protein OS=Symbiodinium microadriaticum GN=AK812_SmicGene17867 PE=4 SV=1//description2:Uncharacterized protein OS=Symbiodinium microadriaticum GN=AK812_SmicGene18850 PE=4 SV=1	9.36e-12	GO:0016021;GO:0016020	NA	NA
SymbF.scaffold1038.8	tr|A0A1Q9DM30|A0A1Q9DM30_SYMMI	Uncharacterized protein OS=Symbiodinium microadriaticum GN=AK812_SmicGene21552 PE=4 SV=1	4.89e-64	GO:0016021;GO:0016020;GO:0004523;GO:0090502;GO:0003676	NA	PF00145
SymbF.scaffold10380.1	tr|A0A1Q9EUZ1|A0A1Q9EUZ1_SYMMI	Uncharacterized protein OS=Symbiodinium microadriaticum GN=AK812_SmicGene4956 PE=4 SV=1	1.01e-13	NA	NA	NA
SymbF.scaffold10382.1	sp|D2Z027|DCSD_STRLA	O-ureido-L-serine synthase OS=Streptomyces lavendulae GN=dcsD PE=1 SV=1	2.07e-30	GO:0016740;GO:0006535;GO:0004124;GO:0019344;GO:0017000;GO:0008652	K19725	PF00291
SymbF.scaffold1039.1	tr|A0A1Q9D030|A0A1Q9D030_SYMMI	Phosphatidylinositol 4-phosphate 5-kinase 9 OS=Symbiodinium microadriaticum GN=PIP5K9 PE=4 SV=1	1.16e-20	GO:0016301;GO:0016310;GO:0016020;GO:0035556;GO:0005622;GO:0016021	NA	NA
SymbF.scaffold1039.11	sp|Q0E2Y1|UVR3_ORYSJ	(6-4)DNA photolyase OS=Oryza sativa subsp. japonica GN=UVR3 PE=3 SV=1	5.21e-51	GO:0006974;GO:0003914;GO:0016829;GO:0006281;GO:0000166;GO:0009411;GO:0003677	K02295	PF03441
SymbF.scaffold1039.12	tr|R1D5V8|R1D5V8_EMIHU;tr|R1DLK6|R1DLK6_EMIHU	description1:Uncharacterized protein OS=Emiliania huxleyi GN=EMIHUDRAFT_439289 PE=4 SV=1//description2:Uncharacterized protein OS=Emiliania huxleyi GN=EMIHUDRAFT_440867 PE=4 SV=1	2.44e-29	GO:0055114;GO:0005506;GO:0016705;GO:0020037	NA	NA
SymbF.scaffold1039.13	sp|Q6PAC3|DCA13_MOUSE	DDB1- and CUL4-associated factor 13 OS=Mus musculus GN=Dcaf13 PE=2 SV=2	1.3e-101	GO:0080008;GO:0042254;GO:0006364;GO:0003723;GO:0005634;GO:0005730;GO:0016567;GO:0005829;GO:0030529;GO:0032040;GO:0030054;GO:0005813;GO:0000462;GO:0030331	K11806	PF08519;PF05154
SymbF.scaffold1039.14	sp|Q3YRC1|DNLJ_EHRCJ	DNA ligase OS=Ehrlichia canis (strain Jake) GN=ligA PE=3 SV=1	2.17e-07	GO:0046872;GO:0006260;GO:0006281;GO:0006266;GO:0003911;GO:0016874;GO:0006974	K01972	PF00533
SymbF.scaffold1039.17	tr|A0A1Q9D030|A0A1Q9D030_SYMMI	Phosphatidylinositol 4-phosphate 5-kinase 9 OS=Symbiodinium microadriaticum GN=PIP5K9 PE=4 SV=1	9.77e-09	GO:0016301;GO:0016310;GO:0005622;GO:0035556;GO:0016021;GO:0016020	NA	NA
SymbF.scaffold1039.3	sp|P32232|CBS_RAT	Cystathionine beta-synthase OS=Rattus norvegicus GN=Cbs PE=1 SV=3	1.59e-117	GO:0021587;GO:0001887;GO:0030170;GO:0046872;GO:0043066;GO:0098605;GO:0030823;GO:0051593;GO:0006563;GO:0006535;GO:0070814;GO:0001958;GO:0019344;GO:0005829;GO:0005634;GO:0050880;GO:0071456;GO:0060135;GO:0008652;GO:0042803;GO:0043418;GO:0006801;GO:0004122;GO:0019346;GO:0005737;GO:0001974;GO:0020037;GO:0050667;GO:0043506;GO:0019343;GO:0031667;GO:0016829;GO:0060351	K01697	PF00291
SymbF.scaffold1039.4	tr|A0A1Q9DSM3|A0A1Q9DSM3_SYMMI	Uncharacterized protein OS=Symbiodinium microadriaticum GN=AK812_SmicGene19419 PE=4 SV=1	1.19e-09	NA	NA	NA
SymbF.scaffold1039.6	tr|A0A1Q9CCS7|A0A1Q9CCS7_SYMMI	Uncharacterized protein OS=Symbiodinium microadriaticum GN=AK812_SmicGene38807 PE=4 SV=1	2.91e-41	GO:0008168;GO:0032259;GO:0008033	NA	PF05206
SymbF.scaffold1039.8	tr|A0A1Q9D041|A0A1Q9D041_SYMMI	Uncharacterized protein OS=Symbiodinium microadriaticum GN=AK812_SmicGene30119 PE=4 SV=1	0	GO:0016020;GO:0016021	NA	NA
SymbF.scaffold1039.9	sp|Q6IVV8|PKD2_DANRE	Polycystin-2 OS=Danio rerio GN=pkd2 PE=1 SV=1	1.16e-10	GO:0051284;GO:0016529;GO:0005783;GO:0030659;GO:0061371;GO:0070588;GO:0001946;GO:0042995;GO:0001947;GO:0007368;GO:0007507;GO:0048793;GO:0016323;GO:0034765;GO:0046872;GO:0072114;GO:0005789;GO:0016324;GO:0005929;GO:0005244;GO:0001822;GO:0005262;GO:0009953;GO:0015271;GO:0005737;GO:0042383;GO:0005509;GO:0071277;GO:0005886;GO:0071805;GO:0006813;GO:0010882;GO:0003146;GO:0032965;GO:0030017;GO:0005856;GO:…	K04986	PF08016
SymbF.scaffold104.1	sp|Q9JKA7|HCN4_RAT	Potassium/sodium hyperpolarization-activated cyclic nucleotide-gated channel 4 OS=Rattus norvegicus GN=Hcn4 PE=1 SV=1	7.16e-17	GO:0071320;GO:0005249;GO:0016020;GO:0006810;GO:0016021;GO:0006811;GO:0005267;GO:0031226;GO:0005515;GO:0043005;GO:0005272;GO:0042391;GO:0005886;GO:0071805;GO:0006814;GO:0050804;GO:0006813;GO:0005216;GO:0035725;GO:1904045;GO:0005244;GO:0002027;GO:0005222;GO:0072718;GO:0000166;GO:0055085;GO:0043195;GO:0005887;GO:0034765;GO:0016323;GO:0043025;GO:0030552	K04957	PF00520
SymbF.scaffold104.10	sp|O15442|MPPD1_HUMAN	Metallophosphoesterase domain-containing protein 1 OS=Homo sapiens GN=MPPED1 PE=2 SV=3	5.85e-69	GO:0003674;GO:0008150;GO:0005575;GO:0016787	NA	PF00149
SymbF.scaffold104.11	tr|A0A1Q9CFE2|A0A1Q9CFE2_SYMMI	Uncharacterized protein OS=Symbiodinium microadriaticum GN=AK812_SmicGene37795 PE=4 SV=1	2.27e-11	GO:0016021;GO:0016020	NA	NA
SymbF.scaffold104.12	sp|P02982|TCR1_ECOLX	Tetracycline resistance protein, class A OS=Escherichia coli GN=tetA PE=3 SV=2	1.57e-17	GO:0006810;GO:0016020;GO:0005215;GO:0055085;GO:0016021;GO:0006811;GO:0006855;GO:0015238;GO:0015297;GO:0015992;GO:0015893;GO:0005886;GO:0046677	NA	PF07690
SymbF.scaffold104.13	tr|A0A1Q9CRX8|A0A1Q9CRX8_SYMMI;tr|A0A1Q9F7I3|A0A1Q9F7I3_SYMMI	description1:Uncharacterized protein OS=Symbiodinium microadriaticum GN=AK812_SmicGene33299 PE=4 SV=1//description2:Uncharacterized protein OS=Symbiodinium microadriaticum GN=AK812_SmicGene119 PE=4 SV=1	2.6e-31	GO:0003676;GO:0090502;GO:0004523	NA	NA
SymbF.scaffold104.14	sp|P10978|POLX_TOBAC	Retrovirus-related Pol polyprotein from transposon TNT 1-94 OS=Nicotiana tabacum PE=2 SV=1	1.07e-27	GO:0015074;GO:0090305;GO:0004190;GO:0004518;GO:0003964;GO:0016787;GO:0008270;GO:0046872;GO:0006508;GO:0003676;GO:0008233;GO:0016779;GO:0016740;GO:0004519;GO:0006278	NA	PF07727
SymbF.scaffold104.15	sp|Q96282|CLCC_ARATH	Chloride channel protein CLC-c OS=Arabidopsis thaliana GN=CLC-C PE=1 SV=1	4.26e-16	GO:0055085;GO:0006810;GO:0016020;GO:0006821;GO:0006811;GO:0005247;GO:1903959;GO:0016021;GO:0005244;GO:0005216;GO:0005254;GO:0005774;GO:0034765;GO:0005515;GO:0034707;GO:1902476;GO:0009705	K05016	PF00654
SymbF.scaffold104.16	sp|Q8NEZ3|WDR19_HUMAN	WD repeat-containing protein 19 OS=Homo sapiens GN=WDR19 PE=1 SV=2	0	GO:0030030;GO:0005929;GO:0097730;GO:0030326;GO:0001701;GO:0031514;GO:0000902;GO:0030991;GO:0031076;GO:0050877;GO:0032391;GO:0060830;GO:0007224;GO:0097542;GO:0061055;GO:0005654;GO:0035735;GO:0042995;GO:0048701;GO:0060271;GO:0005737;GO:0008406;GO:0001750;GO:0005856;GO:0035721;GO:0042471;GO:0060831;GO:0055123	K19671	PF15911;PF04762;PF03283
SymbF.scaffold104.17	sp|Q54M20|TTC4_DICDI	Tetratricopeptide repeat protein 4 homolog OS=Dictyostelium discoideum GN=ttc4 PE=3 SV=1	9.39e-19	GO:0005575;GO:0003674;GO:0008150	NA	PF01920;PF03942;PF00515
SymbF.scaffold104.18	sp|Q21268|YMSO_CAEEL	UPF0046 protein K07C11.7 OS=Caenorhabditis elegans GN=K07C11.7 PE=1 SV=2	1.01e-36	GO:0016787	NA	PF00149
SymbF.scaffold104.19	sp|A6MVX9|YCF3_RHDSA	Photosystem I assembly protein Ycf3 OS=Rhodomonas salina GN=ycf3 PE=3 SV=1	2.23e-62	GO:0015979;GO:0009579;GO:0009536;GO:0009507;GO:0016020;GO:0009535	NA	PF00498
SymbF.scaffold104.21	sp|Q12797|ASPH_HUMAN	Aspartyl/asparaginyl beta-hydroxylase OS=Homo sapiens GN=ASPH PE=1 SV=3	1.12e-23	GO:0018193;GO:0046872;GO:0004597;GO:1903779;GO:0060325;GO:0010524;GO:0010880;GO:0010881;GO:0070588;GO:0032541;GO:0030176;GO:0016529;GO:0005783;GO:0016491;GO:0090316;GO:0060021;GO:0033198;GO:0034704;GO:0009055;GO:0005789;GO:0005515;GO:0060316;GO:0055114;GO:0035108;GO:0005623;GO:0005886;GO:0005509;GO:0071277;GO:0031585;GO:0006936;GO:0042264;GO:0008285;GO:0031647;GO:0014701;GO:0005737;GO:0034220;GO:…	K00476	PF05118
SymbF.scaffold104.22	tr|A0A1Q9DCE4|A0A1Q9DCE4_SYMMI	Obg-like ATPase 1 OS=Symbiodinium microadriaticum GN=OLA1 PE=3 SV=1	2.73e-45	GO:0006508;GO:0005576;GO:0043023;GO:0016787;GO:0016020;GO:0005737;GO:0006810;GO:0043022;GO:0016021;GO:0005524;GO:0000166;GO:0008654;GO:0003723;GO:0004609;GO:0005525;GO:0016887	NA	PF05721
SymbF.scaffold104.23	sp|P48163|MAOX_HUMAN	NADP-dependent malic enzyme OS=Homo sapiens GN=ME1 PE=1 SV=1	2.51e-95	GO:0009725;GO:0008948;GO:0004473;GO:0030145;GO:0006741;GO:0009055;GO:0004470;GO:0019216;GO:0006108;GO:0005739;GO:0005829;GO:1902031;GO:0051262;GO:0016491;GO:0005737;GO:0051287;GO:0050661;GO:0009743;GO:0055114;GO:0043531;GO:0046872;GO:0005975;GO:0004471;GO:0006090	K00029	PF03949;PF00390
SymbF.scaffold104.24	tr|A0A1Q9CFE5|A0A1Q9CFE5_SYMMI	Mitochondrial uncoupling protein 5 OS=Symbiodinium microadriaticum GN=PUMP5 PE=3 SV=1	8.14e-32	GO:0055085;GO:0016021;GO:0006810;GO:0016020	NA	NA
SymbF.scaffold104.25	sp|Q54PY7|M2OM_DICDI	Probable mitochondrial 2-oxoglutarate/malate carrier protein OS=Dictyostelium discoideum GN=ucpC PE=3 SV=1	2.3e-31	GO:0055085;GO:1901677;GO:0016020;GO:0006810;GO:0005743;GO:0015116;GO:0015131;GO:0016021;GO:0071423;GO:0015297;GO:1902358;GO:0015140;GO:0015709;GO:0071422;GO:0006835;GO:1902356;GO:0005739;GO:0005310;GO:0008272;GO:0015141;GO:0015729;GO:0006839;GO:0015117;GO:0035435	K15104	PF00153;PF00520
SymbF.scaffold104.26	tr|A0A1Q9CFF6|A0A1Q9CFF6_SYMMI	CUGBP Elav-like family member 1 OS=Symbiodinium microadriaticum GN=celf1 PE=4 SV=1	1.03e-07	GO:0003676;GO:0003723	NA	PF00076
SymbF.scaffold104.27	sp|Q6DEY7|EPAB_XENTR	Embryonic polyadenylate-binding protein OS=Xenopus tropicalis GN=epabp PE=2 SV=1	4.96e-08	GO:0003723;GO:0005737;GO:0006412;GO:0048255;GO:0008143;GO:0060212;GO:0043621;GO:0043009;GO:0006397;GO:0003676;GO:0031370	K13126	PF00076;PF00397
SymbF.scaffold104.29	tr|A0A1Q9CFE6|A0A1Q9CFE6_SYMMI	Chaperone protein DnaJ OS=Symbiodinium microadriaticum GN=dnaJ PE=4 SV=1	4.31e-63	GO:0070897;GO:0006355	NA	NA
SymbF.scaffold104.3	sp|Q9AWM8|KN7A_ORYSJ	Kinesin-like protein KIN-7A OS=Oryza sativa subsp. japonica GN=KIN7A PE=2 SV=1	2.23e-12	GO:0003777;GO:0016887;GO:0007049;GO:0007018;GO:0005524;GO:0000911;GO:0009506;GO:0010245;GO:0009558;GO:0000166;GO:0009555;GO:0008017;GO:0007112;GO:0051301;GO:0048229;GO:0005871;GO:0005874	K11498	PF00225;PF00145
SymbF.scaffold104.33	tr|A0A1Q9EHT3|A0A1Q9EHT3_SYMMI	Uncharacterized protein OS=Symbiodinium microadriaticum GN=AK812_SmicGene9621 PE=4 SV=1	2e-51	GO:0008270;GO:0003676	NA	NA
SymbF.scaffold104.34	tr|A0A1Q9D7N5|A0A1Q9D7N5_SYMMI	Uncharacterized protein OS=Symbiodinium microadriaticum GN=AK812_SmicGene27192 PE=4 SV=1	6.4e-13	NA	NA	NA
SymbF.scaffold104.38	tr|A0A1Q9DLN8|A0A1Q9DLN8_SYMMI	Uncharacterized protein OS=Symbiodinium microadriaticum GN=AK812_SmicGene21710 PE=4 SV=1	1.24e-38	GO:0016021;GO:0016020	NA	NA
SymbF.scaffold104.40	tr|A0A1Q9CNG2|A0A1Q9CNG2_SYMMI	Putative WD repeat-containing protein OS=Symbiodinium microadriaticum GN=AK812_SmicGene34649 PE=4 SV=1	6.42e-49	GO:0016020;GO:0016021	NA	NA
SymbF.scaffold104.44	tr|A0A1Q9BX33|A0A1Q9BX33_SYMMI	Uncharacterized protein OS=Symbiodinium microadriaticum GN=AK812_SmicGene44973 PE=4 SV=1	2.99e-10	GO:0003676;GO:0004523;GO:0090502	NA	PF00145
SymbF.scaffold104.49	sp|Q9FNG6|C3H51_ARATH	Zinc finger CCCH domain-containing protein 51 OS=Arabidopsis thaliana GN=At5g06420 PE=2 SV=1	6.08e-42	GO:0046872;GO:0016020;GO:0003677;GO:0045292;GO:0005684;GO:0034247	K13127	PF00642
SymbF.scaffold104.5	sp|C6BYN5|DNAJ_DESAD	Chaperone protein DnaJ OS=Desulfovibrio salexigens (strain ATCC 14822 / DSM 2638 / NCIB 8403 / VKM B-1763) GN=dnaJ PE=3 SV=1	9.53e-18	GO:0031072;GO:0006260;GO:0051082;GO:0005737;GO:0046872;GO:0005524;GO:0006457;GO:0009408	K03686	PF00226
SymbF.scaffold104.50	sp|Q9LHH7|FOLD2_ARATH	Bifunctional protein FolD 2 OS=Arabidopsis thaliana GN=FOLD2 PE=2 SV=1	8e-82	GO:0009853;GO:0005829;GO:0003824;GO:0009507;GO:0035999;GO:0004488;GO:0055114;GO:0016787;GO:0044030;GO:0016491;GO:0006730;GO:0005737;GO:0008152;GO:0004477;GO:0046653	NA	PF00763;PF02882
SymbF.scaffold104.51	sp|Q5LNV2|FOLD1_RUEPO	Bifunctional protein FolD 1/3 OS=Ruegeria pomeroyi (strain ATCC 700808 / DSM 15171 / DSS-3) GN=folD1 PE=3 SV=1	1.93e-10	GO:0006730;GO:0016491;GO:0016787;GO:0006164;GO:0008652;GO:0008152;GO:0004477;GO:0000105;GO:0009086;GO:0003824;GO:0055114;GO:0035999;GO:0004488	K01491	PF00763
SymbF.scaffold104.52	tr|A0A1Q9EQ34|A0A1Q9EQ34_SYMMI	Sodium channel protein type 11 subunit alpha OS=Symbiodinium microadriaticum GN=Scn11a PE=4 SV=1	0	GO:0005509;GO:0034220;GO:0005216;GO:0016021;GO:0016020;GO:0006811;GO:0055085	NA	NA
SymbF.scaffold104.54	tr|A0A1Q9DML9|A0A1Q9DML9_SYMMI	Uncharacterized protein OS=Symbiodinium microadriaticum GN=AK812_SmicGene21366 PE=4 SV=1	0	GO:0006310;GO:0015074;GO:0003677	NA	NA
SymbF.scaffold104.55	sp|Q4WF61|NRPS3_ASPFU	Nonribosomal peptide synthetase 3 OS=Neosartorya fumigata (strain ATCC MYA-4609 / Af293 / CBS 101355 / FGSC A1100) GN=NRPS3 PE=2 SV=2	9.02e-46	GO:0003824;GO:0009405;GO:0010106;GO:0016874;GO:0031177;GO:0019184;GO:0008152;GO:0005575;GO:0019748	NA	PF00501;PF13193
SymbF.scaffold104.9	tr|A0A1Q9C246|A0A1Q9C246_SYMMI	Uncharacterized protein OS=Symbiodinium microadriaticum GN=AK812_SmicGene43007 PE=4 SV=1	0	GO:0006310;GO:0003677;GO:0015074	NA	NA
SymbF.scaffold1040.13	sp|Q0UK12|RRP3_PHANO	ATP-dependent rRNA helicase RRP3 OS=Phaeosphaeria nodorum (strain SN15 / ATCC MYA-4574 / FGSC 10173) GN=RRP3 PE=3 SV=2	5.55e-19	GO:0000166;GO:0004386;GO:0010501;GO:0005730;GO:0005634;GO:0006364;GO:0003723;GO:0016787;GO:0042254;GO:0005737;GO:0005524;GO:0003676;GO:0004004	K14777	PF00271
SymbF.scaffold1040.15	sp|Q6P9R1|DDX51_MOUSE	ATP-dependent RNA helicase DDX51 OS=Mus musculus GN=Ddx51 PE=1 SV=1	5.31e-10	GO:0003676;GO:0004004;GO:0005524;GO:0006364;GO:0003723;GO:0016787;GO:0042254;GO:0005737;GO:0004386;GO:0000166;GO:0010501;GO:0005730;GO:0005634;GO:0016020	K14807	PF00270
SymbF.scaffold1040.2	tr|A0A1Q9CHJ3|A0A1Q9CHJ3_SYMMI	CTL-like protein 2 OS=Symbiodinium microadriaticum GN=AK812_SmicGene36945 PE=4 SV=1	4.93e-23	GO:0016020;GO:0016021	NA	PF04515
SymbF.scaffold1040.4	tr|A0A1Q9E478|A0A1Q9E478_SYMMI;tr|A0A0C1JXN6|A0A0C1JXN6_9BACT	description1:Uncharacterized protein OS=Symbiodinium microadriaticum GN=AK812_SmicGene14951 PE=4 SV=1//description2:Uncharacterized protein OS=Neochlamydia sp. EPS4 GN=DB42_AN00310 PE=4 SV=1	2.52e-13	GO:0016021;GO:0016020	NA	PF13475
SymbF.scaffold1040.5	sp|A2WY46|EAR1_ORYSI	Protein terminal ear1 homolog OS=Oryza sativa subsp. indica GN=PLA2 PE=2 SV=1	3.87e-09	GO:0007275;GO:0003723;GO:0003676	NA	PF04059
SymbF.scaffold1040.6	sp|Q84C00|GUB_CLOTM	Beta-glucanase OS=Clostridium thermocellum GN=licB PE=1 SV=1	2.74e-19	GO:0016798;GO:0016787;GO:0042972;GO:0004553;GO:0005975;GO:0008152;GO:0000272	NA	PF00722
SymbF.scaffold1040.7	sp|Q9SRK7|AZG1_ARATH	Adenine/guanine permease AZG1 OS=Arabidopsis thaliana GN=AZG1 PE=2 SV=1	1.98e-50	GO:0016021;GO:0015853;GO:0055085;GO:0016020;GO:0005215;GO:0006810;GO:1904823;GO:0015854;GO:0005345;GO:0006863	K06901	PF00860
SymbF.scaffold1040.9	sp|P10978|POLX_TOBAC	Retrovirus-related Pol polyprotein from transposon TNT 1-94 OS=Nicotiana tabacum PE=2 SV=1	3.07e-11	GO:0004519;GO:0006278;GO:0016740;GO:0016779;GO:0008233;GO:0003676;GO:0006508;GO:0046872;GO:0008270;GO:0003964;GO:0016787;GO:0090305;GO:0004518;GO:0004190;GO:0015074	NA	PF07727
SymbF.scaffold1041.10	sp|Q3T0M0|VPS29_BOVIN	Vacuolar protein sorting-associated protein 29 OS=Bos taurus GN=VPS29 PE=2 SV=1	9.98e-29	GO:1990126;GO:0006810;GO:0016020;GO:0005769;GO:0005770;GO:0042147;GO:0005737;GO:0015031;GO:0046872;GO:0006886;GO:0010008;GO:0030904;GO:0008270;GO:0005829;GO:0005768	K18467	PF12850
SymbF.scaffold1041.11	tr|A0A1Q9BV10|A0A1Q9BV10_SYMMI	Uncharacterized protein OS=Symbiodinium microadriaticum GN=AK812_SmicGene45973 PE=4 SV=1	2.48e-103	GO:0006310;GO:0003677;GO:0015074	NA	NA
SymbF.scaffold1041.13	tr|A0A1Q9BVC8|A0A1Q9BVC8_SYMMI;tr|A0A1Q9CZD4|A0A1Q9CZD4_SYMMI	description1:Uncharacterized protein (Fragment) OS=Symbiodinium microadriaticum GN=AK812_SmicGene45819 PE=4 SV=1//description2:Uncharacterized protein OS=Symbiodinium microadriaticum GN=AK812_SmicGene30393 PE=4 SV=1	1.87e-32	GO:0016020;GO:0016021	NA	NA
SymbF.scaffold1041.5	sp|Q67UX7|P2C10_ORYSJ	Probable protein phosphatase 2C 10 OS=Oryza sativa subsp. japonica GN=Os02g0149800 PE=2 SV=1	3.26e-38	GO:0016021;GO:0016787;GO:0004721;GO:0006470;GO:0016020;GO:0003824;GO:0043169;GO:0004722;GO:0046872	K17506	PF00481;PF00313
SymbF.scaffold1041.6	sp|P22696|ESS1_YEAST	Peptidyl-prolyl cis-trans isomerase ESS1 OS=Saccharomyces cerevisiae (strain ATCC 204508 / S288c) GN=ESS1 PE=1 SV=3	2.85e-25	GO:0000993;GO:0009630;GO:0032880;GO:0016853;GO:0005737;GO:0005783;GO:1901407;GO:2000059;GO:0000122;GO:0042802;GO:2000749;GO:0005515;GO:0005886;GO:0000413;GO:0080182;GO:0005634;GO:0031064;GO:0045944;GO:0003755;GO:0006369;GO:0009909;GO:0035307;GO:0045899;GO:0000083;GO:0005829;GO:0000117	K09578	PF00639
SymbF.scaffold1041.7	tr|A0A1Q9CNI9|A0A1Q9CNI9_SYMMI	Uncharacterized protein OS=Symbiodinium microadriaticum GN=AK812_SmicGene34629 PE=4 SV=1	3.73e-99	GO:0016021;GO:0016020	NA	PF00027
SymbF.scaffold1041.8	tr|A0A1Q9CNJ5|A0A1Q9CNJ5_SYMMI	Carnosine synthase 1 OS=Symbiodinium microadriaticum GN=CARNS1 PE=4 SV=1	9.26e-147	GO:0000166;GO:0005524;GO:0046872;GO:0003824	NA	NA
SymbF.scaffold1041.9	tr|A0A1Q9CNQ7|A0A1Q9CNQ7_SYMMI	Uncharacterized protein OS=Symbiodinium microadriaticum GN=AK812_SmicGene34626 PE=4 SV=1	5.6e-84	NA	NA	PF13621
SymbF.scaffold1042.1	tr|A0A1Q9D4U0|A0A1Q9D4U0_SYMMI;tr|A0A1Q9CEM5|A0A1Q9CEM5_SYMMI	description1:Uncharacterized protein OS=Symbiodinium microadriaticum GN=AK812_SmicGene28265 PE=4 SV=1//description2:Amidophosphoribosyltransferase OS=Symbiodinium microadriaticum GN=purF PE=4 SV=1	2.57e-43	GO:0016740;GO:0016757;GO:0009116;GO:0016020;GO:0016021	NA	NA
SymbF.scaffold1042.10	sp|A8IW99|PLD6_CHLRE	Mitochondrial cardiolipin hydrolase OS=Chlamydomonas reinhardtii GN=CHLREDRAFT_190403 PE=3 SV=1	2.37e-18	GO:0016787;GO:0016021;GO:0006629;GO:0004518;GO:0090305;GO:0051321;GO:0016020;GO:0004519;GO:0005739;GO:0003824;GO:0005741;GO:0016042;GO:0046872	K16862	PF13091
SymbF.scaffold1042.11	tr|A0A1Q9CWF8|A0A1Q9CWF8_SYMMI	Mitochondrial cardiolipin hydrolase OS=Symbiodinium microadriaticum GN=AK812_SmicGene31550 PE=4 SV=1	1.77e-25	GO:0005509;GO:0034220;GO:0003824;GO:0016021;GO:0005216;GO:0016020;GO:0006811;GO:0055085;GO:0016787	NA	NA
SymbF.scaffold1042.3	sp|S0DL65|APF9_GIBF5	FAD-linked oxidoreductase apf9 OS=Gibberella fujikuroi (strain CBS 195.34 / IMI 58289 / NRRL A-6831) GN=apf9 PE=1 SV=1	1.97e-12	GO:0003824;GO:0016614;GO:0016491;GO:0050660;GO:0055114	NA	PF01535;PF01565
SymbF.scaffold1042.5	tr|A0A1Q9F1Y7|A0A1Q9F1Y7_SYMMI	Uncharacterized protein OS=Symbiodinium microadriaticum GN=AK812_SmicGene2353 PE=4 SV=1	3.15e-12	GO:0016021;GO:0016020	NA	PF02037
SymbF.scaffold1042.6	tr|A0A1Q9CWH7|A0A1Q9CWH7_SYMMI	Uncharacterized protein OS=Symbiodinium microadriaticum GN=AK812_SmicGene31512 PE=4 SV=1	1.5e-20	NA	NA	NA
SymbF.scaffold1042.7	sp|A2APX8|SCN1A_MOUSE	Sodium channel protein type 1 subunit alpha OS=Mus musculus GN=Scn1a PE=1 SV=1	6.8e-10	GO:0007628;GO:0055085;GO:0033268;GO:0005244;GO:0060078;GO:0086002;GO:0016604;GO:0014704;GO:0050966;GO:0019228;GO:0043025;GO:0050884;GO:0034765;GO:0006811;GO:0043194;GO:0016021;GO:0001518;GO:0030424;GO:0030315;GO:0016020;GO:0006810;GO:0034706;GO:0019227;GO:0034220;GO:0001508;GO:0030018;GO:0035725;GO:0005654;GO:0005216;GO:0005248;GO:0086010;GO:0005886;GO:0006814;GO:0005272;GO:0042391	K04833	PF00520
SymbF.scaffold1042.8	sp|Q13698|CAC1S_HUMAN	Voltage-dependent L-type calcium channel subunit alpha-1S OS=Homo sapiens GN=CACNA1S PE=1 SV=4	3.06e-11	GO:0070588;GO:0006936;GO:0005216;GO:0042383;GO:0005737;GO:1990454;GO:0005891;GO:0034765;GO:0005245;GO:0046872;GO:0008331;GO:0005515;GO:0005516;GO:0086010;GO:0005886;GO:0030315;GO:0006810;GO:0016020;GO:0055085;GO:0061337;GO:0071313;GO:0006811;GO:0031674;GO:0016021;GO:0005262;GO:0006816;GO:0005244	K04857	PF00520
SymbF.scaffold1042.9	sp|Q91ZR5|CTSR1_MOUSE	Cation channel sperm-associated protein 1 OS=Mus musculus GN=Catsper1 PE=1 SV=1	2.1e-06	GO:0006811;GO:0031514;GO:0016021;GO:0005929;GO:0016020;GO:0006810;GO:0055085;GO:0007275;GO:0005227;GO:0030317;GO:0007342;GO:0051924;GO:0005244;GO:0006816;GO:0005262;GO:0036128;GO:0070588;GO:0042995;GO:0005216;GO:0086010;GO:0060296;GO:0030154;GO:0005886;GO:0005245;GO:0034765;GO:0007283;GO:0008331;GO:0005515	K16889	PF00520
SymbF.scaffold10423.1	sp|Q504Y0|S39AC_HUMAN	Zinc transporter ZIP12 OS=Homo sapiens GN=SLC39A12 PE=2 SV=3	2.97e-13	GO:0030001;GO:0007165;GO:0071578;GO:1903561;GO:0005887;GO:0006882;GO:0005886;GO:0055085;GO:0016020;GO:0006810;GO:0048471;GO:0031113;GO:0016021;GO:0006811;GO:0010975;GO:0006829;GO:0005385;GO:0046873	K14718	PF02535
SymbF.scaffold1043.10	sp|P04146|COPIA_DROME	Copia protein OS=Drosophila melanogaster GN=GIP PE=1 SV=3	9.02e-08	GO:0005524;GO:0046872;GO:0006508;GO:0008270;GO:0008233;GO:0003676;GO:0004190;GO:0015074;GO:0000166;GO:0016787	NA	PF00665;PF07727
SymbF.scaffold1043.2	tr|A0A1Q9F763|A0A1Q9F763_SYMMI	Serine/threonine-protein phosphatase OS=Symbiodinium microadriaticum GN=PP5 PE=3 SV=1	7.27e-19	GO:0016787;GO:0006470;GO:0004721;GO:0005509	NA	NA
SymbF.scaffold1043.4	sp|Q9NES8|PPP5_CAEEL	Serine/threonine-protein phosphatase 5 OS=Caenorhabditis elegans GN=pph-5 PE=1 SV=2	6.76e-72	GO:0043234;GO:0005819;GO:0051879;GO:0072686;GO:0005856;GO:0033365;GO:0046872;GO:0005737;GO:0016787;GO:0004721;GO:0045920;GO:0006470	K04460	PF00149
SymbF.scaffold1043.5	tr|A0A1Q9ERJ6|A0A1Q9ERJ6_SYMMI	Vacuolar protein sorting-associated protein 18-like OS=Symbiodinium microadriaticum GN=vps18 PE=4 SV=1	1.57e-38	GO:0005509	NA	PF01145
SymbF.scaffold1043.6	sp|P02588|TNNC2_CHICK	Troponin C, skeletal muscle OS=Gallus gallus GN=TNNC2 PE=1 SV=3	5.57e-12	GO:0003779;GO:0003009;GO:0006937;GO:0046872;GO:0051015;GO:0005861;GO:0005509;GO:0048306	K12042	PF13499
SymbF.scaffold1043.8	sp|Q6B8V7|RR19_GRATL	30S ribosomal protein S19, chloroplastic OS=Gracilaria tenuistipitata var. liui GN=rps19 PE=3 SV=1	1.86e-28	GO:0009536;GO:0003723;GO:0006412;GO:0003735;GO:0009507;GO:0005840;GO:0019843;GO:0030529;GO:0015935	NA	PF00203
SymbF.scaffold1043.9	sp|Q3T0A0|ABHD1_BOVIN	Protein ABHD1 OS=Bos taurus GN=ABHD1 PE=2 SV=1	1.61e-08	GO:0016021;GO:0052689;GO:0044255;GO:0016787;GO:0016298;GO:0016020	K13696	PF00561
SymbF.scaffold10435.1	sp|P35883|TRA0_MYCSM	Transposase for insertion sequence element IS6120 OS=Mycobacterium smegmatis PE=3 SV=1	7e-107	GO:0004803;GO:0032196;GO:0006310;GO:0003677;GO:0006313	NA	PF00872
SymbF.scaffold10436.1	sp|Q80X72|LRC15_MOUSE	Leucine-rich repeat-containing protein 15 OS=Mus musculus GN=Lrrc15 PE=2 SV=1	4.05e-23	GO:0005737;GO:0070062;GO:0016021;GO:0016020;GO:0090005;GO:0005518;GO:0046426;GO:0043236;GO:0006469;GO:0030335;GO:0019221;GO:0004860;GO:0046813;GO:0001968	NA	PF13855
SymbF.scaffold1044.2	sp|P14078|POL_HTL1C	Gag-Pro-Pol polyprotein OS=Human T-cell leukemia virus 1 (isolate Caribbea HS-35 subtype A) GN=gag-pro-pol PE=1 SV=3	2.38e-07	GO:0046872;GO:0006278;GO:0016032;GO:0019013;GO:0003677;GO:0044826;GO:0006508;GO:0046718;GO:0004519;GO:0006310;GO:0019028;GO:0003824;GO:0003887;GO:0090305;GO:0008152;GO:0016787;GO:0004523;GO:0004190;GO:0004518;GO:0039657;GO:0071897;GO:0008270;GO:0075713;GO:0019012;GO:0003676;GO:0008233;GO:0016779;GO:0016740;GO:0015074;GO:0003964;GO:0090502;GO:0005198	NA	NA
SymbF.scaffold1044.4	sp|Q5N1S9|RL9_SYNP6	50S ribosomal protein L9 OS=Synechococcus sp. (strain ATCC 27144 / PCC 6301 / SAUG 1402/1) GN=rplI PE=3 SV=1	1.65e-06	GO:0003735;GO:0006412;GO:0030529;GO:0019843;GO:0005840;GO:0005622;GO:0003723	K02939	PF03948
SymbF.scaffold1044.5	tr|A0A1Q9D977|A0A1Q9D977_SYMMI	Uncharacterized protein OS=Symbiodinium microadriaticum GN=AK812_SmicGene26465 PE=4 SV=1	3.97e-67	GO:0016021;GO:0016020	NA	NA
SymbF.scaffold1044.6	sp|Q5RCZ7|RCBT2_PONAB	RCC1 and BTB domain-containing protein 2 OS=Pongo abelii GN=RCBTB2 PE=2 SV=1	1.92e-17	GO:0001669	K11494	PF00415;PF13540
SymbF.scaffold1044.7	tr|A0A1Q9F707|A0A1Q9F707_SYMMI;tr|A0A1Q9C1A6|A0A1Q9C1A6_SYMMI	description1:Uncharacterized protein OS=Symbiodinium microadriaticum GN=AK812_SmicGene348 PE=4 SV=1//description2:Uncharacterized protein YhiN OS=Symbiodinium microadriaticum GN=yhiN PE=4 SV=1	3.84e-21	GO:0016491;GO:0055114	NA	NA
SymbF.scaffold1044.8	sp|Q09170|CDS1_SCHPO	Serine/threonine-protein kinase cds1 OS=Schizosaccharomyces pombe (strain 972 / ATCC 24843) GN=cds1 PE=1 SV=2	2.93e-20	GO:0016740;GO:0033314;GO:0005829;GO:0042770;GO:0046826;GO:0031573;GO:0018105;GO:0006468;GO:0016301;GO:0032153;GO:0000166;GO:0005634;GO:0042981;GO:0033315;GO:0016310;GO:0005515;GO:0005524;GO:0018107;GO:1903466;GO:0004674;GO:0007049;GO:0007165;GO:0004672	K02831	PF00069
SymbF.scaffold1045.3	tr|A0A1Q9D534|A0A1Q9D534_SYMMI	Uncharacterized protein OS=Symbiodinium microadriaticum GN=AK812_SmicGene28256 PE=4 SV=1	7.71e-46	GO:0004523;GO:0090502;GO:0003676	NA	PF00075
SymbF.scaffold1045.4	tr|A0A1Q9CVJ5|A0A1Q9CVJ5_SYMMI	Uncharacterized protein (Fragment) OS=Symbiodinium microadriaticum GN=AK812_SmicGene31937 PE=4 SV=1	4.5e-27	GO:0046872	NA	NA
SymbF.scaffold1045.7	sp|B2V6N0|LON_SULSY	Lon protease OS=Sulfurihydrogenibium sp. (strain YO3AOP1) GN=lon PE=3 SV=1	4.1e-32	GO:0000166;GO:0016787;GO:0008236;GO:0005737;GO:0043565;GO:0006508;GO:0005524;GO:0004176;GO:0030163;GO:0008233;GO:0004252	K01338	PF00004
SymbF.scaffold1046.11	tr|A0A1Q9DSN7|A0A1Q9DSN7_SYMMI	Phosphatidylinositol N-acetylglucosaminyltransferase subunit C OS=Symbiodinium microadriaticum GN=PIGC PE=4 SV=1	2.53e-08	GO:0017176;GO:0016740;GO:0003676;GO:0016757;GO:0006506;GO:0003723;GO:0016021	NA	NA
SymbF.scaffold1046.13	sp|P0DMA5|SCNAA_ONYTO	Sodium channel protein type 10 subunit alpha OS=Onychomys torridus GN=Scn10a PE=1 SV=1	1.72e-11	GO:0035725;GO:0005216;GO:0005248;GO:0006814;GO:0005886;GO:0034765;GO:0005272;GO:0006811;GO:0016021;GO:0001518;GO:0055085;GO:0006810;GO:0016020;GO:0005244;GO:0019233;GO:0034220;GO:0060078	NA	PF00520
SymbF.scaffold1046.14	sp|Q9YAW4|GYAR_AERPE	Glyoxylate reductase OS=Aeropyrum pernix (strain ATCC 700893 / DSM 11879 / JCM 9820 / NBRC 100138 / K1) GN=gyaR PE=3 SV=2	1.59e-21	GO:0016616;GO:0008152;GO:0055114;GO:0047964;GO:0005737;GO:0016491;GO:0051287	K00015	PF02826
SymbF.scaffold1046.16	tr|A0A1Q9DZX2|A0A1Q9DZX2_SYMMI	Copia protein OS=Symbiodinium microadriaticum GN=GIP PE=4 SV=1	1.7e-33	GO:0015074;GO:0003676	NA	NA
SymbF.scaffold1046.17	tr|A0A1Q9DIT9|A0A1Q9DIT9_SYMMI	Copia protein OS=Symbiodinium microadriaticum GN=GIP PE=4 SV=1	2.93e-46	GO:0008270;GO:0003676;GO:0015074;GO:0046872	NA	NA
SymbF.scaffold1046.18	tr|A0A1Q9DI26|A0A1Q9DI26_SYMMI	Uncharacterized protein OS=Symbiodinium microadriaticum GN=AK812_SmicGene23117 PE=4 SV=1	5.46e-55	NA	NA	NA
SymbF.scaffold1046.19	tr|A0A1Q9D5Q6|A0A1Q9D5Q6_SYMMI	Ankyrin repeat domain-containing protein 11 OS=Symbiodinium microadriaticum GN=ANKRD11 PE=4 SV=1	6.26e-22	GO:0016021;GO:0016020	NA	NA
SymbF.scaffold1046.2	tr|A0A1Q9ENY3|A0A1Q9ENY3_SYMMI;tr|A0A1Q9CDY7|A0A1Q9CDY7_SYMMI	description1:Uncharacterized protein OS=Symbiodinium microadriaticum GN=AK812_SmicGene7290 PE=4 SV=1//description2:Uncharacterized protein OS=Symbiodinium microadriaticum GN=AK812_SmicGene38326 PE=4 SV=1	1.27e-76	GO:0003676	NA	NA
SymbF.scaffold1046.20	sp|P94400|YCIC_BACSU	Putative metal chaperone YciC OS=Bacillus subtilis (strain 168) GN=yciC PE=2 SV=1	1.29e-36	GO:0000166;GO:0005525	NA	PF07683;PF02492
SymbF.scaffold1046.22	tr|A0A1M5IXL3|A0A1M5IXL3_9DELT	Cytosine-specific methyltransferase OS=Desulfacinum infernum DSM 9756 GN=SAMN02745206_03683 PE=3 SV=1	1.92e-06	GO:0016740;GO:0032259;GO:0009307;GO:0003886;GO:0008168;GO:0090116	NA	PF00145
SymbF.scaffold1046.23	sp|F4ILR7|DEXH1_ARATH	DExH-box ATP-dependent RNA helicase DExH1 OS=Arabidopsis thaliana GN=At2g35920 PE=2 SV=1	2.19e-122	GO:0004386;GO:0000166;GO:0003723;GO:0016787;GO:0005524;GO:0003676;GO:0005739;GO:0006396;GO:0004004	K14442	PF00271;PF00648;PF04408
SymbF.scaffold1046.26	tr|A0A1Q9DQJ0|A0A1Q9DQJ0_SYMMI	Uncharacterized protein OS=Symbiodinium microadriaticum GN=AK812_SmicGene20222 PE=4 SV=1	2.29e-115	GO:0016021;GO:0016020	NA	NA
SymbF.scaffold1046.27	tr|A0A1Q9DW85|A0A1Q9DW85_SYMMI;tr|A0A1Q9CVR1|A0A1Q9CVR1_SYMMI	description1:Uncharacterized protein OS=Symbiodinium microadriaticum GN=AK812_SmicGene17998 PE=4 SV=1//description2:Uncharacterized protein OS=Symbiodinium microadriaticum GN=AK812_SmicGene31818 PE=4 SV=1	9.69e-64	GO:0034219;GO:0016020;GO:0015144;GO:0016021	NA	NA
SymbF.scaffold1046.28	tr|A0A1Q9E4G4|A0A1Q9E4G4_SYMMI	Uncharacterized protein OS=Symbiodinium microadriaticum GN=AK812_SmicGene14856 PE=4 SV=1	8.11e-07	GO:0003677;GO:0015074;GO:0006310	NA	NA
SymbF.scaffold1046.29	sp|Q54RR5|ACDSB_DICDI	Probable short/branched chain specific acyl-CoA dehydrogenase OS=Dictyostelium discoideum GN=acadsb PE=3 SV=1	5.94e-152	GO:0055114;GO:0003995;GO:0016627;GO:0006631;GO:0008152;GO:0005575;GO:0006629;GO:0016491;GO:0050660	K09478	PF00441;PF02770;PF02771
SymbF.scaffold1046.3	tr|A0A1Q9D180|A0A1Q9D180_SYMMI;tr|A0A1Q9DTJ4|A0A1Q9DTJ4_SYMMI	description1:Uncharacterized protein OS=Symbiodinium microadriaticum GN=AK812_SmicGene29665 PE=4 SV=1//description2:Uncharacterized protein OS=Symbiodinium microadriaticum GN=AK812_SmicGene19049 PE=4 SV=1	1.13e-34	GO:0006310;GO:0003677;GO:0015074	NA	NA
SymbF.scaffold1046.31	tr|A0A1Q9C517|A0A1Q9C517_SYMMI;tr|A0A1Q9C545|A0A1Q9C545_SYMMI	description1:Uncharacterized protein OS=Symbiodinium microadriaticum GN=AK812_SmicGene41865 PE=4 SV=1//description2:Uncharacterized protein OS=Symbiodinium microadriaticum GN=AK812_SmicGene41863 PE=4 SV=1	3.83e-61	GO:0003824	NA	NA
SymbF.scaffold1046.4	tr|A0A1Q9BU58|A0A1Q9BU58_SYMMI	Uncharacterized protein OS=Symbiodinium microadriaticum GN=AK812_SmicGene46311 PE=4 SV=1	3.23e-134	GO:0006310;GO:0003677;GO:0015074	NA	NA
SymbF.scaffold1046.5	tr|A0A1Q9DVK5|A0A1Q9DVK5_SYMMI	Putative phosphoglucomutase, cytoplasmic 2 OS=Symbiodinium microadriaticum GN=AK812_SmicGene18250 PE=4 SV=1	3.52e-115	GO:0004672;GO:0016868;GO:0005524;GO:0071704;GO:0006468;GO:0016020;GO:0016021;GO:0005975	NA	PF00069
SymbF.scaffold1046.9	tr|A0A1Q9DYC4|A0A1Q9DYC4_SYMMI	Voltage-dependent L-type calcium channel subunit alpha-1S OS=Symbiodinium microadriaticum GN=CACNA1S PE=4 SV=1	4.39e-10	GO:0055085;GO:0016020;GO:0006811;GO:0016021;GO:0005216;GO:0034220	NA	NA
SymbF.scaffold1047.1	tr|A0A1F8XUF2|A0A1F8XUF2_9DELT;tr|A0A1Q9F4G3|A0A1Q9F4G3_SYMMI	description1:Uncharacterized protein OS=Deltaproteobacteria bacterium GWB2_55_19 GN=A2X99_02695 PE=4 SV=1//description2:Voltage-dependent P/Q-type calcium channel subunit alpha-1A OS=Symbiodinium microadriaticum GN=CACNA1A PE=4 SV=1	8.16e-58	GO:0034220;GO:0005509;GO:0055085;GO:0016021;GO:0005216;GO:0016020;GO:0006811	NA	NA
SymbF.scaffold1047.10	tr|A0A1Q9DIP5|A0A1Q9DIP5_SYMMI;tr|A0A1Q9DID5|A0A1Q9DID5_SYMMI	description1:Uncharacterized protein OS=Symbiodinium microadriaticum GN=AK812_SmicGene22920 PE=4 SV=1//description2:Uncharacterized protein OS=Symbiodinium microadriaticum GN=AK812_SmicGene23019 PE=4 SV=1	1.59e-06	GO:0031588;GO:0045859;GO:0007165	NA	NA
SymbF.scaffold1047.11	sp|Q93VG8|PPDEX_ARATH	DeSI-like protein At4g17486 OS=Arabidopsis thaliana GN=At4g17486 PE=2 SV=1	9.25e-08	GO:0006508;GO:0016787;GO:0008233	NA	PF05903
SymbF.scaffold1047.12	tr|A0A1Q9DZ16|A0A1Q9DZ16_SYMMI	Uncharacterized protein OS=Symbiodinium microadriaticum GN=AK812_SmicGene16964 PE=4 SV=1	3.64e-49	GO:0016021;GO:0016020	NA	NA
SymbF.scaffold1047.13	sp|B0S5Y3|S5A3A_DANRE	Solute carrier family 52, riboflavin transporter, member 3-A OS=Danio rerio GN=slc52a3a PE=2 SV=1	2.39e-09	GO:0032218;GO:0005887;GO:0016020;GO:0006810;GO:0032217;GO:0005886;GO:0016021	K14620	NA
SymbF.scaffold1047.14	tr|A0A1Q9DZH3|A0A1Q9DZH3_SYMMI	Ubiquitin-conjugating enzyme E2 11 OS=Symbiodinium microadriaticum GN=UBC11 PE=3 SV=1	9.64e-65	GO:0016021;GO:0016020;GO:0008146	NA	PF01062
SymbF.scaffold1047.16	tr|A0A1Q9EB31|A0A1Q9EB31_SYMMI	Ultraviolet-B receptor UVR8 OS=Symbiodinium microadriaticum GN=UVR8 PE=4 SV=1	0	GO:0006310;GO:0016020;GO:0016021;GO:0003677;GO:0015074	NA	NA
SymbF.scaffold1047.4	tr|A0A1F8XUF2|A0A1F8XUF2_9DELT;tr|A0A1Q9F4G3|A0A1Q9F4G3_SYMMI	description1:Uncharacterized protein OS=Deltaproteobacteria bacterium GWB2_55_19 GN=A2X99_02695 PE=4 SV=1//description2:Voltage-dependent P/Q-type calcium channel subunit alpha-1A OS=Symbiodinium microadriaticum GN=CACNA1A PE=4 SV=1	2.67e-31	GO:0034220;GO:0005509;GO:0055085;GO:0016020;GO:0006811;GO:0016021;GO:0005216	NA	NA
SymbF.scaffold1047.5	tr|A0A1Q9CES9|A0A1Q9CES9_SYMMI;tr|A0A1Q9E3A5|A0A1Q9E3A5_SYMMI	description1:Uncharacterized protein OS=Symbiodinium microadriaticum GN=AK812_SmicGene38019 PE=4 SV=1//description2:Synaptotagmin-4 OS=Symbiodinium microadriaticum GN=SYT4 PE=4 SV=1	4.87e-40	GO:0016020;GO:0016021	NA	NA
SymbF.scaffold1047.6	tr|A0A1Q9E3A5|A0A1Q9E3A5_SYMMI	Synaptotagmin-4 OS=Symbiodinium microadriaticum GN=SYT4 PE=4 SV=1	7.8e-29	GO:0016021;GO:0016020	NA	NA
SymbF.scaffold1047.7	tr|A0A1Q9E3A5|A0A1Q9E3A5_SYMMI	Synaptotagmin-4 OS=Symbiodinium microadriaticum GN=SYT4 PE=4 SV=1	2.37e-121	GO:0016020;GO:0016021	NA	NA
SymbF.scaffold1048.10	tr|A0A1Q9EXE4|A0A1Q9EXE4_SYMMI	Putative UDP-sugar transporter protein SLC35A4 OS=Symbiodinium microadriaticum GN=slc35a4 PE=4 SV=1	8.52e-34	GO:0016021;GO:0016020;GO:0015992;GO:0008643;GO:0000139;GO:0005351	NA	PF04142
SymbF.scaffold1048.12	tr|R1FVK4|R1FVK4_EMIHU	Uncharacterized protein OS=Emiliania huxleyi GN=EMIHUDRAFT_454871 PE=4 SV=1	6.17e-35	GO:0016021;GO:0016020;GO:0016747	NA	PF01757
SymbF.scaffold1048.14	tr|A0A1Q9F7B8|A0A1Q9F7B8_SYMMI	Putative copper-transporting ATPase HMA5 OS=Symbiodinium microadriaticum GN=HMA5 PE=4 SV=1	1.02e-26	GO:0046872;GO:0016021;GO:0016020;GO:0030001;GO:0005507	NA	NA
SymbF.scaffold1048.3	sp|Q54XK2|SC61A_DICDI	Protein transport protein Sec61 subunit alpha OS=Dictyostelium discoideum GN=sec61a PE=3 SV=1	0	GO:0015031;GO:0015450;GO:0006810;GO:0016020;GO:0031204;GO:0016021;GO:0005783;GO:0005789	K10956	PF10559;PF00344
SymbF.scaffold1048.4	sp|P40580|BZRD_YEAST	Benzil reductase ((S)-benzoin forming) IRC24 OS=Saccharomyces cerevisiae (strain ATCC 204508 / S288c) GN=IRC24 PE=1 SV=1	9.19e-17	GO:0008150;GO:0050664;GO:0055114;GO:0102306;GO:0016491	NA	PF00106
SymbF.scaffold1048.6	sp|Q5UPD4|YL060_MIMIV;sp|Q54JC0|CMBB_DICDI	description1:Putative F-box and FNIP repeat-containing protein L60 OS=Acanthamoeba polyphaga mimivirus GN=MIMI_L60 PE=4 SV=1//description2:Calmodulin-binding protein CmbB OS=Dictyostelium discoideum GN=cmbB PE=1 SV=1	6.32e-21	GO:0008150;GO:0005516;GO:0005575	NA	PF05725
SymbF.scaffold1048.7	sp|Q5BCC5|CAN_EMENI	Carbonic anhydrase OS=Emericella nidulans (strain FGSC A4 / ATCC 38163 / CBS 112.46 / NRRL 194 / M139) GN=AN1805 PE=1 SV=2	2.65e-27	GO:0015976;GO:0008270;GO:0004089;GO:0016829;GO:0046872	K01673	PF00484
SymbF.scaffold1048.8	tr|A0A1Q9ECX2|A0A1Q9ECX2_SYMMI	Retrovirus-related Pol polyprotein from transposon TNT 1-94 OS=Symbiodinium microadriaticum GN=AK812_SmicGene11548 PE=4 SV=1	1.36e-120	GO:0016020;GO:0016021;GO:0015074;GO:0046872;GO:0003676	NA	PF00665;PF07727
SymbF.scaffold1048.9	sp|Q8Z2Y0|LSRG_SALTI	(4S)-4-hydroxy-5-phosphonooxypentane-2,3-dione isomerase OS=Salmonella typhi GN=lsrG PE=3 SV=2	6.49e-08	GO:0016853;GO:0005737	K11530	PF03992
SymbF.scaffold10487.1	tr|A0A1A9BH43|A0A1A9BH43_9ACTN	Phosphoglycerol transferase MdoB OS=Micromonospora sediminicola GN=GA0070622_5602 PE=4 SV=1	2.93e-25	GO:0008152;GO:0016740;GO:0016020;GO:0016021;GO:0003824	NA	NA
SymbF.scaffold1049.10	tr|A0A1Q9DA98|A0A1Q9DA98_SYMMI	Uncharacterized protein OS=Symbiodinium microadriaticum GN=AK812_SmicGene26197 PE=4 SV=1	1.58e-23	NA	NA	NA
SymbF.scaffold1049.2	sp|Q96RY7|IF140_HUMAN	Intraflagellar transport protein 140 homolog OS=Homo sapiens GN=IFT140 PE=1 SV=1	7.4e-11	GO:0005930;GO:0007507;GO:0021532;GO:0007368;GO:0001750;GO:0036064;GO:0042995;GO:0097542;GO:0005929;GO:0030030;GO:0042733;GO:0003674;GO:0097730;GO:0061512;GO:0035721;GO:0035108;GO:0005856;GO:0005813;GO:0005737;GO:0048705;GO:0060041;GO:0005815;GO:0035735;GO:0060271;GO:0035845;GO:0048701;GO:0031076;GO:1990403;GO:0032391;GO:0030991;GO:0072001;GO:0008589;GO:1902017;GO:0042073;GO:1905515	K19672	NA
SymbF.scaffold1049.6	sp|Q54GN8|NSA2_DICDI	Ribosome biogenesis protein NSA2 homolog OS=Dictyostelium discoideum GN=nsa2 PE=3 SV=1	4.95e-123	GO:0005730;GO:0030687;GO:0005634;GO:0000460;GO:0006364;GO:0000470;GO:0042254;GO:0030529	K14842	PF01201
SymbF.scaffold10497.1	tr|A0A1Q9E8L7|A0A1Q9E8L7_SYMMI;tr|A0A1Q9EKW1|A0A1Q9EKW1_SYMMI	description1:Copia protein OS=Symbiodinium microadriaticum GN=GIP PE=4 SV=1//description2:Retrovirus-related Pol polyprotein from transposon TNT 1-94 OS=Symbiodinium microadriaticum GN=AK812_SmicGene8477 PE=4 SV=1	1.64e-21	GO:0008270;GO:0003676;GO:0015074;GO:0016021;GO:0016020;GO:0046872	NA	NA
SymbF.scaffold105.14	sp|Q94BZ1|ZIFL1_ARATH	Protein ZINC INDUCED FACILITATOR-LIKE 1 OS=Arabidopsis thaliana GN=ZIFL1 PE=2 SV=1	2.58e-31	GO:0055085;GO:0006810;GO:0016020;GO:0005215;GO:0080167;GO:0090333;GO:0009414;GO:0022821;GO:0016021;GO:0010540;GO:0009630;GO:0005774;GO:0048364;GO:0005773;GO:0071805;GO:0009705;GO:0005886	NA	PF07690
SymbF.scaffold105.2	tr|A0A1Q9DM30|A0A1Q9DM30_SYMMI	Uncharacterized protein OS=Symbiodinium microadriaticum GN=AK812_SmicGene21552 PE=4 SV=1	7.45e-70	GO:0003676;GO:0090502;GO:0016021;GO:0016020;GO:0004523	NA	PF00145
SymbF.scaffold105.21	sp|Q9MAY3|PCNA_POPNI	Proliferating cell nuclear antigen OS=Populus nigra GN=PCNA PE=2 SV=1	4.19e-55	GO:0006275;GO:0003677;GO:0030337;GO:0005634;GO:0006260	NA	PF02747;PF00705
SymbF.scaffold105.23	tr|A0A1Q9D5H5|A0A1Q9D5H5_SYMMI	Uncharacterized protein OS=Symbiodinium microadriaticum GN=AK812_SmicGene28060 PE=4 SV=1	4.64e-97	GO:0016020;GO:0016021;GO:0007165	NA	NA
SymbF.scaffold105.24	tr|A0A1Q9D5H5|A0A1Q9D5H5_SYMMI	Uncharacterized protein OS=Symbiodinium microadriaticum GN=AK812_SmicGene28060 PE=4 SV=1	2.44e-110	GO:0016020;GO:0016021;GO:0007165	NA	NA
SymbF.scaffold105.25	tr|A0A1Q9CQY8|A0A1Q9CQY8_SYMMI;tr|A0A1Q9BUW5|A0A1Q9BUW5_SYMMI	description1:Uncharacterized protein OS=Symbiodinium microadriaticum GN=AK812_SmicGene33731 PE=4 SV=1//description2:Uncharacterized protein OS=Symbiodinium microadriaticum GN=AK812_SmicGene45951 PE=4 SV=1	1.16e-43	GO:0016021;GO:0016020	NA	PF00536
SymbF.scaffold105.27	tr|A0A1Q9BUW5|A0A1Q9BUW5_SYMMI	Uncharacterized protein OS=Symbiodinium microadriaticum GN=AK812_SmicGene45951 PE=4 SV=1	1.06e-36	GO:0016020;GO:0016021	NA	NA
SymbF.scaffold105.3	tr|A0A1Q9CW60|A0A1Q9CW60_SYMMI;tr|A0A1Q9EKV0|A0A1Q9EKV0_SYMMI	description1:Uncharacterized protein OS=Symbiodinium microadriaticum GN=AK812_SmicGene31640 PE=4 SV=1//description2:Putative ATP-dependent RNA helicase DHX57 OS=Symbiodinium microadriaticum GN=DHX57 PE=4 SV=1	1.92e-151	GO:0003676;GO:0004386;GO:0090502;GO:0005524;GO:0004523	NA	PF00075;PF00078
SymbF.scaffold105.4	tr|A0A1Q9D802|A0A1Q9D802_SYMMI	Transposon Ty4-J Gag-Pol polyprotein OS=Symbiodinium microadriaticum GN=TY4B-J PE=4 SV=1	5.58e-11	GO:0008270;GO:0003676;GO:0015074	NA	NA
SymbF.scaffold105.5	tr|A0A0G4EK74|A0A0G4EK74_VITBC;tr|Q60B25|Q60B25_METCA	description1:Uncharacterized protein OS=Vitrella brassicaformis (strain CCMP3155) GN=Vbra_3852 PE=4 SV=1//description2:Uncharacterized protein OS=Methylococcus capsulatus (strain ATCC 33009 / NCIMB 11132 / Bath) GN=MCA0659 PE=4 SV=1	2.7e-14	GO:0008150;GO:0003674;GO:0005575	K06995	PF05899
SymbF.scaffold105.7	tr|A0A1Q9EF31|A0A1Q9EF31_SYMMI	Uncharacterized protein OS=Symbiodinium microadriaticum GN=AK812_SmicGene10683 PE=4 SV=1	6.67e-37	GO:0016021;GO:0016020	NA	NA
SymbF.scaffold105.8	sp|P52819|RL22_CAEEL	60S ribosomal protein L22 OS=Caenorhabditis elegans GN=rpl-22 PE=1 SV=3	4.68e-37	GO:0003735;GO:0005840;GO:0030529;GO:0002181;GO:0005622;GO:0003723;GO:0022625;GO:0006412	K02891	PF01776
SymbF.scaffold1050.12	sp|Q923W1|TGS1_MOUSE	Trimethylguanosine synthase OS=Mus musculus GN=Tgs1 PE=1 SV=2	3.25e-36	GO:0005730;GO:0032259;GO:0006355;GO:0008168;GO:0005634;GO:0009452;GO:0071164;GO:0005737;GO:0006351;GO:0005615;GO:0001510;GO:0016740;GO:0015030;GO:0036261;GO:0005829	K14292	PF09445
SymbF.scaffold1050.13	tr|A0A1Q9DG36|A0A1Q9DG36_SYMMI	tRNA 2'-phosphotransferase 1 OS=Symbiodinium microadriaticum GN=TRPT1 PE=4 SV=1	4.33e-21	GO:0004842;GO:0004527;GO:0090305;GO:0003676;GO:0016740;GO:0006388;GO:0016567;GO:0016772	NA	NA
SymbF.scaffold1050.5	tr|A0A1Q9EKH9|A0A1Q9EKH9_SYMMI	Uncharacterized protein OS=Symbiodinium microadriaticum GN=AK812_SmicGene8616 PE=4 SV=1	4.88e-31	GO:0018024;GO:0034968	NA	NA
SymbF.scaffold1051.1	sp|Q54QE8|Y3913_DICDI	Heat shock protein DDB_G0283913 OS=Dictyostelium discoideum GN=DDB_G0283913 PE=3 SV=1	3.74e-15	GO:0005575;GO:0016020;GO:0008150;GO:0003674;GO:0016021	NA	PF01926
SymbF.scaffold1051.13	tr|A0A1Q9DQK9|A0A1Q9DQK9_SYMMI;tr|A0A1Q9DIY0|A0A1Q9DIY0_SYMMI	description1:Uncharacterized protein OS=Symbiodinium microadriaticum GN=AK812_SmicGene20192 PE=4 SV=1//description2:Uncharacterized protein OS=Symbiodinium microadriaticum GN=AK812_SmicGene22744 PE=4 SV=1	1.61e-81	GO:0003677;GO:0005524;GO:0016787	NA	NA
SymbF.scaffold1051.14	sp|P04146|COPIA_DROME	Copia protein OS=Drosophila melanogaster GN=GIP PE=1 SV=3	1.41e-19	GO:0003676;GO:0008233;GO:0046872;GO:0005524;GO:0006508;GO:0008270;GO:0016787;GO:0015074;GO:0004190;GO:0000166	NA	PF07727;PF00665
SymbF.scaffold1051.17	tr|A0A1Q9CN54|A0A1Q9CN54_SYMMI	Poly [ADP-ribose] polymerase OS=Symbiodinium microadriaticum GN=PARP14 PE=4 SV=1	3.54e-18	GO:0016757;GO:0003950;GO:0016740	NA	PF00644
SymbF.scaffold1051.20	tr|A0A1Q9F0G7|A0A1Q9F0G7_SYMMI	Malate dehydrogenase 2, mitochondrial OS=Symbiodinium microadriaticum GN=AK812_SmicGene2860 PE=4 SV=1	3.32e-15	GO:0003824;GO:0005975;GO:0055114;GO:0016616	NA	NA
SymbF.scaffold1051.3	sp|Q800G8|MXB_DANRE	Interferon-induced GTP-binding protein MxB OS=Danio rerio GN=mxb PE=2 SV=2	9.75e-10	GO:0009615;GO:0061025;GO:0005737;GO:0003924;GO:0000166;GO:0000266;GO:0008017;GO:0031966;GO:0005525;GO:0003374	NA	PF00350
SymbF.scaffold1051.5	sp|Q54BA2|Y3800_DICDI	Ankyrin repeat, bromo and BTB domain-containing protein DDB_G0293800 OS=Dictyostelium discoideum GN=DDB_G0293800 PE=4 SV=1	5.63e-08	GO:0005575	NA	PF12796;PF04851
SymbF.scaffold1051.7	sp|Q01484|ANK2_HUMAN	Ankyrin-2 OS=Homo sapiens GN=ANK2 PE=1 SV=4	4.14e-10	GO:0086015;GO:0016324;GO:0030674;GO:0045202;GO:2001259;GO:0070972;GO:0051924;GO:0036371;GO:0086091;GO:0098910;GO:0010881;GO:0010628;GO:0086070;GO:0051117;GO:0051597;GO:0007399;GO:1901019;GO:0019901;GO:0016323;GO:0098907;GO:0030913;GO:0016020;GO:0051279;GO:0034613;GO:0043034;GO:0045211;GO:0007010;GO:0005622;GO:0005737;GO:0030054;GO:0005856;GO:0060307;GO:0010882;GO:0086066;GO:0050821;GO:0043268;GO:…	K10380	PF12796;PF04851
SymbF.scaffold1052.11	sp|Q9NVM6|DJC17_HUMAN	DnaJ homolog subfamily C member 17 OS=Homo sapiens GN=DNAJC17 PE=1 SV=1	1.68e-07	GO:0005737;GO:0000122;GO:0003723;GO:0005634;GO:0006355;GO:0006351;GO:0003676;GO:1901998	K09537	PF00226
SymbF.scaffold1052.12	tr|A0A1Q9ETY5|A0A1Q9ETY5_SYMMI;tr|A0A1Q9DI53|A0A1Q9DI53_SYMMI	description1:Uncharacterized protein OS=Symbiodinium microadriaticum GN=AK812_SmicGene5393 PE=4 SV=1//description2:Uncharacterized protein OS=Symbiodinium microadriaticum GN=AK812_SmicGene23070 PE=4 SV=1	3.19e-22	GO:0007165	NA	PF13676
SymbF.scaffold1052.15	tr|A0A1Q9EGQ8|A0A1Q9EGQ8_SYMMI	Extended synaptotagmin-3 OS=Symbiodinium microadriaticum GN=ESYT3 PE=4 SV=1	1.86e-34	GO:0008289	NA	NA
SymbF.scaffold1052.19	tr|A0A1Q9CIW2|A0A1Q9CIW2_SYMMI	Putative sugar lactone lactonase YvrE OS=Symbiodinium microadriaticum GN=yvrE PE=4 SV=1	6.44e-11	GO:0003723;GO:0003676	NA	NA
SymbF.scaffold1052.3	tr|A0A1Q9CJ08|A0A1Q9CJ08_SYMMI	Uncharacterized protein OS=Symbiodinium microadriaticum GN=AK812_SmicGene36437 PE=4 SV=1	2.98e-77	GO:0016021;GO:0016020	NA	NA
SymbF.scaffold1052.6	tr|A0A1Q9CIX3|A0A1Q9CIX3_SYMMI	Sodium channel protein type 3 subunit alpha OS=Symbiodinium microadriaticum GN=Scn3a PE=4 SV=1	2.5e-09	GO:0055085;GO:0016020;GO:0006811;GO:0005216;GO:0016021;GO:0034220;GO:0005509	NA	NA
SymbF.scaffold1052.9	sp|Q6DF62|RGN_XENTR	Regucalcin OS=Xenopus tropicalis GN=rgn PE=2 SV=1	7.46e-20	GO:0005576;GO:0019853;GO:0032781;GO:0046872;GO:0008270;GO:0050848;GO:0004341;GO:0005737;GO:0006874;GO:0030234;GO:0016787;GO:0005634;GO:0005509	K01053	PF08450
SymbF.scaffold1053.2	tr|A0A1Q9EH37|A0A1Q9EH37_SYMMI	Copia protein OS=Symbiodinium microadriaticum GN=GIP PE=4 SV=1	1.74e-52	GO:0003676;GO:0008270	NA	PF07727
SymbF.scaffold1053.3	sp|Q54PV7|EIF2A_DICDI	Eukaryotic translation initiation factor 2A OS=Dictyostelium discoideum GN=eif2a PE=3 SV=1	1.18e-22	GO:0003743;GO:0022627;GO:0006412;GO:0006413;GO:0003729;GO:0043022;GO:0006417;GO:0000049	K15026	PF08662
SymbF.scaffold1053.4	tr|A0A1Q9DGZ5|A0A1Q9DGZ5_SYMMI	Putative cobalt-precorrin-6Y C(15)-methyltransferase [decarboxylating] OS=Symbiodinium microadriaticum GN=cbiT PE=4 SV=1	4.3e-98	GO:0032259;GO:0016740;GO:0003676;GO:0008270;GO:0046872;GO:0008168	NA	NA
SymbF.scaffold1053.6	sp|A4QNI8|ELAV4_XENTR	ELAV-like protein 4 OS=Xenopus tropicalis GN=elavl4 PE=2 SV=1	7.46e-11	GO:0007275;GO:0030529;GO:0003676;GO:0003723	K13208	PF00076
SymbF.scaffold1053.7	tr|A0A1Q9BZ77|A0A1Q9BZ77_SYMMI;tr|A0A1Q9EMG2|A0A1Q9EMG2_SYMMI	description1:Uncharacterized protein OS=Symbiodinium microadriaticum GN=AK812_SmicGene44142 PE=4 SV=1//description2:Uncharacterized protein OS=Symbiodinium microadriaticum GN=AK812_SmicGene7853 PE=4 SV=1	4.04e-14	GO:0003777;GO:0007080;GO:0043515;GO:0051315;GO:0005623;GO:0007059;GO:0008017	NA	NA
SymbF.scaffold1054.10	sp|P0A9T5|TAS_SHIFL	Protein tas OS=Shigella flexneri GN=tas PE=3 SV=1	6.53e-37	GO:0016491;GO:0055114	NA	PF00248
SymbF.scaffold1054.3	tr|A0A1Q9CA17|A0A1Q9CA17_SYMMI	ATP synthase epsilon chain, chloroplastic OS=Symbiodinium microadriaticum GN=atpE PE=3 SV=1	1.14e-60	GO:0099132;GO:0046933;GO:0016020;GO:0016021;GO:0015986;GO:0045261	NA	NA
SymbF.scaffold1054.8	sp|Q8IZD6|S22AF_HUMAN	Solute carrier family 22 member 15 OS=Homo sapiens GN=SLC22A15 PE=2 SV=1	3.32e-09	GO:0008514;GO:0016021;GO:0022857;GO:0006811;GO:0015711;GO:0006810;GO:0016020;GO:0055085	K08211	NA
SymbF.scaffold1055.1	sp|P05987|KAPR_DICDI	cAMP-dependent protein kinase regulatory subunit OS=Dictyostelium discoideum GN=pkaR PE=1 SV=1	9.35e-27	GO:0000187;GO:0008603;GO:0031288;GO:0000166;GO:0030819;GO:0010468;GO:0005829;GO:0004862;GO:0030817;GO:0010737;GO:0034236;GO:0010628;GO:0043949;GO:0030552;GO:0031154;GO:0031156;GO:0045859;GO:0030435;GO:0005952;GO:0071901;GO:0005515;GO:0005813;GO:0031285;GO:0001932	K04739	PF00027
SymbF.scaffold1055.10	sp|P40501|AVT7_YEAST	Vacuolar amino acid transporter 7 OS=Saccharomyces cerevisiae (strain ATCC 204508 / S288c) GN=AVT7 PE=1 SV=1	1.5e-17	GO:0089711;GO:0000329;GO:0003333;GO:0015828;GO:0000324;GO:0006810;GO:0016020;GO:0016021;GO:1903400;GO:0061459;GO:0005302;GO:0005886;GO:0015194;GO:0015189;GO:0005313;GO:1903401;GO:0089709;GO:0005773;GO:0015171;GO:0015825;GO:0005774;GO:0006865;GO:0005290	NA	PF01490
SymbF.scaffold1055.11	sp|Q5UQA2|YL534_MIMIV	Uncharacterized protein L534 OS=Acanthamoeba polyphaga mimivirus GN=MIMI_L534 PE=4 SV=1	1.2e-06	GO:0016787	NA	NA
SymbF.scaffold1055.13	tr|A0A1Q9CP62|A0A1Q9CP62_SYMMI	Uncharacterized protein OS=Symbiodinium microadriaticum GN=AK812_SmicGene34436 PE=4 SV=1	4.62e-134	GO:0005737;GO:0016020;GO:0016021;GO:0055114;GO:0016627;GO:0006629	NA	PF06966
SymbF.scaffold1055.17	sp|P22045|PGFS_LEIMA	Prostaglandin F synthase OS=Leishmania major GN=P100/11E PE=1 SV=3	6.27e-43	GO:0006693;GO:0006631;GO:0006633;GO:0047017;GO:0000166;GO:0016491;GO:0005737;GO:0036131;GO:0006629;GO:0055114;GO:0001516	NA	PF00248
SymbF.scaffold1055.18	tr|A0A1Q9DVW7|A0A1Q9DVW7_SYMMI	Uncharacterized protein OS=Symbiodinium microadriaticum GN=AK812_SmicGene18139 PE=4 SV=1	2.17e-35	GO:0016021;GO:0016020	NA	NA
SymbF.scaffold1055.19	tr|A0A1Q9CT00|A0A1Q9CT00_SYMMI	Putative galactose-1-phosphate uridyltransferase OS=Symbiodinium microadriaticum GN=AK812_SmicGene32880 PE=4 SV=1	1.42e-19	GO:0003824;GO:0016740	NA	NA
SymbF.scaffold1055.2	sp|Q9USW3|YHZ7_SCHPO	Probable glycosidase C21B10.07 OS=Schizosaccharomyces pombe (strain 972 / ATCC 24843) GN=SPBC21B10.07 PE=3 SV=1	5.41e-48	GO:0016021;GO:0009277;GO:0016787;GO:0071966;GO:0004553;GO:0016020;GO:0008152;GO:0016798;GO:0005975	NA	PF00722
SymbF.scaffold1055.20	sp|Q9FK51|AGLUP_ARATH	ADP-glucose phosphorylase OS=Arabidopsis thaliana GN=At5g18200 PE=1 SV=1	8.04e-19	GO:0080040;GO:0006006;GO:0008108;GO:0033499;GO:0006012;GO:0047345;GO:0003824;GO:0016779;GO:0016740;GO:0008270;GO:0043531;GO:0005975;GO:0046872	K00965	PF14857
SymbF.scaffold1055.21	tr|A0A1Q9CWT0|A0A1Q9CWT0_SYMMI;tr|A0A1Q9DR95|A0A1Q9DR95_SYMMI	description1:Uncharacterized protein OS=Symbiodinium microadriaticum GN=AK812_SmicGene31417 PE=4 SV=1//description2:Uncharacterized protein OS=Symbiodinium microadriaticum GN=AK812_SmicGene19988 PE=4 SV=1	1.15e-107	GO:0046872	NA	NA
SymbF.scaffold1055.3	sp|Q9VJ79|PDE11_DROME	Dual 3',5'-cyclic-AMP and -GMP phosphodiesterase 11 OS=Drosophila melanogaster GN=Pde11 PE=1 SV=4	1.22e-12	GO:0005575;GO:0007165;GO:0046331;GO:0004114;GO:0016787;GO:0008081;GO:0046872;GO:0046058;GO:0004115;GO:0005829;GO:0046068;GO:0047555	K13298	NA
SymbF.scaffold1055.4	sp|Q10190|LSG1_SCHPO	Large subunit GTPase 1 OS=Schizosaccharomyces pombe (strain 972 / ATCC 24843) GN=lsg1 PE=3 SV=1	2.24e-49	GO:0015031;GO:0005829;GO:0005525;GO:0000027;GO:0000166;GO:0003924;GO:0006810;GO:0042254;GO:0005737;GO:0016787	K14539	PF01926
SymbF.scaffold1055.5	tr|A0A1Q9ECU5|A0A1Q9ECU5_SYMMI	Putative 149 kDa protein OS=Symbiodinium microadriaticum GN=AK812_SmicGene11596 PE=4 SV=1	6.53e-87	GO:0016021;GO:0016020;GO:0009166;GO:0016787;GO:0005509	NA	PF00078;PF00145
SymbF.scaffold1055.6	tr|A0A1Q9CT06|A0A1Q9CT06_SYMMI	Uncharacterized protein OS=Symbiodinium microadriaticum GN=AK812_SmicGene32874 PE=4 SV=1	1.14e-51	GO:0005102	NA	NA
SymbF.scaffold1055.7	sp|Q9SIC9|PP178_ARATH	Pentatricopeptide repeat-containing protein At2g31400, chloroplastic OS=Arabidopsis thaliana GN=At2g31400 PE=2 SV=1	1.43e-17	GO:0009451;GO:0009507;GO:0031930;GO:0004519;GO:0090305;GO:0009536;GO:0003677;GO:0003723;GO:0010019	NA	NA
SymbF.scaffold1055.8	sp|Q8RWB8|UPL6_ARATH	E3 ubiquitin-protein ligase UPL6 OS=Arabidopsis thaliana GN=UPL6 PE=2 SV=1	3.74e-06	GO:0005737;GO:0061630;GO:0016567;GO:0016740;GO:0004842	K10589	NA
SymbF.scaffold1055.9	sp|Q1K9C4|YFK7_SCHPO	Probable E3 ubiquitin protein ligase C167.07c OS=Schizosaccharomyces pombe (strain 972 / ATCC 24843) GN=SPAC167.07c PE=2 SV=1	8.25e-10	GO:0005634;GO:0005635;GO:0005737;GO:0030433;GO:0008270;GO:0004842;GO:0061630;GO:0005829;GO:0016567;GO:0016740	K10589	PF00632
SymbF.scaffold1056.2	tr|A0A1Q9F3R9|A0A1Q9F3R9_SYMMI	Uncharacterized protein OS=Symbiodinium microadriaticum GN=AK812_SmicGene1533 PE=4 SV=1	2.56e-53	GO:0016021;GO:0016020	NA	NA
SymbF.scaffold1056.3	tr|A0A1Q9CA27|A0A1Q9CA27_SYMMI;tr|A0A1Q9F2H3|A0A1Q9F2H3_SYMMI	description1:Uncharacterized protein OS=Symbiodinium microadriaticum GN=AK812_SmicGene39898 PE=4 SV=1//description2:ATP-dependent DNA helicase OS=Symbiodinium microadriaticum GN=pfh1 PE=3 SV=1	1.52e-44	GO:0016020;GO:0016021;GO:0032508;GO:0006310;GO:0016787;GO:0000723;GO:0003678;GO:0004386;GO:0005524;GO:0006281;GO:0006974;GO:0000166	NA	NA
SymbF.scaffold1056.8	tr|A0A1Q9DGL6|A0A1Q9DGL6_SYMMI	Uncharacterized protein OS=Symbiodinium microadriaticum GN=AK812_SmicGene23655 PE=4 SV=1	4.95e-73	GO:0016020;GO:0016021	NA	PF00627
SymbF.scaffold1056.9	sp|B7F845|R10A_ORYSJ	60S ribosomal protein L10a OS=Oryza sativa subsp. japonica GN=RPL10A PE=1 SV=1	4.53e-53	GO:0006412;GO:0003723;GO:0022625;GO:0015934;GO:0000470;GO:0003735;GO:0030529;GO:0005840	K02865	PF00687
SymbF.scaffold1058.1	tr|A0A1Q9CSS1|A0A1Q9CSS1_SYMMI	Aquaporin AQPAe.a OS=Symbiodinium microadriaticum GN=AK812_SmicGene32980 PE=3 SV=1	1.19e-20	GO:0005215;GO:0016020;GO:0006810;GO:0016021	NA	NA
SymbF.scaffold1058.4	tr|A0A1Q9D7K4|A0A1Q9D7K4_SYMMI	NADH-cytochrome b5 reductase 2 OS=Symbiodinium microadriaticum GN=cyb5r2 PE=4 SV=1	1.93e-07	GO:0016020;GO:0020037;GO:0016021;GO:0046872;GO:0016491;GO:0055114	NA	PF08795
SymbF.scaffold1058.7	tr|A0A1Q9DX05|A0A1Q9DX05_SYMMI	Putative tatC-like protein ycf43 OS=Symbiodinium microadriaticum GN=ycf43 PE=3 SV=1	7.3e-76	GO:0046872;GO:0016020;GO:0015074;GO:0016021;GO:0008270;GO:0003676	NA	NA
SymbF.scaffold1059.11	sp|O65493|XCP1_ARATH	Cysteine protease XCP1 OS=Arabidopsis thaliana GN=XCP1 PE=1 SV=1	2.68e-38	GO:0008234;GO:0016787;GO:0004197;GO:0005634;GO:0016020;GO:0005615;GO:0005886;GO:0010623;GO:0008233;GO:0005773;GO:0000325;GO:0051603;GO:0005764;GO:0006508	K16290	PF01070;PF00112;PF08246
SymbF.scaffold1059.2	tr|A0A1Q9EGX3|A0A1Q9EGX3_SYMMI	Uncharacterized protein OS=Symbiodinium microadriaticum GN=AK812_SmicGene10054 PE=4 SV=1	3.22e-47	GO:0006310;GO:0015074;GO:0003677	NA	NA
SymbF.scaffold1059.3	tr|A0A1Q9DUM7|A0A1Q9DUM7_SYMMI	Putative transposon protein OS=Symbiodinium microadriaticum GN=TY5A PE=4 SV=1	5.83e-53	GO:0003676;GO:0015074;GO:0016021;GO:0016020	NA	PF07727
SymbF.scaffold1059.4	tr|A0A1Q9ESW8|A0A1Q9ESW8_SYMMI	Uncharacterized protein OS=Symbiodinium microadriaticum GN=AK812_SmicGene5815 PE=4 SV=1	0	GO:0016020;GO:0003677;GO:0016021;GO:0015074;GO:0006310	NA	NA
SymbF.scaffold1059.7	tr|A0A1Q9C743|A0A1Q9C743_SYMMI	Uncharacterized protein OS=Symbiodinium microadriaticum GN=AK812_SmicGene41058 PE=4 SV=1	3.43e-73	GO:0016020;GO:0016021	NA	PF14108
SymbF.scaffold1059.9	tr|A0A1Q9CT87|A0A1Q9CT87_SYMMI	Uncharacterized protein OS=Symbiodinium microadriaticum GN=AK812_SmicGene32798 PE=4 SV=1	3.96e-83	GO:0008270;GO:0003676	NA	NA
SymbF.scaffold10590.1	sp|Q09669|ADH4_SCHPO	Alcohol dehydrogenase 4 OS=Schizosaccharomyces pombe (strain 972 / ATCC 24843) GN=adh4 PE=2 SV=1	1.7e-22	GO:0043458;GO:0016491;GO:0004024;GO:0005739;GO:0004022;GO:0005759;GO:0046872;GO:0055114	K13954	PF00474;PF00465
SymbF.scaffold106.1	tr|A0A1Q9CS14|A0A1Q9CS14_SYMMI	Protein NLRC3 OS=Symbiodinium microadriaticum GN=NLRC3 PE=4 SV=1	5.58e-122	GO:0005975;GO:0004553	NA	NA
SymbF.scaffold106.12	tr|A0A1Q9F3A6|A0A1Q9F3A6_SYMMI	Serine/threonine-protein kinase SCH9 OS=Symbiodinium microadriaticum GN=SCH9 PE=4 SV=1	4.72e-20	GO:0006468;GO:0003676;GO:0004523;GO:0016020;GO:0016021;GO:0016301;GO:0004672;GO:0016310;GO:0090502;GO:0005524	NA	NA
SymbF.scaffold106.3	sp|Q8VZI8|FTSHA_ARATH	ATP-dependent zinc metalloprotease FTSH 10, mitochondrial OS=Arabidopsis thaliana GN=FTSH10 PE=1 SV=1	1.25e-164	GO:0008233;GO:0005739;GO:0004222;GO:0008270;GO:0005524;GO:0046872;GO:0006508;GO:0009535;GO:0016021;GO:0008237;GO:0016787;GO:0000166;GO:0005743;GO:0009536;GO:0016020	K08956	PF00004;PF01434
SymbF.scaffold106.8	tr|A0A1Q9CCM6|A0A1Q9CCM6_SYMMI	LINE-1 retrotransposable element ORF2 protein OS=Symbiodinium microadriaticum GN=Pol PE=4 SV=1	6.07e-108	GO:0004523;GO:0090502;GO:0003676	NA	PF00078
SymbF.scaffold1060.1	tr|A0A1C0VB61|A0A1C0VB61_9CYAN	Uncharacterized protein OS=Oscillatoriales cyanobacterium USR001 GN=BCD67_02670 PE=4 SV=1	9.19e-07	GO:0016020;GO:0005509	NA	NA
SymbF.scaffold1060.2	tr|A0A1Q9DDI8|A0A1Q9DDI8_SYMMI	Uncharacterized protein OS=Symbiodinium microadriaticum GN=AK812_SmicGene24846 PE=4 SV=1	0	GO:0006508;GO:0008234	NA	NA
SymbF.scaffold1060.3	tr|A0A0G4I9E1|A0A0G4I9E1_9ALVE	Uncharacterized protein OS=Chromera velia CCMP2878 GN=Cvel_12107 PE=4 SV=1	6.35e-48	NA	NA	PF10014
SymbF.scaffold1060.6	tr|A0A1M5J8R0|A0A1M5J8R0_PECCA	Putative Ig domain-containing protein OS=Pectobacterium carotovorum GN=SAMN05444147_102279 PE=4 SV=1	6.4e-39	GO:0005509;GO:0016020;GO:0007156	NA	PF05345
SymbF.scaffold1060.8	tr|A0A1Q9EDN5|A0A1Q9EDN5_SYMMI	Ribosomal protein L15 OS=Symbiodinium microadriaticum GN=RPL15 PE=3 SV=1	0	GO:0006412;GO:0030529;GO:0005622;GO:0003735;GO:0008270;GO:0005840	NA	NA
SymbF.scaffold1064.1	sp|Q9LU89|2A5N_ARATH	Serine/threonine protein phosphatase 2A 59 kDa regulatory subunit B' eta isoform OS=Arabidopsis thaliana GN=B'ETA PE=1 SV=1	2.82e-165	GO:0005634;GO:0050790;GO:0005730;GO:0007165;GO:0005737;GO:0009742;GO:0005515;GO:0000159;GO:0019888;GO:0006952	K11584	PF01603
SymbF.scaffold1064.10	sp|Q6AYK6|CYBP_RAT	Calcyclin-binding protein OS=Rattus norvegicus GN=Cacybp PE=1 SV=1	3.11e-07	GO:0060416;GO:0005641;GO:0031625;GO:0005829;GO:0055007;GO:0045740;GO:0060548;GO:0070062;GO:1990830;GO:0005634;GO:0044297;GO:0007507;GO:0043005;GO:0019005;GO:0042803;GO:0019904;GO:0007568;GO:0005737;GO:0030877;GO:0005654;GO:0071277	K04507	NA
SymbF.scaffold1064.11	tr|A0A1Q9CVS6|A0A1Q9CVS6_SYMMI	Uncharacterized protein OS=Symbiodinium microadriaticum GN=AK812_SmicGene31796 PE=4 SV=1	3.04e-23	NA	NA	NA
SymbF.scaffold1064.15	sp|Q3UE37|UBE2Z_MOUSE	Ubiquitin-conjugating enzyme E2 Z OS=Mus musculus GN=Ube2z PE=1 SV=2	1.7e-35	GO:0005737;GO:0042787;GO:0000166;GO:0061631;GO:0005654;GO:0006915;GO:0005634;GO:0016740;GO:0043065;GO:0031625;GO:0061630;GO:0005829;GO:0016567;GO:0005524	K10585	PF00179
SymbF.scaffold1064.2	tr|A0A1Q9CVW2|A0A1Q9CVW2_SYMMI	Uncharacterized protein OS=Symbiodinium microadriaticum GN=AK812_SmicGene31792 PE=4 SV=1	3.59e-55	GO:0003676;GO:0016020;GO:0016021	NA	NA
SymbF.scaffold1064.20	sp|Q92878|RAD50_HUMAN	DNA repair protein RAD50 OS=Homo sapiens GN=RAD50 PE=1 SV=1	8.86e-77	GO:1901796;GO:0016787;GO:0030870;GO:0030674;GO:0070192;GO:0000166;GO:0090305;GO:0051321;GO:0033674;GO:0006302;GO:0005634;GO:0000731;GO:0007004;GO:0006310;GO:0000794;GO:0000724;GO:0003691;GO:0007049;GO:0003677;GO:0000790;GO:0016887;GO:0000784;GO:0000723;GO:0000729;GO:0016032;GO:0006974;GO:1904354;GO:0032206;GO:0046872;GO:0000722;GO:0051880;GO:0007131;GO:0005694;GO:0000781;GO:0006303;GO:0016020;GO:…	K10866	PF13476
SymbF.scaffold1064.21	tr|A0A1Q9D1C4|A0A1Q9D1C4_SYMMI	Putative E3 ubiquitin-protein ligase HERC1 OS=Symbiodinium microadriaticum GN=HERC1 PE=4 SV=1	4.98e-35	GO:0016874;GO:0016021;GO:0016020	NA	NA
SymbF.scaffold1064.25	tr|A0A1Q9EXH8|A0A1Q9EXH8_SYMMI;tr|A0A1Q9C043|A0A1Q9C043_SYMMI	description1:Uncharacterized protein OS=Symbiodinium microadriaticum GN=AK812_SmicGene13061 PE=4 SV=1//description2:Copia protein OS=Symbiodinium microadriaticum GN=GIP PE=4 SV=1	4.22e-40	GO:0046872;GO:0015074;GO:0003676	NA	NA
SymbF.scaffold1064.3	sp|P0DN22|ALMA1_SYMXX	Dimethlysulfonioproprionate lyase OS=Symbiodinium sp. clade D GN=ALMA1 PE=1 SV=1	2.11e-08	GO:0016829;GO:0047869	NA	NA
SymbF.scaffold1064.4	sp|Q4R8E7|DAW1_MACFA	Dynein assembly factor with WDR repeat domains 1 OS=Macaca fascicularis GN=DAW1 PE=2 SV=1	5.42e-10	GO:0042995;GO:0005929	K19760	NA
SymbF.scaffold1064.7	tr|A0A1Q9CWX6|A0A1Q9CWX6_SYMMI;tr|W6KI78|W6KI78_9PROT	description1:Uncharacterized protein OS=Symbiodinium microadriaticum GN=AK812_SmicGene31336 PE=4 SV=1//description2:Putative SAM-dependent methyltransferase OS=Magnetospira sp. QH-2 GN=MGMAQ_1345 PE=4 SV=1	2.06e-15	GO:0008168;GO:0032259;GO:0016740	NA	NA
SymbF.scaffold1064.8	tr|A0A1Q9CVT3|A0A1Q9CVT3_SYMMI	Phthiocerol synthesis polyketide synthase type I PpsC OS=Symbiodinium microadriaticum GN=ppsC PE=3 SV=1	1.07e-51	GO:0016740;GO:0008152;GO:0003824;GO:0008080	NA	PF00583
SymbF.scaffold10649.1	tr|A0A1Q9CX97|A0A1Q9CX97_SYMMI	Uncharacterized protein OS=Symbiodinium microadriaticum GN=AK812_SmicGene31268 PE=4 SV=1	1.33e-51	GO:0046872	NA	NA
SymbF.scaffold1065.2	tr|A0A1Q9EW25|A0A1Q9EW25_SYMMI	cGMP-dependent protein kinase, isozyme 2 forms cD5/T2 OS=Symbiodinium microadriaticum GN=for PE=4 SV=1	6.79e-17	GO:0005524;GO:0016310;GO:0004672;GO:0006468;GO:0016301	NA	NA
SymbF.scaffold1065.5	tr|A0A1Q9CMJ5|A0A1Q9CMJ5_SYMMI	Uncharacterized protein OS=Symbiodinium microadriaticum GN=AK812_SmicGene35018 PE=4 SV=1	1.53e-64	GO:0016021;GO:0016020	NA	NA
SymbF.scaffold1065.7	tr|A0A1Q9DW53|A0A1Q9DW53_SYMMI	Uncharacterized protein OS=Symbiodinium microadriaticum GN=AK812_SmicGene18042 PE=4 SV=1	1.74e-15	GO:0016020;GO:0016021	NA	NA
SymbF.scaffold1065.8	tr|A0A1Q9C913|A0A1Q9C913_SYMMI	Uncharacterized protein OS=Symbiodinium microadriaticum GN=AK812_SmicGene40360 PE=4 SV=1	2.46e-11	NA	NA	NA
SymbF.scaffold1066.10	sp|F4ISQ7|TOP3B_ARATH	DNA topoisomerase 3-beta OS=Arabidopsis thaliana GN=At2g32000 PE=2 SV=1	4.17e-17	GO:0046872;GO:0003729;GO:0003916;GO:0006265;GO:0005634;GO:0003677;GO:0016853;GO:0003917	K03165	PF01131
SymbF.scaffold1066.3	tr|A0A1Q9DZZ5|A0A1Q9DZZ5_SYMMI	Retrovirus-related Pol polyprotein from transposon TNT 1-94 OS=Symbiodinium microadriaticum GN=AK812_SmicGene16588 PE=4 SV=1	4.59e-14	GO:0015074;GO:0008270;GO:0003676	NA	NA
SymbF.scaffold1066.5	tr|A0A1Q9DI53|A0A1Q9DI53_SYMMI	Uncharacterized protein OS=Symbiodinium microadriaticum GN=AK812_SmicGene23070 PE=4 SV=1	4.01e-19	GO:0007165	NA	PF13676
SymbF.scaffold1066.6	sp|P04146|COPIA_DROME	Copia protein OS=Drosophila melanogaster GN=GIP PE=1 SV=3	7.51e-25	GO:0003676;GO:0008233;GO:0046872;GO:0005524;GO:0006508;GO:0008270;GO:0016787;GO:0015074;GO:0004190;GO:0000166	NA	PF00665;PF07727
SymbF.scaffold1066.7	sp|Q8NF37|PCAT1_HUMAN	Lysophosphatidylcholine acyltransferase 1 OS=Homo sapiens GN=LPCAT1 PE=1 SV=2	1.35e-14	GO:0000139;GO:0047144;GO:0036151;GO:0005886;GO:0005509;GO:0060041;GO:0043129;GO:0008654;GO:0005794;GO:0003841;GO:0016740;GO:0047192;GO:0006654;GO:0016020;GO:0043312;GO:0006629;GO:0016021;GO:0006644;GO:0046872;GO:0035577;GO:2001246;GO:0016746;GO:0036148;GO:0047184;GO:0006656;GO:0005783;GO:0047159;GO:0045732;GO:0008152;GO:0005811;GO:0047191;GO:0005789	K13510	PF01553
SymbF.scaffold1067.10	sp|P46284|S17P_CHLRE	Sedoheptulose-1,7-bisphosphatase, chloroplastic OS=Chlamydomonas reinhardtii GN=CSBP PE=2 SV=1	4.52e-66	GO:0005975;GO:0046872;GO:0009507;GO:0050278;GO:0019253;GO:0016791;GO:0009536;GO:0016311;GO:0042578;GO:0016787	NA	PF00316
SymbF.scaffold1067.11	tr|A0A1Q9E367|A0A1Q9E367_SYMMI	Uncharacterized protein OS=Symbiodinium microadriaticum GN=AK812_SmicGene15323 PE=3 SV=1	6.86e-16	GO:0004721;GO:0004722;GO:0043169;GO:0046872;GO:0016787;GO:0003824;GO:0006470	NA	NA
SymbF.scaffold1067.14	sp|O67781|AAT_AQUAE	Aspartate aminotransferase OS=Aquifex aeolicus (strain VF5) GN=aspC PE=3 SV=1	1.12e-76	GO:0008483;GO:0005737;GO:0080130;GO:0009058;GO:0016740;GO:0003824;GO:0004069;GO:0030170	K00812	PF00155
SymbF.scaffold1067.2	sp|Q9UBC3|DNM3B_HUMAN	DNA (cytosine-5)-methyltransferase 3B OS=Homo sapiens GN=DNMT3B PE=1 SV=1	2.75e-08	GO:0010212;GO:0010628;GO:0000122;GO:0042220;GO:0032259;GO:0006306;GO:0003677;GO:0014823;GO:0071455;GO:0043231;GO:0090116;GO:0046872;GO:0003682;GO:0045814;GO:0031000;GO:0033189;GO:0005634;GO:0045892;GO:0003714;GO:0005737;GO:0001666;GO:0005654;GO:0003886;GO:0008168;GO:0042493;GO:0045666;GO:0032355;GO:0051573;GO:0005515;GO:0009636;GO:0071549;GO:0042826;GO:0009008;GO:0051571;GO:0016740;GO:0010468	K17399	NA
SymbF.scaffold1067.3	sp|P0C894|PP143_ARATH	Putative pentatricopeptide repeat-containing protein At2g02150 OS=Arabidopsis thaliana GN=At2g02150 PE=3 SV=1	7.85e-28	GO:0009451;GO:0043231;GO:0090305;GO:0003723;GO:0004519	K17710	PF17177
SymbF.scaffold1067.4	tr|A0A1Q9E374|A0A1Q9E374_SYMMI	Eukaryotic translation initiation factor isoform 4G-2 OS=Symbiodinium microadriaticum GN=AK812_SmicGene15321 PE=4 SV=1	0	GO:0003743;GO:0031177;GO:0006413;GO:0003723	NA	NA
SymbF.scaffold1067.9	tr|A0A1Q9CKF2|A0A1Q9CKF2_SYMMI	Uncharacterized protein OS=Symbiodinium microadriaticum GN=AK812_SmicGene35851 PE=4 SV=1	2.77e-47	NA	NA	NA
SymbF.scaffold1068.13	tr|A0A1Q9DEC9|A0A1Q9DEC9_SYMMI;tr|A0A1Q9EJE7|A0A1Q9EJE7_SYMMI	description1:Uncharacterized protein OS=Symbiodinium microadriaticum GN=AK812_SmicGene24567 PE=4 SV=1//description2:Putative RNA 2'-phosphotransferase OS=Symbiodinium microadriaticum GN=kptA PE=4 SV=1	1.28e-20	GO:0006388;GO:0016021;GO:0016020;GO:0016772;GO:0003676;GO:0016740	NA	NA
SymbF.scaffold1068.2	tr|A0A1Q9F0M9|A0A1Q9F0M9_SYMMI;tr|A0A1Q9CSE3|A0A1Q9CSE3_SYMMI	description1:Uncharacterized protein OS=Symbiodinium microadriaticum GN=AK812_SmicGene2774 PE=4 SV=1//description2:Uncharacterized protein OS=Symbiodinium microadriaticum GN=AK812_SmicGene33113 PE=4 SV=1	2.19e-66	GO:0003676	NA	NA
SymbF.scaffold1068.5	tr|A0A1Q9D584|A0A1Q9D584_SYMMI	Uncharacterized protein OS=Symbiodinium microadriaticum GN=AK812_SmicGene28187 PE=4 SV=1	1.33e-08	NA	NA	NA
SymbF.scaffold1068.6	sp|P49029|MGN_CAEEL	Protein mago nashi homolog OS=Caenorhabditis elegans GN=mag-1 PE=1 SV=2	2.49e-16	GO:0035145;GO:0008380;GO:0007275;GO:0005634;GO:0048477;GO:0071013;GO:0030154	K12877	PF02792
SymbF.scaffold1068.7	tr|A0A1Q9C234|A0A1Q9C234_SYMMI;tr|A0A1Q9CRS4|A0A1Q9CRS4_SYMMI	description1:Uncharacterized protein OS=Symbiodinium microadriaticum GN=AK812_SmicGene43006 PE=4 SV=1//description2:Pumilio-like 3 OS=Symbiodinium microadriaticum GN=APUM3 PE=4 SV=1	5.13e-14	GO:0000166;GO:0006468;GO:0005524;GO:0046872;GO:0004672;GO:0003723	NA	NA
SymbF.scaffold10681.1	tr|A0A1Q9CHL1|A0A1Q9CHL1_SYMMI;tr|A0A1Q9C868|A0A1Q9C868_SYMMI	description1:Putative 149 kDa protein OS=Symbiodinium microadriaticum GN=AK812_SmicGene36936 PE=4 SV=1//description2:Caroteno-chlorophyll a-c-binding protein OS=Symbiodinium microadriaticum GN=AK812_SmicGene40603 PE=4 SV=1	2.37e-35	GO:0090502;GO:0015979;GO:0009535;GO:0009765;GO:0016020;GO:0004523;GO:0009507;GO:0016021;GO:0003676;GO:0009579;GO:0018298;GO:0016168	NA	NA
SymbF.scaffold1069.1	sp|Q8H2D5|POLH_ARATH	DNA polymerase eta OS=Arabidopsis thaliana GN=POLH PE=1 SV=1	2.4e-49	GO:0003887;GO:0010224;GO:0005634;GO:0006260;GO:0003677;GO:0042276;GO:0006974;GO:0016779;GO:0016740;GO:0003684;GO:0006281;GO:0009650;GO:0046872;GO:0071897;GO:0005515	K03509	PF00817
SymbF.scaffold1069.10	tr|A0A1Q9D9I2|A0A1Q9D9I2_SYMMI	Uncharacterized protein OS=Symbiodinium microadriaticum GN=AK812_SmicGene26405 PE=4 SV=1	1.64e-74	GO:0003676;GO:0008270	NA	NA
SymbF.scaffold1069.11	sp|Q6P3R8|NEK5_HUMAN	Serine/threonine-protein kinase Nek5 OS=Homo sapiens GN=NEK5 PE=2 SV=1	4.31e-16	GO:0004672;GO:0000166;GO:0006468;GO:0004674;GO:0016301;GO:2001056;GO:0051155;GO:0046872;GO:0005524;GO:0016740;GO:0016310	K08857	PF00069
SymbF.scaffold1069.12	sp|P04146|COPIA_DROME	Copia protein OS=Drosophila melanogaster GN=GIP PE=1 SV=3	3.84e-09	GO:0008233;GO:0003676;GO:0008270;GO:0046872;GO:0005524;GO:0006508;GO:0016787;GO:0000166;GO:0004190;GO:0015074	NA	NA
SymbF.scaffold1069.2	tr|Q8I206|Q8I206_PLAF7	Uncharacterized protein OS=Plasmodium falciparum (isolate 3D7) GN=PF3D7_0402000 PE=4 SV=1	2.86e-19	GO:0005515;GO:0020005;GO:0016021;GO:0016020	NA	NA
SymbF.scaffold1069.9	tr|A0A1Q9ES28|A0A1Q9ES28_SYMMI	Copia protein OS=Symbiodinium microadriaticum GN=GIP PE=4 SV=1	1.76e-52	GO:0016021;GO:0016020;GO:0046872	NA	PF07727
SymbF.scaffold107.1	tr|A0A1Q9DM30|A0A1Q9DM30_SYMMI	Uncharacterized protein OS=Symbiodinium microadriaticum GN=AK812_SmicGene21552 PE=4 SV=1	2e-66	GO:0003676;GO:0016021;GO:0016020;GO:0004523;GO:0090502	NA	NA
SymbF.scaffold107.11	sp|Q40300|FCPF_MACPY	Fucoxanthin-chlorophyll a-c binding protein F, chloroplastic (Fragment) OS=Macrocystis pyrifera GN=FCPF PE=2 SV=1	5.43e-13	GO:0016021;GO:0009765;GO:0030076;GO:0009536;GO:0016020;GO:0016168;GO:0009523;GO:0009579;GO:0015979;GO:0009507;GO:0009535;GO:0018298	NA	PF00504
SymbF.scaffold107.18	tr|A0A1Q9D414|A0A1Q9D414_SYMMI;tr|A0A1Q9D440|A0A1Q9D440_SYMMI	description1:Uncharacterized protein OS=Symbiodinium microadriaticum GN=AK812_SmicGene28585 PE=4 SV=1//description2:Copia protein OS=Symbiodinium microadriaticum GN=GIP PE=4 SV=1	5.12e-07	GO:0015074;GO:0003676;GO:0008270	NA	NA
SymbF.scaffold107.20	sp|Q8BPN8|DMXL2_MOUSE	DmX-like protein 2 OS=Mus musculus GN=Dmxl2 PE=1 SV=3	2.85e-08	GO:0070072;GO:0030054;GO:0030672;GO:0007035;GO:0017137;GO:0008021;GO:0005615;GO:0016020;GO:0045202;GO:0043291;GO:0031410	NA	PF12234
SymbF.scaffold107.21	tr|A0A1E7F1F1|A0A1E7F1F1_9STRA	Uncharacterized protein (Fragment) OS=Fragilariopsis cylindrus CCMP1102 GN=FRACYDRAFT_147895 PE=4 SV=1	2.01e-36	GO:0016787	NA	PF00149
SymbF.scaffold107.3	sp|A8M3K6|MSRA_SALAI	Peptide methionine sulfoxide reductase MsrA OS=Salinispora arenicola (strain CNS-205) GN=msrA PE=3 SV=1	2.44e-50	GO:0008113;GO:0016491;GO:0055114	K07304	PF01625
SymbF.scaffold107.5	tr|A0A1Q9E330|A0A1Q9E330_SYMMI	Integrase/recombinase xerD-like OS=Symbiodinium microadriaticum GN=xerD PE=4 SV=1	0	GO:0006310;GO:0016020;GO:0003677;GO:0016021;GO:0015074	NA	PF00226
SymbF.scaffold1070.1	sp|Q9ULJ7|ANR50_HUMAN	Ankyrin repeat domain-containing protein 50 OS=Homo sapiens GN=ANKRD50 PE=1 SV=4	1.59e-22	GO:0005515;GO:0015031;GO:1990126;GO:0006810;GO:0005768	NA	PF12796
SymbF.scaffold1070.3	sp|Q39709|FCP_ISOGA	Fucoxanthin-chlorophyll a-c binding protein, chloroplastic OS=Isochrysis galbana GN=FCP PE=1 SV=1	4.56e-12	GO:0016021;GO:0009765;GO:0016168;GO:0009523;GO:0016020;GO:0009536;GO:0030076;GO:0015979;GO:0009579;GO:0018298;GO:0009535;GO:0009507	NA	PF00504
SymbF.scaffold1070.9	tr|A0A1Q9CAZ2|A0A1Q9CAZ2_SYMMI	Uncharacterized protein OS=Symbiodinium microadriaticum GN=AK812_SmicGene39523 PE=4 SV=1	5.29e-62	NA	NA	NA
SymbF.scaffold1071.10	tr|A0A1Q9DSV8|A0A1Q9DSV8_SYMMI	Potassium channel AKT2/3 OS=Symbiodinium microadriaticum GN=AKT2 PE=4 SV=1	1.11e-33	GO:0016021;GO:0005249;GO:0016020;GO:0006813;GO:0071805	NA	NA
SymbF.scaffold1071.12	tr|A0A1Q9DSV8|A0A1Q9DSV8_SYMMI	Potassium channel AKT2/3 OS=Symbiodinium microadriaticum GN=AKT2 PE=4 SV=1	5.61e-34	GO:0071805;GO:0006813;GO:0016020;GO:0016021;GO:0005249	NA	NA
SymbF.scaffold1071.4	tr|A0A1Q9D3X0|A0A1Q9D3X0_SYMMI;tr|F2UML9|F2UML9_SALR5	description1:Ankyrin repeat and sterile alpha motif domain-containing protein 1B OS=Symbiodinium microadriaticum GN=anks1b PE=4 SV=1//description2:Uncharacterized protein OS=Salpingoeca rosetta (strain ATCC 50818 / BSB-021) GN=PTSG_09435 PE=4 SV=1	2e-80	GO:0003824;GO:0005975	NA	PF16477
SymbF.scaffold1071.6	tr|A0A1Q9ETY2|A0A1Q9ETY2_SYMMI;tr|C1E659|C1E659_MICCC	description1:Uncharacterized protein OS=Symbiodinium microadriaticum GN=AK812_SmicGene5394 PE=4 SV=1//description2:Uncharacterized protein OS=Micromonas commoda (strain RCC299 / NOUM17 / CCMP2709) GN=MICPUN_58553 PE=4 SV=1	1.03e-50	GO:0016491;GO:0055114	NA	NA
SymbF.scaffold1071.9	sp|Q38931|FKB62_ARATH	Peptidyl-prolyl cis-trans isomerase FKBP62 OS=Arabidopsis thaliana GN=FKBP62 PE=1 SV=2	7.55e-07	GO:0000413;GO:0005516;GO:0005515;GO:0070370;GO:0005528;GO:0005737;GO:0003755;GO:0016853;GO:0061077;GO:0005634	K09571	NA
SymbF.scaffold10718.1	tr|A0A0Q4I2H9|A0A0Q4I2H9_9SPHN;tr|A0A1G7HY42|A0A1G7HY42_9SPHN	description1:Uncharacterized protein OS=Sphingomonas sp. Leaf226 GN=ASE77_12745 PE=4 SV=1//description2:Membrane alanyl aminopeptidase Metallo peptidase. MEROPS family M01 OS=Sphingomonas sp. S7-754 GN=SAMN05216557_10234 PE=4 SV=1	1.82e-17	GO:0006508;GO:0008237;GO:0004177;GO:0008270	NA	NA
SymbF.scaffold1073.10	tr|A0A1Q9E375|A0A1Q9E375_SYMMI	Uncharacterized protein OS=Symbiodinium microadriaticum GN=AK812_SmicGene15345 PE=4 SV=1	6.44e-119	GO:0055085;GO:0016021;GO:0016020	NA	PF07690
SymbF.scaffold1073.11	tr|A0A1Q9E3A1|A0A1Q9E3A1_SYMMI	Putative WD repeat-containing protein OS=Symbiodinium microadriaticum GN=AK812_SmicGene15344 PE=4 SV=1	4.64e-11	NA	NA	NA
SymbF.scaffold1073.12	tr|A0A1Q9D6C6|A0A1Q9D6C6_SYMMI	Uncharacterized protein OS=Symbiodinium microadriaticum GN=AK812_SmicGene27684 PE=4 SV=1	8.51e-56	NA	NA	NA
SymbF.scaffold1073.13	sp|Q06816|HYEP_STIAD	Putative epoxide hydrolase OS=Stigmatella aurantiaca (strain DW4/3-1) GN=STAUR_4299 PE=3 SV=2	1.35e-52	GO:0019439;GO:0003824;GO:0033961;GO:0004301;GO:0016787	NA	PF06441
SymbF.scaffold1073.14	sp|Q91WQ5|TAF5L_MOUSE	TAF5-like RNA polymerase II p300/CBP-associated factor-associated factor 65 kDa subunit 5L OS=Mus musculus GN=Taf5l PE=2 SV=1	6.01e-07	GO:0043966;GO:0033276;GO:0016607;GO:0030914;GO:0006351;GO:0004402;GO:0000932;GO:0003713;GO:0005634;GO:0006355	K03130	NA
SymbF.scaffold1073.16	tr|A0A1Q9E399|A0A1Q9E399_SYMMI	Cell division control protein 48 OS=Symbiodinium microadriaticum GN=cdc48 PE=4 SV=1	2.57e-31	GO:0051301;GO:0005524;GO:0008237;GO:0006508;GO:0016020;GO:0016021	NA	NA
SymbF.scaffold1073.17	tr|A0A1Q9E399|A0A1Q9E399_SYMMI	Cell division control protein 48 OS=Symbiodinium microadriaticum GN=cdc48 PE=4 SV=1	2.39e-32	GO:0005524;GO:0008237;GO:0016020;GO:0006508;GO:0016021;GO:0051301	NA	NA
SymbF.scaffold1073.4	sp|P04146|COPIA_DROME	Copia protein OS=Drosophila melanogaster GN=GIP PE=1 SV=3	6.55e-07	GO:0015074;GO:0004190;GO:0000166;GO:0016787;GO:0046872;GO:0006508;GO:0005524;GO:0008270;GO:0003676;GO:0008233	NA	PF07727
SymbF.scaffold1073.6	sp|B8CXL0|DNAJ_HALOH	Chaperone protein DnaJ OS=Halothermothrix orenii (strain H 168 / OCM 544 / DSM 9562) GN=dnaJ PE=3 SV=1	2.81e-08	GO:0005737;GO:0051082;GO:0031072;GO:0006260;GO:0006457;GO:0009408;GO:0046872;GO:0005524	K03686	PF00226
SymbF.scaffold1073.8	tr|A0A1Q9DPA1|A0A1Q9DPA1_SYMMI	Peptidyl-prolyl cis-trans isomerase A OS=Symbiodinium microadriaticum GN=ppiA PE=4 SV=1	2.21e-84	GO:0006457;GO:0008270;GO:0016853;GO:0000413;GO:0003755;GO:0003676;GO:0016020;GO:0015074;GO:0016021	NA	NA
SymbF.scaffold1073.9	tr|A0A1Q9C8W3|A0A1Q9C8W3_SYMMI;tr|A0A1Q9DPL6|A0A1Q9DPL6_SYMMI	description1:Uncharacterized protein OS=Symbiodinium microadriaticum GN=AK812_SmicGene40339 PE=4 SV=1//description2:Uncharacterized protein OS=Symbiodinium microadriaticum GN=AK812_SmicGene20596 PE=4 SV=1	2.26e-10	GO:0016021;GO:0016020	NA	NA
SymbF.scaffold10731.1	tr|A0A1Q9CNQ5|A0A1Q9CNQ5_SYMMI	Uncharacterized protein OS=Symbiodinium microadriaticum GN=AK812_SmicGene34543 PE=4 SV=1	4.79e-24	GO:0016021;GO:0016020	NA	NA
SymbF.scaffold1074.1	tr|A7STM4|A7STM4_NEMVE;tr|A0A0S2LIE3|A0A0S2LIE3_CRYNJ	description1:Predicted protein OS=Nematostella vectensis GN=v1g217315 PE=4 SV=1//description2:ATP-dependent DNA helicase OS=Cryptococcus neoformans var. neoformans serotype D (strain JEC21 / ATCC MYA-565) GN=CNC04645 PE=3 SV=1	5.45e-07	GO:0032508;GO:0006310;GO:0016787;GO:0000723;GO:0004386;GO:0003678;GO:0005524;GO:0006281;GO:0006974;GO:0000166	NA	NA
SymbF.scaffold1074.11	sp|O49545|BAME1_ARATH	Leucine-rich repeat receptor-like serine/threonine-protein kinase BAM1 OS=Arabidopsis thaliana GN=BAM1 PE=1 SV=1	8.29e-17	GO:0016301;GO:0016021;GO:0006468;GO:0016020;GO:0007275;GO:0000166;GO:0043621;GO:0016740;GO:0010075;GO:0048437;GO:0048229;GO:0004674;GO:0004672;GO:0033612;GO:0016310;GO:0030154;GO:0005886;GO:0005524;GO:0005515	NA	NA
SymbF.scaffold1074.13	tr|A0A1Q9CBK1|A0A1Q9CBK1_SYMMI	Uncharacterized protein OS=Symbiodinium microadriaticum GN=AK812_SmicGene39287 PE=4 SV=1	1.41e-51	GO:0016021;GO:0004672;GO:0016020;GO:0005524;GO:0006468;GO:0046983	NA	PF01490
SymbF.scaffold1074.2	tr|A0A1Q9CD23|A0A1Q9CD23_SYMMI	Uncharacterized protein OS=Symbiodinium microadriaticum GN=AK812_SmicGene38722 PE=4 SV=1	4.48e-49	GO:0010466;GO:0030414	NA	PF05375
SymbF.scaffold1074.6	tr|A0A1Q9EKQ1|A0A1Q9EKQ1_SYMMI;tr|A0A1Q9EIQ2|A0A1Q9EIQ2_SYMMI	description1:Retrovirus-related Pol polyprotein from transposon TNT 1-94 OS=Symbiodinium microadriaticum GN=AK812_SmicGene8483 PE=4 SV=1//description2:Retrovirus-related Pol polyprotein from transposon TNT 1-94 OS=Symbiodinium microadriaticum GN=AK812_SmicGene9293 PE=4 SV=1	2.75e-52	GO:0004190;GO:0016020;GO:0006508;GO:0016021;GO:0003676;GO:0008270	NA	PF07727
SymbF.scaffold1074.7	tr|A0A1Q9E623|A0A1Q9E623_SYMMI	Tankyrase-2 OS=Symbiodinium microadriaticum GN=Tnks2 PE=4 SV=1	7.36e-38	GO:0008270;GO:0016020;GO:0016021	NA	NA
SymbF.scaffold1074.8	sp|C0LGQ5|GSO1_ARATH	LRR receptor-like serine/threonine-protein kinase GSO1 OS=Arabidopsis thaliana GN=GSO1 PE=1 SV=1	4.6e-24	GO:0030104;GO:0004674;GO:0051302;GO:0006833;GO:0071555;GO:0045184;GO:0009611;GO:0035987;GO:0004672;GO:0016310;GO:0005886;GO:0005524;GO:0042659;GO:0005515;GO:0090558;GO:1903224;GO:0016301;GO:0009793;GO:0006468;GO:0016021;GO:0048226;GO:0055075;GO:0016020;GO:2000067;GO:0000166;GO:0007275;GO:0016740;GO:0090708;GO:2000280	NA	NA
SymbF.scaffold1074.9	tr|A0A1Q9DXE8|A0A1Q9DXE8_SYMMI	Internalin-A OS=Symbiodinium microadriaticum GN=inlA PE=4 SV=1	3.54e-72	GO:0016020;GO:0016021	NA	NA
SymbF.scaffold1075.1	tr|A0A1Q9DZ88|A0A1Q9DZ88_SYMMI;tr|A0A1Q9EB14|A0A1Q9EB14_SYMMI	description1:Uncharacterized protein OS=Symbiodinium microadriaticum GN=AK812_SmicGene16844 PE=4 SV=1//description2:Purple acid phosphatase OS=Symbiodinium microadriaticum GN=PAP18 PE=3 SV=1	2.39e-11	GO:0016311;GO:0003993;GO:0046872;GO:0016787;GO:0016021;GO:0016020	NA	NA
SymbF.scaffold1075.10	sp|Q54E83|GSHB_DICDI	Glutathione synthetase OS=Dictyostelium discoideum GN=gshB PE=3 SV=1	1.68e-77	GO:0005524;GO:0046872;GO:0043295;GO:0000287;GO:0016874;GO:0005829;GO:0006520;GO:0004363;GO:0005575;GO:0000166;GO:0006750;GO:0042803	K01920	PF03917;PF03199
SymbF.scaffold1075.13	tr|A0A1Q9E1R6|A0A1Q9E1R6_SYMMI	Retrovirus-related Pol polyprotein from transposon TNT 1-94 OS=Symbiodinium microadriaticum GN=AK812_SmicGene15929 PE=4 SV=1	4.29e-34	GO:0003676;GO:0008270;GO:0015074	NA	NA
SymbF.scaffold1075.5	tr|A0A1Q9BWU0|A0A1Q9BWU0_SYMMI;tr|A0A1Q9EVN6|A0A1Q9EVN6_SYMMI	description1:Uncharacterized protein OS=Symbiodinium microadriaticum GN=AK812_SmicGene45079 PE=4 SV=1//description2:Uncharacterized protein OS=Symbiodinium microadriaticum GN=AK812_SmicGene4734 PE=4 SV=1	7.61e-36	GO:0003676	NA	NA
SymbF.scaffold1075.8	tr|A0A1Q9D9T8|A0A1Q9D9T8_SYMMI	Uncharacterized protein OS=Symbiodinium microadriaticum GN=AK812_SmicGene26271 PE=4 SV=1	0	GO:0016021;GO:0016020	NA	NA
SymbF.scaffold1076.1	tr|A0A1Q9DR16|A0A1Q9DR16_SYMMI	Uncharacterized protein OS=Symbiodinium microadriaticum GN=AK812_SmicGene20007 PE=4 SV=1	3.19e-27	GO:0016020;GO:0016021	NA	NA
SymbF.scaffold1076.10	tr|A0A1Q9CVY3|A0A1Q9CVY3_SYMMI;tr|M2WTW7|M2WTW7_GALSU	description1:Uncharacterized protein OS=Symbiodinium microadriaticum GN=AK812_SmicGene31759 PE=4 SV=1//description2:Small conductance mechanosensitive ion channel, MscS family OS=Galdieria sulphuraria GN=Gasu_50710 PE=4 SV=1	1.58e-12	GO:0055085;GO:0016020;GO:0016021	K16052	PF00924
SymbF.scaffold1076.14	sp|P0CG73|UBI1P_CANAX	Polyubiquitin OS=Candida albicans GN=UBI1 PE=1 SV=1	2.12e-24	GO:0005737;GO:0005634	NA	PF00240
SymbF.scaffold1076.4	tr|A0A1Q9CX62|A0A1Q9CX62_SYMMI	Malonyl-CoA-acyl carrier protein transacylase, mitochondrial OS=Symbiodinium microadriaticum GN=MCAT PE=4 SV=1	3.29e-118	GO:0008152	NA	NA
SymbF.scaffold1076.6	tr|A0A1Q9C0C6|A0A1Q9C0C6_SYMMI	Uncharacterized protein OS=Symbiodinium microadriaticum GN=AK812_SmicGene43697 PE=4 SV=1	3.16e-84	GO:0008270;GO:0003676	NA	NA
SymbF.scaffold1077.2	tr|A0A1Q9EVJ3|A0A1Q9EVJ3_SYMMI	KH domain-containing protein 3 OS=Symbiodinium microadriaticum GN=Khdc3 PE=4 SV=1	5.4e-06	NA	NA	NA
SymbF.scaffold1077.4	sp|Q6PFX9|TNKS1_MOUSE	Tankyrase-1 OS=Mus musculus GN=Tnks PE=1 SV=1	5.74e-07	GO:0032212;GO:0016055;GO:0018107;GO:0046872;GO:1904355;GO:0051028;GO:0007049;GO:1904908;GO:0000784;GO:1904357;GO:0005829;GO:0051225;GO:0016604;GO:0016757;GO:0090263;GO:0031965;GO:0042393;GO:0000775;GO:0005634;GO:0097431;GO:0000139;GO:0005856;GO:0070213;GO:0005643;GO:0015031;GO:0051973;GO:0005794;GO:0005737;GO:0003950;GO:0070198;GO:0005654;GO:0070212;GO:0016740;GO:0000922;GO:1904743;GO:0008270;GO:…	K10799	NA
SymbF.scaffold1077.6	tr|A0A1Q9CC73|A0A1Q9CC73_SYMMI	Kelch-like protein 4 OS=Symbiodinium microadriaticum GN=KLHL4 PE=4 SV=1	4.89e-07	NA	NA	PF01344
SymbF.scaffold1078.10	tr|A0A1Q9CWX6|A0A1Q9CWX6_SYMMI	Uncharacterized protein OS=Symbiodinium microadriaticum GN=AK812_SmicGene31336 PE=4 SV=1	0	NA	NA	PF05050
SymbF.scaffold1078.12	tr|A0A1Q9CX45|A0A1Q9CX45_SYMMI	Uncharacterized protein OS=Symbiodinium microadriaticum GN=AK812_SmicGene31338 PE=4 SV=1	4.04e-75	NA	NA	PF02141
SymbF.scaffold1078.13	tr|A0A1Q9CXC2|A0A1Q9CXC2_SYMMI	Oxygen-dependent choline dehydrogenase OS=Symbiodinium microadriaticum GN=betA PE=4 SV=1	2.37e-153	GO:0055114;GO:0016614;GO:0016491;GO:0050660	NA	NA
SymbF.scaffold1078.15	sp|Q3SZM1|MK67I_BOVIN	MKI67 FHA domain-interacting nucleolar phosphoprotein OS=Bos taurus GN=NIFK PE=2 SV=1	7.05e-24	GO:0000794;GO:0003676;GO:0005730;GO:0005634;GO:0005654;GO:0005694;GO:0003723;GO:0010923;GO:0005737	K14838	PF00076
SymbF.scaffold1078.16	tr|A0A1Q9CLI9|A0A1Q9CLI9_SYMMI	Uncharacterized protein OS=Symbiodinium microadriaticum GN=AK812_SmicGene35428 PE=4 SV=1	1.34e-16	NA	NA	NA
SymbF.scaffold1078.17	tr|A0A1Q9EBU6|A0A1Q9EBU6_SYMMI	Uncharacterized protein OS=Symbiodinium microadriaticum GN=AK812_SmicGene12012 PE=4 SV=1	1.68e-47	NA	NA	NA
SymbF.scaffold1078.3	sp|Q5ENN5|RBL2_HETTR	Ribulose bisphosphate carboxylase, chloroplastic OS=Heterocapsa triquetra GN=rbcL PE=2 SV=1	6.54e-43	GO:0000287;GO:0055114;GO:0009507;GO:0046872;GO:0031969;GO:0004497;GO:0019253;GO:0015977;GO:0015979;GO:0016984;GO:0016020;GO:0009536;GO:0016829;GO:0016021;GO:0016491	NA	NA
SymbF.scaffold1078.4	tr|A0A1Q9DKM4|A0A1Q9DKM4_SYMMI;tr|A0A1Q9DKL5|A0A1Q9DKL5_SYMMI	description1:Tyrosyl-DNA phosphodiesterase 2 OS=Symbiodinium microadriaticum GN=tdp2 PE=4 SV=1//description2:ATP synthase gamma chain OS=Symbiodinium microadriaticum GN=atpG PE=3 SV=1	5.08e-119	GO:0015986;GO:0045261;GO:0046933;GO:0099132	NA	NA
SymbF.scaffold1078.5	tr|A0A1Q9CWY6|A0A1Q9CWY6_SYMMI	Sodium channel protein type 11 subunit alpha OS=Symbiodinium microadriaticum GN=SCN11A PE=4 SV=1	1.25e-112	GO:0034220;GO:0005509;GO:0055085;GO:0016020;GO:0006811;GO:0016021;GO:0005216	NA	PF00520
SymbF.scaffold1078.7	sp|D0E0C2|SCNA1_PERAM	Sodium channel protein PaFPC1 OS=Periplaneta americana PE=1 SV=1	2.56e-08	GO:0035725;GO:0005248;GO:0005216;GO:0005886;GO:0006814;GO:0034765;GO:0005272;GO:0006811;GO:0001518;GO:0016021;GO:0016020;GO:0006810;GO:0055085;GO:0005244;GO:0060078;GO:0034220	NA	PF00520
SymbF.scaffold1078.9	tr|A0A1Q9CX21|A0A1Q9CX21_SYMMI	Sodium channel protein type 11 subunit alpha OS=Symbiodinium microadriaticum GN=SCN11A PE=4 SV=1	9.77e-95	GO:0055085;GO:0006811;GO:0016020;GO:0016021;GO:0005216;GO:0034220;GO:0005509	NA	NA
SymbF.scaffold1079.1	tr|C5KVX7|C5KVX7_PERM5	Putative uncharacterized protein OS=Perkinsus marinus (strain ATCC 50983 / TXsc) GN=Pmar_PMAR020719 PE=4 SV=1	4.41e-26	GO:0006396;GO:0003723	NA	PF00397
SymbF.scaffold1079.11	sp|Q54VI1|FHKE_DICDI	Probable serine/threonine-protein kinase fhkE OS=Dictyostelium discoideum GN=fhkE PE=3 SV=1	1.5e-16	GO:0006468;GO:0016301;GO:0000077;GO:0000166;GO:0005634;GO:0005575;GO:0016740;GO:0042770;GO:0018105;GO:0004674;GO:0004672;GO:0044773;GO:0006974;GO:0016310;GO:0005524;GO:0018107	NA	PF00226;PF00069
SymbF.scaffold1079.12	tr|A0A1Q9EHW2|A0A1Q9EHW2_SYMMI;tr|A0A142YAP1|A0A142YAP1_9PLAN	description1:WD repeat-containing protein tag-125 OS=Symbiodinium microadriaticum GN=tag-125 PE=4 SV=1//description2:Regulatory protein AfsR OS=Planctomyces sp. SH-PL62 GN=afsR PE=4 SV=1	1.15e-08	GO:0043531	NA	NA
SymbF.scaffold1079.13	sp|Q9DF36|DD21B_XENLA	Nucleolar RNA helicase 2-B OS=Xenopus laevis GN=ddx21-b PE=2 SV=2	3.94e-13	GO:0097322;GO:0005634;GO:0004386;GO:0000166;GO:0016787;GO:0006364;GO:0019843;GO:0004004;GO:0003676;GO:0005654;GO:0005730;GO:0006366;GO:0003723;GO:0005524;GO:0030515;GO:0006351	K16911	PF00271;PF00270
SymbF.scaffold1079.14	tr|A0A1Q9CCS4|A0A1Q9CCS4_SYMMI	Reticulocyte-binding protein 2-like a OS=Symbiodinium microadriaticum GN=AK812_SmicGene38827 PE=4 SV=1	6.2e-16	GO:0016020;GO:0016021	NA	NA
SymbF.scaffold1079.15	tr|A0A1Q9CCS4|A0A1Q9CCS4_SYMMI	Reticulocyte-binding protein 2-like a OS=Symbiodinium microadriaticum GN=AK812_SmicGene38827 PE=4 SV=1	1.24e-92	GO:0016020;GO:0016021	NA	NA
SymbF.scaffold1079.2	tr|A0A1Q9C937|A0A1Q9C937_SYMMI	Extracellular matrix protein FRAS1 OS=Symbiodinium microadriaticum GN=FRAS1 PE=4 SV=1	7.65e-136	GO:0016020;GO:0016021	NA	NA
SymbF.scaffold1079.3	sp|Q6UXG2|K1324_HUMAN	UPF0577 protein KIAA1324 OS=Homo sapiens GN=KIAA1324 PE=2 SV=2	7.32e-06	GO:0044090;GO:0003723;GO:0005794;GO:0009267;GO:0005764;GO:0006914;GO:0005765;GO:0005887;GO:0005886;GO:2000786;GO:0005768;GO:0016020;GO:0031902;GO:0016021;GO:0000045;GO:0070062	NA	PF13517
SymbF.scaffold1079.4	sp|O82230|EBFC2_ARATH	Nucleoid-associated protein At2g24020, chloroplastic OS=Arabidopsis thaliana GN=At2g24020 PE=2 SV=2	8.21e-07	GO:0003677;GO:0009941;GO:0009535;GO:0009570;GO:0009507;GO:0009536	NA	PF02575
SymbF.scaffold1079.6	sp|Q9SB51|UBP16_ARATH	Ubiquitin carboxyl-terminal hydrolase 16 OS=Arabidopsis thaliana GN=UBP16 PE=1 SV=1	6.65e-18	GO:0006511;GO:0008234;GO:1901000;GO:0048367;GO:0009908;GO:0036459;GO:0005515;GO:0046872;GO:0009651;GO:0048364;GO:0016021;GO:0016787;GO:0016020;GO:0008283;GO:0008233;GO:0016579;GO:0048366;GO:0006508	K11855	PF00443
SymbF.scaffold1079.8	sp|Q9Z1N4|BPNT1_RAT	3'(2'),5'-bisphosphate nucleotidase 1 OS=Rattus norvegicus GN=Bpnt1 PE=1 SV=1	2.6e-20	GO:0000287;GO:0046872;GO:0004441;GO:0016787;GO:0008441;GO:0008150;GO:0016311;GO:0005575;GO:0046854	K01082	PF00459;PF01636
SymbF.scaffold108.1	tr|A0A1Q9F6E9|A0A1Q9F6E9_SYMMI	Uncharacterized protein OS=Symbiodinium microadriaticum GN=AK812_SmicGene571 PE=4 SV=1	3.13e-11	NA	NA	NA
SymbF.scaffold108.10	sp|P10978|POLX_TOBAC	Retrovirus-related Pol polyprotein from transposon TNT 1-94 OS=Nicotiana tabacum PE=2 SV=1	3.17e-15	GO:0008270;GO:0046872;GO:0006508;GO:0008233;GO:0016779;GO:0016740;GO:0003676;GO:0006278;GO:0004519;GO:0004518;GO:0090305;GO:0004190;GO:0015074;GO:0016787;GO:0003964	NA	PF07727
SymbF.scaffold108.11	sp|O65780|GALE1_CYATE	UDP-glucose 4-epimerase GEPI42 OS=Cyamopsis tetragonoloba PE=2 SV=1	8.88e-19	GO:0003978;GO:0016853;GO:0005975;GO:0006012	NA	PF05686
SymbF.scaffold108.12	tr|A0A1Q9DMM1|A0A1Q9DMM1_SYMMI	Zinc transporter ZIP12 OS=Symbiodinium microadriaticum GN=SLC39A12 PE=4 SV=1	3.18e-78	GO:0030001;GO:0016020;GO:0016021;GO:0055085;GO:0046873	NA	PF13472
SymbF.scaffold108.14	sp|Q3MQ24|ATG5_BOVIN	Autophagy protein 5 OS=Bos taurus GN=ATG5 PE=2 SV=2	2.61e-29	GO:0000045;GO:0000422;GO:0045087;GO:0005737;GO:0016020;GO:0006915;GO:0034274;GO:0005930;GO:0044804;GO:0006914;GO:0002376;GO:0006501;GO:0006995;GO:1902017;GO:0034045	K08339	PF01565;PF04106
SymbF.scaffold108.16	tr|A0A1Q9DIL1|A0A1Q9DIL1_SYMMI	Pentatricopeptide repeat-containing protein OS=Symbiodinium microadriaticum GN=AK812_SmicGene22941 PE=4 SV=1	1.35e-07	GO:0006811;GO:0016020;GO:0005216;GO:0016021;GO:0034220	NA	NA
SymbF.scaffold108.17	sp|Q5U3T0|MGT4C_DANRE	Alpha-1,3-mannosyl-glycoprotein 4-beta-N-acetylglucosaminyltransferase C OS=Danio rerio GN=mgat4c PE=2 SV=1	1.09e-22	GO:0016757;GO:0016021;GO:0005794;GO:0006486;GO:0016020;GO:0016740;GO:0008454;GO:0000139;GO:0005975;GO:0046872;GO:0016758	K13748	PF04666
SymbF.scaffold108.19	sp|F4K265|AT101_ARATH	Autophagy-related protein 101 OS=Arabidopsis thaliana GN=ATG101 PE=1 SV=1	1.69e-16	GO:0006810;GO:0015031;GO:0006914;GO:0005515;GO:0031410;GO:0005776	NA	PF07855
SymbF.scaffold108.2	tr|A0A1Q9E3V4|A0A1Q9E3V4_SYMMI;tr|A0A1Q9C8F3|A0A1Q9C8F3_SYMMI	description1:Uncharacterized protein OS=Symbiodinium microadriaticum GN=AK812_SmicGene15090 PE=4 SV=1//description2:Uncharacterized protein (Fragment) OS=Symbiodinium microadriaticum GN=AK812_SmicGene40598 PE=4 SV=1	4.88e-09	GO:0003676	NA	NA
SymbF.scaffold108.20	tr|A0A1Q9DGF0|A0A1Q9DGF0_SYMMI	Uncharacterized protein OS=Symbiodinium microadriaticum GN=AK812_SmicGene23842 PE=4 SV=1	1.19e-79	GO:0006281;GO:0004518;GO:0090305	NA	NA
SymbF.scaffold108.4	tr|A0A0G4EN77|A0A0G4EN77_VITBC;tr|A0A1Q9E548|A0A1Q9E548_SYMMI	description1:Uncharacterized protein OS=Vitrella brassicaformis (strain CCMP3155) GN=Vbra_7962 PE=4 SV=1//description2:Uncharacterized protein OS=Symbiodinium microadriaticum GN=AK812_SmicGene14634 PE=4 SV=1	5.5e-20	GO:0030041;GO:0034314;GO:0030833;GO:0015629;GO:0005885	NA	NA
SymbF.scaffold108.5	sp|P56986|GALE_NEIMC	UDP-glucose 4-epimerase OS=Neisseria meningitidis serogroup C GN=galE PE=3 SV=1	3.15e-15	GO:0003824;GO:0003978;GO:0050662;GO:0016853;GO:0006012;GO:0005975	NA	PF01370
SymbF.scaffold108.6	sp|P25600|YCH4_YEAST	Putative transposon Ty5-1 protein YCL074W OS=Saccharomyces cerevisiae (strain ATCC 204508 / S288c) GN=TY5A PE=5 SV=2	3.36e-07	GO:0003723;GO:0032197;GO:0003964;GO:0000943;GO:0003887;GO:0008233;GO:0006278;GO:0071897;GO:0090501;GO:0004540;GO:0006508	NA	PF07727
SymbF.scaffold108.7	tr|A0A1Q9C3D1|A0A1Q9C3D1_SYMMI	Uncharacterized protein OS=Symbiodinium microadriaticum GN=AK812_SmicGene42515 PE=4 SV=1	4.6e-113	GO:0006310;GO:0015074;GO:0003677	NA	PF03928
SymbF.scaffold1080.11	tr|A0A1Q9C4M5|A0A1Q9C4M5_SYMMI	Uncharacterized protein OS=Symbiodinium microadriaticum GN=AK812_SmicGene42008 PE=4 SV=1	0	NA	NA	PF02696
SymbF.scaffold1080.2	tr|A0A1Q9CNK0|A0A1Q9CNK0_SYMMI	Uncharacterized protein OS=Symbiodinium microadriaticum GN=AK812_SmicGene34654 PE=4 SV=1	2.75e-27	GO:0090502;GO:0016020;GO:0004523;GO:0016021;GO:0003676	NA	NA
SymbF.scaffold1080.6	tr|A0A1Q9CIL8|A0A1Q9CIL8_SYMMI;tr|A0A1Q9EPG2|A0A1Q9EPG2_SYMMI	description1:Uncharacterized protein OS=Symbiodinium microadriaticum GN=AK812_SmicGene36542 PE=4 SV=1//description2:GMP synthase [glutamine-hydrolyzing] OS=Symbiodinium microadriaticum GN=guaA PE=4 SV=1	2.46e-20	GO:0006164;GO:0016462;GO:0005524;GO:0006177;GO:0000166	NA	NA
SymbF.scaffold1080.7	sp|Q9Y140|DHRS7_DROME	Dehydrogenase/reductase SDR family protein 7-like OS=Drosophila melanogaster GN=CG7601 PE=2 SV=1	1.77e-31	GO:0005778;GO:0055114;GO:0016491;GO:0016021;GO:0005777;GO:0016020;GO:0005575;GO:0003674;GO:0008150	K11166	PF00106
SymbF.scaffold1080.9	sp|Q55GC7|SGMD_DICDI	Sphingomyelinase phosphodiesterase D OS=Dictyostelium discoideum GN=sgmD PE=3 SV=1	4.23e-35	GO:0046513;GO:0008152;GO:0016787;GO:0004767;GO:0006685;GO:0046872;GO:0005615;GO:0016798;GO:0005576	K01128	NA
SymbF.scaffold10801.1	tr|A0A1Q9D3S5|A0A1Q9D3S5_SYMMI	Uncharacterized protein OS=Symbiodinium microadriaticum GN=AK812_SmicGene28648 PE=4 SV=1	9.88e-62	GO:0003676;GO:0008270	NA	NA
SymbF.scaffold1081.1	sp|P81628|ERP29_CHICK	Endoplasmic reticulum resident protein 29 (Fragment) OS=Gallus gallus GN=ERP29 PE=1 SV=2	9.97e-25	GO:0005783;GO:0006457;GO:0005788;GO:0006886;GO:0009306	K09586	PF07912;PF07749
SymbF.scaffold1081.10	sp|Q8GWT4|ANM15_ARATH	Protein arginine N-methyltransferase 1.5 OS=Arabidopsis thaliana GN=PMRT15 PE=1 SV=2	2.42e-104	GO:0016569;GO:0006351;GO:0034969;GO:0006479;GO:0008168;GO:0006355;GO:0032259;GO:0008469;GO:0010220;GO:0005737;GO:0016740;GO:0019918;GO:0005829;GO:0005634;GO:0035246;GO:0008276;GO:0009909	K02516	PF05185
SymbF.scaffold1081.2	sp|P36590|KTHY_SCHPO	Thymidylate kinase OS=Schizosaccharomyces pombe (strain 972 / ATCC 24843) GN=tmp1 PE=2 SV=2	1.8e-45	GO:0009165;GO:0009041;GO:0005737;GO:0016301;GO:0006235;GO:0000166;GO:0006227;GO:0005634;GO:0016740;GO:0046939;GO:0016310;GO:0006233;GO:0005829;GO:0004798;GO:0005524	K00943	PF02223
SymbF.scaffold1081.4	tr|A0A1Q9DEC9|A0A1Q9DEC9_SYMMI;tr|A0A1Q9EW59|A0A1Q9EW59_SYMMI	description1:Uncharacterized protein OS=Symbiodinium microadriaticum GN=AK812_SmicGene24567 PE=4 SV=1//description2:ELMO domain-containing protein 3 OS=Symbiodinium microadriaticum GN=ELMOD3 PE=4 SV=1	1.94e-81	GO:0043547;GO:0005096	NA	NA
SymbF.scaffold1081.9	tr|A0A1Q9CC06|A0A1Q9CC06_SYMMI	Uncharacterized protein OS=Symbiodinium microadriaticum GN=AK812_SmicGene39122 PE=4 SV=1	9.72e-19	NA	NA	NA
SymbF.scaffold10810.2	sp|Q55087|CHLP_SYNY3	Geranylgeranyl diphosphate reductase OS=Synechocystis sp. (strain PCC 6803 / Kazusa) GN=chlP PE=3 SV=1	1.73e-26	GO:0045550;GO:0071949;GO:0016491;GO:0102067;GO:0051188;GO:0015995;GO:0055114;GO:0016628;GO:0015979	K10960	PF01494
SymbF.scaffold1082.1	sp|Q28056|ASPH_BOVIN	Aspartyl/asparaginyl beta-hydroxylase OS=Bos taurus GN=ASPH PE=1 SV=1	2.83e-13	GO:0008285;GO:0031647;GO:0032541;GO:0016491;GO:0005783;GO:0005737;GO:0060325;GO:0042264;GO:0035108;GO:0005886;GO:0004597;GO:0018193;GO:0046872;GO:0055114;GO:0016021;GO:0005789;GO:0045862;GO:0016020;GO:0097202;GO:1901879;GO:0060021;GO:0007389;GO:0051213	K00476	PF05118
SymbF.scaffold1082.3	sp|Q6R2V6|CAPP2_CHLRE	Phosphoenolpyruvate carboxylase 2 OS=Chlamydomonas reinhardtii GN=Ppc2 PE=2 SV=1	1.63e-57	GO:0008964;GO:0016829;GO:0006099;GO:0008152;GO:0015977;GO:0003824;GO:0005737	NA	PF00311
SymbF.scaffold1082.7	tr|A0A1Q9CK43|A0A1Q9CK43_SYMMI;tr|A0A1Q9CFG1|A0A1Q9CFG1_SYMMI	description1:Uncharacterized protein OS=Symbiodinium microadriaticum GN=AK812_SmicGene35985 PE=4 SV=1//description2:Uncharacterized protein OS=Symbiodinium microadriaticum GN=AK812_SmicGene37774 PE=4 SV=1	1.35e-09	GO:0090502;GO:0004523;GO:0003676	NA	PF00145
SymbF.scaffold1082.9	tr|A0A1Q9CM67|A0A1Q9CM67_SYMMI	Transmembrane protein 110 OS=Symbiodinium microadriaticum GN=TMEM110 PE=4 SV=1	1.39e-12	GO:0016021;GO:0016020	NA	NA
SymbF.scaffold1083.1	tr|A0A1Q9D459|A0A1Q9D459_SYMMI	Copia protein OS=Symbiodinium microadriaticum GN=GIP PE=4 SV=1	5.96e-34	GO:0003676;GO:0046872	NA	PF00665
SymbF.scaffold1083.10	tr|A0A1Q9DNX3|A0A1Q9DNX3_SYMMI	Uncharacterized protein OS=Symbiodinium microadriaticum GN=AK812_SmicGene20899 PE=4 SV=1	4.54e-171	GO:0016021;GO:0016020	NA	NA
SymbF.scaffold1083.11	sp|Q90744|NAGAB_CHICK	Alpha-N-acetylgalactosaminidase OS=Gallus gallus GN=NAGA PE=1 SV=1	8.53e-90	GO:0016139;GO:0046477;GO:0004557;GO:0016787;GO:0005737;GO:0004553;GO:0008152;GO:0016798;GO:0003824;GO:0009311;GO:0008456;GO:0005764;GO:0005975	NA	PF16499
SymbF.scaffold1083.12	sp|Q2K4E6|Y3534_RHIEC;sp|Q9NES8|PPP5_CAEEL	description1:TPR repeat-containing protein RHE_CH03534.1 OS=Rhizobium etli (strain CFN 42 / ATCC 51251) GN=RHE_CH03534.1 PE=3 SV=1//description2:Serine/threonine-protein phosphatase 5 OS=Caenorhabditis elegans GN=pph-5 PE=1 SV=2	1.01e-06	GO:0051879;GO:0072686;GO:0005856;GO:0033365;GO:0046872;GO:0043234;GO:0005819;GO:0004721;GO:0045920;GO:0006470;GO:0005737;GO:0016787	K04460	PF07719
SymbF.scaffold1083.14	tr|A0A1Q9F4S5|A0A1Q9F4S5_SYMMI;tr|A0A1Q9F4S7|A0A1Q9F4S7_SYMMI	description1:Uncharacterized protein OS=Symbiodinium microadriaticum GN=AK812_SmicGene1206 PE=4 SV=1//description2:RING finger protein B OS=Symbiodinium microadriaticum GN=rngB PE=4 SV=1	6e-17	GO:0016020;GO:0016021	NA	NA
SymbF.scaffold1083.15	tr|A0A1Q9F4S5|A0A1Q9F4S5_SYMMI;tr|A0A1Q9F4S7|A0A1Q9F4S7_SYMMI	description1:Uncharacterized protein OS=Symbiodinium microadriaticum GN=AK812_SmicGene1206 PE=4 SV=1//description2:RING finger protein B OS=Symbiodinium microadriaticum GN=rngB PE=4 SV=1	2.28e-14	GO:0016020;GO:0016021	NA	NA
SymbF.scaffold1083.17	tr|A0A1Q9F4S5|A0A1Q9F4S5_SYMMI	Uncharacterized protein OS=Symbiodinium microadriaticum GN=AK812_SmicGene1206 PE=4 SV=1	8.13e-39	NA	NA	NA
SymbF.scaffold1083.18	tr|A0A1Q9F4W4|A0A1Q9F4W4_SYMMI	Uncharacterized protein OS=Symbiodinium microadriaticum GN=AK812_SmicGene1214 PE=4 SV=1	3.31e-14	GO:0016020;GO:0016021	NA	NA
SymbF.scaffold1083.2	tr|A0A1Q9EF28|A0A1Q9EF28_SYMMI;tr|A0A1Q9D6L1|A0A1Q9D6L1_SYMMI	description1:Uncharacterized protein OS=Symbiodinium microadriaticum GN=AK812_SmicGene10731 PE=4 SV=1//description2:Protein farnesyltransferase subunit beta OS=Symbiodinium microadriaticum GN=FNTB PE=4 SV=1	2.69e-56	GO:0003824;GO:0005965;GO:0042127;GO:0016740;GO:0018343	NA	NA
SymbF.scaffold1083.3	sp|Q05086|UBE3A_HUMAN	Ubiquitin-protein ligase E3A OS=Homo sapiens GN=UBE3A PE=1 SV=4	2.62e-78	GO:0016032;GO:0016567;GO:0061002;GO:0042542;GO:0046872;GO:0007420;GO:0000502;GO:0005515;GO:0048511;GO:0005737;GO:0035037;GO:0006511;GO:1990416;GO:0042220;GO:0001541;GO:0031398;GO:0030521;GO:0070936;GO:0005829;GO:0061630;GO:0016740;GO:0006508;GO:0051865;GO:0014068;GO:0004842;GO:2000058;GO:0042752;GO:0060736;GO:0003713;GO:0005634;GO:0045944	K10587	PF00415;PF00632
SymbF.scaffold1083.4	sp|B5X186|CALUA_SALSA	Calumenin-A OS=Salmo salar GN=calua PE=2 SV=1	2e-08	GO:0016529;GO:0005789;GO:0005794;GO:0005783;GO:0005509;GO:0016020;GO:0005576;GO:0042470;GO:0033018;GO:0046872	NA	NA
SymbF.scaffold1083.5	sp|Q6QIY3|SCNAA_MOUSE	Sodium channel protein type 10 subunit alpha OS=Mus musculus GN=Scn10a PE=1 SV=2	1.24e-11	GO:0044325;GO:0055085;GO:0061337;GO:0006810;GO:0030424;GO:0016020;GO:0001518;GO:0016021;GO:0070062;GO:0006811;GO:0060371;GO:0055117;GO:0086043;GO:0060078;GO:0086016;GO:0005244;GO:0019233;GO:0002027;GO:0005248;GO:0005216;GO:0035725;GO:0019228;GO:0044299;GO:0005272;GO:0034765;GO:0006814;GO:0005886;GO:0086010	K04842	PF00520
SymbF.scaffold1083.6	tr|A0A1Q9EF38|A0A1Q9EF38_SYMMI	Ankyrin-2 OS=Symbiodinium microadriaticum GN=ANK2 PE=4 SV=1	3.16e-95	GO:0016020;GO:0016021	NA	NA
SymbF.scaffold1083.7	sp|Q15119|PDK2_HUMAN	[Pyruvate dehydrogenase (acetyl-transferring)] kinase isozyme 2, mitochondrial OS=Homo sapiens GN=PDK2 PE=1 SV=2	1.35e-15	GO:0010906;GO:0042803;GO:0005654;GO:0004672;GO:0005967;GO:0016310;GO:0005759;GO:0005975;GO:0034614;GO:0005524;GO:0010565;GO:0016301;GO:0006885;GO:0008286;GO:0006006;GO:0006468;GO:0042593;GO:0072332;GO:0000166;GO:0005829;GO:0010510;GO:0005739;GO:0031670;GO:0016740;GO:0006111;GO:0004740	K00898	PF10436
SymbF.scaffold1083.8	sp|O59952|LIP_THELA	Lipase OS=Thermomyces lanuginosus GN=LIP PE=1 SV=1	8.33e-08	GO:0016042;GO:0006629;GO:0004806;GO:0016787	NA	PF01764
SymbF.scaffold1083.9	sp|Q96PP9|GBP4_HUMAN	Guanylate-binding protein 4 OS=Homo sapiens GN=GBP4 PE=2 SV=2	5.56e-71	GO:0016787;GO:0005737;GO:0005794;GO:0048471;GO:0005634;GO:0016020;GO:0003924;GO:0000166;GO:0005525;GO:0000139	K20899	PF02841;PF02263
SymbF.scaffold10836.1	tr|A0A1Q9DEA1|A0A1Q9DEA1_SYMMI	Retrovirus-related Pol polyprotein OS=Symbiodinium microadriaticum GN=POL PE=4 SV=1	9.69e-92	GO:0003676;GO:0015074	NA	NA
SymbF.scaffold1084.1	sp|Q6C141|DUT_YARLI	Deoxyuridine 5'-triphosphate nucleotidohydrolase OS=Yarrowia lipolytica (strain CLIB 122 / E 150) GN=DUT1 PE=3 SV=1	6.07e-34	GO:0006226;GO:0046081;GO:0016787;GO:0046080;GO:0009117;GO:0000287;GO:0004170;GO:0046872	K01520	PF00692
SymbF.scaffold1084.10	sp|Q4W5Z4|DNM3A_CHICK	DNA (cytosine-5)-methyltransferase 3A OS=Gallus gallus GN=DNMT3A PE=2 SV=1	2.05e-07	GO:0016363;GO:0071774;GO:0016740;GO:0010468;GO:0009408;GO:0009008;GO:0005634;GO:0000791;GO:0016569;GO:0090116;GO:0046872;GO:0005623;GO:0006351;GO:0003677;GO:0006306;GO:0001046;GO:0008168;GO:0032259;GO:0003886;GO:0006355;GO:0005737	K17398	PF10503;PF00145
SymbF.scaffold1084.3	tr|A0A1Q9F694|A0A1Q9F694_SYMMI	Putative transposon protein OS=Symbiodinium microadriaticum GN=TY5A PE=4 SV=1	1.02e-65	GO:0015074;GO:0003676	NA	NA
SymbF.scaffold1084.5	tr|A0A1Q9DYQ1|A0A1Q9DYQ1_SYMMI;tr|A0A1Q9F6L2|A0A1Q9F6L2_SYMMI	description1:Uncharacterized protein OS=Symbiodinium microadriaticum GN=AK812_SmicGene17046 PE=4 SV=1//description2:Putative ATP-dependent RNA helicase DHX34 OS=Symbiodinium microadriaticum GN=DHX34 PE=4 SV=1	8.73e-79	GO:0004386	NA	NA
SymbF.scaffold1084.8	tr|A0A1Q9EX37|A0A1Q9EX37_SYMMI;tr|A0A1Q9EWA0|A0A1Q9EWA0_SYMMI	description1:Uncharacterized protein OS=Symbiodinium microadriaticum GN=AK812_SmicGene4168 PE=4 SV=1//description2:Uncharacterized protein OS=Symbiodinium microadriaticum GN=AK812_SmicGene4407 PE=4 SV=1	1.37e-128	GO:0016020;GO:0016021	NA	PF13675
SymbF.scaffold1085.1	sp|Q0WRB2|P2C73_ARATH	Probable protein phosphatase 2C 73 OS=Arabidopsis thaliana GN=PPC6-7 PE=2 SV=1	1.83e-16	GO:0005886;GO:0003824;GO:0004722;GO:0046872;GO:0000226;GO:0045926;GO:0016787;GO:0009819;GO:0004721;GO:0006470	NA	PF00481
SymbF.scaffold1085.10	tr|A0A1Q9EH75|A0A1Q9EH75_SYMMI	Uncharacterized protein OS=Symbiodinium microadriaticum GN=AK812_SmicGene9853 PE=4 SV=1	2.7e-54	NA	NA	NA
SymbF.scaffold1085.13	tr|A0A1Q9ENJ5|A0A1Q9ENJ5_SYMMI	Uncharacterized protein OS=Symbiodinium microadriaticum GN=AK812_SmicGene7416 PE=4 SV=1	1.76e-48	GO:0004523;GO:0016020;GO:0016021;GO:0090502;GO:0003676	NA	NA
SymbF.scaffold1085.14	tr|A0A1Q9EHD0|A0A1Q9EHD0_SYMMI	THUMP domain-containing protein 2 OS=Symbiodinium microadriaticum GN=Thumpd2 PE=4 SV=1	1.35e-89	GO:0006810;GO:0016020;GO:0016021;GO:0055085;GO:0005524;GO:0042626	NA	NA
SymbF.scaffold1085.4	sp|Q93VG8|PPDEX_ARATH	DeSI-like protein At4g17486 OS=Arabidopsis thaliana GN=At4g17486 PE=2 SV=1	1.59e-09	GO:0006508;GO:0016787;GO:0008233	NA	PF05903
SymbF.scaffold1085.5	tr|A0A1Q9DPU5|A0A1Q9DPU5_SYMMI	Uncharacterized protein OS=Symbiodinium microadriaticum GN=AK812_SmicGene20542 PE=4 SV=1	0	GO:0005576;GO:0007275;GO:0030178	NA	PF04706
SymbF.scaffold1085.6	tr|A0A0G4FJ42|A0A0G4FJ42_VITBC;tr|A0A1Q9DPU5|A0A1Q9DPU5_SYMMI	description1:Uncharacterized protein OS=Vitrella brassicaformis (strain CCMP3155) GN=Vbra_15562 PE=4 SV=1//description2:Uncharacterized protein OS=Symbiodinium microadriaticum GN=AK812_SmicGene20542 PE=4 SV=1	1.17e-21	GO:0030178;GO:0007275;GO:0005576	NA	NA
SymbF.scaffold1085.7	tr|A0A1Q9DPU5|A0A1Q9DPU5_SYMMI	Uncharacterized protein OS=Symbiodinium microadriaticum GN=AK812_SmicGene20542 PE=4 SV=1	3.83e-15	GO:0007275;GO:0005576;GO:0030178	NA	NA
SymbF.scaffold1085.8	tr|A0A1Q9CIS7|A0A1Q9CIS7_SYMMI	Uncharacterized protein OS=Symbiodinium microadriaticum GN=AK812_SmicGene36482 PE=4 SV=1	8.79e-135	GO:0016020;GO:0016021	NA	NA
SymbF.scaffold1085.9	tr|A0A1Q9EH95|A0A1Q9EH95_SYMMI	ATPase RavA OS=Symbiodinium microadriaticum GN=ravA PE=4 SV=1	2.51e-49	GO:0005524;GO:0016887	NA	NA
SymbF.scaffold10857.2	sp|Q9XA16|PKNX_STRCO	Probable serine/threonine-protein kinase SCO3848 OS=Streptomyces coelicolor (strain ATCC BAA-471 / A3(2) / M145) GN=SCO3848 PE=3 SV=1	1.28e-44	GO:0005524;GO:0016310;GO:0016740;GO:0004672;GO:0000166;GO:0016301;GO:0006468;GO:0004674	K12132	PF00069
SymbF.scaffold1086.1	sp|Q9SJM0|CALSA_ARATH	Callose synthase 10 OS=Arabidopsis thaliana GN=CALS10 PE=2 SV=5	3.67e-43	GO:0009556;GO:0000148;GO:0008360;GO:0048589;GO:0016740;GO:0005886;GO:0009506;GO:0003843;GO:0006075;GO:0071555;GO:0016020;GO:0009555;GO:0005794;GO:0016757;GO:0016021	K11000	PF02364
SymbF.scaffold1086.3	tr|A0A1Q9ESR0|A0A1Q9ESR0_SYMMI	Uncharacterized protein (Fragment) OS=Symbiodinium microadriaticum GN=AK812_SmicGene5868 PE=4 SV=1	4.61e-70	GO:0003677;GO:0015074;GO:0006310	NA	NA
SymbF.scaffold1086.6	sp|Q8N5L8|RP25L_HUMAN	Ribonuclease P protein subunit p25-like protein OS=Homo sapiens GN=RPP25L PE=1 SV=1	6.79e-16	GO:0005634;GO:0005515;GO:0003676;GO:0003723	K14525	PF01918
SymbF.scaffold1086.9	sp|Q99JH1|RP25L_MOUSE	Ribonuclease P protein subunit p25-like protein OS=Mus musculus GN=Rpp25l PE=1 SV=1	3.07e-18	GO:0003723;GO:0003676;GO:0005575;GO:0005634;GO:0008150	K14525	PF01918
SymbF.scaffold1087.2	tr|A0A1Q9EJK1|A0A1Q9EJK1_SYMMI	Uncharacterized protein OS=Symbiodinium microadriaticum GN=AK812_SmicGene8942 PE=4 SV=1	0	GO:0016021;GO:0016020	NA	NA
SymbF.scaffold1087.5	tr|A0A1Q9EJK1|A0A1Q9EJK1_SYMMI	Uncharacterized protein OS=Symbiodinium microadriaticum GN=AK812_SmicGene8942 PE=4 SV=1	0	GO:0016020;GO:0016021	NA	NA
SymbF.scaffold1087.6	tr|A0A1Q9EJK1|A0A1Q9EJK1_SYMMI	Uncharacterized protein OS=Symbiodinium microadriaticum GN=AK812_SmicGene8942 PE=4 SV=1	2.61e-102	GO:0016020;GO:0016021	NA	NA
SymbF.scaffold1087.8	tr|A0A1Q9EJK1|A0A1Q9EJK1_SYMMI	Uncharacterized protein OS=Symbiodinium microadriaticum GN=AK812_SmicGene8942 PE=4 SV=1	4.3e-16	GO:0016021;GO:0016020	NA	NA
SymbF.scaffold1088.1	tr|A0A1Q9CD82|A0A1Q9CD82_SYMMI	Reticulocyte-binding protein 2-like a OS=Symbiodinium microadriaticum GN=AK812_SmicGene38739 PE=4 SV=1	6.13e-59	GO:0090502;GO:0004523;GO:0003676	NA	NA
SymbF.scaffold1088.11	sp|P40525|RL34B_YEAST	60S ribosomal protein L34-B OS=Saccharomyces cerevisiae (strain ATCC 204508 / S288c) GN=RPL34B PE=1 SV=1	3.41e-37	GO:0002181;GO:0022625;GO:0003723;GO:0005622;GO:0005737;GO:0042254;GO:0006412;GO:0003735;GO:0005840;GO:0030529	K02915	PF01199
SymbF.scaffold1088.12	tr|A0A1Q9D332|A0A1Q9D332_SYMMI	ER lumen protein-retaining receptor 2 OS=Symbiodinium microadriaticum GN=kdelr2 PE=4 SV=1	8.48e-51	GO:0005783;GO:0046923;GO:0016021;GO:0016020;GO:0006621;GO:0048037	NA	NA
SymbF.scaffold1088.13	sp|Q38873|CDPK7_ARATH	Calcium-dependent protein kinase 7 OS=Arabidopsis thaliana GN=CPK7 PE=2 SV=1	5.34e-21	GO:0004683;GO:0005737;GO:0004674;GO:0009738;GO:0005509;GO:0004672;GO:0009931;GO:0016310;GO:0005886;GO:0005524;GO:0046872;GO:0005516;GO:0016301;GO:0006468;GO:0005634;GO:0016020;GO:0000166;GO:0035556;GO:0016740;GO:0046777;GO:0018105	K13412	PF00069
SymbF.scaffold1088.3	tr|A0A1Q9DE44|A0A1Q9DE44_SYMMI	Uncharacterized protein OS=Symbiodinium microadriaticum GN=AK812_SmicGene24605 PE=4 SV=1	2.14e-59	NA	NA	NA
SymbF.scaffold1088.7	tr|A0A1Q9DII8|A0A1Q9DII8_SYMMI	Putative white-brown complex-like protein 30 OS=Symbiodinium microadriaticum GN=WBC30 PE=4 SV=1	2e-41	GO:0005524;GO:0016021;GO:0016020;GO:0000166;GO:0016887	NA	NA
SymbF.scaffold1088.9	sp|P24581|MTNX_NEILA	Cytosine-specific methyltransferase NlaX OS=Neisseria lactamica GN=nlaXM PE=3 SV=1	1.73e-18	GO:0032259;GO:0090116;GO:0008168;GO:0003886;GO:0009307;GO:0016740	NA	PF00145
SymbF.scaffold10880.1	sp|P0CI71|K0319_RAT	Dyslexia-associated protein KIAA0319 homolog OS=Rattus norvegicus PE=2 SV=1	7.89e-13	GO:0007275;GO:0005769;GO:0016020;GO:0016021;GO:0007399;GO:0031901;GO:0001764;GO:2000171;GO:0005886;GO:0005768	NA	PF02010
SymbF.scaffold1089.1	sp|P96687|YDFJ_BACSU	Membrane protein YdfJ OS=Bacillus subtilis (strain 168) GN=ydfJ PE=2 SV=1	2.43e-20	GO:0005886;GO:0016021;GO:0016020	K11625	PF03176
SymbF.scaffold1089.10	sp|P55567|Y4MH_SINFN	Uncharacterized protein y4mH OS=Sinorhizobium fredii (strain NBRC 101917 / NGR234) GN=NGR_a02510 PE=4 SV=1	3.29e-08	GO:0016787	NA	PF04909
SymbF.scaffold1089.11	tr|A0A1Q9CBF6|A0A1Q9CBF6_SYMMI	Apurinic endonuclease-redox protein OS=Symbiodinium microadriaticum GN=ARP PE=4 SV=1	2.65e-158	GO:0016787;GO:0005622;GO:0003677;GO:0008152;GO:0090305;GO:0004519;GO:0016773;GO:0004518;GO:0006281	NA	NA
SymbF.scaffold1089.13	sp|P86924|RLGM2_TRYBB	RNA-editing ligase 2, mitochondrial OS=Trypanosoma brucei brucei GN=REL2 PE=1 SV=1	3.13e-06	GO:0000166;GO:0003723;GO:0016556;GO:0045293;GO:0016874;GO:0005524;GO:0003972;GO:0031019;GO:0005739	NA	PF09414
SymbF.scaffold1089.14	tr|A0A1Q9EGR9|A0A1Q9EGR9_SYMMI	Uncharacterized protein OS=Symbiodinium microadriaticum GN=AK812_SmicGene10095 PE=4 SV=1	3.15e-174	NA	NA	NA
SymbF.scaffold1089.17	tr|A0A1Q9E757|A0A1Q9E757_SYMMI	Uncharacterized protein OS=Symbiodinium microadriaticum GN=AK812_SmicGene13813 PE=4 SV=1	1.15e-123	NA	NA	NA
SymbF.scaffold1089.18	tr|C5M027|C5M027_PERM5	Putative uncharacterized protein OS=Perkinsus marinus (strain ATCC 50983 / TXsc) GN=Pmar_PMAR007454 PE=4 SV=1	1.71e-12	GO:0016020;GO:0016021	NA	PF03176
SymbF.scaffold1089.3	tr|A0A1Q9CBH0|A0A1Q9CBH0_SYMMI	Calcium-dependent protein kinase 1 OS=Symbiodinium microadriaticum GN=CPK1 PE=4 SV=1	3.39e-22	GO:0004672;GO:0016310;GO:0005524;GO:0016301;GO:0005509;GO:0006468	NA	PF12146
SymbF.scaffold1089.4	sp|P45951|ARP_ARATH	DNA-(apurinic or apyrimidinic site) lyase, chloroplastic OS=Arabidopsis thaliana GN=ARP PE=1 SV=2	4.92e-54	GO:0005622;GO:0003677;GO:0016311;GO:0004518;GO:0016791;GO:0006974;GO:0046872;GO:0009507;GO:0004528;GO:0033683;GO:0003906;GO:0042644;GO:0005634;GO:0045893;GO:0016829;GO:0009536;GO:0006284;GO:0004519;GO:0008408;GO:0008311;GO:0006281	K01142	PF03372
SymbF.scaffold109.1	sp|P23949|TISD_MOUSE	mRNA decay activator protein ZFP36L2 OS=Mus musculus GN=Zfp36l2 PE=1 SV=2	4.72e-06	GO:0033077;GO:0005737;GO:0035019;GO:0009611;GO:0030097;GO:1901991;GO:0045599;GO:0006402;GO:0071560;GO:0097011;GO:0017091;GO:0071356;GO:0071364;GO:0043488;GO:2000737;GO:0044344;GO:0000165;GO:1904628;GO:0003723;GO:1900153;GO:0003677;GO:0045577;GO:0060216;GO:0046872;GO:0071385;GO:0061158;GO:0035925;GO:0005634;GO:0070371;GO:0007275;GO:0030529;GO:0005829;GO:0000288;GO:0048103	K18753	PF00642
SymbF.scaffold109.10	tr|A0A0D2WI15|A0A0D2WI15_CAPO3;tr|A0A0N0DW87|A0A0N0DW87_9TRYP	description1:Uncharacterized protein OS=Capsaspora owczarzaki (strain ATCC 30864) GN=CAOG_009353 PE=4 SV=1//description2:Putative paraflagellar rod component OS=Leptomonas pyrrhocoris GN=ABB37_03829 PE=4 SV=1	3.84e-09	GO:0031514	NA	NA
SymbF.scaffold109.11	tr|A0A1Q9F4K0|A0A1Q9F4K0_SYMMI	Uncharacterized protein OS=Symbiodinium microadriaticum GN=AK812_SmicGene1246 PE=4 SV=1	7.47e-87	GO:0016021;GO:0016020;GO:0007165	NA	NA
SymbF.scaffold109.13	sp|O77404|TYPX_TRYBB	Tryparedoxin OS=Trypanosoma brucei brucei PE=1 SV=1	7.38e-26	GO:0045454;GO:0005623;GO:0055114	NA	PF13905
SymbF.scaffold109.15	tr|A0A1Q9CD58|A0A1Q9CD58_SYMMI	Uncharacterized protein OS=Symbiodinium microadriaticum GN=AK812_SmicGene38659 PE=4 SV=1	1.86e-23	GO:0016020;GO:0016021;GO:0003824	NA	NA
SymbF.scaffold109.19	sp|O49623|DPNP2_ARATH	SAL2 phosphatase OS=Arabidopsis thaliana GN=SAL2 PE=2 SV=1	8.1e-06	GO:0016787;GO:0046854;GO:0008152;GO:0016311;GO:0006790;GO:0008441;GO:0016312;GO:0003824;GO:0004441;GO:0046872	K15422	PF00459
SymbF.scaffold109.21	sp|Q9NZN3|EHD3_HUMAN	EH domain-containing protein 3 OS=Homo sapiens GN=EHD3 PE=1 SV=2	4.87e-10	GO:0030139;GO:0005509;GO:0060271;GO:0086036;GO:0005737;GO:0034498;GO:0005524;GO:0015031;GO:0090160;GO:0060170;GO:0032456;GO:0005515;GO:0020018;GO:0005525;GO:0005886;GO:0005768;GO:0016020;GO:0072661;GO:0006810;GO:1903358;GO:0048471;GO:0055117;GO:0003676;GO:0042995;GO:0007596;GO:1903779;GO:0046872;GO:0005929;GO:0030030;GO:0001881;GO:1901387;GO:0005634;GO:0000166;GO:0055038;GO:0005925;GO:0043209;GO:…	K12476	NA
SymbF.scaffold109.25	sp|P38973|CC2H1_TRYBB	Cell division control protein 2 homolog 1 OS=Trypanosoma brucei brucei GN=CRK1 PE=3 SV=1	4.92e-09	GO:0016301;GO:0040007;GO:0004674;GO:0006468;GO:0000166;GO:0004672;GO:0004693;GO:0051726;GO:0016310;GO:0016740;GO:0005524;GO:0000278	NA	PF00069
SymbF.scaffold109.5	tr|A0A077Y6Z3|A0A077Y6Z3_9APIC	Uncharacterized protein OS=Plasmodium yoelii GN=PYYM_1203100 PE=4 SV=1	1.02e-09	GO:0016021;GO:0016020	NA	NA
SymbF.scaffold109.8	sp|C0ZB49|DNAJ_BREBN	Chaperone protein DnaJ OS=Brevibacillus brevis (strain 47 / JCM 6285 / NBRC 100599) GN=dnaJ PE=3 SV=1	1.86e-09	GO:0031072;GO:0006260;GO:0005737;GO:0051082;GO:0046872;GO:0005524;GO:0006457;GO:0009408	K03686	PF00226
SymbF.scaffold1090.7	tr|A0A1Q9CS14|A0A1Q9CS14_SYMMI	Protein NLRC3 OS=Symbiodinium microadriaticum GN=NLRC3 PE=4 SV=1	4.88e-102	GO:0005975;GO:0004553	NA	NA
SymbF.scaffold10909.2	tr|A0A1B4VD56|A0A1B4VD56_9GAMM	AP endonuclease OS=Sulfurifustis variabilis GN=SVA_3727 PE=4 SV=1	3.36e-36	GO:0090305;GO:0004519	NA	NA
SymbF.scaffold1091.10	tr|A0A1Q9DSB2|A0A1Q9DSB2_SYMMI	Modification methylase MspI OS=Symbiodinium microadriaticum GN=mspIM PE=4 SV=1	1.32e-09	GO:0008168;GO:0032259	NA	PF00145
SymbF.scaffold1091.11	tr|A0A1Q9CI56|A0A1Q9CI56_SYMMI	Uncharacterized protein OS=Symbiodinium microadriaticum GN=AK812_SmicGene36701 PE=4 SV=1	0	GO:0018193	NA	NA
SymbF.scaffold1091.12	tr|A0A1Q9CSH3|A0A1Q9CSH3_SYMMI	Lipopolysaccharide cholinephosphotransferase LicD OS=Symbiodinium microadriaticum GN=licD PE=4 SV=1	1.69e-70	GO:0016740;GO:0055114;GO:0016491	NA	NA
SymbF.scaffold1091.13	tr|A0A1Q9CSH3|A0A1Q9CSH3_SYMMI	Lipopolysaccharide cholinephosphotransferase LicD OS=Symbiodinium microadriaticum GN=licD PE=4 SV=1	5.6e-66	GO:0016491;GO:0016740;GO:0055114	NA	NA
SymbF.scaffold1091.14	sp|Q5RJH2|MCTP2_MOUSE	Multiple C2 and transmembrane domain-containing protein 2 OS=Mus musculus GN=Mctp2 PE=2 SV=1	1.39e-12	GO:0005829;GO:0005654;GO:0016020;GO:0008150;GO:0005509;GO:0007275;GO:0005783;GO:0016021	NA	PF00168;PF00641
SymbF.scaffold1091.15	tr|A0A1Q9ESX0|A0A1Q9ESX0_SYMMI;tr|A0A1Q9C2B2|A0A1Q9C2B2_SYMMI	description1:Uncharacterized protein OS=Symbiodinium microadriaticum GN=AK812_SmicGene5719 PE=4 SV=1//description2:D-glycerate 3-kinase, chloroplastic OS=Symbiodinium microadriaticum GN=GLYK PE=4 SV=1	3.55e-17	GO:0016310;GO:0016301	NA	NA
SymbF.scaffold1091.16	sp|B6SHG7|TRMB_MAIZE	tRNA (guanine-N(7)-)-methyltransferase OS=Zea mays PE=2 SV=1	3.51e-15	GO:0006400;GO:0016740;GO:0008176;GO:0106004;GO:0000049;GO:0008033;GO:0003723;GO:0008168;GO:0032259;GO:0005634	K03439	NA
SymbF.scaffold1091.17	sp|B8I2R5|PNP_CLOCE	Polyribonucleotide nucleotidyltransferase OS=Clostridium cellulolyticum (strain ATCC 35319 / DSM 5812 / JCM 6584 / H10) GN=pnp PE=3 SV=1	2.19e-07	GO:0003723;GO:0005737;GO:0000175;GO:0004654;GO:0003676;GO:0016740;GO:0016779;GO:0006396;GO:0046872;GO:0006402;GO:0090503	K00962	PF00575
SymbF.scaffold1091.2	tr|A0A1Q9CI72|A0A1Q9CI72_SYMMI	Rhodanese-like domain-containing protein 6 OS=Symbiodinium microadriaticum GN=STR6 PE=4 SV=1	2e-41	GO:0016491;GO:0055114;GO:0003676;GO:0003723	NA	NA
SymbF.scaffold1091.20	sp|Q93VG8|PPDEX_ARATH	DeSI-like protein At4g17486 OS=Arabidopsis thaliana GN=At4g17486 PE=2 SV=1	6.15e-20	GO:0008233;GO:0016787;GO:0006508	NA	PF05903
SymbF.scaffold1091.21	tr|A0A1Q9CSI5|A0A1Q9CSI5_SYMMI	Uncharacterized protein OS=Symbiodinium microadriaticum GN=AK812_SmicGene33070 PE=4 SV=1	6.27e-27	GO:0003676	NA	NA
SymbF.scaffold1091.22	tr|A0A1Q9CSK0|A0A1Q9CSK0_SYMMI	Uncharacterized protein OS=Symbiodinium microadriaticum GN=AK812_SmicGene33071 PE=4 SV=1	1.95e-19	GO:0016021;GO:0016020	NA	NA
SymbF.scaffold1091.23	sp|Q9ZWM5|CAO_CHLRE	Chlorophyllide a oxygenase, chloroplastic OS=Chlamydomonas reinhardtii GN=CAO PE=2 SV=2	1.63e-39	GO:0042651;GO:0051537;GO:0009535;GO:0009528;GO:0009579;GO:0016705;GO:0009536;GO:0016020;GO:0009507;GO:0046872;GO:0055114;GO:0051536;GO:0010277;GO:0015995;GO:0005506;GO:0016491;GO:0009706	K13600	PF00355;PF08417
SymbF.scaffold1091.24	tr|A0A1Q9CR64|A0A1Q9CR64_SYMMI	Uncharacterized protein OS=Symbiodinium microadriaticum GN=AK812_SmicGene33589 PE=4 SV=1	1.67e-95	GO:0006310;GO:0005783;GO:0016020;GO:0015074;GO:0046923;GO:0016021;GO:0003677;GO:0006621	NA	PF13456
SymbF.scaffold1091.25	sp|A0PJN4|U2QL1_MOUSE	Ubiquitin-conjugating enzyme E2Q-like protein 1 OS=Mus musculus GN=Ube2ql1 PE=2 SV=2	3.16e-19	GO:0016740;GO:0005886;GO:0016567;GO:0000166;GO:0061631;GO:0005634;GO:0005524	K10582	NA
SymbF.scaffold1091.26	tr|A0A1Q9CSK5|A0A1Q9CSK5_SYMMI	Glutamine--tRNA ligase OS=Symbiodinium microadriaticum GN=glnS PE=4 SV=1	2.47e-116	GO:0005524;GO:0000166;GO:0043039;GO:0006412;GO:0016876;GO:0016020;GO:0005737;GO:0016021;GO:0004812;GO:0016874;GO:0006418	NA	NA
SymbF.scaffold1091.27	sp|Q3IGW8|SYQ_PSEHT	Glutamine--tRNA ligase OS=Pseudoalteromonas haloplanktis (strain TAC 125) GN=glnS PE=3 SV=1	5.37e-19	GO:0016876;GO:0000166;GO:0043039;GO:0005737;GO:0006412;GO:0005524;GO:0016874;GO:0004819;GO:0004812;GO:0006425;GO:0006418	K01886	NA
SymbF.scaffold1091.3	sp|Q6IM78|TOP1M_RAT	DNA topoisomerase I, mitochondrial OS=Rattus norvegicus GN=Top1mt PE=2 SV=1	4.67e-125	GO:0003677;GO:0042645;GO:0016853;GO:0006265;GO:0006260;GO:0005634;GO:0005694;GO:0003917;GO:0003916;GO:0005739	K03163	PF02919;PF01028;PF14370
SymbF.scaffold1091.5	tr|A0A1Q9BU58|A0A1Q9BU58_SYMMI	Uncharacterized protein OS=Symbiodinium microadriaticum GN=AK812_SmicGene46311 PE=4 SV=1	7.44e-122	GO:0003677;GO:0015074;GO:0006310	NA	NA
SymbF.scaffold1091.6	sp|Q9LFM5|YUC4_ARATH	Probable indole-3-pyruvate monooxygenase YUCCA4 OS=Arabidopsis thaliana GN=YUC4 PE=1 SV=1	2.36e-18	GO:0048827;GO:0016020;GO:0005789;GO:0048825;GO:0010229;GO:0005829;GO:0047434;GO:0005654;GO:0009911;GO:0005794;GO:0005783;GO:0016491;GO:0005737;GO:0103075;GO:0000139;GO:0009851;GO:0055114;GO:0004497	K11816	PF00400;PF12076;PF13738
SymbF.scaffold1091.7	sp|Q28727|NTCP2_RABIT	Ileal sodium/bile acid cotransporter OS=Oryctolagus cuniculus GN=SLC10A2 PE=2 SV=1	5.41e-22	GO:0016021;GO:0006811;GO:0016324;GO:0016020;GO:0006810;GO:0055085;GO:0015721;GO:0006814;GO:0005902;GO:0008508;GO:0015293	K14342	PF01758
SymbF.scaffold1091.8	sp|P40501|AVT7_YEAST	Vacuolar amino acid transporter 7 OS=Saccharomyces cerevisiae (strain ATCC 204508 / S288c) GN=AVT7 PE=1 SV=1	2.16e-11	GO:0015194;GO:0015189;GO:0005886;GO:0005313;GO:1903401;GO:0015171;GO:0089709;GO:0005773;GO:0061459;GO:0005302;GO:0006865;GO:0005774;GO:0005290;GO:0015825;GO:0000329;GO:0003333;GO:0015828;GO:0000324;GO:0089711;GO:0016021;GO:1903400;GO:0006810;GO:0016020	NA	PF01490
SymbF.scaffold1091.9	sp|Q5U3A7|OPA1_DANRE	Dynamin-like 120 kDa protein, mitochondrial OS=Danio rerio GN=opa1 PE=2 SV=1	3.62e-11	GO:0046039;GO:1901612;GO:0031966;GO:0005525;GO:0043009;GO:0070584;GO:0003924;GO:0000266;GO:0008053;GO:0070300;GO:0003374;GO:0005758;GO:0007005;GO:0005739;GO:0006915;GO:0016020;GO:0000166;GO:0097749;GO:0005743;GO:0008017;GO:0061025;GO:0016787;GO:0016021	K17079	PF00350
SymbF.scaffold1092.3	tr|A0A1Q9DGM5|A0A1Q9DGM5_SYMMI	Uncharacterized protein OS=Symbiodinium microadriaticum GN=AK812_SmicGene23696 PE=4 SV=1	4.65e-13	NA	NA	NA
SymbF.scaffold1092.4	sp|O88508|DNM3A_MOUSE	DNA (cytosine-5)-methyltransferase 3A OS=Mus musculus GN=Dnmt3a PE=1 SV=2	5.85e-12	GO:0033189;GO:0032776;GO:0051719;GO:0097284;GO:0000775;GO:0005634;GO:0006346;GO:0005720;GO:0043046;GO:0016363;GO:0007568;GO:0000792;GO:0010212;GO:0000122;GO:0042220;GO:0032259;GO:0006355;GO:0030182;GO:0006306;GO:0003677;GO:0006349;GO:0071230;GO:0016569;GO:0090116;GO:0003682;GO:0046872;GO:0000791;GO:0009636;GO:0043045;GO:0001741;GO:0044027;GO:0031667;GO:0010942;GO:0009008;GO:0016740;GO:0010468;GO:…	K17398	PF00145
SymbF.scaffold1092.5	tr|A0A1Q9F6S2|A0A1Q9F6S2_SYMMI	Alpha-protein kinase vwkA OS=Symbiodinium microadriaticum GN=vwkA PE=4 SV=1	1.73e-12	GO:0004674;GO:0006468;GO:0016301;GO:0006508;GO:0008234;GO:0005524;GO:0016310	NA	NA
SymbF.scaffold1092.6	tr|R1BXL2|R1BXL2_EMIHU;tr|A0A1G2ISQ0|A0A1G2ISQ0_9BACT	description1:Uncharacterized protein OS=Emiliania huxleyi GN=EMIHUDRAFT_197609 PE=4 SV=1//description2:Uncharacterized protein OS=Candidatus Staskawiczbacteria bacterium RIFOXYA12_FULL_37_10 GN=A2280_02690 PE=3 SV=1	1.45e-13	GO:0008152;GO:0003824	NA	PF00300
SymbF.scaffold1093.4	tr|A0A1Q9F0N9|A0A1Q9F0N9_SYMMI	Putative oxidoreductase OS=Symbiodinium microadriaticum GN=SPCC736.13 PE=4 SV=1	3.03e-17	NA	NA	NA
SymbF.scaffold1093.5	tr|A0A1Q9F0N9|A0A1Q9F0N9_SYMMI	Putative oxidoreductase OS=Symbiodinium microadriaticum GN=SPCC736.13 PE=4 SV=1	1.36e-37	NA	NA	NA
SymbF.scaffold1093.6	sp|E7F9T0|MICA1_DANRE	[F-actin]-methionine sulfoxide oxidase mical1 OS=Danio rerio GN=mical1 PE=3 SV=1	3.48e-21	GO:0030042;GO:0005737;GO:0071949;GO:0019417;GO:0016491;GO:0003779;GO:0017137;GO:0016709;GO:0004497;GO:0046872;GO:0006887;GO:0055114;GO:0005856	K19947	NA
SymbF.scaffold1093.7	tr|A0A1Q9CU66|A0A1Q9CU66_SYMMI;tr|A0A1Q9CTQ9|A0A1Q9CTQ9_SYMMI	description1:Uncharacterized protein OS=Symbiodinium microadriaticum GN=AK812_SmicGene32383 PE=4 SV=1//description2:Uncharacterized protein OS=Symbiodinium microadriaticum GN=AK812_SmicGene32617 PE=4 SV=1	6.97e-06	GO:0016020;GO:0016021	NA	NA
SymbF.scaffold1093.9	sp|Q39030|KPK2_ARATH	Serine/threonine-protein kinase AtPK2/AtPK19 OS=Arabidopsis thaliana GN=ATPK2 PE=1 SV=2	4.2e-65	GO:0009408;GO:0016740;GO:0035556;GO:0006468;GO:0016301;GO:0000166;GO:0005634;GO:0016310;GO:0009409;GO:0005515;GO:0009651;GO:0005524;GO:0004674;GO:0005737;GO:0004672;GO:0045727	K04688	PF00069
SymbF.scaffold1094.1	sp|Q8NYC2|LIP2_STAAW	Lipase 2 OS=Staphylococcus aureus (strain MW2) GN=lip2 PE=3 SV=1	4.8e-13	GO:0006629;GO:0005576;GO:0004806;GO:0016787;GO:0016020;GO:0046872;GO:0016042	K01046	PF12697
SymbF.scaffold1094.12	tr|A0A1Q9EQ56|A0A1Q9EQ56_SYMMI	Uncharacterized protein OS=Symbiodinium microadriaticum GN=AK812_SmicGene6832 PE=4 SV=1	2.12e-97	GO:0008270;GO:0003676	NA	PF00098
SymbF.scaffold1094.2	tr|A0A1Q9C975|A0A1Q9C975_SYMMI;tr|A0A1Q9CLK5|A0A1Q9CLK5_SYMMI	description1:Uncharacterized protein OS=Symbiodinium microadriaticum GN=AK812_SmicGene40221 PE=4 SV=1//description2:Protein-S-isoprenylcysteine O-methyltransferase OS=Symbiodinium microadriaticum GN=icmt-1 PE=3 SV=1	1.19e-30	GO:0032259;GO:0006481;GO:0005783;GO:0005789;GO:0016020;GO:0008168;GO:0016021;GO:0016740;GO:0004671	NA	NA
SymbF.scaffold1094.4	sp|Q9BX70|BTBD2_HUMAN	BTB/POZ domain-containing protein 2 OS=Homo sapiens GN=BTBD2 PE=1 SV=1	3.01e-10	GO:0042787;GO:0005737;GO:0022008;GO:0030162;GO:0043161;GO:0000932;GO:0019005;GO:0005515;GO:0031625;GO:0005829	K10477	PF12796;PF07719;PF00651
SymbF.scaffold1094.8	tr|A0A1Q9DJ68|A0A1Q9DJ68_SYMMI;tr|A0A1Q9DAT5|A0A1Q9DAT5_SYMMI	description1:Uncharacterized protein OS=Symbiodinium microadriaticum GN=AK812_SmicGene22677 PE=4 SV=1//description2:Vegetative incompatibility protein HET-E-1 OS=Symbiodinium microadriaticum GN=HET-E1 PE=4 SV=1	7.33e-06	GO:0005737;GO:0003723	NA	NA
SymbF.scaffold10945.1	sp|F1MT22|LGR5_BOVIN	Leucine-rich repeat-containing G-protein coupled receptor 5 OS=Bos taurus GN=LGR5 PE=3 SV=2	4.03e-60	GO:0032588;GO:0005886;GO:0004871;GO:0009994;GO:0048839;GO:0005887;GO:0005794;GO:0007165;GO:0004888;GO:0001942;GO:2001013;GO:0042127;GO:0090263;GO:0016021;GO:0007186;GO:0016020	NA	PF12799;PF13855
SymbF.scaffold1095.5	tr|A0A1Q9DVN4|A0A1Q9DVN4_SYMMI	Dihydropyridine-sensitive L-type skeletal muscle calcium channel subunit alpha-1 OS=Symbiodinium microadriaticum GN=AK812_SmicGene18302 PE=4 SV=1	4.4e-93	GO:0034220;GO:0005509;GO:0055085;GO:0005216;GO:0016021;GO:0006811;GO:0016020	NA	NA
SymbF.scaffold1095.6	tr|A0A1Q9DVN4|A0A1Q9DVN4_SYMMI	Dihydropyridine-sensitive L-type skeletal muscle calcium channel subunit alpha-1 OS=Symbiodinium microadriaticum GN=AK812_SmicGene18302 PE=4 SV=1	8.79e-13	GO:0034220;GO:0005509;GO:0055085;GO:0016020;GO:0006811;GO:0016021;GO:0005216	NA	NA
SymbF.scaffold10956.1	sp|P48026|SAT1_MOUSE	Diamine acetyltransferase 1 OS=Mus musculus GN=Sat1 PE=1 SV=1	8.56e-27	GO:0046208;GO:0006598;GO:0006595;GO:0042127;GO:0009447;GO:0016746;GO:0005829;GO:0001525;GO:0032918;GO:0016740;GO:0019809;GO:0008080;GO:0004145;GO:0005737;GO:0005622	K00657	PF00583
SymbF.scaffold1096.1	sp|Q91V92|ACLY_MOUSE	ATP-citrate synthase OS=Mus musculus GN=Acly PE=1 SV=1	0	GO:0003878;GO:0005829;GO:0006085;GO:0016740;GO:0003824;GO:0005739;GO:0008610;GO:0070062;GO:0006107;GO:0006629;GO:0008152;GO:0016020;GO:0000166;GO:0005886;GO:0046872;GO:0005524;GO:0005515;GO:0048037;GO:0006101;GO:0005737;GO:0005654;GO:0009346;GO:0046912;GO:0006633	K01648	PF00549;PF16114;PF00285
SymbF.scaffold1096.11	sp|Q7TMR0|PCP_MOUSE	Lysosomal Pro-X carboxypeptidase OS=Mus musculus GN=Prcp PE=1 SV=2	3.61e-22	GO:0043535;GO:0045178;GO:0005764;GO:0004180;GO:2000377;GO:0060055;GO:0008236;GO:0097009;GO:0008239;GO:0008233;GO:0002353;GO:0006508;GO:0003085;GO:0042593;GO:0070062;GO:0016787;GO:0002155	K01285	PF05577
SymbF.scaffold1096.12	tr|A0A1Q9EKR3|A0A1Q9EKR3_SYMMI	E3 ubiquitin-protein ligase SIS3 OS=Symbiodinium microadriaticum GN=SIS3 PE=4 SV=1	7.29e-26	GO:0016020;GO:0016021;GO:0016874	NA	NA
SymbF.scaffold1096.2	tr|A0A1Q9CCM6|A0A1Q9CCM6_SYMMI	LINE-1 retrotransposable element ORF2 protein OS=Symbiodinium microadriaticum GN=Pol PE=4 SV=1	1.06e-89	GO:0003676;GO:0004523;GO:0090502	NA	PF00075;PF00078
SymbF.scaffold1096.3	sp|Q54YA0|ACLY_DICDI	Probable ATP-citrate synthase OS=Dictyostelium discoideum GN=acly PE=1 SV=1	6.53e-132	GO:0005737;GO:0006629;GO:0008152;GO:0046912;GO:0003674;GO:0000166;GO:0046689;GO:0045335;GO:0003878;GO:0016740;GO:0003824;GO:0046872;GO:0005524	K01648	PF08442;PF16114;PF00285;PF00549
SymbF.scaffold1096.4	sp|Q9ZCN4|Y689_RICPR	Uncharacterized protein RP689 OS=Rickettsia prowazekii (strain Madrid E) GN=RP689 PE=3 SV=1	9.43e-14	GO:0016021;GO:0016740;GO:0016020	NA	PF04991
SymbF.scaffold1096.5	sp|Q06827|CATR_SCHDU	Caltractin OS=Scherffelia dubia PE=1 SV=1	6.64e-44	GO:0005509;GO:0046872;GO:0051301;GO:0007049	NA	PF13499;PF13833
SymbF.scaffold1096.6	sp|Q9FL25|KCO2_ARATH	Two-pore potassium channel 2 OS=Arabidopsis thaliana GN=TPK2 PE=2 SV=1	9.51e-11	GO:0005887;GO:0046872;GO:0030322;GO:0009705;GO:0071805;GO:0006813;GO:0005773;GO:0022841;GO:0016020;GO:0006810;GO:0016021;GO:0005774;GO:0006811;GO:0005267	K05389	PF07885
SymbF.scaffold1096.7	tr|M5BJB6|M5BJB6_THACB;tr|G0R2E6|G0R2E6_ICHMG	description1:Uncharacterized protein OS=Thanatephorus cucumeris (strain AG1-IB / isolate 7/3/14) GN=BN14_00097 PE=4 SV=1//description2:von willebrand factor type a domain protein OS=Ichthyophthirius multifiliis (strain G5) GN=IMG5_177120 PE=4 SV=1	2.13e-18	GO:0016567;GO:0004842	NA	PF13519
SymbF.scaffold1096.8	sp|F4K1G2|AEE19_ARATH	Putative acyl-activating enzyme 19 OS=Arabidopsis thaliana GN=At5g35930 PE=2 SV=1	6.85e-22	GO:0003824;GO:0008152	K00142	PF00501
SymbF.scaffold1097.2	sp|Q9ZRJ4|TBA_CHLVU	Tubulin alpha chain OS=Chlorella vulgaris GN=TUBA PE=3 SV=1	0	GO:0003924;GO:0000166;GO:0007017;GO:0007010;GO:0005737;GO:0005200;GO:0005856;GO:0005874;GO:0005525	NA	PF00091;PF03953
SymbF.scaffold1097.3	sp|P14642|TBA_PLAFK	Tubulin alpha chain OS=Plasmodium falciparum (isolate K1 / Thailand) PE=3 SV=1	0	GO:0005856;GO:0005525;GO:0005874;GO:0007017;GO:0003924;GO:0000166;GO:0005200;GO:0005737;GO:0007010	NA	PF00091;PF03953
SymbF.scaffold1097.5	tr|A0A1Q9BTD6|A0A1Q9BTD6_SYMMI;tr|A0A1Q9DR78|A0A1Q9DR78_SYMMI	description1:Uncharacterized protein (Fragment) OS=Symbiodinium microadriaticum GN=AK812_SmicGene46671 PE=4 SV=1//description2:Electroneutral sodium bicarbonate exchanger 1 OS=Symbiodinium microadriaticum GN=SLC4A8 PE=4 SV=1	1.17e-46	GO:0005452;GO:0003676;GO:0016020;GO:0004523;GO:0016021;GO:0006820;GO:0015698;GO:0090502	NA	PF02338
SymbF.scaffold1097.6	tr|A0A1Q9C463|A0A1Q9C463_SYMMI	LINE-1 retrotransposable element ORF2 protein OS=Symbiodinium microadriaticum GN=AK812_SmicGene42205 PE=4 SV=1	0	GO:0003676;GO:0004523;GO:0090502	NA	PF00078;PF00145;PF00075
SymbF.scaffold1098.10	sp|Q5LS56|ACUI_RUEPO	Acrylyl-CoA reductase AcuI OS=Ruegeria pomeroyi (strain ATCC 700808 / DSM 15171 / DSS-3) GN=acuI PE=2 SV=1	5.29e-24	GO:0005737;GO:0016491;GO:0043957;GO:0055114	K19745	NA
SymbF.scaffold1098.11	sp|O54905|B3GT2_MOUSE	Beta-1,3-galactosyltransferase 2 OS=Mus musculus GN=B3galt2 PE=1 SV=2	1.67e-09	GO:0008499;GO:0005575;GO:0016020;GO:0006486;GO:0008378;GO:0005794;GO:0016757;GO:0009312;GO:0016021;GO:0006682;GO:0000139;GO:0047275;GO:0016740	K07820	PF01762
SymbF.scaffold1098.12	sp|P49193|RALB_TODPA	Retinal-binding protein OS=Todarodes pacificus PE=1 SV=2	1.71e-12	GO:0016021;GO:0007601;GO:0050896;GO:0006810	NA	PF00650
SymbF.scaffold1098.13	sp|Q54BF6|MCFN_DICDI	Mitochondrial substrate carrier family protein N OS=Dictyostelium discoideum GN=mcfN PE=1 SV=2	2.76e-54	GO:0006839;GO:0031305;GO:0035435;GO:0005315;GO:0005739;GO:0055085;GO:0016020;GO:0006810;GO:0005743;GO:0006817;GO:0022857;GO:0016021	K15102	PF00153
SymbF.scaffold1098.2	tr|A0A1Q9DG29|A0A1Q9DG29_SYMMI;tr|A0A1Q9CUU3|A0A1Q9CUU3_SYMMI	description1:Uncharacterized protein OS=Symbiodinium microadriaticum GN=AK812_SmicGene23915 PE=4 SV=1//description2:Uncharacterized protein OS=Symbiodinium microadriaticum GN=AK812_SmicGene32169 PE=4 SV=1	7.39e-81	GO:0008237;GO:0006508	NA	NA
SymbF.scaffold1098.3	sp|Q1PFH8|CDPKJ_ARATH	Calcium-dependent protein kinase 19 OS=Arabidopsis thaliana GN=CPK19 PE=2 SV=1	3.42e-21	GO:0005737;GO:0004683;GO:0009738;GO:0004674;GO:0004672;GO:0005509;GO:0009931;GO:0016310;GO:0005886;GO:0046872;GO:0005524;GO:0005516;GO:0016301;GO:0006468;GO:0016020;GO:0005634;GO:0000166;GO:0035556;GO:0016740;GO:0046777;GO:0018105	K13412	PF00069
SymbF.scaffold1098.6	sp|Q6PAW0|AIDAA_XENLA	Axin interactor, dorsalization-associated protein A OS=Xenopus laevis GN=aida-a PE=2 SV=1	2.21e-19	GO:0046329;GO:0043496;GO:0005575;GO:0009953;GO:0007275	NA	PF14186;PF08910
SymbF.scaffold1098.8	tr|A0A1Q9EUH8|A0A1Q9EUH8_SYMMI	Uncharacterized protein OS=Symbiodinium microadriaticum GN=AK812_SmicGene5135 PE=4 SV=1	1.01e-85	GO:0016021;GO:0016020	NA	NA
SymbF.scaffold1098.9	tr|A0A1Q9C8P1|A0A1Q9C8P1_SYMMI	Uncharacterized protein OS=Symbiodinium microadriaticum GN=AK812_SmicGene40445 PE=4 SV=1	8.77e-59	GO:0046872;GO:0005509	NA	NA
SymbF.scaffold1099.10	sp|P71016|BETB_BACSU	Betaine aldehyde dehydrogenase OS=Bacillus subtilis (strain 168) GN=gbsA PE=1 SV=1	8.95e-106	GO:0008802;GO:0016491;GO:0019285;GO:0046872;GO:0055114;GO:0008152	K00130	PF00171
SymbF.scaffold1099.13	tr|A0A1Q9CP84|A0A1Q9CP84_SYMMI	Uncharacterized protein OS=Symbiodinium microadriaticum GN=AK812_SmicGene34395 PE=4 SV=1	1.88e-94	GO:0016021;GO:0016020	NA	NA
SymbF.scaffold1099.14	sp|O88457|SCNBA_RAT	Sodium channel protein type 11 subunit alpha OS=Rattus norvegicus GN=Scn11a PE=1 SV=1	2.63e-09	GO:0005248;GO:0005216;GO:0019228;GO:0035725;GO:0005272;GO:0034765;GO:0005515;GO:0086010;GO:0051930;GO:0005886;GO:0006814;GO:0006810;GO:0016020;GO:0055085;GO:0006811;GO:0016021;GO:0001518;GO:0060078;GO:0034220;GO:0005244	K04843	PF00520
SymbF.scaffold1099.16	tr|A0A1Q9F3H1|A0A1Q9F3H1_SYMMI	Uncharacterized protein OS=Symbiodinium microadriaticum GN=AK812_SmicGene1705 PE=4 SV=1	1.36e-52	GO:0016021;GO:0016020;GO:0005509	NA	NA
SymbF.scaffold1099.2	tr|A0A1Q9E3U1|A0A1Q9E3U1_SYMMI	Uncharacterized protein OS=Symbiodinium microadriaticum GN=AK812_SmicGene15103 PE=4 SV=1	1.26e-11	NA	NA	NA
SymbF.scaffold1099.5	tr|A0A1Q9DES1|A0A1Q9DES1_SYMMI	NFX1-type zinc finger-containing protein 1 OS=Symbiodinium microadriaticum GN=Znfx1 PE=4 SV=1	6.47e-53	GO:0016603;GO:0017186	NA	PF10275
SymbF.scaffold1099.7	tr|A0A1Q9DES1|A0A1Q9DES1_SYMMI	NFX1-type zinc finger-containing protein 1 OS=Symbiodinium microadriaticum GN=Znfx1 PE=4 SV=1	1.29e-72	GO:0017186;GO:0016603	NA	NA
SymbF.scaffold1099.8	tr|A0A1Q9ESW8|A0A1Q9ESW8_SYMMI	Uncharacterized protein OS=Symbiodinium microadriaticum GN=AK812_SmicGene5815 PE=4 SV=1	6.55e-114	GO:0006310;GO:0016020;GO:0016021;GO:0015074;GO:0003677	NA	NA
SymbF.scaffold1099.9	sp|Q58A42|DD3_DICDI	Protein DD3-3 OS=Dictyostelium discoideum GN=DD3-3 PE=2 SV=1	7.87e-94	GO:0016021;GO:0005575;GO:0016020;GO:0008150;GO:0003674	NA	PF01794;PF08022;PF08030
SymbF.scaffold11.1	tr|X5JJS7|X5JJS7_9NOST	Uncharacterized protein OS=Richelia intracellularis GN=RintRC_4139 PE=4 SV=1	2.8e-06	NA	NA	NA
SymbF.scaffold11.10	sp|P50199|GNO_GLUOX	Gluconate 5-dehydrogenase OS=Gluconobacter oxydans (strain 621H) GN=gno PE=1 SV=1	2.01e-60	GO:0055114;GO:0008874;GO:0016491;GO:0005737	K00046	PF13561
SymbF.scaffold11.100	tr|D2R1V0|D2R1V0_PIRSD;tr|A0A0J1B972|A0A0J1B972_9PLAN	description1:Uncharacterized protein OS=Pirellula staleyi (strain ATCC 27377 / DSM 6068 / ICPB 4128) GN=Psta_2145 PE=4 SV=1//description2:Putative signal peptide and transmembrane protein OS=Rhodopirellula islandica GN=RISK_004682 PE=4 SV=1	2.57e-73	GO:0016021	NA	PF07596;PF07963
SymbF.scaffold11.104	sp|Q45594|YYDH_BACSU	Putative peptide zinc metalloprotease protein YydH OS=Bacillus subtilis (strain 168) GN=yydH PE=2 SV=2	3.63e-07	GO:0008233;GO:0005886;GO:0046872;GO:0006508;GO:0016021;GO:0016787;GO:0008237;GO:0016020	K16922	PF11950
SymbF.scaffold11.109	sp|P59883|TRUB_RHOBA	tRNA pseudouridine synthase B OS=Rhodopirellula baltica (strain DSM 10527 / NCIMB 13988 / SH1) GN=truB PE=3 SV=1	9.81e-58	GO:0006400;GO:0006396;GO:1990481;GO:0008033;GO:0001522;GO:0009451;GO:0003723;GO:0009982;GO:0016853	K03177	PF01509
SymbF.scaffold11.110	sp|Q8X840|FRLC_ECO57	Protein FrlC OS=Escherichia coli O157:H7 GN=frlC PE=3 SV=1	6.65e-08	GO:0046872;GO:0016853	K10709	PF01261
SymbF.scaffold11.113	sp|Q8R9T6|PKN1_CALS4	Probable serine/threonine-protein kinase Sps1 OS=Caldanaerobacter subterraneus subsp. tengcongensis (strain DSM 15242 / JCM 11007 / NBRC 100824 / MB4) GN=sps1 PE=3 SV=1	1.98e-56	GO:0016740;GO:0016310;GO:0005524;GO:0006468;GO:0004674;GO:0016301;GO:0000166;GO:0004672	K12132	PF00069
SymbF.scaffold11.114	tr|A3ZY75|A3ZY75_9PLAN;tr|M5S3B4|M5S3B4_9PLAN	description1:Uncharacterized protein OS=Blastopirellula marina DSM 3645 GN=DSM3645_26724 PE=4 SV=1//description2:Uncharacterized protein OS=Rhodopirellula europaea SH398 GN=RESH_03357 PE=4 SV=1	0	GO:0016020;GO:0016021	NA	PF14559;PF13709;PF13485
SymbF.scaffold11.116	tr|A3ZY70|A3ZY70_9PLAN	Uncharacterized protein OS=Blastopirellula marina DSM 3645 GN=DSM3645_26699 PE=4 SV=1	0	GO:0016020;GO:0016021	NA	PF13519
SymbF.scaffold11.117	tr|A3ZY69|A3ZY69_9PLAN	Uncharacterized protein OS=Blastopirellula marina DSM 3645 GN=DSM3645_26694 PE=4 SV=1	0	GO:0016020;GO:0016021	NA	PF07090
SymbF.scaffold11.118	sp|P27028|PPCE_ELIME	Prolyl endopeptidase OS=Elizabethkingia meningoseptica GN=f1pep1 PE=1 SV=1	0	GO:0006508;GO:0042597;GO:0016787;GO:0004252;GO:0008236;GO:0070008;GO:0008233	NA	PF02897;PF00326
SymbF.scaffold11.120	sp|Q609I3|PFP_METCA	Pyrophosphate--fructose 6-phosphate 1-phosphotransferase OS=Methylococcus capsulatus (strain ATCC 33009 / NCIMB 11132 / Bath) GN=pfp PE=1 SV=1	3.79e-64	GO:0061615;GO:0006096;GO:0006002;GO:0016301;GO:0005737;GO:0046835;GO:0003872;GO:0046872;GO:0016310;GO:0047334;GO:0016740	K21071	PF00365
SymbF.scaffold11.121	sp|Q81AU5|BSHB2_BACCR	Probable N-acetyl-alpha-D-glucosaminyl L-malate deacetylase 2 OS=Bacillus cereus (strain ATCC 14579 / DSM 31 / JCM 2152 / NBRC 15305 / NCIMB 9373 / NRRL B-3711) GN=bshB2 PE=1 SV=1	8.58e-06	GO:0046872;GO:0016787	NA	PF07090;PF02585
SymbF.scaffold11.122	sp|Q5SZK8|FREM2_HUMAN	FRAS1-related extracellular matrix protein 2 OS=Homo sapiens GN=FREM2 PE=1 SV=2	4.29e-93	GO:0007507;GO:0005886;GO:0046872;GO:0048839;GO:0002009;GO:0070062;GO:0005604;GO:0007155;GO:0016021;GO:0007154;GO:0016020;GO:0007275	NA	PF13229;PF00082;PF13517;PF16184;PF17210
SymbF.scaffold11.124	tr|D2R845|D2R845_PIRSD	YTV domain protein OS=Pirellula staleyi (strain ATCC 27377 / DSM 6068 / ICPB 4128) GN=Psta_4735 PE=4 SV=1	3.63e-127	NA	NA	PF07639
SymbF.scaffold11.128	sp|Q01YC2|COXX_SOLUE	Protoheme IX farnesyltransferase OS=Solibacter usitatus (strain Ellin6076) GN=ctaB PE=3 SV=1	5.74e-54	GO:0016021;GO:0048034;GO:0016020;GO:0006783;GO:0016740;GO:0005886;GO:0016765;GO:0008495	K02301	PF01040;PF02628
SymbF.scaffold11.138	sp|P31851|TABA_PSEAJ	Protein TabA OS=Pseudomonas amygdali pv. tabaci GN=tabA PE=3 SV=1	1.12e-113	GO:0003824;GO:0008836;GO:0016831;GO:0009089;GO:0016829	K19108	PF03781;PF02784;PF00278
SymbF.scaffold11.14	sp|A6XIG7|SLMH_RHIRD	4-sulfomuconolactone hydrolase OS=Rhizobium radiobacter PE=1 SV=1	4.44e-10	GO:0102998;GO:0052689;GO:0016787	K20990	PF04909
SymbF.scaffold11.15	sp|P34059|GALNS_HUMAN	N-acetylgalactosamine-6-sulfatase OS=Homo sapiens GN=GALNS PE=1 SV=1	1.93e-45	GO:0008152;GO:0035578;GO:0043312;GO:0003943;GO:0016787;GO:0070062;GO:0005764;GO:0042340;GO:0046872;GO:0003824;GO:0008484;GO:0005576;GO:0043202;GO:0043890	K01132	PF07635;PF07587;PF01928;PF00884;PF07583
SymbF.scaffold11.156	sp|Q7UUJ7|ARGJ_RHOBA	Arginine biosynthesis bifunctional protein ArgJ OS=Rhodopirellula baltica (strain DSM 10527 / NCIMB 13988 / SH1) GN=argJ PE=3 SV=1	3.67e-106	GO:0006526;GO:0016746;GO:0003824;GO:0016740;GO:0004358;GO:0008652;GO:0008152;GO:0006592;GO:0004042;GO:0005737	K00620	PF01960;PF13472;PF02254;PF07885;PF02080
SymbF.scaffold11.157	sp|Q7UVL4|ARGC_RHOBA	N-acetyl-gamma-glutamyl-phosphate reductase OS=Rhodopirellula baltica (strain DSM 10527 / NCIMB 13988 / SH1) GN=argC PE=3 SV=1	6.32e-117	GO:0051287;GO:0005737;GO:0016491;GO:0003942;GO:0008652;GO:0016620;GO:0046983;GO:0006526;GO:0055114	K00145	PF02774;PF01118
SymbF.scaffold11.158	tr|A0A174TFW4|A0A174TFW4_9FIRM	Cell wall-associated polypeptide CWBP200 OS=Flavonifractor plautii GN=wapA_3 PE=4 SV=1	1.12e-19	GO:0003796;GO:0097264	NA	PF03983
SymbF.scaffold11.159	sp|O67178|Y1088_AQUAE	Uncharacterized protein aq_1088 OS=Aquifex aeolicus (strain VF5) GN=aq_1088 PE=3 SV=1	1.23e-56	GO:0006478;GO:0008476	NA	PF13469;PF13432;PF01048;PF00515
SymbF.scaffold11.166	tr|M5TBG1|M5TBG1_9PLAN	TonB-dependent copper receptor OS=Rhodopirellula sp. SWK7 GN=RRSWK_01187 PE=4 SV=1	7.5e-165	GO:0004872;GO:0006810;GO:0016020	NA	PF00593;PF07638
SymbF.scaffold11.172	tr|A0A1P8WE07|A0A1P8WE07_9PLAN	Uncharacterized protein OS=Fuerstia marisgermanicae GN=Fuma_01867 PE=4 SV=1	2.87e-10	NA	NA	NA
SymbF.scaffold11.173	sp|Q06065|ATOC_ECOLI	Acetoacetate metabolism regulatory protein AtoC OS=Escherichia coli (strain K12) GN=atoC PE=3 SV=2	7.68e-103	GO:0000166;GO:0000160;GO:0003677;GO:0045893;GO:0008134;GO:0006355;GO:0043086;GO:0005737;GO:0010967;GO:0043565;GO:0008073;GO:0005524;GO:0006351;GO:0003700	K07714	PF00072;PF02518;PF00158;PF00512;PF02954
SymbF.scaffold11.174	sp|Q01358|BLI3_NEUCR	Protein bli-3 OS=Neurospora crassa (strain ATCC 24698 / 74-OR23-1A / CBS 708.71 / DSM 1257 / FGSC 987) GN=bli-3 PE=2 SV=1	7e-06	GO:0048037	NA	PF16242
SymbF.scaffold11.178	tr|A0A1P8WPC7|A0A1P8WPC7_9PLAN	Arylsulfatase OS=Fuerstia marisgermanicae GN=Fuma_05561 PE=4 SV=1	0	GO:0008152;GO:0008484;GO:0004065;GO:0003824;GO:0016787	NA	PF13360;PF13088
SymbF.scaffold11.183	sp|P08842|STS_HUMAN	Steryl-sulfatase OS=Homo sapiens GN=STS PE=1 SV=2	1.39e-52	GO:0005788;GO:0016020;GO:0008152;GO:0007565;GO:0008202;GO:0005789;GO:0016787;GO:0016021;GO:0006629;GO:0008544;GO:0006706;GO:0004773;GO:0043687;GO:0003824;GO:0006687;GO:0005794;GO:0005783;GO:0046872;GO:0043231;GO:0005764;GO:0005768;GO:0008484;GO:0005886	K01131	PF00884;PF00248
SymbF.scaffold11.190	tr|M2B2K3|M2B2K3_9PLAN	Isrso13-transposase protein OS=Rhodopirellula europaea 6C GN=RE6C_03286 PE=4 SV=1	0	GO:0003677;GO:0006313;GO:0004803;GO:0003676	NA	PF01609
SymbF.scaffold11.191	sp|O59952|LIP_THELA	Lipase OS=Thermomyces lanuginosus GN=LIP PE=1 SV=1	1.04e-14	GO:0016787;GO:0004806;GO:0006629;GO:0016042	NA	PF01764
SymbF.scaffold11.194	sp|Q68BJ6|PGMMM_THEKO	Phosphoglucomutase/phosphomannomutase OS=Thermococcus kodakarensis (strain ATCC BAA-918 / JCM 12380 / KOD1) GN=TK1108 PE=1 SV=1	4.4e-66	GO:0016868;GO:0016853;GO:0004614;GO:0004615;GO:0008966;GO:0071704;GO:0046872;GO:0005975	K15778	PF01790;PF02880;PF02879;PF02878;PF00408
SymbF.scaffold11.2	sp|P96666|YDEI_BACSU;sp|P07061|NYLB_FLASK	description1:Uncharacterized protein YdeI OS=Bacillus subtilis (strain 168) GN=ydeI PE=4 SV=1//description2:6-aminohexanoate-dimer hydrolase OS=Flavobacterium sp. (strain K172) GN=nylB PE=1 SV=1	2.92e-06	GO:0019875;GO:0019876;GO:0016787	K01453	PF00144;PF08818;PF13376
SymbF.scaffold11.203	sp|P0A9P3|DLDH_SHIFL	Dihydrolipoyl dehydrogenase OS=Shigella flexneri GN=lpdA PE=3 SV=2	1.32e-153	GO:0050660;GO:0005737;GO:0016491;GO:0016668;GO:0006096;GO:0045454;GO:0004148;GO:0055114	K00382	PF07992;PF02852
SymbF.scaffold11.206	tr|A3ZWS4|A3ZWS4_9PLAN	UPF0272 protein DSM3645_13830 OS=Blastopirellula marina DSM 3645 GN=DSM3645_13830 PE=3 SV=1	9.79e-174	NA	NA	PF01969
SymbF.scaffold11.211	tr|A0A1P8WSJ6|A0A1P8WSJ6_9PLAN	Planctomycete cytochrome C OS=Fuerstia marisgermanicae GN=Fuma_06706 PE=4 SV=1	3.53e-68	GO:0009055;GO:0020037	NA	PF07627;PF07637;PF07624;PF07586;PF07631;PF07626;PF07635
SymbF.scaffold11.213	tr|M5RGS9|M5RGS9_9PLAN;tr|M5RGN1|M5RGN1_9PLAN	description1:Large, multifunctional secreted protein OS=Rhodopirellula maiorica SM1 GN=RMSM_04534 PE=4 SV=1//description2:Uncharacterized protein OS=Rhodopirellula maiorica SM1 GN=RMSM_04532 PE=4 SV=1	0	GO:0009055;GO:0020037;GO:0046872	NA	PF00034
SymbF.scaffold11.224	sp|Q43187|IPYR_SOLTU	Soluble inorganic pyrophosphatase PPA1 OS=Solanum tuberosum GN=PPA1 PE=1 SV=1	8.34e-71	GO:0046872;GO:0000287;GO:0006796;GO:0004427;GO:0005737;GO:0071344;GO:0016787	NA	PF00719
SymbF.scaffold11.229	sp|Q57902|SUI1_METJA	Protein translation factor SUI1 homolog OS=Methanocaldococcus jannaschii (strain ATCC 43067 / DSM 2661 / JAL-1 / JCM 10045 / NBRC 100440) GN=MJ0463 PE=1 SV=1	4.43e-20	GO:0006413;GO:0006412;GO:0003743;GO:0002188;GO:0006417;GO:0070992;GO:0043022;GO:0002192;GO:0003729;GO:0001731	K03113	PF01253
SymbF.scaffold11.23	sp|Q7UWN8|AROB_RHOBA	3-dehydroquinate synthase OS=Rhodopirellula baltica (strain DSM 10527 / NCIMB 13988 / SH1) GN=aroB PE=3 SV=2	9.49e-117	GO:0016838;GO:0008652;GO:0016829;GO:0009423;GO:0009073;GO:0005737;GO:0003856	K01735	PF01761
SymbF.scaffold11.236	sp|Q54YZ9|DHKJ_DICDI	Hybrid signal transduction histidine kinase J OS=Dictyostelium discoideum GN=dhkJ PE=3 SV=2	1.71e-111	GO:0016301;GO:0016772;GO:0016021;GO:0018106;GO:0000166;GO:0000160;GO:0023014;GO:0016740;GO:0005622;GO:0007165;GO:0004673;GO:0016310;GO:0005615;GO:0005524;GO:0004871;GO:0000155	NA	PF08448;PF00512;PF02518;PF00072;PF01627
SymbF.scaffold11.237	sp|Q59045|SALL_METJA	Chlorinase MJ1651 OS=Methanocaldococcus jannaschii (strain ATCC 43067 / DSM 2661 / JAL-1 / JCM 10045 / NBRC 100440) GN=MJ1651 PE=1 SV=1	9.81e-33	GO:0016740	K09134	PF01887
SymbF.scaffold11.238	sp|Q74CT9|BIOA_GEOSL	Adenosylmethionine-8-amino-7-oxononanoate aminotransferase OS=Geobacter sulfurreducens (strain ATCC 51573 / DSM 12127 / PCA) GN=bioA PE=3 SV=1	5.33e-160	GO:0003824;GO:0016740;GO:0005737;GO:0008483;GO:0004015;GO:0030170;GO:0009102	K00833	PF00202
SymbF.scaffold11.239	sp|Q9LEV3|CBSX3_ARATH	CBS domain-containing protein CBSX3, mitochondrial OS=Arabidopsis thaliana GN=CBSX3 PE=1 SV=1	4.92e-20	GO:0050897;GO:0009651;GO:0045454;GO:0005739	NA	PF00571
SymbF.scaffold11.245	sp|Q8WNQ7|GALNS_PIG	N-acetylgalactosamine-6-sulfatase OS=Sus scrofa GN=GALNS PE=2 SV=1	1.03e-38	GO:0008152;GO:0046872;GO:0005764;GO:0016787;GO:0043890;GO:0003824;GO:0008484	K01132	PF00884
SymbF.scaffold11.251	sp|Q0VZ69|THAL_CHOCO	Tryptophan 2-halogenase OS=Chondromyces crocatus GN=cmdE PE=4 SV=1	1.15e-29	GO:0004497;GO:0016491;GO:0055114;GO:0009403	NA	PF00754;PF04055;PF13353;PF01494;PF12902
SymbF.scaffold11.255	tr|A0A143PSM5|A0A143PSM5_9BACT;tr|A0A1C3EFF3|A0A1C3EFF3_9PLAN	description1:Uncharacterized protein OS=Acidobacteria bacterium DSM 100886 GN=LuPra_04576 PE=4 SV=1//description2:Glycosyl hydrolase OS=Planctopirus sp. JC280 GN=A6X21_22015 PE=4 SV=1	1.78e-60	GO:0016787	NA	PF00535;PF06439
SymbF.scaffold11.256	sp|B8FFR9|PANB_DESAA	3-methyl-2-oxobutanoate hydroxymethyltransferase OS=Desulfatibacillum alkenivorans (strain AK-01) GN=panB PE=3 SV=1	2.35e-101	GO:0003864;GO:0015940;GO:0003824;GO:0016740;GO:0005737;GO:0046872	K00606	PF02548
SymbF.scaffold11.259	sp|Q9GKX6|GALM_PIG	Aldose 1-epimerase OS=Sus scrofa GN=GALM PE=2 SV=1	3.26e-93	GO:0016853;GO:0033499;GO:0006012;GO:0004034;GO:0005737;GO:0006006;GO:0070062;GO:0030246;GO:0005975;GO:0003824;GO:0019318	K01785	PF13768;PF08487;PF04542;PF01263
SymbF.scaffold11.261	tr|M2AI31|M2AI31_9PLAN;tr|A0A1G3ANW2|A0A1G3ANW2_9BACT	description1:Signal peptide protein OS=Rhodopirellula europaea 6C GN=RE6C_02433 PE=4 SV=1//description2:Uncharacterized protein OS=Planctomycetes bacterium RBG_16_64_12 GN=A2V98_16845 PE=4 SV=1	2.89e-15	GO:0046872;GO:0020037;GO:0009055	NA	NA
SymbF.scaffold11.265	sp|Q1AXG5|RBSA1_RUBXD	Ribose import ATP-binding protein RbsA 1 OS=Rubrobacter xylanophilus (strain DSM 9941 / NBRC 16129) GN=rbsA1 PE=3 SV=1	1.53e-169	GO:0008643;GO:0043211;GO:0005886;GO:0034219;GO:0015407;GO:0005524;GO:0015749;GO:0016787;GO:0016020;GO:0006810;GO:0000166;GO:0016887	K10441	PF00005
SymbF.scaffold11.268	sp|P28841|NEC2_RAT	Neuroendocrine convertase 2 OS=Rattus norvegicus GN=Pcsk2 PE=1 SV=1	2.24e-98	GO:0006508;GO:0030070;GO:0030133;GO:0016540;GO:0008233;GO:0005634;GO:0016020;GO:0016787;GO:0032403;GO:0016485;GO:0030425;GO:0031410;GO:0043231;GO:0005515;GO:0034230;GO:0007399;GO:0004175;GO:0004252;GO:0005615;GO:0043204;GO:0043025;GO:0034231;GO:0008236;GO:0016486	K01360	PF01483;PF05547;PF00082;PF04151;PF07504;PF02128;PF00034
SymbF.scaffold11.27	sp|P52422|PUR3_ARATH	Phosphoribosylglycinamide formyltransferase, chloroplastic OS=Arabidopsis thaliana GN=PUR3 PE=2 SV=2	6.82e-36	GO:0009536;GO:0004644;GO:0006189;GO:0006164;GO:0009507;GO:0016742;GO:0009058;GO:0016740	K00601	PF00551
SymbF.scaffold11.272	sp|E1V4H2|DEGPL_HALED	Probable periplasmic serine endoprotease DegP-like OS=Halomonas elongata (strain ATCC 33173 / DSM 2581 / NBRC 15536 / NCIMB 2198 / 1H9) GN=mucD PE=3 SV=1	4.16e-65	GO:0008236;GO:0016787;GO:0004252;GO:0008233;GO:0030288;GO:0006508;GO:0042597	K04771	PF13365;PF13180
SymbF.scaffold11.276	sp|Q8R9T6|PKN1_CALS4	Probable serine/threonine-protein kinase Sps1 OS=Caldanaerobacter subterraneus subsp. tengcongensis (strain DSM 15242 / JCM 11007 / NBRC 100824 / MB4) GN=sps1 PE=3 SV=1	1.4e-48	GO:0005524;GO:0016310;GO:0016740;GO:0004672;GO:0000166;GO:0016301;GO:0004674;GO:0006468	K12132	PF04542;PF00069
SymbF.scaffold11.28	sp|P45524|YHET_ECOLI	Putative esterase YheT OS=Escherichia coli (strain K12) GN=yheT PE=3 SV=1	1.19e-30	GO:0050526;GO:0052689;GO:0044255;GO:0016788;GO:0016787	K07019	PF00561;PF13360
SymbF.scaffold11.282	sp|P51688|SPHM_HUMAN	N-sulphoglucosamine sulphohydrolase OS=Homo sapiens GN=SGSH PE=1 SV=1	7.65e-22	GO:0006027;GO:0030200;GO:0008152;GO:0016250;GO:0070062;GO:0016787;GO:0046872;GO:0005764;GO:0043202;GO:0008484;GO:0003824	K01565	PF02633;PF00884
SymbF.scaffold11.283	sp|P16256|PANF_ECOLI	Sodium/pantothenate symporter OS=Escherichia coli (strain K12) GN=panF PE=1 SV=2	4.8e-19	GO:0006811;GO:0016021;GO:0006810;GO:0016020;GO:0005215;GO:0055085;GO:0015081;GO:0015887;GO:0071436;GO:0031402;GO:0005886;GO:0015233;GO:0006814;GO:0015293	K14392	PF00474;PF13385;PF12951
SymbF.scaffold11.292	tr|A0A0B0QRS6|A0A0B0QRS6_APHFL	Transposase OS=Aphanizomenon flos-aquae 2012/KM1/D3 GN=OA07_09020 PE=4 SV=1	2.44e-114	GO:0003677	NA	PF13358;PF13551
SymbF.scaffold11.293	sp|Q8P980|BAMB_XANCP	Outer membrane protein assembly factor BamB OS=Xanthomonas campestris pv. campestris (strain ATCC 33913 / DSM 3586 / NCPPB 528 / LMG 568 / P 25) GN=bamB PE=3 SV=1	5.4e-06	GO:0016491;GO:0055114;GO:0009279;GO:0016020	K17713	PF13360
SymbF.scaffold11.296	sp|P0ACI3|XYLR_ECOLI	Xylose operon regulatory protein OS=Escherichia coli (strain K12) GN=xylR PE=1 SV=1	2.37e-31	GO:0003677;GO:0043565;GO:0006355;GO:0003700;GO:0006351	K02529	PF12833;PF04542;PF13377
SymbF.scaffold11.297	tr|D2R289|D2R289_PIRSD	Uncharacterized protein OS=Pirellula staleyi (strain ATCC 27377 / DSM 6068 / ICPB 4128) GN=Psta_0308 PE=4 SV=1	0	GO:0020037;GO:0009055	NA	PF07631;PF07624;PF03629;PF07627
SymbF.scaffold11.298	sp|Q08890|IDS_MOUSE	Iduronate 2-sulfatase OS=Mus musculus GN=Ids PE=2 SV=3	1.16e-46	GO:0003824;GO:0008484;GO:0005515;GO:0005764;GO:0046872;GO:0004423;GO:0016787;GO:0008152	K01136	PF00884
SymbF.scaffold11.302	sp|Q2LSL3|CHEB2_SYNAS	Chemotaxis response regulator protein-glutamate methylesterase 2 OS=Syntrophus aciditrophicus (strain SB) GN=cheB2 PE=3 SV=1	5.89e-138	GO:0005737;GO:0016787;GO:0008984;GO:0000156;GO:0000160;GO:0006935	K03412	PF13690;PF01339;PF00072
SymbF.scaffold11.303	sp|O51069|CHER_BORBU	Chemotaxis protein methyltransferase OS=Borrelia burgdorferi (strain ATCC 35210 / B31 / CIP 102532 / DSM 4680) GN=cheR PE=3 SV=1	2.91e-59	GO:0016740;GO:0008757;GO:0008983;GO:0032259;GO:0006479;GO:0008168;GO:0006935	K00575	PF03975;PF03705;PF01739
SymbF.scaffold11.305	sp|Q52880|CHEA_RHIME	Chemotaxis protein CheA OS=Rhizobium meliloti (strain 1021) GN=cheA PE=1 SV=2	4.02e-101	GO:0016740;GO:0023014;GO:0006935;GO:0016772;GO:0016301;GO:0018106;GO:0000160;GO:0000166;GO:0016310;GO:0005524;GO:0004871;GO:0000155;GO:0005515;GO:0005737;GO:0007165;GO:0004673	K03407	PF01627;PF02518;PF02895;PF01584
SymbF.scaffold11.307	sp|Q9HR73|DMSB_HALSA	Putative dimethyl sulfoxide reductase iron-sulfur subunit B OS=Halobacterium salinarum (strain ATCC 700922 / JCM 11081 / NRC-1) GN=dmsB PE=2 SV=1	5.7e-39	GO:0051539;GO:0055114;GO:0016020;GO:0046872;GO:0005886;GO:0051536	K00184	PF13247
SymbF.scaffold11.316	tr|A0A1T4Y2I9|A0A1T4Y2I9_9BACT	Uncharacterized protein OS=Prosthecobacter debontii GN=SAMN02745166_02343 PE=4 SV=1	0	GO:0003824	NA	PF16126
SymbF.scaffold11.318	tr|D2R3A3|D2R3A3_PIRSD	Uncharacterized protein OS=Pirellula staleyi (strain ATCC 27377 / DSM 6068 / ICPB 4128) GN=Psta_0446 PE=4 SV=1	1.14e-11	NA	NA	PF13384;PF00239;PF07508
SymbF.scaffold11.319	sp|Q8RGX7|FABH_FUSNN	3-oxoacyl-[acyl-carrier-protein] synthase 3 OS=Fusobacterium nucleatum subsp. nucleatum (strain ATCC 25586 / CIP 101130 / JCM 8532 / LMG 13131) GN=fabH PE=3 SV=1	1e-08	GO:0004315;GO:0016740;GO:0003824;GO:0016746;GO:0006633;GO:0033818;GO:0008152;GO:0006631;GO:0006629;GO:0005737	K00648	PF08541;PF08545
SymbF.scaffold11.321	sp|Q9SY73|PTALR_ARATH	NADPH-dependent pterin aldehyde reductase OS=Arabidopsis thaliana GN=At1g10310 PE=1 SV=1	1.78e-72	GO:0005829;GO:0016491;GO:0005737;GO:0016616;GO:0006760;GO:0055114	NA	PF00106
SymbF.scaffold11.324	sp|P0A4L2|THIO1_NOSSO	Thioredoxin 1 OS=Nostoc sp. (strain ATCC 29151 / PCC 7119) GN=trxA PE=1 SV=2	2.34e-40	GO:0015035;GO:0055114;GO:0045454;GO:0005623;GO:0006662	NA	PF00085
SymbF.scaffold11.328	sp|O86422|UDG_PSEAE	UDP-glucose 6-dehydrogenase OS=Pseudomonas aeruginosa (strain ATCC 15692 / DSM 22644 / CIP 104116 / JCM 14847 / LMG 12228 / 1C / PRS 101 / PAO1) GN=udg PE=3 SV=2	2.98e-157	GO:0006065;GO:0009103;GO:0055114;GO:0016616;GO:0051287;GO:0016491;GO:0003979;GO:0000271	K00012	PF00984;PF03721;PF03720
SymbF.scaffold11.329	sp|P93031|GMD2_ARATH	GDP-mannose 4,6 dehydratase 2 OS=Arabidopsis thaliana GN=MUR1 PE=1 SV=3	1.61e-126	GO:0005525;GO:0005829;GO:0042351;GO:0009826;GO:0019673;GO:0008446;GO:0000166;GO:0016829	K01711	PF01370;PF16363
SymbF.scaffold11.33	sp|Q7UFB7|ATPA2_RHOBA	ATP synthase subunit alpha 2 OS=Rhodopirellula baltica (strain DSM 10527 / NCIMB 13988 / SH1) GN=atpA2 PE=3 SV=1	0	GO:0032559;GO:0099132;GO:0005886;GO:0046034;GO:0005524;GO:0015992;GO:0016787;GO:0006754;GO:0046933;GO:0006811;GO:0006810;GO:0016020;GO:0000166;GO:0015986;GO:0045261	K02111	PF00119;PF00137;PF00430;PF00306;PF02874;PF00231;PF00006;PF00213
SymbF.scaffold11.330	sp|P9WP55|CYSK_MYCTU	O-acetylserine sulfhydrylase OS=Mycobacterium tuberculosis (strain ATCC 25618 / H37Rv) GN=cysK1 PE=1 SV=1	3.71e-118	GO:0016740;GO:0005576;GO:0019344;GO:0005829;GO:0004124;GO:0080146;GO:0005515;GO:0030170;GO:0006535;GO:0005737;GO:0008652	K01738	PF00291
SymbF.scaffold11.338	sp|P0CI75|BIRA_BACSU	Bifunctional ligase/repressor BirA OS=Bacillus subtilis (strain 168) GN=birA PE=1 SV=1	1e-18	GO:0006355;GO:0000166;GO:0003677;GO:0004077;GO:0005524;GO:0006464;GO:0016874;GO:0006351	K03524	PF03099
SymbF.scaffold11.339	sp|P59912|MENG_RHOBA	Demethylmenaquinone methyltransferase OS=Rhodopirellula baltica (strain DSM 10527 / NCIMB 13988 / SH1) GN=menG PE=3 SV=1	4.57e-100	GO:0009234;GO:0032259;GO:0008168;GO:0016740;GO:0102955	K03183	PF01209
SymbF.scaffold11.34	tr|D2R5W3|D2R5W3_PIRSD	ExsB family protein OS=Pirellula staleyi (strain ATCC 27377 / DSM 6068 / ICPB 4128) GN=Psta_4402 PE=4 SV=1	5.01e-111	GO:0006529;GO:0004066	K06864	PF16258;PF00733
SymbF.scaffold11.343	sp|Q39242|TRXB2_ARATH	Thioredoxin reductase 2 OS=Arabidopsis thaliana GN=NTR2 PE=2 SV=2	3.15e-104	GO:0005739;GO:0019430;GO:0016491;GO:0005759;GO:0005737;GO:0004791;GO:0055114	K00384	PF07992
SymbF.scaffold11.347	tr|A0A1P8WBJ7|A0A1P8WBJ7_9PLAN	Uncharacterized protein OS=Fuerstia marisgermanicae GN=Fuma_01023 PE=4 SV=1	8.05e-158	NA	NA	NA
SymbF.scaffold11.349	sp|Q7UEY5|IF1_RHOBA	Translation initiation factor IF-1 OS=Rhodopirellula baltica (strain DSM 10527 / NCIMB 13988 / SH1) GN=infA PE=3 SV=1	3.39e-40	GO:0019843;GO:0005829;GO:0043022;GO:0003723;GO:0003743;GO:0005737;GO:0006412;GO:0006413	K02518	PF01176
SymbF.scaffold11.350	sp|P29145|NECB_HYDVU	PC3-like endoprotease variant B OS=Hydra vulgaris PE=2 SV=1	7.46e-81	GO:0008233;GO:0008236;GO:0016787;GO:0004252;GO:0006508	NA	PF17210;PF00082;PF04151;PF01483
SymbF.scaffold11.353	sp|Q7UKG9|TRPB_RHOBA	Tryptophan synthase beta chain OS=Rhodopirellula baltica (strain DSM 10527 / NCIMB 13988 / SH1) GN=trpB PE=3 SV=1	0	GO:0006568;GO:0000162;GO:0008652;GO:0016829;GO:0005737;GO:0009073;GO:0004834	K01696	PF00291
SymbF.scaffold11.355	tr|A0A1P8WQR4|A0A1P8WQR4_9PLAN	Calx-beta domain protein OS=Fuerstia marisgermanicae GN=Fuma_06058 PE=4 SV=1	7.87e-161	GO:0007154;GO:0008237;GO:0006508;GO:0016021	NA	PF13583
SymbF.scaffold11.356	sp|Q9ZE57|Y090_RICPR	Uncharacterized protein RP090 OS=Rickettsia prowazekii (strain Madrid E) GN=RP090 PE=4 SV=1	7.69e-15	GO:0005886;GO:0016021;GO:0016020	K09778	PF00487;PF04028
SymbF.scaffold11.359	tr|D2R3S0|D2R3S0_PIRSD;tr|A0A142XRE8|A0A142XRE8_9BACT	description1:Uncharacterized protein OS=Pirellula staleyi (strain ATCC 27377 / DSM 6068 / ICPB 4128) GN=Psta_2354 PE=4 SV=1//description2:Bacterial Ig-like domain (Group 2) OS=Gemmata sp. SH-PL17 GN=VT84_34400 PE=4 SV=1	1.35e-179	GO:0009055;GO:0020037	NA	PF07583;PF07587
SymbF.scaffold11.362	sp|Q74C76|CIMA_GEOSL	(R)-citramalate synthase OS=Geobacter sulfurreducens (strain ATCC 51573 / DSM 12127 / PCA) GN=cimA PE=1 SV=1	0	GO:0019752;GO:0016740;GO:0009098;GO:0003824;GO:0046912;GO:0003674;GO:0008150;GO:0008652;GO:0003852;GO:0009097;GO:0009082	K01649	PF08502;PF00682
SymbF.scaffold11.364	sp|Q8IUR5|TMTC1_HUMAN	Transmembrane and TPR repeat-containing protein 1 OS=Homo sapiens GN=TMTC1 PE=1 SV=3	1.45e-06	GO:0016021;GO:0005739;GO:0006396;GO:0016020	NA	PF07719;PF14559;PF13432
SymbF.scaffold11.366	sp|Q5T013|HYI_HUMAN	Putative hydroxypyruvate isomerase OS=Homo sapiens GN=HYI PE=1 SV=2	5.72e-11	GO:0005575;GO:0008903;GO:0003674;GO:0008150;GO:0005515;GO:0016853	K01816	PF13649;PF01261
SymbF.scaffold11.368	tr|L7UQZ0|L7UQZ0_MYXSD	Uncharacterized protein OS=Myxococcus stipitatus (strain DSM 14675 / JCM 12634 / Mx s8) GN=MYSTI_07697 PE=4 SV=1	5.11e-39	GO:0016021;GO:0016020	NA	NA
SymbF.scaffold11.38	tr|A0A0S8KRG6|A0A0S8KRG6_9BACT	Uncharacterized protein (Fragment) OS=Phycisphaerae bacterium SM1_79 GN=AMJ75_03810 PE=4 SV=1	0	GO:0000272	NA	PF08757;PF00932;PF13290
SymbF.scaffold11.380	tr|F0SN38|F0SN38_RUBBR	Signal peptide-domain containing protein OS=Rubinisphaera brasiliensis (strain ATCC 49424 / DSM 5305 / JCM 21570 / NBRC 103401 / IFAM 1448) GN=Plabr_3470 PE=4 SV=1	1.39e-35	GO:0016021;GO:0016020	NA	NA
SymbF.scaffold11.381	sp|Q72H98|PFKA_THET2	ATP-dependent 6-phosphofructokinase OS=Thermus thermophilus (strain HB27 / ATCC BAA-163 / DSM 7039) GN=pfkA PE=3 SV=1	3.06e-88	GO:0016301;GO:0005737;GO:0046835;GO:0003872;GO:0008152;GO:0008443;GO:0061615;GO:0006096;GO:0006002;GO:0000166;GO:0016310;GO:0016740;GO:0003824;GO:0046872;GO:0005524	K00850	PF00365;PF01408
SymbF.scaffold11.383	sp|P19406|PPB4_BACSU	Alkaline phosphatase 4 OS=Bacillus subtilis (strain 168) GN=phoA PE=1 SV=4	5.07e-21	GO:0016787;GO:0003824;GO:0016791;GO:0004035;GO:0008152;GO:0046872;GO:0016311	K01077	PF00245;PF01797
SymbF.scaffold11.385	sp|Q08890|IDS_MOUSE	Iduronate 2-sulfatase OS=Mus musculus GN=Ids PE=2 SV=3	7.97e-77	GO:0046872;GO:0004423;GO:0005764;GO:0005515;GO:0003824;GO:0008484;GO:0008152;GO:0016787	K01136	PF00884;PF07394
SymbF.scaffold11.386	sp|O27101|Y1022_METTH	Putative biopolymer transport protein ExbB homolog OS=Methanothermobacter thermautotrophicus (strain ATCC 29096 / DSM 1053 / JCM 10044 / NBRC 100330 / Delta H) GN=MTH_1022 PE=3 SV=1	1.01e-11	GO:0016021;GO:0005886;GO:0008565;GO:0006810;GO:0016020;GO:0015031	NA	PF13287;PF13432;PF13385;PF00932;PF08757;PF01618;PF02472;PF13290
SymbF.scaffold11.389	sp|P0ABU4|YCHF_SHIFL	Ribosome-binding ATPase YchF OS=Shigella flexneri GN=ychF PE=3 SV=2	4.48e-143	GO:0005525;GO:0046872;GO:0005524;GO:0000166	K06942	PF06071;PF13561;PF01926
SymbF.scaffold11.390	tr|A0A1U6IHI9|A0A1U6IHI9_9SPHN;tr|A0A173L143|A0A173L143_9SPHN	description1:Uncharacterized conserved protein OS=Novosphingobium mathurense GN=SAMN06295987_106265 PE=4 SV=1//description2:8-oxo-dGTP diphosphatase OS=Sphingobium sp. EP60837 GN=EP837_02871 PE=4 SV=1	0	GO:0016787	NA	PF09848
SymbF.scaffold11.391	tr|D2R8E2|D2R8E2_PIRSD	Type II secretion system protein OS=Pirellula staleyi (strain ATCC 27377 / DSM 6068 / ICPB 4128) GN=Psta_1076 PE=4 SV=1	1.13e-115	GO:0016020;GO:0016021	NA	PF00482
SymbF.scaffold11.394	tr|D2R8E8|D2R8E8_PIRSD	Peptidase A24A prepilin type IV OS=Pirellula staleyi (strain ATCC 27377 / DSM 6068 / ICPB 4128) GN=Psta_1082 PE=4 SV=1	2.63e-27	GO:0004190;GO:0016020;GO:0006508;GO:0016021	K02278	PF16976;PF01478
SymbF.scaffold11.401	sp|Q9PFB2|Y766_XYLFA	UPF0394 membrane protein XF_0766 OS=Xylella fastidiosa (strain 9a5c) GN=XF_0766 PE=2 SV=1	2.27e-10	GO:0016021;GO:0005886;GO:0016020	K07112	PF04143
SymbF.scaffold11.42	sp|P18956|GGT_ECOLI	Gamma-glutamyltranspeptidase OS=Escherichia coli (strain K12) GN=ggt PE=1 SV=1	3.33e-161	GO:0043102;GO:0006508;GO:0006749;GO:0016740;GO:0008233;GO:0097264;GO:0036374;GO:0016746;GO:0042597;GO:0006751;GO:0006750;GO:0030288;GO:0016787;GO:0102953	K00681	PF01019
SymbF.scaffold11.44	sp|P46037|HESA_LEPBY	Protein HesA OS=Leptolyngbya boryana GN=hesA PE=3 SV=1	1.28e-46	GO:0008641;GO:0009399	NA	PF00899
SymbF.scaffold11.52	sp|Q7UM42|TSAD_RHOBA	tRNA N6-adenosine threonylcarbamoyltransferase OS=Rhodopirellula baltica (strain DSM 10527 / NCIMB 13988 / SH1) GN=tsaD PE=3 SV=1	1.37e-132	GO:0016740;GO:0061711;GO:0004222;GO:0016746;GO:0002949;GO:0008033;GO:0046872;GO:0006508;GO:0005737;GO:0000408	K01409	PF02586;PF00814
SymbF.scaffold11.53	sp|Q7UIR2|ENO_RHOBA	Enolase OS=Rhodopirellula baltica (strain DSM 10527 / NCIMB 13988 / SH1) GN=eno PE=3 SV=1	0	GO:0000287;GO:0046872;GO:0005576;GO:0006096;GO:0000015;GO:0016829;GO:0009986;GO:0005737;GO:0004634	K01689	PF03952;PF00113;PF00072;PF02518;PF01627;PF00512;PF03924
SymbF.scaffold11.54	sp|P9WMH1|IDER_MYCTU	Iron-dependent repressor IdeR OS=Mycobacterium tuberculosis (strain ATCC 25618 / H37Rv) GN=ideR PE=1 SV=1	2.89e-12	GO:0016151;GO:0008270;GO:0046914;GO:0005618;GO:0045892;GO:0050897;GO:0008198;GO:0046870;GO:0030145;GO:0040007;GO:0046983;GO:0006979;GO:0005515;GO:0006351;GO:0003700;GO:0005886;GO:0019540;GO:0006355;GO:0003677;GO:0005737;GO:0005506	K03709	PF02742
SymbF.scaffold11.59	sp|Q8BFR4|GNS_MOUSE	N-acetylglucosamine-6-sulfatase OS=Mus musculus GN=Gns PE=1 SV=1	5.63e-33	GO:0005764;GO:0046872;GO:0008484;GO:0003824;GO:0008152;GO:0008449;GO:0030203;GO:0016787;GO:0070062	K01137	PF16347;PF00884
SymbF.scaffold11.60	sp|Q08890|IDS_MOUSE	Iduronate 2-sulfatase OS=Mus musculus GN=Ids PE=2 SV=3	1.54e-44	GO:0003824;GO:0008484;GO:0005764;GO:0005515;GO:0046872;GO:0004423;GO:0016787;GO:0008152	K01136	PF00884;PF13646;PF16347
SymbF.scaffold11.61	sp|Q8ZCV6|YEGP_YERPE;sp|Q8EAL4|Y3888_SHEON	description1:UPF0339 protein YegP OS=Yersinia pestis GN=yegP PE=3 SV=1//description2:UPF0339 protein SO_3888 OS=Shewanella oneidensis (strain MR-1) GN=SO_3888 PE=1 SV=1	2.08e-29	GO:0005575;GO:0008150;GO:0003674	K09946;K09946	PF01797;PF13432;PF07411;PF13419
SymbF.scaffold11.63	sp|Q7NX30|ATE_CHRVO	Putative arginyl-tRNA--protein transferase OS=Chromobacterium violaceum (strain ATCC 12472 / DSM 30191 / JCM 1249 / NBRC 12614 / NCIMB 9131 / NCTC 9757) GN=ate PE=3 SV=1	2.44e-38	GO:0005737;GO:0016746;GO:0016740;GO:0004057;GO:0016598	K00685	PF04377;PF13360;PF04376
SymbF.scaffold11.66	sp|P51691|ARS_PSEAE	Arylsulfatase OS=Pseudomonas aeruginosa (strain ATCC 15692 / DSM 22644 / CIP 104116 / JCM 14847 / LMG 12228 / 1C / PRS 101 / PAO1) GN=atsA PE=1 SV=3	5.02e-93	GO:0003824;GO:0008484;GO:0046872;GO:0008081;GO:0016787;GO:0005737;GO:0008152;GO:0004065	K01130	PF00884
SymbF.scaffold11.67	tr|L7CB19|L7CB19_RHOBT	Uncharacterized protein OS=Rhodopirellula baltica SWK14 GN=RBSWK_04676 PE=4 SV=1	0	NA	NA	PF03050
SymbF.scaffold11.68	sp|Q60297|T1MH_METJA	Putative type I restriction enzyme MjaXP M protein OS=Methanocaldococcus jannaschii (strain ATCC 43067 / DSM 2661 / JAL-1 / JCM 10045 / NBRC 100440) GN=MJECL42 PE=3 SV=1	3.89e-32	GO:0009307;GO:0008168;GO:0032259;GO:0009007;GO:0006306;GO:0003677;GO:0032775;GO:0016740;GO:0008170;GO:0003676	K03427	PF02384;PF01420;PF12161
SymbF.scaffold11.70	tr|A0A1P8WKM2|A0A1P8WKM2_9PLAN	Zinc-binding domain of primase-helicase OS=Fuerstia marisgermanicae GN=Fuma_04247 PE=4 SV=1	8.59e-84	GO:0003677;GO:0003896;GO:0006260;GO:0006269;GO:0004386;GO:0008270	NA	PF12728
SymbF.scaffold11.72	tr|A3ZXD4|A3ZXD4_9PLAN	Uncharacterized protein OS=Blastopirellula marina DSM 3645 GN=DSM3645_29846 PE=3 SV=1	1.79e-95	GO:0015074;GO:0003677;GO:0006310	NA	PF13102;PF00589
SymbF.scaffold11.76	tr|A0A142X2Y6|A0A142X2Y6_9PLAN	Planctomycete cytochrome C OS=Planctomyces sp. SH-PL14 GN=VT03_26225 PE=4 SV=1	0	GO:0009055;GO:0020037;GO:0046872	NA	PF07394;PF07587;PF07635;PF00754;PF07583
SymbF.scaffold11.81	sp|Q8H5F8|ADPRM_ORYSJ	Manganese-dependent ADP-ribose/CDP-alcohol diphosphatase OS=Oryza sativa subsp. japonica GN=Os07g0688000 PE=2 SV=1	2.07e-07	GO:0016787;GO:0046872;GO:0047631;GO:0047734	K01517	PF07866;PF00149
SymbF.scaffold11.88	sp|P16462|LTXA_AGGAC	Leukotoxin OS=Aggregatibacter actinomycetemcomitans GN=ltxA PE=1 SV=2	1.8e-18	GO:0016020;GO:0009279;GO:0019835;GO:0009405;GO:0005509;GO:0044179;GO:0005576	NA	PF13385;PF01408
SymbF.scaffold11.89	tr|D2R927|D2R927_PIRSD	Uncharacterized protein OS=Pirellula staleyi (strain ATCC 27377 / DSM 6068 / ICPB 4128) GN=Psta_1175 PE=4 SV=1	0	GO:0008152;GO:0003824	NA	PF07586
SymbF.scaffold11.9	sp|Q9HX72|ATSE3_PSEAE	Acetyltransferase PA3944 OS=Pseudomonas aeruginosa (strain ATCC 15692 / DSM 22644 / CIP 104116 / JCM 14847 / LMG 12228 / 1C / PRS 101 / PAO1) GN=PA3944 PE=4 SV=1	1.97e-57	GO:0016747;GO:0008080;GO:0016746;GO:0016740	NA	PF13302
SymbF.scaffold11.91	tr|F0SH86|F0SH86_RUBBR	Uncharacterized protein OS=Rubinisphaera brasiliensis (strain ATCC 49424 / DSM 5305 / JCM 21570 / NBRC 103401 / IFAM 1448) GN=Plabr_3030 PE=4 SV=1	0	GO:0020037;GO:0009055	NA	PF07631;PF07626;PF07586;PF07624;PF07627;PF07637
SymbF.scaffold11.94	sp|Q9SJM7|URH1_ARATH	Uridine nucleosidase 1 OS=Arabidopsis thaliana GN=URH1 PE=1 SV=2	1.56e-33	GO:0047622;GO:0008152;GO:0047724;GO:0045437;GO:0005737;GO:0072585;GO:0016787;GO:0006152;GO:0016798;GO:0006218;GO:0005829	K01240	PF08669;PF09949;PF01571;PF01156
SymbF.scaffold11.96	sp|Q8U3Y2|GYAR_PYRFU	Glyoxylate reductase OS=Pyrococcus furiosus (strain ATCC 43587 / DSM 3638 / JCM 8422 / Vc1) GN=gyaR PE=1 SV=1	4.98e-81	GO:0008152;GO:0055114;GO:0016616;GO:0051287;GO:0016491;GO:0005737;GO:0047964	K00015	PF00389;PF02826
SymbF.scaffold11.99	sp|O32198|LIAS_BACSU	Sensor histidine kinase LiaS OS=Bacillus subtilis (strain 168) GN=liaS PE=2 SV=1	8.48e-21	GO:0016740;GO:0023014;GO:0016301;GO:0016021;GO:0016020;GO:0018106;GO:0000166;GO:0000160;GO:0016310;GO:0005886;GO:0005524;GO:0046983;GO:0004871;GO:0000155;GO:0005622;GO:0004673;GO:0007165	K11617	PF07730;PF08447;PF02518;PF00482
SymbF.scaffold110.1	tr|A0A1Q9ESW8|A0A1Q9ESW8_SYMMI	Uncharacterized protein OS=Symbiodinium microadriaticum GN=AK812_SmicGene5815 PE=4 SV=1	0	GO:0006310;GO:0003677;GO:0016021;GO:0015074;GO:0016020	NA	PF00589
SymbF.scaffold110.10	tr|A0A1Q9C3M1|A0A1Q9C3M1_SYMMI	Uncharacterized protein OS=Symbiodinium microadriaticum GN=AK812_SmicGene42412 PE=4 SV=1	1.93e-81	GO:0003677;GO:0015074;GO:0006310	NA	PF00595
SymbF.scaffold110.15	sp|P04146|COPIA_DROME	Copia protein OS=Drosophila melanogaster GN=GIP PE=1 SV=3	2.46e-19	GO:0016787;GO:0000166;GO:0015074;GO:0004190;GO:0003676;GO:0008233;GO:0008270;GO:0006508;GO:0046872;GO:0005524	NA	PF07727;PF07714;PF00665
SymbF.scaffold110.16	tr|A0A1Q9C486|A0A1Q9C486_SYMMI	Putative LRR receptor-like serine/threonine-protein kinase OS=Symbiodinium microadriaticum GN=AK812_SmicGene42172 PE=4 SV=1	0	GO:0004672;GO:0016310;GO:0005524;GO:0016301;GO:0006468	NA	NA
SymbF.scaffold110.2	sp|Q9FIX3|PP407_ARATH	Pentatricopeptide repeat-containing protein At5g39710 OS=Arabidopsis thaliana GN=EMB2745 PE=2 SV=1	2.32e-43	GO:0009451;GO:0090305;GO:0005739;GO:0003723;GO:0004519	NA	PF01535;PF13041;PF13812
SymbF.scaffold110.3	tr|A0A1Q9C815|A0A1Q9C815_SYMMI	COP9 signalosome complex subunit 8 OS=Symbiodinium microadriaticum GN=CSN8 PE=4 SV=1	1.43e-52	GO:0016020;GO:0016021	NA	PF09859
SymbF.scaffold110.6	sp|Q9LF30|RS192_ARATH	40S ribosomal protein S19-2 OS=Arabidopsis thaliana GN=RPS19B PE=2 SV=1	1.71e-42	GO:0006412;GO:0022627;GO:0005622;GO:0016020;GO:0042256;GO:0005730;GO:0005829;GO:0030529;GO:0005840;GO:0009506;GO:0000028;GO:0003735;GO:0003729	K02966	PF01090
SymbF.scaffold110.7	sp|Q9FNP8|RS193_ARATH	40S ribosomal protein S19-3 OS=Arabidopsis thaliana GN=RPS19C PE=2 SV=1	1.33e-28	GO:0042788;GO:0042256;GO:0042255;GO:0005622;GO:0006412;GO:0022627;GO:0000028;GO:0003735;GO:0005840;GO:0022626;GO:0005773;GO:0030529;GO:0005829	K02966	PF01090
SymbF.scaffold110.8	tr|A0A1Q9DDY6|A0A1Q9DDY6_SYMMI	Methionine synthase OS=Symbiodinium microadriaticum GN=metH PE=4 SV=1	1.78e-171	GO:0044237;GO:0042558	NA	PF12237
SymbF.scaffold1100.1	sp|O82251|TI202_ARATH	Protein TIC 20-II, chloroplastic OS=Arabidopsis thaliana GN=TIC20-II PE=2 SV=1	7.26e-08	GO:0009706;GO:0016021;GO:0006810;GO:0016020;GO:0009536;GO:0009941;GO:0005739;GO:0009528;GO:0009507;GO:0015031	NA	PF16166
SymbF.scaffold1100.2	sp|B7KI42|HEM1_CYAP7	Glutamyl-tRNA reductase OS=Cyanothece sp. (strain PCC 7424) GN=hemA PE=3 SV=1	4.6e-29	GO:0050661;GO:0006779;GO:0055114;GO:0033014;GO:0006782;GO:0015995;GO:0008883;GO:0016491	K02492	PF01488
SymbF.scaffold1100.4	sp|Q8L7A0|TAUE3_ARATH	Sulfite exporter TauE/SafE family protein 3 OS=Arabidopsis thaliana GN=At2g25737 PE=2 SV=1	4.81e-09	GO:0016020;GO:0006810;GO:0016021	NA	NA
SymbF.scaffold1101.3	tr|A0A1Q9EE71|A0A1Q9EE71_SYMMI;tr|A0A1Q9EVY5|A0A1Q9EVY5_SYMMI	description1:Uncharacterized protein OS=Symbiodinium microadriaticum GN=AK812_SmicGene11073 PE=4 SV=1//description2:Quinone oxidoreductase-like protein, chloroplastic OS=Symbiodinium microadriaticum GN=AK812_SmicGene4464 PE=4 SV=1	1.44e-16	GO:0016491;GO:0055114	NA	NA
SymbF.scaffold1101.4	tr|A0A1Q9DBL1|A0A1Q9DBL1_SYMMI	Uncharacterized protein OS=Symbiodinium microadriaticum GN=AK812_SmicGene25654 PE=4 SV=1	9.04e-91	GO:0006388;GO:0016772	NA	NA
SymbF.scaffold1101.7	sp|Q07538|PRP4_SCHPO	Serine/threonine-protein kinase prp4 OS=Schizosaccharomyces pombe (strain 972 / ATCC 24843) GN=prp4 PE=1 SV=2	4.47e-51	GO:0016301;GO:0070317;GO:1905746;GO:0006468;GO:0004674;GO:0005575;GO:0005634;GO:0004672;GO:0000166;GO:0008380;GO:0016310;GO:0006397;GO:0016740;GO:0045292;GO:0005524	K08827	PF00069
SymbF.scaffold1102.10	tr|A0A1Q9E0E2|A0A1Q9E0E2_SYMMI	Uncharacterized protein OS=Symbiodinium microadriaticum GN=AK812_SmicGene16429 PE=4 SV=1	1.01e-156	GO:0016021;GO:0016020	NA	PF04488
SymbF.scaffold1102.13	sp|Q9C8G9|AB1C_ARATH	ABC transporter C family member 1 OS=Arabidopsis thaliana GN=ABCC1 PE=1 SV=1	1.33e-41	GO:0005774;GO:0016887;GO:1902417;GO:0046685;GO:0042626;GO:0009506;GO:0099132;GO:0005773;GO:0008559;GO:0005516;GO:0005515;GO:0005524;GO:0015700;GO:0016021;GO:0016787;GO:0015446;GO:0000166;GO:0055085;GO:0006810;GO:0016020;GO:0071994;GO:1902418;GO:0071992;GO:0000325;GO:0006855;GO:0099133;GO:0042908	NA	PF00005;PF00664
SymbF.scaffold1102.17	sp|Q6A997|DNAJ1_PROAC	Chaperone protein DnaJ 1 OS=Propionibacterium acnes (strain KPA171202 / DSM 16379) GN=dnaJ1 PE=3 SV=1	8.17e-10	GO:0046872;GO:0005524;GO:0009408;GO:0006457;GO:0006260;GO:0031072;GO:0051082;GO:0005737	K03686	PF00226
SymbF.scaffold1102.18	sp|O74465|HRR1_SCHPO	Helicase required for RNAi-mediated heterochromatin assembly 1 OS=Schizosaccharomyces pombe (strain 972 / ATCC 24843) GN=hrr1 PE=1 SV=2	1.86e-07	GO:0005524;GO:0005515;GO:0031380;GO:0031047;GO:0031048;GO:0005737;GO:0007049;GO:0031379;GO:0003723;GO:0005829;GO:0007059;GO:0006338;GO:0000775;GO:0005634;GO:0004386;GO:0000166;GO:0016787;GO:0030702	K11701	NA
SymbF.scaffold1102.2	tr|A0A1Q9E0G2|A0A1Q9E0G2_SYMMI;tr|A0A1Q9C6E0|A0A1Q9C6E0_SYMMI	description1:Uncharacterized protein OS=Symbiodinium microadriaticum GN=AK812_SmicGene16413 PE=4 SV=1//description2:Aspartyl/asparaginyl beta-hydroxylase OS=Symbiodinium microadriaticum GN=ASPH PE=4 SV=1	2.65e-30	GO:0018193	NA	NA
SymbF.scaffold1102.3	tr|A0A1Q9E0C4|A0A1Q9E0C4_SYMMI	Uncharacterized protein OS=Symbiodinium microadriaticum GN=AK812_SmicGene16415 PE=4 SV=1	1.02e-106	GO:0016020;GO:0016021	NA	PF14145
SymbF.scaffold1102.4	tr|A0A1Q9E0H4|A0A1Q9E0H4_SYMMI	Uncharacterized protein OS=Symbiodinium microadriaticum GN=AK812_SmicGene16420 PE=4 SV=1	2e-60	GO:0016020;GO:0016021	NA	NA
SymbF.scaffold1102.6	sp|Q28C22|OGFD2_XENTR	2-oxoglutarate and iron-dependent oxygenase domain-containing protein 2 OS=Xenopus tropicalis GN=ogfod2 PE=2 SV=1	2.58e-14	GO:0005506;GO:0016491;GO:0016705;GO:0051213;GO:0046872;GO:0031418;GO:0055114	NA	NA
SymbF.scaffold1102.7	tr|A0A1Q9E0E2|A0A1Q9E0E2_SYMMI	Uncharacterized protein OS=Symbiodinium microadriaticum GN=AK812_SmicGene16429 PE=4 SV=1	1.49e-14	GO:0016021;GO:0016020	NA	PF04488
SymbF.scaffold1102.8	tr|A0A1Q9E0D5|A0A1Q9E0D5_SYMMI	Uncharacterized protein OS=Symbiodinium microadriaticum GN=AK812_SmicGene16427 PE=4 SV=1	1.85e-98	GO:0016020;GO:0016021	NA	NA
SymbF.scaffold1102.9	tr|A0A1Q9E0D4|A0A1Q9E0D4_SYMMI	Uncharacterized protein OS=Symbiodinium microadriaticum GN=AK812_SmicGene16428 PE=4 SV=1	0	GO:0046872;GO:0016021;GO:0016020	NA	PF04488
SymbF.scaffold1103.4	tr|A0A1Q9EI09|A0A1Q9EI09_SYMMI;tr|A0A1Q9CLM7|A0A1Q9CLM7_SYMMI	description1:Uncharacterized protein OS=Symbiodinium microadriaticum GN=AK812_SmicGene9561 PE=4 SV=1//description2:Uncharacterized protein OS=Symbiodinium microadriaticum GN=AK812_SmicGene35399 PE=4 SV=1	3.47e-36	GO:0003677	NA	NA
SymbF.scaffold1103.5	tr|A0A1Q9CPL8|A0A1Q9CPL8_SYMMI	Uncharacterized protein OS=Symbiodinium microadriaticum GN=AK812_SmicGene34213 PE=4 SV=1	1.31e-63	GO:0003676;GO:0090502;GO:0004523	NA	NA
SymbF.scaffold1103.7	sp|P10978|POLX_TOBAC	Retrovirus-related Pol polyprotein from transposon TNT 1-94 OS=Nicotiana tabacum PE=2 SV=1	2.62e-09	GO:0016740;GO:0016779;GO:0008233;GO:0003676;GO:0006278;GO:0004519;GO:0008270;GO:0006508;GO:0046872;GO:0016787;GO:0003964;GO:0090305;GO:0004518;GO:0004190;GO:0015074	NA	PF07727
SymbF.scaffold11036.1	tr|Q5ENI8|Q5ENI8_HETTR	Putative uncharacterized protein (Fragment) OS=Heterocapsa triquetra PE=2 SV=1	4.19e-22	NA	NA	NA
SymbF.scaffold1104.5	tr|A0A1Q9DZ01|A0A1Q9DZ01_SYMMI	Uncharacterized protein OS=Symbiodinium microadriaticum GN=AK812_SmicGene16945 PE=4 SV=1	1.11e-41	GO:0016021;GO:0016020	NA	NA
SymbF.scaffold1105.1	tr|A0A1Q9DT15|A0A1Q9DT15_SYMMI	Peptidylprolyl isomerase OS=Symbiodinium microadriaticum GN=FKBP17-2 PE=4 SV=1	1.01e-61	GO:0016853;GO:0000413;GO:0003755	NA	PF00254
SymbF.scaffold1105.4	tr|A0A1Q9CPA7|A0A1Q9CPA7_SYMMI;tr|A0A1Q9DU09|A0A1Q9DU09_SYMMI	description1:Uncharacterized protein OS=Symbiodinium microadriaticum GN=AK812_SmicGene34318 PE=4 SV=1//description2:Uncharacterized protein OS=Symbiodinium microadriaticum GN=AK812_SmicGene18850 PE=4 SV=1	2.82e-07	GO:0016021;GO:0016020	NA	NA
SymbF.scaffold1105.6	tr|A0A1Q9CBW7|A0A1Q9CBW7_SYMMI	Uncharacterized protein OS=Symbiodinium microadriaticum GN=AK812_SmicGene39179 PE=4 SV=1	2.68e-23	GO:0051537;GO:0016491;GO:0055114	NA	NA
SymbF.scaffold1106.1	tr|A0A1Q9DSB8|A0A1Q9DSB8_SYMMI	Copia protein OS=Symbiodinium microadriaticum GN=GIP PE=4 SV=1	2.83e-54	GO:0008270;GO:0003676	NA	PF07727
SymbF.scaffold1106.10	sp|Q796P5|YITY_BACSU	Uncharacterized FAD-linked oxidoreductase YitY OS=Bacillus subtilis (strain 168) GN=yitY PE=3 SV=2	1.16e-51	GO:0055114;GO:0016614;GO:0003824;GO:0050660;GO:0016491	NA	PF08241;PF01565
SymbF.scaffold1106.11	sp|P0AFV2|YHID_ECOLI	Putative magnesium transporter YhiD OS=Escherichia coli (strain K12) GN=yhiD PE=3 SV=1	1.96e-19	GO:0016020;GO:0006810;GO:0005886;GO:0016021	K07507	PF02308
SymbF.scaffold1106.12	sp|Q8VEG4|EXD2_MOUSE	Exonuclease 3'-5' domain-containing protein 2 OS=Mus musculus GN=Exd2 PE=1 SV=2	4.86e-24	GO:0016787;GO:0005737;GO:0000724;GO:0008852;GO:0006139;GO:0005634;GO:0006302;GO:0090305;GO:0004527;GO:0004518;GO:0003676;GO:0008310;GO:0000729;GO:0008408	K20777	PF01612
SymbF.scaffold1106.15	tr|A0A1Q9CV33|A0A1Q9CV33_SYMMI	Protein mago nashi-like OS=Symbiodinium microadriaticum GN=magoh PE=4 SV=1	1.76e-114	GO:0004563;GO:0005975;GO:0004553;GO:0005634	NA	NA
SymbF.scaffold1106.16	tr|A0A1Q9F0F8|A0A1Q9F0F8_SYMMI	Uncharacterized protein OS=Symbiodinium microadriaticum GN=AK812_SmicGene2872 PE=4 SV=1	1.43e-104	GO:0016020;GO:0016021	NA	PF07690
SymbF.scaffold1106.17	tr|A0A1Q9EIG3|A0A1Q9EIG3_SYMMI	Peroxisomal adenine nucleotide transporter 1 OS=Symbiodinium microadriaticum GN=ANT1 PE=4 SV=1	5.57e-26	GO:0016020;GO:0016021	NA	NA
SymbF.scaffold1106.18	tr|A0A1Q9EIC0|A0A1Q9EIC0_SYMMI	Peptidylprolyl isomerase OS=Symbiodinium microadriaticum GN=fpr1A PE=3 SV=1	5.23e-17	GO:0000413;GO:0003755;GO:0006310;GO:0006810;GO:0016020;GO:0015074;GO:0016021;GO:0003677;GO:0016853	NA	NA
SymbF.scaffold1106.19	sp|P04146|COPIA_DROME	Copia protein OS=Drosophila melanogaster GN=GIP PE=1 SV=3	2.98e-07	GO:0008270;GO:0006508;GO:0046872;GO:0005524;GO:0008233;GO:0003676;GO:0000166;GO:0004190;GO:0015074;GO:0016787	NA	PF07727
SymbF.scaffold1106.2	tr|A0A1Q9CN52|A0A1Q9CN52_SYMMI	Uncharacterized protein OS=Symbiodinium microadriaticum GN=AK812_SmicGene34785 PE=4 SV=1	5.31e-51	GO:0003677;GO:0015074;GO:0006310	NA	NA
SymbF.scaffold1106.3	tr|A0A1Q9DEC9|A0A1Q9DEC9_SYMMI;tr|A0A1Q9DIM9|A0A1Q9DIM9_SYMMI	description1:Uncharacterized protein OS=Symbiodinium microadriaticum GN=AK812_SmicGene24567 PE=4 SV=1//description2:Uncharacterized protein OS=Symbiodinium microadriaticum GN=AK812_SmicGene22906 PE=4 SV=1	2.73e-133	GO:0016021;GO:0016020	NA	NA
SymbF.scaffold1106.5	tr|A0A1Q9DW53|A0A1Q9DW53_SYMMI	Uncharacterized protein OS=Symbiodinium microadriaticum GN=AK812_SmicGene18042 PE=4 SV=1	1.72e-59	GO:0016021;GO:0016020	NA	NA
SymbF.scaffold1106.6	tr|A0A1Q9C8T3|A0A1Q9C8T3_SYMMI	Uncharacterized protein OS=Symbiodinium microadriaticum GN=AK812_SmicGene40384 PE=4 SV=1	1.77e-62	GO:0016021;GO:0016020	NA	NA
SymbF.scaffold1106.7	tr|A0A1Q9DPJ1|A0A1Q9DPJ1_SYMMI;tr|A0A1Q9CTW4|A0A1Q9CTW4_SYMMI	description1:Uncharacterized protein OS=Symbiodinium microadriaticum GN=AK812_SmicGene20624 PE=4 SV=1//description2:Intraflagellar transport protein 81-like OS=Symbiodinium microadriaticum GN=Ift81 PE=4 SV=1	3.77e-19	GO:0015631;GO:0042073;GO:0030992;GO:0060271;GO:0031514	NA	NA
SymbF.scaffold1106.9	tr|A0A1Q9ENY4|A0A1Q9ENY4_SYMMI	Calcium-dependent protein kinase 2 OS=Symbiodinium microadriaticum GN=CPK2 PE=4 SV=1	1.16e-171	GO:0005509;GO:0016301;GO:0006468;GO:0016310;GO:0005524;GO:0004672	NA	NA
SymbF.scaffold1107.1	tr|A0A1Q9CDU3|A0A1Q9CDU3_SYMMI	Alpha-amylase AMY3 OS=Symbiodinium microadriaticum GN=AMY1.1 PE=4 SV=1	2.47e-106	GO:2001070;GO:0005509;GO:0003824;GO:0006310;GO:0005975;GO:0004556;GO:0016020;GO:0016021;GO:0015074;GO:0003677	NA	NA
SymbF.scaffold1108.1	sp|P04146|COPIA_DROME	Copia protein OS=Drosophila melanogaster GN=GIP PE=1 SV=3	3.58e-11	GO:0003676;GO:0008233;GO:0008270;GO:0006508;GO:0046872;GO:0005524;GO:0016787;GO:0000166;GO:0015074;GO:0004190	NA	PF07727;PF00665
SymbF.scaffold1108.10	tr|A0A1Q9E053|A0A1Q9E053_SYMMI;tr|A0A1Q9F639|A0A1Q9F639_SYMMI	description1:Uncharacterized protein OS=Symbiodinium microadriaticum GN=AK812_SmicGene16527 PE=4 SV=1//description2:Serine/threonine-protein kinase ppk25 OS=Symbiodinium microadriaticum GN=ppk25 PE=4 SV=1	6.28e-14	GO:0016301;GO:0006468;GO:0016310;GO:0005524;GO:0004672	NA	NA
SymbF.scaffold1108.3	sp|O57656|GPDA_TAKRU	Glycerol-3-phosphate dehydrogenase [NAD(+)], cytoplasmic OS=Takifugu rubripes GN=gpd1 PE=3 SV=1	3.55e-99	GO:0016616;GO:0046168;GO:0055114;GO:0005975;GO:0006072;GO:0009331;GO:0004367;GO:0042803;GO:0016491;GO:0005737;GO:0051287	K00006	PF08282;PF01210;PF07479
SymbF.scaffold1108.4	tr|A0A1Q9CQF8|A0A1Q9CQF8_SYMMI;tr|A0A1Q9CQV3|A0A1Q9CQV3_SYMMI	description1:Uncharacterized protein OS=Symbiodinium microadriaticum GN=AK812_SmicGene33870 PE=4 SV=1//description2:Uncharacterized protein OS=Symbiodinium microadriaticum GN=AK812_SmicGene33732 PE=4 SV=1	4.99e-96	GO:0046982	NA	NA
SymbF.scaffold1109.1	tr|A0A1Q9ES43|A0A1Q9ES43_SYMMI	Hydrocephalus-inducing protein-like OS=Symbiodinium microadriaticum GN=HYDIN PE=4 SV=1	1.73e-31	NA	NA	NA
SymbF.scaffold1109.11	tr|A0A1Q9ES43|A0A1Q9ES43_SYMMI	Hydrocephalus-inducing protein-like OS=Symbiodinium microadriaticum GN=HYDIN PE=4 SV=1	1.67e-13	NA	NA	NA
SymbF.scaffold1109.12	tr|A0A1Q9ES43|A0A1Q9ES43_SYMMI	Hydrocephalus-inducing protein-like OS=Symbiodinium microadriaticum GN=HYDIN PE=4 SV=1	3.12e-07	NA	NA	NA
SymbF.scaffold1109.2	tr|A0A1R0IM06|A0A1R0IM06_SULTH	Uncharacterized protein OS=Sulfobacillus thermosulfidooxidans GN=BFX06_05595 PE=4 SV=1	1.42e-08	GO:0008080	NA	NA
SymbF.scaffold1109.3	tr|A0A1Q9ERG9|A0A1Q9ERG9_SYMMI;tr|A0A1Q9EMH0|A0A1Q9EMH0_SYMMI	description1:Uncharacterized protein OS=Symbiodinium microadriaticum GN=AK812_SmicGene6301 PE=4 SV=1//description2:Ultraviolet-B receptor UVR8 OS=Symbiodinium microadriaticum GN=UVR8 PE=4 SV=1	2.61e-92	GO:0003677;GO:0015074;GO:0006310	NA	NA
SymbF.scaffold1109.5	tr|A0A1Q9ES43|A0A1Q9ES43_SYMMI	Hydrocephalus-inducing protein-like OS=Symbiodinium microadriaticum GN=HYDIN PE=4 SV=1	0	NA	NA	NA
SymbF.scaffold1109.6	sp|O93796|EF3_CANGA	Elongation factor 3 OS=Candida glabrata (strain ATCC 2001 / CBS 138 / JCM 3761 / NBRC 0622 / NRRL Y-65) GN=TEF3 PE=3 SV=2	9.33e-12	GO:0006415;GO:0042788;GO:0016887;GO:0000166;GO:0003746;GO:0006414;GO:0001933;GO:0003723;GO:0010494;GO:0006412;GO:0005524;GO:0005840;GO:0005829;GO:0006469;GO:0022626	K03235	PF00005
SymbF.scaffold1109.7	tr|A0A1Q9D2E0|A0A1Q9D2E0_SYMMI	Copia protein OS=Symbiodinium microadriaticum GN=GIP PE=4 SV=1	9.23e-110	GO:0003676	NA	NA
SymbF.scaffold1109.8	sp|P09527|RAB7A_RAT	Ras-related protein Rab-7a OS=Rattus norvegicus GN=Rab7a PE=1 SV=2	4.71e-73	GO:0031902;GO:0000166;GO:0006622;GO:0043195;GO:0070062;GO:0005811;GO:0000045;GO:0010008;GO:0005829;GO:0045732;GO:1903542;GO:0090385;GO:0003924;GO:0042147;GO:0045022;GO:1905394;GO:0045453;GO:0034045;GO:0006810;GO:0016020;GO:0090383;GO:0000421;GO:0008333;GO:0005770;GO:0061724;GO:0006629;GO:0031410;GO:0016042;GO:0048365;GO:0048524;GO:0045335;GO:0033162;GO:1903543;GO:0032419;GO:0007174;GO:0005794;GO:…	K07897	PF00071
SymbF.scaffold1109.9	sp|P10978|POLX_TOBAC	Retrovirus-related Pol polyprotein from transposon TNT 1-94 OS=Nicotiana tabacum PE=2 SV=1	8.7e-20	GO:0046872;GO:0006508;GO:0008270;GO:0006278;GO:0004519;GO:0003676;GO:0016740;GO:0016779;GO:0008233;GO:0015074;GO:0004190;GO:0090305;GO:0004518;GO:0016787;GO:0003964	NA	PF00098
SymbF.scaffold111.1	tr|A0A1Q9DCQ5|A0A1Q9DCQ5_SYMMI	Uncharacterized protein OS=Symbiodinium microadriaticum GN=AK812_SmicGene25155 PE=4 SV=1	2.31e-88	NA	NA	NA
SymbF.scaffold111.10	tr|A0A1Q9F3D4|A0A1Q9F3D4_SYMMI	Uncharacterized protein OS=Symbiodinium microadriaticum GN=AK812_SmicGene1718 PE=4 SV=1	2.57e-11	GO:0016021;GO:0016020	NA	NA
SymbF.scaffold111.12	sp|P70079|KCRU_CHICK	Creatine kinase U-type, mitochondrial OS=Gallus gallus GN=CKMT1 PE=1 SV=1	1.25e-45	GO:0005739;GO:0016740;GO:0003824;GO:0004111;GO:0016310;GO:0005524;GO:0016772;GO:0016301;GO:0000166;GO:0005743;GO:0016020	K00933	PF00217;PF02807
SymbF.scaffold111.13	sp|O94725|ART1B_SCHPO	Protein-glutamate O-methyltransferase C1393.13 OS=Schizosaccharomyces pombe (strain 972 / ATCC 24843) GN=SPCC1393.13 PE=3 SV=1	5.81e-13	GO:0008168;GO:0006479;GO:0032259;GO:0005634;GO:0016740;GO:0008983;GO:0005829;GO:0006974	NA	PF01937
SymbF.scaffold111.14	sp|P33116|SPAT_BACIU	Subtilin transport ATP-binding protein SpaT OS=Bacillus subtilis GN=spaT PE=3 SV=1	1.42e-54	GO:0006810;GO:0016020;GO:0055085;GO:0000166;GO:0016887;GO:0016021;GO:0043213;GO:0015031;GO:0005524;GO:0005886;GO:0042626	NA	PF00005
SymbF.scaffold111.17	tr|A0A1Q9F0G7|A0A1Q9F0G7_SYMMI	Malate dehydrogenase 2, mitochondrial OS=Symbiodinium microadriaticum GN=AK812_SmicGene2860 PE=4 SV=1	1.28e-11	GO:0055114;GO:0016616;GO:0005975;GO:0003824	NA	NA
SymbF.scaffold111.3	tr|A0A1Q9F2D2|A0A1Q9F2D2_SYMMI	Uncharacterized protein OS=Symbiodinium microadriaticum GN=AK812_SmicGene2134 PE=4 SV=1	3.24e-09	NA	NA	NA
SymbF.scaffold111.9	tr|A0A1Q9C0W1|A0A1Q9C0W1_SYMMI	Uncharacterized protein OS=Symbiodinium microadriaticum GN=AK812_SmicGene43511 PE=4 SV=1	6.44e-42	NA	NA	NA
SymbF.scaffold1110.1	tr|A0A1Q9BVR6|A0A1Q9BVR6_SYMMI	Uncharacterized protein OS=Symbiodinium microadriaticum GN=AK812_SmicGene45596 PE=4 SV=1	2.87e-19	NA	NA	NA
SymbF.scaffold1110.12	sp|Q9SZ52|PP344_ARATH	Pentatricopeptide repeat-containing protein At4g31850, chloroplastic OS=Arabidopsis thaliana GN=PGR3 PE=1 SV=1	2.54e-07	GO:0003723;GO:0004519;GO:0009536;GO:0009451;GO:0009507;GO:0090305;GO:0043231	NA	PF01490
SymbF.scaffold1110.13	tr|A0A1Q9EMH1|A0A1Q9EMH1_SYMMI	Extended synaptotagmin-3 OS=Symbiodinium microadriaticum GN=esyt3 PE=4 SV=1	4.79e-99	GO:0008080;GO:0016021;GO:0016020	NA	NA
SymbF.scaffold1110.15	tr|A0A1Q9C983|A0A1Q9C983_SYMMI	Uncharacterized protein OS=Symbiodinium microadriaticum GN=AK812_SmicGene40212 PE=4 SV=1	0	NA	NA	NA
SymbF.scaffold1110.16	sp|O04469|ECI1_ARATH	Enoyl-CoA delta isomerase 1, peroxisomal OS=Arabidopsis thaliana GN=ECI1 PE=1 SV=1	6.72e-13	GO:0006631;GO:0005777;GO:0008152;GO:0016853;GO:0006629;GO:0006635;GO:0009062;GO:0004165;GO:0003824	NA	PF00378
SymbF.scaffold1110.2	tr|A0A1Q9BS22|A0A1Q9BS22_SYMMI	Uncharacterized protein (Fragment) OS=Symbiodinium microadriaticum GN=AK812_SmicGene47264 PE=4 SV=1	3.16e-06	NA	NA	NA
SymbF.scaffold1110.4	tr|A0A1Q9F355|A0A1Q9F355_SYMMI	Lipase 1 OS=Symbiodinium microadriaticum GN=lip1 PE=4 SV=1	1.22e-38	GO:0016021;GO:0016020;GO:0003824	NA	NA
SymbF.scaffold1111.1	tr|A0A1Q9EV01|A0A1Q9EV01_SYMMI	Retrovirus-related Pol polyprotein from transposon TNT 1-94 OS=Symbiodinium microadriaticum GN=AK812_SmicGene4928 PE=4 SV=1	1.03e-40	GO:0046872;GO:0003676;GO:0008270	NA	NA
SymbF.scaffold1111.2	tr|A0A1Q9DQ27|A0A1Q9DQ27_SYMMI	Putative 149 kDa protein OS=Symbiodinium microadriaticum GN=AK812_SmicGene20413 PE=4 SV=1	6.47e-22	GO:0003676;GO:0090502;GO:0004523	NA	PF00145
SymbF.scaffold1111.5	sp|Q54C32|PSIQ_DICDI	Protein psiQ OS=Dictyostelium discoideum GN=psiQ PE=3 SV=1	8.67e-25	GO:0005575;GO:0003674;GO:0008150;GO:0005576	NA	PF00094
SymbF.scaffold1112.1	tr|A0A1Q9DDF3|A0A1Q9DDF3_SYMMI	Uncharacterized protein OS=Symbiodinium microadriaticum GN=AK812_SmicGene24982 PE=4 SV=1	3.7e-24	NA	NA	NA
SymbF.scaffold1112.4	sp|Q16959|DYI2_HELCR	Dynein intermediate chain 2, ciliary OS=Heliocidaris crassispina PE=2 SV=1	1.15e-177	GO:0030286;GO:0005737;GO:0005874;GO:0042995;GO:0005929;GO:0005856;GO:0003774	NA	NA
SymbF.scaffold1112.5	sp|Q6IQ16|SPOPL_HUMAN	Speckle-type POZ protein-like OS=Homo sapiens GN=SPOPL PE=1 SV=1	4.96e-06	GO:0031463;GO:0042787;GO:0005634;GO:0030162;GO:0043161;GO:0031397;GO:0005737;GO:0005515;GO:0019005;GO:0031625;GO:0016567	K10523	PF00651
SymbF.scaffold1112.7	sp|Q8CE33|KLH11_MOUSE	Kelch-like protein 11 OS=Mus musculus GN=Klhl11 PE=1 SV=1	4.8e-07	GO:0019005;GO:0005634;GO:0042787;GO:0031625;GO:0005737;GO:0043161;GO:0030162	K10449	PF00651
SymbF.scaffold1113.1	sp|P38766|RRM3_YEAST	ATP-dependent DNA helicase RRM3 OS=Saccharomyces cerevisiae (strain ATCC 204508 / S288c) GN=RRM3 PE=1 SV=1	2.72e-11	GO:0032508;GO:0032211;GO:0005657;GO:0006281;GO:0010521;GO:0071932;GO:0005739;GO:0000166;GO:0004386;GO:0043141;GO:0005634;GO:0005694;GO:0043596;GO:0016787;GO:0005724;GO:0044806;GO:0000781;GO:0051974;GO:0005524;GO:0004003;GO:0097046;GO:0000002;GO:0000723;GO:0006974;GO:0003678;GO:0003677;GO:0006260	K15255	PF05970;PF14214
SymbF.scaffold1113.10	tr|A0A1Q9D3E3|A0A1Q9D3E3_SYMMI	Uncharacterized protein OS=Symbiodinium microadriaticum GN=AK812_SmicGene28816 PE=4 SV=1	8.11e-71	NA	NA	NA
SymbF.scaffold1113.13	sp|Q9Y6K1|DNM3A_HUMAN	DNA (cytosine-5)-methyltransferase 3A OS=Homo sapiens GN=DNMT3A PE=1 SV=4	1.43e-11	GO:0000122;GO:0010212;GO:0007568;GO:0000792;GO:0030182;GO:0003677;GO:0006306;GO:0042220;GO:0032259;GO:0071230;GO:0006349;GO:0045814;GO:0000791;GO:0016569;GO:0003682;GO:0090116;GO:0046872;GO:0032776;GO:0033189;GO:0005720;GO:0000775;GO:0097284;GO:0005634;GO:0006346;GO:0043046;GO:0016363;GO:0045471;GO:0005737;GO:0005654;GO:0003886;GO:0071361;GO:0008168;GO:0032355;GO:0042493;GO:0007283;GO:0005515;GO:…	K17398	PF00145
SymbF.scaffold1113.2	sp|P55418|TRAA_SINFN	Probable conjugal transfer protein TraA OS=Sinorhizobium fredii (strain NBRC 101917 / NGR234) GN=traA PE=3 SV=1	2.76e-07	GO:0000746;GO:0005524;GO:0000166	NA	PF13604
SymbF.scaffold1113.5	sp|Q9UUA2|PIF1_SCHPO	ATP-dependent DNA helicase pfh1 OS=Schizosaccharomyces pombe (strain 972 / ATCC 24843) GN=pfh1 PE=1 SV=1	1.17e-18	GO:0000723;GO:1902983;GO:0043601;GO:0003678;GO:0006974;GO:0017116;GO:0003677;GO:0000790;GO:0005730;GO:0016887;GO:1905467;GO:0006310;GO:0010521;GO:0031297;GO:0005724;GO:0016787;GO:0004386;GO:0000166;GO:1902377;GO:0005634;GO:0051974;GO:0005524;GO:0043504;GO:1990518;GO:0035861;GO:0005739;GO:1903469;GO:0032211;GO:0032508;GO:0006281;GO:0051880;GO:0044806;GO:0043141	K15255	PF02099;PF14214
SymbF.scaffold1113.6	sp|B6EUA9|PR40A_ARATH	Pre-mRNA-processing protein 40A OS=Arabidopsis thaliana GN=PRP40A PE=1 SV=1	1.51e-50	GO:0005685;GO:0005829;GO:0016592;GO:0006351;GO:0071004;GO:0003723;GO:0005634;GO:0006355;GO:0000398	K12821	PF00397;PF01846
SymbF.scaffold1113.7	tr|A0A1Q9EAA4|A0A1Q9EAA4_SYMMI	Methylmalonic aciduria and homocystinuria type D-like, mitochondrial OS=Symbiodinium microadriaticum GN=GekBS024P PE=4 SV=1	1.71e-49	GO:0009235	NA	NA
SymbF.scaffold1113.9	sp|Q2RP11|ENGB_RHORT	Probable GTP-binding protein EngB OS=Rhodospirillum rubrum (strain ATCC 11170 / ATH 1.1.1 / DSM 467 / LMG 4362 / NCIB 8255 / S1) GN=engB PE=3 SV=1	1.3e-24	GO:0007049;GO:0005525;GO:0051301;GO:0046872;GO:0000166	K03978	PF01926
SymbF.scaffold1115.1	tr|A9XBB1|A9XBB1_9DINO	Bacl-2 OS=Symbiodinium sp. C3 PE=2 SV=1	0	GO:0005524;GO:0003824	NA	NA
SymbF.scaffold1115.16	tr|A0A1Q9EDU6|A0A1Q9EDU6_SYMMI	F-box protein OS=Symbiodinium microadriaticum GN=AK812_SmicGene11229 PE=3 SV=1	5.93e-86	GO:0035091;GO:0016021;GO:0016020	NA	NA
SymbF.scaffold1115.18	sp|Q8RY82|FB121_ARATH	F-box protein At2g32560 OS=Arabidopsis thaliana GN=At2g32560 PE=2 SV=1	8.38e-13	GO:0008150	NA	NA
SymbF.scaffold1115.2	sp|Q28644|SCN9A_RABIT	Sodium channel protein type 9 subunit alpha OS=Oryctolagus cuniculus GN=SCN9A PE=2 SV=1	7.19e-07	GO:0035725;GO:0005248;GO:0042995;GO:0005216;GO:0005886;GO:0006814;GO:0005272;GO:0005887;GO:0034765;GO:0006811;GO:0016021;GO:0001518;GO:0006810;GO:0016020;GO:0055085;GO:0048266;GO:0019233;GO:0005244;GO:0060078;GO:0006954	K04841	PF00520
SymbF.scaffold1115.3	sp|P04146|COPIA_DROME	Copia protein OS=Drosophila melanogaster GN=GIP PE=1 SV=3	8.43e-24	GO:0006508;GO:0046872;GO:0005524;GO:0008270;GO:0003676;GO:0008233;GO:0015074;GO:0004190;GO:0000166;GO:0016787	NA	PF07727
SymbF.scaffold1115.4	tr|A0A1Q9BZ18|A0A1Q9BZ18_SYMMI;tr|A0A1Q9D9D6|A0A1Q9D9D6_SYMMI	description1:Uncharacterized protein OS=Symbiodinium microadriaticum GN=AK812_SmicGene44206 PE=4 SV=1//description2:Uncharacterized protein OS=Symbiodinium microadriaticum GN=AK812_SmicGene26489 PE=4 SV=1	4.29e-38	GO:0035556;GO:0016021;GO:0005622;GO:0004673;GO:0016020;GO:0016849;GO:0018106;GO:0009190;GO:0046777;GO:0070483	NA	NA
SymbF.scaffold1115.5	sp|P11369|LORF2_MOUSE	LINE-1 retrotransposable element ORF2 protein OS=Mus musculus GN=Pol PE=1 SV=2	2.9e-06	GO:0004518;GO:0090305;GO:0008152;GO:0003964;GO:0016787;GO:0046872;GO:0016740;GO:0016779;GO:0003824;GO:0006310;GO:0006278;GO:0004519	NA	PF00075;PF00078
SymbF.scaffold1116.10	sp|Q7ZWE3|LARP7_DANRE	La-related protein 7 OS=Danio rerio GN=larp7 PE=2 SV=1	3.65e-15	GO:0005634;GO:0006396;GO:0030529;GO:0003676;GO:0060043;GO:0003723;GO:0061026	K15191	PF00076
SymbF.scaffold1116.11	tr|A0A1Q9CMG8|A0A1Q9CMG8_SYMMI	Uncharacterized protein OS=Symbiodinium microadriaticum GN=AK812_SmicGene35029 PE=4 SV=1	2.05e-18	GO:0003676;GO:0004523;GO:0090502	NA	NA
SymbF.scaffold1116.13	sp|P04146|COPIA_DROME	Copia protein OS=Drosophila melanogaster GN=GIP PE=1 SV=3	6.51e-15	GO:0008233;GO:0003676;GO:0046872;GO:0005524;GO:0006508;GO:0008270;GO:0016787;GO:0004190;GO:0015074;GO:0000166	NA	PF00665;PF07727
SymbF.scaffold1116.2	sp|Q40301|FCPE_MACPY	Fucoxanthin-chlorophyll a-c binding protein E, chloroplastic OS=Macrocystis pyrifera GN=FCPE PE=2 SV=1	4.48e-17	GO:0016021;GO:0009765;GO:0009536;GO:0016168;GO:0016020;GO:0009523;GO:0030076;GO:0015979;GO:0009579;GO:0009507;GO:0009535;GO:0018298	NA	PF00504
SymbF.scaffold1116.3	sp|P04146|COPIA_DROME	Copia protein OS=Drosophila melanogaster GN=GIP PE=1 SV=3	4.31e-15	GO:0008270;GO:0005524;GO:0046872;GO:0006508;GO:0008233;GO:0003676;GO:0000166;GO:0004190;GO:0015074;GO:0016787	NA	PF07727
SymbF.scaffold1116.6	sp|P08677|CSP_PLAVB	Circumsporozoite protein OS=Plasmodium vivax (strain Belem) PE=3 SV=2	2.87e-06	GO:0009986	NA	NA
SymbF.scaffold1116.7	sp|P04146|COPIA_DROME	Copia protein OS=Drosophila melanogaster GN=GIP PE=1 SV=3	5.28e-16	GO:0008233;GO:0003676;GO:0046872;GO:0006508;GO:0005524;GO:0008270;GO:0016787;GO:0004190;GO:0015074;GO:0000166	NA	PF07727
SymbF.scaffold1117.6	sp|Q5FWH2|UNKL_MOUSE	Putative E3 ubiquitin-protein ligase UNKL OS=Mus musculus GN=Unkl PE=2 SV=2	3.46e-06	GO:0016740;GO:0005829;GO:0016567;GO:0004842;GO:0046872;GO:0005737;GO:0008150;GO:0005634	NA	NA
SymbF.scaffold1117.7	tr|A0A1Q9DH73|A0A1Q9DH73_SYMMI	Uncharacterized protein OS=Symbiodinium microadriaticum GN=AK812_SmicGene23431 PE=4 SV=1	2.7e-56	GO:0016021;GO:0016020	NA	NA
SymbF.scaffold1117.8	sp|P55189|YBAR_BACSU	Putative sulfate transporter YbaR OS=Bacillus subtilis (strain 168) GN=ybaR PE=3 SV=2	1.11e-54	GO:0055085;GO:0006810;GO:0016020;GO:0008272;GO:0015116;GO:0016021;GO:1902358;GO:0008271;GO:0005886	K03321	PF00916
SymbF.scaffold1118.3	tr|A0A1Q9DCA8|A0A1Q9DCA8_SYMMI	Uncharacterized protein OS=Symbiodinium microadriaticum GN=AK812_SmicGene25337 PE=4 SV=1	6.28e-33	NA	NA	NA
SymbF.scaffold1118.4	sp|Q9BUB5|MKNK1_HUMAN	MAP kinase-interacting serine/threonine-protein kinase 1 OS=Homo sapiens GN=MKNK1 PE=1 SV=1	4.92e-16	GO:0035556;GO:0005829;GO:0016740;GO:0046777;GO:0018105;GO:0006417;GO:0016301;GO:0006468;GO:0005634;GO:0000166;GO:0009931;GO:0016310;GO:0046872;GO:0005524;GO:0005515;GO:0005516;GO:0005737;GO:0004683;GO:0004674;GO:0005654;GO:0004672	K04372	PF00069
SymbF.scaffold1118.9	tr|A0A0M0JYY3|A0A0M0JYY3_9EUKA	Uncharacterized protein OS=Chrysochromulina sp. CCMP291 GN=Ctob_005486 PE=4 SV=1	4.05e-34	GO:0016021;GO:0016020	NA	NA
SymbF.scaffold1119.11	tr|A0A1Q9EAB3|A0A1Q9EAB3_SYMMI;tr|A0A1Q9CAM9|A0A1Q9CAM9_SYMMI	description1:Uncharacterized protein OS=Symbiodinium microadriaticum GN=AK812_SmicGene12542 PE=4 SV=1//description2:Putative rhamnose biosynthetic enzyme 1 OS=Symbiodinium microadriaticum GN=RHM1 PE=4 SV=1	3.12e-12	GO:0016021;GO:0016020;GO:0045454;GO:0005623;GO:0016491;GO:0055114	NA	NA
SymbF.scaffold1119.12	tr|A0A1Q9F6D4|A0A1Q9F6D4_SYMMI	Modification methylase ScrFIA OS=Symbiodinium microadriaticum GN=scrFIAM PE=4 SV=1	5.91e-10	GO:0008168;GO:0032259	NA	PF00145
SymbF.scaffold1119.13	tr|A0A1Q9CTW5|A0A1Q9CTW5_SYMMI;tr|A0A1Q9E2B8|A0A1Q9E2B8_SYMMI	description1:Uncharacterized protein OS=Symbiodinium microadriaticum GN=AK812_SmicGene32545 PE=4 SV=1//description2:S-(Hydroxymethyl)glutathione dehydrogenase OS=Symbiodinium microadriaticum GN=frmA PE=4 SV=1	8.18e-17	GO:0055114	NA	NA
SymbF.scaffold1119.14	sp|Q9BLG3|AMT2_DICDI	Ammonium transporter 2 OS=Dictyostelium discoideum GN=amtB PE=1 SV=1	7.19e-09	GO:0031164;GO:0007588;GO:0010008;GO:0031410;GO:0016021;GO:0006810;GO:0016020;GO:0005773;GO:0005768;GO:0072488;GO:0036020;GO:0005886;GO:0015695;GO:0005887;GO:0005765;GO:0005764;GO:0030670;GO:0008519;GO:0015696	K03320	PF00909
SymbF.scaffold1119.2	tr|A0A1Q9EMV0|A0A1Q9EMV0_SYMMI;tr|A0A1Q9ENG3|A0A1Q9ENG3_SYMMI	description1:Uncharacterized protein OS=Symbiodinium microadriaticum GN=AK812_SmicGene7748 PE=4 SV=1//description2:Uncharacterized protein OS=Symbiodinium microadriaticum GN=AK812_SmicGene7513 PE=4 SV=1	0	GO:0016021;GO:0016020	NA	NA
SymbF.scaffold1119.3	tr|A0A1Q9EKL2|A0A1Q9EKL2_SYMMI	Putative metal chaperone YciC OS=Symbiodinium microadriaticum GN=yciC PE=4 SV=1	1.19e-26	GO:0003677;GO:0015074;GO:0006310	NA	NA
SymbF.scaffold1119.5	tr|A0A1Q9ERA4|A0A1Q9ERA4_SYMMI;tr|A0A1Q9CLB3|A0A1Q9CLB3_SYMMI	description1:Uncharacterized protein OS=Symbiodinium microadriaticum GN=AK812_SmicGene6368 PE=4 SV=1//description2:Uncharacterized protein OS=Symbiodinium microadriaticum GN=AK812_SmicGene35485 PE=4 SV=1	4.06e-76	GO:0016021;GO:0016020	NA	NA
SymbF.scaffold1119.7	tr|A0A1Q9CPF9|A0A1Q9CPF9_SYMMI	Uncharacterized protein OS=Symbiodinium microadriaticum GN=AK812_SmicGene34266 PE=4 SV=1	6.5e-47	GO:0006310;GO:0015074;GO:0003677	NA	NA
SymbF.scaffold1119.8	tr|A0A1Q9E4D7|A0A1Q9E4D7_SYMMI	Uncharacterized protein OS=Symbiodinium microadriaticum GN=AK812_SmicGene14929 PE=4 SV=1	2.33e-15	NA	NA	NA
SymbF.scaffold112.13	tr|A0A1Q9DV82|A0A1Q9DV82_SYMMI	Uncharacterized protein OS=Symbiodinium microadriaticum GN=AK812_SmicGene18396 PE=4 SV=1	1.28e-23	GO:0016020;GO:0016021	NA	NA
SymbF.scaffold112.14	tr|A0A1Q9DV82|A0A1Q9DV82_SYMMI	Uncharacterized protein OS=Symbiodinium microadriaticum GN=AK812_SmicGene18396 PE=4 SV=1	0	GO:0016020;GO:0016021	NA	PF08495
SymbF.scaffold112.3	tr|A0A1Q9DM30|A0A1Q9DM30_SYMMI	Uncharacterized protein OS=Symbiodinium microadriaticum GN=AK812_SmicGene21552 PE=4 SV=1	4.6e-81	GO:0003676;GO:0090502;GO:0016021;GO:0016020;GO:0004523	NA	PF00145
SymbF.scaffold112.5	sp|Q7T0P4|POC1A_XENLA	POC1 centriolar protein homolog A OS=Xenopus laevis GN=poc1a PE=1 SV=2	3.29e-09	GO:0005856;GO:0005737	K16482	NA
SymbF.scaffold1120.1	sp|Q6Y288|B3GLT_HUMAN	Beta-1,3-glucosyltransferase OS=Homo sapiens GN=B3GLCT PE=1 SV=2	8.48e-47	GO:0005783;GO:0006004;GO:0005789;GO:0016021;GO:0016757;GO:0016020;GO:0006486;GO:0016740;GO:0036066;GO:0005975	K13675	PF02434
SymbF.scaffold1120.2	tr|A0A1Q9EDY9|A0A1Q9EDY9_SYMMI	Pentatricopeptide repeat-containing protein, chloroplastic OS=Symbiodinium microadriaticum GN=AK812_SmicGene11126 PE=4 SV=1	6.53e-18	GO:0001522;GO:0009982;GO:0003723;GO:0009451	NA	NA
SymbF.scaffold1120.5	tr|E7F7D7|E7F7D7_DANRE	Gig2-like protein DreI OS=Danio rerio GN=gig2i PE=2 SV=1	4.49e-40	GO:0005737;GO:0003950;GO:0051607	NA	NA
SymbF.scaffold1120.6	sp|Q54WR5|CCD94_DICDI	Coiled-coil domain-containing protein 94 homolog OS=Dictyostelium discoideum GN=ccdc94 PE=3 SV=1	2.13e-45	GO:0008150;GO:0003674;GO:0005575	NA	PF04502
SymbF.scaffold1120.8	sp|Q6ZDY8|SDHA_ORYSJ	Succinate dehydrogenase [ubiquinone] flavoprotein subunit, mitochondrial OS=Oryza sativa subsp. japonica GN=SDH1 PE=1 SV=1	0	GO:0008177;GO:0005749;GO:0045273;GO:0005739;GO:0000104;GO:0016020;GO:0005743;GO:0016627;GO:0050660;GO:0009055;GO:0022900;GO:0055114;GO:0006099;GO:0006121;GO:0016491;GO:0009061	K00234	PF00890;PF02910
SymbF.scaffold1121.1	tr|A0A1Q9ENJ4|A0A1Q9ENJ4_SYMMI	60S ribosomal protein L30 OS=Symbiodinium microadriaticum GN=Rpl30 PE=4 SV=1	1.02e-95	GO:0005840;GO:0003735;GO:0005622;GO:0006412	NA	PF00145
SymbF.scaffold1121.3	tr|A0A1Q9ES03|A0A1Q9ES03_SYMMI;tr|A0A1Q9CMA4|A0A1Q9CMA4_SYMMI	description1:Uncharacterized protein OS=Symbiodinium microadriaticum GN=AK812_SmicGene6152 PE=4 SV=1//description2:EF-hand domain-containing protein 1 OS=Symbiodinium microadriaticum GN=EFHC1 PE=4 SV=1	9.49e-14	GO:0005509;GO:0016020;GO:0016021	NA	NA
SymbF.scaffold1121.4	sp|P65822|Y2247_MYCBO	Putative hydrolase Mb2247c OS=Mycobacterium bovis (strain ATCC BAA-935 / AF2122/97) GN=Mb2247c PE=3 SV=1	4.1e-11	GO:0016787;GO:0016021;GO:0005886;GO:0016020	NA	PF00561;PF08386
SymbF.scaffold1122.1	tr|A0A1Q9EN72|A0A1Q9EN72_SYMMI	Uncharacterized protein OS=Symbiodinium microadriaticum GN=AK812_SmicGene7578 PE=4 SV=1	6.62e-148	GO:0006468;GO:0004672;GO:0005524	NA	NA
SymbF.scaffold1122.12	tr|A0A1Q9EN82|A0A1Q9EN82_SYMMI;tr|A0A1Q9CHF3|A0A1Q9CHF3_SYMMI	description1:Uncharacterized protein OS=Symbiodinium microadriaticum GN=AK812_SmicGene7549 PE=4 SV=1//description2:Uncharacterized protein OS=Symbiodinium microadriaticum GN=AK812_SmicGene36999 PE=4 SV=1	4.46e-26	GO:0016021;GO:0016020	NA	NA
SymbF.scaffold1122.14	tr|A0A1Q9DDV2|A0A1Q9DDV2_SYMMI	Putative WD repeat-containing protein OS=Symbiodinium microadriaticum GN=AK812_SmicGene24741 PE=4 SV=1	7.29e-83	GO:0007155;GO:0005618;GO:0016829;GO:0016853;GO:0003824;GO:0030246;GO:0008152;GO:0016020;GO:0016021;GO:0005975	NA	NA
SymbF.scaffold1122.16	tr|H0FBM8|H0FBM8_9BURK	Uncharacterized protein OS=Achromobacter arsenitoxydans SY8 GN=KYC_20924 PE=4 SV=1	9.36e-52	NA	NA	PF11533
SymbF.scaffold1122.2	sp|Q45826|Y901_CHLAA	Uncharacterized RNA pseudouridine synthase Caur_0901 OS=Chloroflexus aurantiacus (strain ATCC 29366 / DSM 635 / J-10-fl) GN=Caur_0901 PE=3 SV=2	3.47e-20	GO:0009982;GO:0003723;GO:0005829;GO:0016853;GO:0000455;GO:0009451;GO:0001522	K06180	PF00849
SymbF.scaffold1122.20	tr|A0A1Q9DDV9|A0A1Q9DDV9_SYMMI	Uncharacterized protein OS=Symbiodinium microadriaticum GN=AK812_SmicGene24742 PE=4 SV=1	5.4e-39	GO:0016021;GO:0016020	NA	NA
SymbF.scaffold1122.21	sp|Q00808|HETE1_PODAS	Vegetative incompatibility protein HET-E-1 OS=Podospora anserina GN=HET-E1 PE=4 SV=1	1.69e-25	GO:0005525;GO:0000166	NA	PF00400
SymbF.scaffold1122.22	sp|Q40784|AAPC_CENCI	Putative glucose-6-phosphate 1-epimerase OS=Cenchrus ciliaris PE=2 SV=1	2.69e-37	GO:0016853;GO:0030246;GO:0005975;GO:0003824;GO:0047938	NA	PF01263
SymbF.scaffold1122.3	sp|P63170|DYL1_RAT	Dynein light chain 1, cytoplasmic OS=Rattus norvegicus GN=Dynll1 PE=1 SV=1	1.13e-17	GO:0005856;GO:0008092;GO:0051959;GO:0005515;GO:0005868;GO:0072686;GO:0006809;GO:0005875;GO:0006351;GO:0006355;GO:0060271;GO:0030286;GO:0005737;GO:0042803;GO:0030235;GO:0019899;GO:0005874;GO:0005739;GO:0006915;GO:0005634;GO:0000776;GO:0006810;GO:0007017;GO:0042133;GO:0045505;GO:0010970;GO:0003774;GO:2000582;GO:0043086;GO:0004857	K10418	PF01221
SymbF.scaffold1122.4	tr|A0A1Q9EHT3|A0A1Q9EHT3_SYMMI	Uncharacterized protein OS=Symbiodinium microadriaticum GN=AK812_SmicGene9621 PE=4 SV=1	0	GO:0008270;GO:0003676	NA	NA
SymbF.scaffold1122.5	tr|A0A1Q9DJT3|A0A1Q9DJT3_SYMMI;tr|A0A1Q9CK54|A0A1Q9CK54_SYMMI	description1:Uncharacterized protein OS=Symbiodinium microadriaticum GN=AK812_SmicGene22434 PE=4 SV=1//description2:Putative E3 ubiquitin-protein ligase HERC2 OS=Symbiodinium microadriaticum GN=HERC2 PE=4 SV=1	1.49e-36	GO:0016020;GO:0016021;GO:0016874;GO:0003676	NA	PF00651
SymbF.scaffold1122.6	sp|Q8K339|KIN17_MOUSE	DNA/RNA-binding protein KIN17 OS=Mus musculus GN=Kin PE=1 SV=1	7.83e-30	GO:0006974;GO:0006397;GO:0006310;GO:0043234;GO:0003676;GO:0006281;GO:0043231;GO:0046872;GO:0016363;GO:0005737;GO:0003723;GO:0005634;GO:0006260;GO:0003677;GO:0003690	K13102	PF10357
SymbF.scaffold1122.7	sp|O15439|MRP4_HUMAN	Multidrug resistance-associated protein 4 OS=Homo sapiens GN=ABCC4 PE=1 SV=3	3.27e-72	GO:0032310;GO:0015662;GO:0043225;GO:0014070;GO:0031088;GO:0060271;GO:0016887;GO:0008150;GO:0016323;GO:0042493;GO:0016404;GO:0005886;GO:0042626;GO:0005887;GO:0055114;GO:0005524;GO:0048661;GO:0016021;GO:0010033;GO:0016020;GO:0006810;GO:0055085;GO:0000166;GO:0010243;GO:0002576;GO:0099131;GO:0099133	K05673	PF00664;PF00005
SymbF.scaffold1122.9	sp|Q01238|HCC2_CRYCO	Major basic nuclear protein 2 OS=Crypthecodinium cohnii GN=HCc2 PE=4 SV=1	1.91e-23	GO:0005634;GO:0003677	NA	PF00216
SymbF.scaffold1123.1	tr|A0A1Q9DL93|A0A1Q9DL93_SYMMI	Uncharacterized protein OS=Symbiodinium microadriaticum GN=AK812_SmicGene21911 PE=4 SV=1	6.13e-135	GO:0003676;GO:0008270	NA	NA
SymbF.scaffold1123.10	sp|Q8VZI8|FTSHA_ARATH	ATP-dependent zinc metalloprotease FTSH 10, mitochondrial OS=Arabidopsis thaliana GN=FTSH10 PE=1 SV=1	2.96e-81	GO:0016021;GO:0016787;GO:0008237;GO:0000166;GO:0005743;GO:0009536;GO:0016020;GO:0008233;GO:0005739;GO:0004222;GO:0008270;GO:0046872;GO:0006508;GO:0005524;GO:0009535	K08956	PF00004;PF01434
SymbF.scaffold1123.2	tr|A0A1Q9ELC9|A0A1Q9ELC9_SYMMI;tr|A0A1Q9CQD1|A0A1Q9CQD1_SYMMI	description1:Copia protein OS=Symbiodinium microadriaticum GN=GIP PE=4 SV=1//description2:Retrovirus-related Pol polyprotein from transposon TNT 1-94 OS=Symbiodinium microadriaticum GN=AK812_SmicGene33899 PE=4 SV=1	4.1e-19	GO:0003676;GO:0008270	NA	NA
SymbF.scaffold1123.5	tr|A0A1Q9DBU9|A0A1Q9DBU9_SYMMI	Palmitoyltransferase ZDHHC3 OS=Symbiodinium microadriaticum GN=Zdhhc3 PE=4 SV=1	5.13e-29	GO:0005509;GO:0016740;GO:0016020;GO:0016021	NA	NA
SymbF.scaffold1123.6	sp|P85194|PSBO_HELAN	Oxygen-evolving enhancer protein 1, chloroplastic OS=Helianthus annuus GN=PSBO PE=1 SV=1	1.55e-59	GO:0009507;GO:0009535;GO:0015979;GO:0009579;GO:0009536;GO:0009523;GO:0016020;GO:0005509;GO:0042549;GO:0019898;GO:0009654;GO:0016021	NA	PF01716
SymbF.scaffold1123.7	tr|A0A1Q9BTQ5|A0A1Q9BTQ5_SYMMI	Uncharacterized protein OS=Symbiodinium microadriaticum GN=AK812_SmicGene46493 PE=4 SV=1	5.55e-24	NA	NA	NA
SymbF.scaffold1124.1	sp|Q7ZV90|PIF1_DANRE	ATP-dependent DNA helicase PIF1 OS=Danio rerio GN=pif1 PE=2 SV=1	1.95e-12	GO:0005524;GO:0051974;GO:0003678;GO:0006974;GO:0000723;GO:0000002;GO:0006260;GO:0003677;GO:0005657;GO:0006281;GO:0032508;GO:0032211;GO:0010521;GO:0006310;GO:0005739;GO:0005634;GO:0000166;GO:0004386;GO:0043141;GO:0016787;GO:0044806	K15255	PF13604
SymbF.scaffold1124.8	tr|A0A1Q9CX53|A0A1Q9CX53_SYMMI	Uncharacterized protein OS=Symbiodinium microadriaticum GN=AK812_SmicGene31314 PE=4 SV=1	1.95e-53	NA	NA	NA
SymbF.scaffold1125.10	tr|A0A1Q9EKM5|A0A1Q9EKM5_SYMMI	Peptidyl-prolyl cis-trans isomerase G OS=Symbiodinium microadriaticum GN=Ppig PE=4 SV=1	4.94e-114	GO:0016853	NA	NA
SymbF.scaffold1125.2	tr|Q8TS13|Q8TS13_METAC;tr|A0A150Q2H0|A0A150Q2H0_SORCE	description1:Uncharacterized protein OS=Methanosarcina acetivorans (strain ATCC 35395 / DSM 2834 / JCM 12185 / C2A) GN=MA_0994 PE=4 SV=1//description2:Hydrolase OS=Sorangium cellulosum GN=BE04_18125 PE=4 SV=1	1.76e-21	GO:0016787	NA	NA
SymbF.scaffold1125.4	sp|Q5XIJ5|AB17A_RAT	Protein ABHD17A OS=Rattus norvegicus GN=Abhd17a PE=2 SV=1	3.12e-44	GO:0016020;GO:0016787;GO:0005576	NA	PF12146
SymbF.scaffold1125.5	sp|Q60389|Y079_METJA	Uncharacterized protein MJ0079 OS=Methanocaldococcus jannaschii (strain ATCC 43067 / DSM 2661 / JAL-1 / JCM 10045 / NBRC 100440) GN=MJ0079 PE=4 SV=1	9.65e-26	GO:0005524;GO:0016887	K03924	PF07728
SymbF.scaffold1125.6	tr|A0A1Q9F3H1|A0A1Q9F3H1_SYMMI	Uncharacterized protein OS=Symbiodinium microadriaticum GN=AK812_SmicGene1705 PE=4 SV=1	5.86e-42	GO:0005509;GO:0016021;GO:0016020	NA	NA
SymbF.scaffold1125.8	tr|A0A1Q9EEG1|A0A1Q9EEG1_SYMMI	Sodium/hydrogen exchanger 8 OS=Symbiodinium microadriaticum GN=Slc9a8 PE=4 SV=1	4.65e-51	GO:0016021;GO:1902600;GO:0015299;GO:0006812	NA	PF00145
SymbF.scaffold1126.1	sp|Q54YP4|VPS11_DICDI	Vacuolar protein sorting-associated protein 11 homolog OS=Dictyostelium discoideum GN=vps11 PE=3 SV=1	6.82e-34	GO:0016020;GO:0006810;GO:0030674;GO:0006886;GO:0016192;GO:0007040;GO:0035542;GO:0042144;GO:0005774;GO:0046872;GO:0015031;GO:0005773;GO:0007032;GO:0006904;GO:0030897;GO:0005768	K20179	PF17122
SymbF.scaffold1126.4	tr|A0A1Q9DAT0|A0A1Q9DAT0_SYMMI	Calmodulin-like protein OS=Symbiodinium microadriaticum GN=cal-1 PE=4 SV=1	7.89e-20	GO:0055085;GO:0005216;GO:0016021;GO:0016020;GO:0006811;GO:0034220;GO:0005509	NA	NA
SymbF.scaffold1127.16	sp|Q86YQ8|CPNE8_HUMAN	Copine-8 OS=Homo sapiens GN=CPNE8 PE=1 SV=2	5.55e-15	GO:0003674;GO:0008150;GO:0070062	NA	PF07002
SymbF.scaffold1127.19	tr|A0A1Q9F7S6|A0A1Q9F7S6_SYMMI	Ankyrin-3 OS=Symbiodinium microadriaticum GN=Ank3 PE=4 SV=1	2.06e-32	GO:0016021;GO:0016020;GO:0005509	NA	NA
SymbF.scaffold1127.2	sp|P0CT39|TF26_SCHPO	Transposon Tf2-6 polyprotein OS=Schizosaccharomyces pombe (strain 972 / ATCC 24843) GN=Tf2-6 PE=3 SV=1	1.42e-08	GO:0071897;GO:0006508;GO:0003676;GO:0006310;GO:0003824;GO:0016779;GO:0016740;GO:0008233;GO:0004519;GO:0015074;GO:0008152;GO:0090305;GO:0005575;GO:0003887;GO:0003964;GO:0016787;GO:0046872;GO:0006278;GO:0003677;GO:0004518;GO:0004190;GO:0003723	NA	NA
SymbF.scaffold1127.29	sp|Q92359|YDHE_SCHPO	Pumilio domain-containing protein C6G9.14 OS=Schizosaccharomyces pombe (strain 972 / ATCC 24843) GN=SPAC6G9.14 PE=4 SV=1	2.91e-42	GO:0000288;GO:0003723;GO:0005737;GO:0005829;GO:0003729	NA	NA
SymbF.scaffold1127.30	tr|A0A1Q9CW73|A0A1Q9CW73_SYMMI	Pentatricopeptide repeat-containing protein, chloroplastic OS=Symbiodinium microadriaticum GN=AK812_SmicGene31628 PE=4 SV=1	6.01e-176	GO:0016021;GO:0016020	NA	NA
SymbF.scaffold1127.31	tr|A0A1Q9CWA7|A0A1Q9CWA7_SYMMI	Pentatricopeptide repeat-containing protein, chloroplastic OS=Symbiodinium microadriaticum GN=AK812_SmicGene31629 PE=4 SV=1	0	NA	NA	NA
SymbF.scaffold1127.32	tr|A0A1Q9CW94|A0A1Q9CW94_SYMMI	Sodium channel protein type 10 subunit alpha OS=Symbiodinium microadriaticum GN=Scn10a PE=4 SV=1	2.41e-137	GO:0055085;GO:0016021;GO:0005216;GO:0006811;GO:0016020;GO:0034220;GO:0005509	NA	PF13202
SymbF.scaffold1127.4	sp|P55112|NAS4_CAEEL	Zinc metalloproteinase nas-4 OS=Caenorhabditis elegans GN=nas-4 PE=2 SV=4	8e-25	GO:0008270;GO:0046872;GO:0006508;GO:0008233;GO:0005576;GO:0004222;GO:0008237;GO:0016787	NA	PF01400
SymbF.scaffold1127.5	tr|A0A1Q9CW93|A0A1Q9CW93_SYMMI	Uncharacterized protein OS=Symbiodinium microadriaticum GN=AK812_SmicGene31626 PE=4 SV=1	6.18e-136	NA	NA	NA
SymbF.scaffold1127.6	sp|Q8IYW2|CFA46_HUMAN	Cilia- and flagella-associated protein 46 OS=Homo sapiens GN=CFAP46 PE=2 SV=3	1.07e-10	GO:0035082;GO:0005856;GO:0005930;GO:0060294;GO:0030030;GO:0005929;GO:0042995;GO:0005737	NA	NA
SymbF.scaffold1127.7	tr|A0A1Q9CNR7|A0A1Q9CNR7_SYMMI	Uncharacterized protein OS=Symbiodinium microadriaticum GN=AK812_SmicGene34538 PE=4 SV=1	1.44e-28	GO:0016021;GO:0016020	NA	NA
SymbF.scaffold1127.8	tr|A0A1Q9CW93|A0A1Q9CW93_SYMMI;tr|A0A0G4IY12|A0A0G4IY12_PLABS	description1:Uncharacterized protein OS=Symbiodinium microadriaticum GN=AK812_SmicGene31626 PE=4 SV=1//description2:Uncharacterized protein (Fragment) OS=Plasmodiophora brassicae GN=PBRA_007700 PE=4 SV=1	6.17e-14	GO:0016021;GO:0016020	NA	NA
SymbF.scaffold1127.9	tr|A0A1Q9CW93|A0A1Q9CW93_SYMMI	Uncharacterized protein OS=Symbiodinium microadriaticum GN=AK812_SmicGene31626 PE=4 SV=1	1.38e-33	NA	NA	NA
SymbF.scaffold1128.1	sp|Q1LP09|KUP_CUPMC	Probable potassium transport system protein kup OS=Cupriavidus metallidurans (strain ATCC 43123 / DSM 2839 / NBRC 102507 / CH34) GN=kup PE=3 SV=2	2.61e-76	GO:0015079;GO:0006813;GO:0005886;GO:0071805;GO:0016020;GO:0006810;GO:0006811;GO:0016021	K03549	PF02705;PF00078
SymbF.scaffold1128.2	tr|A0A1Q9CYV7|A0A1Q9CYV7_SYMMI;tr|A0A1Q9CV28|A0A1Q9CV28_SYMMI	description1:Uncharacterized protein OS=Symbiodinium microadriaticum GN=AK812_SmicGene30580 PE=4 SV=1//description2:Calmodulin OS=Symbiodinium microadriaticum GN=cmd-1 PE=4 SV=1	4.5e-25	GO:0005509;GO:0034220;GO:0005216;GO:0016021;GO:0016020;GO:0006811;GO:0055085	NA	NA
SymbF.scaffold1128.3	sp|P02982|TCR1_ECOLX	Tetracycline resistance protein, class A OS=Escherichia coli GN=tetA PE=3 SV=2	4.86e-17	GO:0015297;GO:0015992;GO:0015238;GO:0006855;GO:0046677;GO:0015893;GO:0005886;GO:0055085;GO:0005215;GO:0016020;GO:0006810;GO:0006811;GO:0016021	NA	PF07690
SymbF.scaffold1128.4	sp|Q52I78|NAMPT_PIG	Nicotinamide phosphoribosyltransferase OS=Sus scrofa GN=NAMPT PE=2 SV=2	4.24e-143	GO:0005576;GO:0005615;GO:0016607;GO:0032922;GO:0048511;GO:0047280;GO:0005125;GO:0030054;GO:0005737;GO:0051770;GO:0016740;GO:0004514;GO:0009435;GO:0016757;GO:0070062;GO:0045944;GO:0007623;GO:0019363;GO:0005634	K03462	PF04095
SymbF.scaffold1128.5	sp|Q25BW5|BGL1A_PHACH	Beta-glucosidase 1A OS=Phanerochaete chrysosporium GN=BGL1A PE=1 SV=1	3.92e-149	GO:0080079;GO:0016787;GO:0004553;GO:0030245;GO:0008152;GO:0008422;GO:0016798;GO:0102483;GO:0000272;GO:0005975	NA	PF00232
SymbF.scaffold1128.6	tr|A0A1Q9EDV4|A0A1Q9EDV4_SYMMI	Uncharacterized protein OS=Symbiodinium microadriaticum GN=AK812_SmicGene11182 PE=4 SV=1	2.54e-48	NA	NA	NA
SymbF.scaffold1128.8	sp|Q8L7Z9|DIT2_SPIOL	Dicarboxylate transporter 2, chloroplastic OS=Spinacia oleracea GN=DIT2 PE=1 SV=1	1.09e-17	GO:0009706;GO:0016021;GO:0016020;GO:0005215;GO:0015813;GO:0006810;GO:0055085;GO:0009536;GO:0005313;GO:0009528;GO:0006814;GO:0015140;GO:0071423;GO:0009507;GO:0089711	NA	PF00939
SymbF.scaffold1129.1	tr|A0A1Q9D051|A0A1Q9D051_SYMMI	Uncharacterized protein OS=Symbiodinium microadriaticum GN=AK812_SmicGene30106 PE=3 SV=1	4.43e-46	GO:0003676	NA	PF00011
SymbF.scaffold1129.10	sp|P51566|AFC1_ARATH	Serine/threonine-protein kinase AFC1 OS=Arabidopsis thaliana GN=AFC1 PE=2 SV=2	4.18e-19	GO:0005515;GO:0004712;GO:0005524;GO:0016740;GO:0016310;GO:0004672;GO:0000166;GO:0006355;GO:0004674;GO:0006468;GO:0016301	K08287	PF00069
SymbF.scaffold1129.2	sp|Q6Z8B9|P2C12_ORYSJ	Probable protein phosphatase 2C 12 OS=Oryza sativa subsp. japonica GN=Os02g0224100 PE=2 SV=1	2.12e-14	GO:0046872;GO:0006470;GO:0004722;GO:0004721;GO:0016787;GO:0003824	NA	PF00481
SymbF.scaffold1129.4	tr|A0A1Q9D0A2|A0A1Q9D0A2_SYMMI	Pre-mRNA-processing factor 17 OS=Symbiodinium microadriaticum GN=Cdc40 PE=4 SV=1	1.78e-09	GO:0016020;GO:0016021;GO:0097428;GO:0005198;GO:0055114;GO:0051536;GO:0016491	NA	NA
SymbF.scaffold1129.5	tr|A0A1Q9D040|A0A1Q9D040_SYMMI	ATP-dependent RNA helicase DHX29 OS=Symbiodinium microadriaticum GN=dhx29 PE=4 SV=1	7.95e-27	GO:0005524;GO:0016787;GO:0000166;GO:0004386	NA	NA
SymbF.scaffold1129.6	sp|Q96N21|AP4AT_HUMAN	AP-4 complex accessory subunit Tepsin OS=Homo sapiens GN=TEPSIN PE=1 SV=1	6.18e-10	GO:0005829;GO:0016607;GO:0005794;GO:0005737;GO:0031410;GO:0031965	NA	NA
SymbF.scaffold1129.7	tr|A0A1Q9D042|A0A1Q9D042_SYMMI	Cysteine proteinase 7 OS=Symbiodinium microadriaticum GN=cprG PE=3 SV=1	7.52e-45	GO:0008234;GO:0006508	NA	PF02225;PF03314
SymbF.scaffold1129.9	tr|A0A1Q9C457|A0A1Q9C457_SYMMI	Uncharacterized protein OS=Symbiodinium microadriaticum GN=AK812_SmicGene42211 PE=4 SV=1	3.24e-13	NA	NA	NA
SymbF.scaffold113.1	sp|D5MCN2|LARP1_CAEEL	La-related protein 1 OS=Caenorhabditis elegans GN=larp-1 PE=4 SV=2	4.87e-09	GO:0030154;GO:0005737;GO:0048477;GO:0034046;GO:0003723;GO:0000932;GO:0008266	K18757	PF05383
SymbF.scaffold113.12	sp|P16423|POLR_DROME	Retrovirus-related Pol polyprotein from type-2 retrotransposable element R2DM OS=Drosophila melanogaster GN=pol PE=3 SV=1	2.08e-09	GO:0006508;GO:0046872;GO:0008233;GO:0016779;GO:0016740;GO:0003676;GO:0006278;GO:0004519;GO:0004190;GO:0090305;GO:0004518;GO:0016787;GO:0003964	NA	PF00078
SymbF.scaffold113.15	tr|A0A1Q9D0M9|A0A1Q9D0M9_SYMMI;tr|A0A1Q9EVS8|A0A1Q9EVS8_SYMMI	description1:Uncharacterized protein OS=Symbiodinium microadriaticum GN=AK812_SmicGene29897 PE=4 SV=1//description2:Putative pentatricopeptide repeat-containing protein OS=Symbiodinium microadriaticum GN=AK812_SmicGene4602 PE=4 SV=1	7.2e-26	GO:0016020;GO:0016021	NA	NA
SymbF.scaffold113.16	tr|A0A1Q9D0M9|A0A1Q9D0M9_SYMMI;tr|A0A1Q9EVS8|A0A1Q9EVS8_SYMMI	description1:Uncharacterized protein OS=Symbiodinium microadriaticum GN=AK812_SmicGene29897 PE=4 SV=1//description2:Putative pentatricopeptide repeat-containing protein OS=Symbiodinium microadriaticum GN=AK812_SmicGene4602 PE=4 SV=1	2.52e-08	GO:0016020;GO:0016021	NA	NA
SymbF.scaffold113.17	tr|A0A1Q9EJE2|A0A1Q9EJE2_SYMMI	Putative WD repeat-containing protein C17D11.16 OS=Symbiodinium microadriaticum GN=AK812_SmicGene9094 PE=3 SV=1	3.57e-32	GO:0006542;GO:0003824;GO:0006807;GO:0004356	NA	NA
SymbF.scaffold113.2	tr|A0A1Q9DKB1|A0A1Q9DKB1_SYMMI	Protein MEI2-like 4 OS=Symbiodinium microadriaticum GN=ML4 PE=4 SV=1	2.96e-37	GO:0003676;GO:0016787;GO:0003723;GO:0016021;GO:0016020	NA	NA
SymbF.scaffold113.3	tr|A0A1Q9DKB1|A0A1Q9DKB1_SYMMI	Protein MEI2-like 4 OS=Symbiodinium microadriaticum GN=ML4 PE=4 SV=1	1.27e-07	GO:0016020;GO:0003723;GO:0016021;GO:0016787;GO:0003676	NA	NA
SymbF.scaffold113.4	tr|A0A1Q9EV66|A0A1Q9EV66_SYMMI	Uncharacterized protein OS=Symbiodinium microadriaticum GN=AK812_SmicGene4852 PE=4 SV=1	2.88e-38	GO:0008270;GO:0003676	NA	NA
SymbF.scaffold113.5	sp|G5E8K5|ANK3_MOUSE	Ankyrin-3 OS=Mus musculus GN=Ank3 PE=1 SV=1	2.93e-11	GO:0016529;GO:0010628;GO:0014731;GO:0043266;GO:0014704;GO:0007009;GO:0019228;GO:0045184;GO:0045296;GO:0042995;GO:0010765;GO:0016323;GO:0090314;GO:0000281;GO:0007411;GO:2001259;GO:0030674;GO:1902260;GO:0010650;GO:0045202;GO:0033268;GO:0030507;GO:0033270;GO:0072659;GO:0045838;GO:0072660;GO:0043001;GO:0007010;GO:0005737;GO:0030018;GO:0099612;GO:0042383;GO:0007165;GO:0045211;GO:0071286;GO:0005886;GO:…	K10380	PF12796
SymbF.scaffold113.6	tr|A0A1Q9CWT0|A0A1Q9CWT0_SYMMI;tr|A0A1Q9EDF5|A0A1Q9EDF5_SYMMI	description1:Uncharacterized protein OS=Symbiodinium microadriaticum GN=AK812_SmicGene31417 PE=4 SV=1//description2:Glutathione S-transferase OS=Symbiodinium microadriaticum GN=AK812_SmicGene11363 PE=3 SV=1	2.04e-74	GO:0046872;GO:0016020;GO:0016021;GO:0016740	NA	NA
SymbF.scaffold113.7	tr|A0A1Q9F5B3|A0A1Q9F5B3_SYMMI	Pentatricopeptide repeat-containing protein, chloroplastic OS=Symbiodinium microadriaticum GN=AK812_SmicGene916 PE=4 SV=1	7.64e-133	GO:0016020;GO:0016021	NA	NA
SymbF.scaffold113.9	tr|A0A1Q9EMH7|A0A1Q9EMH7_SYMMI	Uncharacterized protein OS=Symbiodinium microadriaticum GN=AK812_SmicGene7845 PE=4 SV=1	2.4e-110	GO:0003676;GO:0008270	NA	PF00098
SymbF.scaffold1130.1	tr|A0A1Q9BVC8|A0A1Q9BVC8_SYMMI	Uncharacterized protein (Fragment) OS=Symbiodinium microadriaticum GN=AK812_SmicGene45819 PE=4 SV=1	2.6e-10	NA	NA	NA
SymbF.scaffold1131.5	tr|A0A1Q9EU97|A0A1Q9EU97_SYMMI	Putative membrane protein OS=Symbiodinium microadriaticum GN=AK812_SmicGene5213 PE=4 SV=1	1.51e-138	GO:0034220;GO:0005216;GO:0016021;GO:0016020;GO:0006810;GO:0006811;GO:0055085	NA	NA
SymbF.scaffold1132.1	tr|A0A1Q9D8G4|A0A1Q9D8G4_SYMMI	Cation channel sperm-associated protein 1 OS=Symbiodinium microadriaticum GN=Catsper1 PE=4 SV=1	1.06e-101	GO:0016021;GO:0005216;GO:0006811;GO:0016020;GO:0055085;GO:0034220	NA	PF00520
SymbF.scaffold1132.2	tr|A0A1Q9BYH8|A0A1Q9BYH8_SYMMI	Uncharacterized protein OS=Symbiodinium microadriaticum GN=AK812_SmicGene44446 PE=4 SV=1	1.91e-36	NA	NA	NA
SymbF.scaffold1132.5	sp|Q9NWZ3|IRAK4_HUMAN	Interleukin-1 receptor-associated kinase 4 OS=Homo sapiens GN=IRAK4 PE=1 SV=1	2.74e-21	GO:0002376;GO:0007254;GO:0016740;GO:0001816;GO:0043123;GO:0006468;GO:0048661;GO:0005515;GO:0002446;GO:0005524;GO:0005886;GO:0016310;GO:0007165;GO:0002755;GO:0034162;GO:0070498;GO:0005737;GO:0000287;GO:0010008;GO:0002224;GO:0005829;GO:0000166;GO:0005634;GO:0016301;GO:0045087;GO:0051092;GO:0005149;GO:0019221;GO:0005615;GO:1990266;GO:0004672;GO:0004674	K04733	PF00069
SymbF.scaffold1133.1	tr|A0A1Q9ESR0|A0A1Q9ESR0_SYMMI	Uncharacterized protein (Fragment) OS=Symbiodinium microadriaticum GN=AK812_SmicGene5868 PE=4 SV=1	1.49e-95	GO:0006310;GO:0003677;GO:0015074	NA	PF00145
SymbF.scaffold1133.2	tr|A0A1Q9BVQ2|A0A1Q9BVQ2_SYMMI	Uncharacterized protein (Fragment) OS=Symbiodinium microadriaticum GN=AK812_SmicGene45726 PE=4 SV=1	1.65e-17	NA	NA	NA
SymbF.scaffold1133.4	sp|Q9BV35|SCMC3_HUMAN	Calcium-binding mitochondrial carrier protein SCaMC-3 OS=Homo sapiens GN=SLC25A23 PE=1 SV=2	1.08e-06	GO:0005347;GO:0097274;GO:0005739;GO:0016020;GO:0015866;GO:0006810;GO:0055085;GO:0005743;GO:0016021;GO:0051282;GO:0046872;GO:0006839;GO:0005515;GO:0036444;GO:0006851;GO:0002082;GO:0015867;GO:0071277;GO:0005509;GO:0015217;GO:0051503;GO:0043457	K14684	PF00153
SymbF.scaffold1134.11	tr|A0A1Q9CB96|A0A1Q9CB96_SYMMI	Acetyl-hydrolase OS=Symbiodinium microadriaticum GN=bah PE=4 SV=1	1.31e-15	GO:0008152;GO:0016787	NA	NA
SymbF.scaffold1134.12	tr|A0A1Q9DCZ9|A0A1Q9DCZ9_SYMMI	Uncharacterized protein OS=Symbiodinium microadriaticum GN=AK812_SmicGene25053 PE=4 SV=1	3.78e-13	GO:0016021;GO:0016020	NA	NA
SymbF.scaffold1134.2	sp|O65001|TE1_MAIZE	Protein terminal ear1 OS=Zea mays GN=TE1 PE=2 SV=1	3.78e-19	GO:0003676;GO:0003723;GO:0007275	NA	PF04059
SymbF.scaffold1134.3	sp|O65001|TE1_MAIZE	Protein terminal ear1 OS=Zea mays GN=TE1 PE=2 SV=1	2.01e-19	GO:0007275;GO:0003676;GO:0003723	NA	PF04059
SymbF.scaffold1134.5	sp|Q6UB99|ANR11_HUMAN	Ankyrin repeat domain-containing protein 11 OS=Homo sapiens GN=ANKRD11 PE=1 SV=3	4.61e-14	GO:0048705;GO:0035264;GO:0001701;GO:0060323;GO:0060348;GO:0060325;GO:0005634;GO:0005654;GO:0001894;GO:0005886;GO:0042475;GO:0005829	NA	PF13857;PF12796
SymbF.scaffold1135.2	sp|Q01484|ANK2_HUMAN	Ankyrin-2 OS=Homo sapiens GN=ANK2 PE=1 SV=4	3.9e-97	GO:0043034;GO:0034613;GO:0051279;GO:0016020;GO:0010882;GO:0060307;GO:0030054;GO:0005856;GO:0005737;GO:0007010;GO:0005622;GO:0045211;GO:0036371;GO:0086091;GO:0051924;GO:0070972;GO:2001259;GO:0045202;GO:0086015;GO:0016324;GO:0030674;GO:0016323;GO:0098907;GO:0030913;GO:0019901;GO:1901019;GO:0007399;GO:0051597;GO:0010628;GO:0086070;GO:0051117;GO:0098910;GO:0010881;GO:0086004;GO:0055117;GO:0003283;GO:…	K10380	PF12796
SymbF.scaffold1135.3	tr|A0A1Q9F6Z7|A0A1Q9F6Z7_SYMMI	Uncharacterized protein OS=Symbiodinium microadriaticum GN=AK812_SmicGene344 PE=4 SV=1	4.87e-94	GO:0006621;GO:0005680;GO:0005783;GO:0046923;GO:0016021;GO:0016020	NA	PF00810
SymbF.scaffold1136.2	tr|Q5RIK1|Q5RIK1_DANRE	FinTRIM family, member 97 OS=Danio rerio GN=ftr97 PE=4 SV=3	3.11e-11	GO:0046872;GO:0005622;GO:0008270	NA	NA
SymbF.scaffold1136.5	sp|Q9ASW1|B3GTG_ARATH	Hydroxyproline O-galactosyltransferase GALT3 OS=Arabidopsis thaliana GN=GALT3 PE=2 SV=1	1.15e-08	GO:0005794;GO:0018258;GO:0016021;GO:0016757;GO:0010405;GO:0048354;GO:1990714;GO:0016020;GO:0008378;GO:0006486;GO:0016740;GO:0000139;GO:0080147;GO:0030246	K20843	PF01762
SymbF.scaffold1136.6	tr|A0A1Q9DB97|A0A1Q9DB97_SYMMI	E3 SUMO-protein ligase pli1 OS=Symbiodinium microadriaticum GN=pli1 PE=4 SV=1	0	GO:0008270;GO:0016874;GO:0016021;GO:0016020	NA	NA
SymbF.scaffold1136.7	tr|A0A1Q9DBA8|A0A1Q9DBA8_SYMMI	Phosphatidylinositol/phosphatidylcholine transfer protein SFH1 OS=Symbiodinium microadriaticum GN=SFH1 PE=4 SV=1	1.71e-30	NA	NA	PF13857
SymbF.scaffold1136.8	sp|P14686|GRST_ANEMI	Gramicidin S biosynthesis protein GrsT OS=Aneurinibacillus migulanus GN=grsT PE=3 SV=1	8.39e-07	GO:0016788;GO:0009058;GO:0016787;GO:0017000	NA	PF00975
SymbF.scaffold1137.11	tr|A0A1Q9DM64|A0A1Q9DM64_SYMMI	Uncharacterized protein OS=Symbiodinium microadriaticum GN=AK812_SmicGene21546 PE=4 SV=1	1.67e-66	GO:0003676	NA	NA
SymbF.scaffold1137.12	sp|Q7TQP6|TNI3K_RAT	Serine/threonine-protein kinase TNNI3K OS=Rattus norvegicus GN=Tnni3k PE=2 SV=3	1.13e-12	GO:0004674;GO:0005737;GO:1903779;GO:0004672;GO:0016310;GO:0004871;GO:0046872;GO:0005524;GO:0006468;GO:0016301;GO:0000166;GO:0005634;GO:0086069;GO:0016740;GO:0002027;GO:0035556;GO:0055117	K17535	PF12796;PF13857
SymbF.scaffold1137.13	tr|A0A1Q9ERI4|A0A1Q9ERI4_SYMMI;tr|A0A1F5CQI7|A0A1F5CQI7_9ARCH	description1:Uncharacterized protein OS=Symbiodinium microadriaticum GN=AK812_SmicGene6302 PE=4 SV=1//description2:Uncharacterized protein OS=Candidatus Bathyarchaeota archaeon RBG_13_46_16b GN=A3K79_01160 PE=4 SV=1	4.28e-11	GO:0016021;GO:0016020;GO:0030246	NA	NA
SymbF.scaffold1137.15	tr|A0A1Q9CR64|A0A1Q9CR64_SYMMI	Uncharacterized protein OS=Symbiodinium microadriaticum GN=AK812_SmicGene33589 PE=4 SV=1	4.56e-22	GO:0006621;GO:0016020;GO:0046923;GO:0003677;GO:0016021;GO:0015074;GO:0006310;GO:0005783	NA	PF00642
SymbF.scaffold1137.16	tr|A0A1Q9CR64|A0A1Q9CR64_SYMMI	Uncharacterized protein OS=Symbiodinium microadriaticum GN=AK812_SmicGene33589 PE=4 SV=1	0	GO:0006621;GO:0016020;GO:0046923;GO:0016021;GO:0003677;GO:0015074;GO:0006310;GO:0005783	NA	NA
SymbF.scaffold1137.17	sp|Q2KID2|NTH_BOVIN	Endonuclease III-like protein 1 OS=Bos taurus GN=NTHL1 PE=2 SV=1	5.62e-29	GO:0016787;GO:0000703;GO:0008152;GO:0016829;GO:0005634;GO:0003690;GO:0003906;GO:0003824;GO:0019104;GO:0016798;GO:0006284;GO:0005739;GO:0006281;GO:0051539;GO:0006285;GO:0003677;GO:0006296;GO:0006974;GO:0051536;GO:0046872	K10773	PF00730
SymbF.scaffold1137.18	sp|Q8W117|SMU1_ARATH	Suppressor of mec-8 and unc-52 protein homolog 1 OS=Arabidopsis thaliana GN=SMU1 PE=1 SV=1	1.9e-136	GO:0080008;GO:0008380;GO:0005634	K13111	PF12894;PF00400
SymbF.scaffold1137.5	tr|A0A1E7EVC6|A0A1E7EVC6_9STRA;tr|A0A1E7FGA1|A0A1E7FGA1_9STRA	description1:Uncharacterized protein OS=Fragilariopsis cylindrus CCMP1102 GN=FRACYDRAFT_248074 PE=4 SV=1//description2:Uncharacterized protein OS=Fragilariopsis cylindrus CCMP1102 GN=FRACYDRAFT_239407 PE=4 SV=1	2.47e-09	GO:0003677;GO:0004518;GO:0090305	NA	NA
SymbF.scaffold1137.7	tr|A0A1Q9DFU4|A0A1Q9DFU4_SYMMI	Uncharacterized protein OS=Symbiodinium microadriaticum GN=AK812_SmicGene23947 PE=4 SV=1	7.75e-11	NA	NA	NA
SymbF.scaffold1137.8	sp|P56698|CAC1B_DIPOM	Probable voltage-dependent N-type calcium channel subunit alpha-1B OS=Diplobatis ommata PE=2 SV=1	3.9e-08	GO:0006811;GO:0016021;GO:0005891;GO:0070588;GO:0006810;GO:0016020;GO:0055085;GO:0005216;GO:0005509;GO:0006816;GO:0005244;GO:0005245;GO:0034765;GO:0005262;GO:0046872	NA	PF00520
SymbF.scaffold1138.2	sp|A4PBL4|RAD54_ORYSJ	DNA repair and recombination protein RAD54 OS=Oryza sativa subsp. japonica GN=RAD54 PE=1 SV=1	5.67e-148	GO:0006281;GO:0071248;GO:0005634;GO:0004386;GO:0000166;GO:0071480;GO:0016787;GO:0045003;GO:0051301;GO:0051701;GO:0005524;GO:0006974;GO:0010332;GO:0003677;GO:0007049;GO:0000724	K10875	PF00271;PF00176
SymbF.scaffold1138.6	tr|A0A1Q9DEC9|A0A1Q9DEC9_SYMMI;tr|A0A1Q9E3Z1|A0A1Q9E3Z1_SYMMI	description1:Uncharacterized protein OS=Symbiodinium microadriaticum GN=AK812_SmicGene24567 PE=4 SV=1//description2:Uncharacterized protein OS=Symbiodinium microadriaticum GN=AK812_SmicGene15056 PE=4 SV=1	0	GO:0003676;GO:0008270;GO:0006310;GO:0003677;GO:0015074	NA	NA
SymbF.scaffold1138.9	tr|A0A1Q9EWJ6|A0A1Q9EWJ6_SYMMI	Ankyrin-1 OS=Symbiodinium microadriaticum GN=ANK1 PE=4 SV=1	0	GO:0003677;GO:0015074;GO:0006310;GO:0035091	NA	NA
SymbF.scaffold1139.10	tr|A0A1Q9CJB5|A0A1Q9CJB5_SYMMI	Malonyl-CoA-acyl carrier protein transacylase, mitochondrial OS=Symbiodinium microadriaticum GN=MCAT PE=4 SV=1	6e-45	GO:0006310;GO:0055085;GO:0016021;GO:0015074;GO:0005216;GO:0003677;GO:0006810;GO:0016020;GO:0006811;GO:0008152;GO:0034220	NA	NA
SymbF.scaffold1139.12	tr|A0A1Q9ESR0|A0A1Q9ESR0_SYMMI	Uncharacterized protein (Fragment) OS=Symbiodinium microadriaticum GN=AK812_SmicGene5868 PE=4 SV=1	0	GO:0003677;GO:0015074;GO:0006310	NA	NA
SymbF.scaffold1139.3	sp|Q9VBP3|TNKS_DROME	Tankyrase OS=Drosophila melanogaster GN=Tnks PE=1 SV=1	2.98e-10	GO:0051225;GO:0035220;GO:0016740;GO:0090364;GO:0045862;GO:0006471;GO:0016757;GO:0032212;GO:0046872;GO:0097110;GO:0016055;GO:0022416;GO:0005515;GO:0003950;GO:0070212;GO:0060070	K10799	PF12796
SymbF.scaffold1139.4	tr|A0A1Q9C9Y6|A0A1Q9C9Y6_SYMMI	Tyrosyl-DNA phosphodiesterase 1 OS=Symbiodinium microadriaticum GN=TDP1 PE=4 SV=1	7.48e-74	GO:0006281;GO:0008081;GO:0005634	NA	NA
SymbF.scaffold1139.5	tr|A0A1Q9C9Y6|A0A1Q9C9Y6_SYMMI	Tyrosyl-DNA phosphodiesterase 1 OS=Symbiodinium microadriaticum GN=TDP1 PE=4 SV=1	1.34e-59	GO:0005634;GO:0008081;GO:0006281	NA	NA
SymbF.scaffold1139.6	tr|A0A1Q9D0B2|A0A1Q9D0B2_SYMMI	Ankyrin repeat domain-containing protein 17 OS=Symbiodinium microadriaticum GN=ANKRD17 PE=4 SV=1	1.04e-63	NA	NA	PF06041
SymbF.scaffold1139.8	tr|A0A1Q9EZ26|A0A1Q9EZ26_SYMMI;tr|A0A1Q9EYV9|A0A1Q9EYV9_SYMMI	description1:Ankyrin repeat domain-containing protein 29 OS=Symbiodinium microadriaticum GN=ankrd29 PE=4 SV=1//description2:Ankyrin-1 OS=Symbiodinium microadriaticum GN=ANK1 PE=4 SV=1	2.59e-29	GO:0016021;GO:0016020	NA	NA
SymbF.scaffold1139.9	sp|Q50KB1|SEP2_EMIHU	Protein disulfide-isomerase-like protein EhSep2 OS=Emiliania huxleyi GN=SEP2 PE=1 SV=2	7.03e-24	GO:0008150;GO:0016853;GO:0005788;GO:0045454;GO:0003756;GO:0005783	NA	PF00085
SymbF.scaffold114.1	sp|Q03516|RSN1_YEAST	Uncharacterized protein RSN1 OS=Saccharomyces cerevisiae (strain ATCC 204508 / S288c) GN=RSN1 PE=1 SV=1	1.64e-13	GO:0016021;GO:0006811;GO:0003674;GO:0006893;GO:0016020;GO:0006810	NA	PF13967;PF14703;PF02714
SymbF.scaffold114.12	tr|A0A1Q9EVX4|A0A1Q9EVX4_SYMMI	Modification methylase SPRI OS=Symbiodinium microadriaticum GN=AK812_SmicGene4573 PE=4 SV=1	3.83e-31	GO:0032259;GO:0016021;GO:0016020;GO:0008168	NA	NA
SymbF.scaffold114.14	tr|A0A1Q9CH61|A0A1Q9CH61_SYMMI	Copia protein OS=Symbiodinium microadriaticum GN=GIP PE=4 SV=1	0	GO:0003676	NA	PF07727;PF00665
SymbF.scaffold114.15	sp|P0C2J7|YH41B_YEAST	Transposon Ty4-H Gag-Pol polyprotein OS=Saccharomyces cerevisiae (strain ATCC 204508 / S288c) GN=TY4B-H PE=3 SV=1	8.45e-13	GO:0005524;GO:0005737;GO:0004190;GO:0004518;GO:0008233;GO:0016779;GO:0016740;GO:0003676;GO:0071897;GO:0090502;GO:0003964;GO:0015074;GO:0006278;GO:0004540;GO:0046872;GO:0032197;GO:0003723;GO:0003677;GO:0032196;GO:0003824;GO:0006310;GO:0004519;GO:0090501;GO:0006508;GO:0016787;GO:0004523;GO:0000943;GO:0000166;GO:0008152;GO:0003887;GO:0090305;GO:0005634	NA	PF00665;PF07727
SymbF.scaffold114.2	sp|O18778|PAHX_BOVIN	Phytanoyl-CoA dioxygenase, peroxisomal OS=Bos taurus GN=PHYH PE=2 SV=2	4.36e-08	GO:0055114;GO:0046872;GO:0051213;GO:0001561;GO:0031418;GO:0005777;GO:0006631;GO:0016491;GO:0048244	K00477	PF05721
SymbF.scaffold114.20	tr|A0A1Q9CUQ4|A0A1Q9CUQ4_SYMMI;tr|A0A1Q9EV30|A0A1Q9EV30_SYMMI	description1:Uncharacterized protein OS=Symbiodinium microadriaticum GN=AK812_SmicGene32251 PE=4 SV=1//description2:Beta-glucosidase 42 OS=Symbiodinium microadriaticum GN=BGLU42 PE=4 SV=1	4.16e-82	GO:0003677;GO:0016021;GO:0016020;GO:0004553;GO:0005975	NA	PF03382
SymbF.scaffold114.3	tr|A0A1Q9ERT8|A0A1Q9ERT8_SYMMI	40S ribosomal protein S16 OS=Symbiodinium microadriaticum GN=RPS16 PE=3 SV=1	2.88e-12	GO:0003735;GO:0005840;GO:0006412;GO:0030529	NA	NA
SymbF.scaffold114.4	sp|P22314|UBA1_HUMAN	Ubiquitin-like modifier-activating enzyme 1 OS=Homo sapiens GN=UBA1 PE=1 SV=3	1.42e-74	GO:0000166;GO:0005634;GO:0070062;GO:0016874;GO:0006464;GO:0005739;GO:0004839;GO:0005829;GO:0005654;GO:0006511;GO:0003723;GO:0005737;GO:0005515;GO:0008641;GO:0005524;GO:0006974;GO:0016567	K03178	PF00899;PF10585
SymbF.scaffold114.5	sp|Q96AY4|TTC28_HUMAN	Tetratricopeptide repeat protein 28 OS=Homo sapiens GN=TTC28 PE=1 SV=4	1.35e-14	GO:0007346;GO:0005737;GO:0007049;GO:0005815;GO:0051301;GO:0005856;GO:0030496;GO:0005813;GO:0000922;GO:0005819	NA	PF12770
SymbF.scaffold114.6	sp|Q91ZR5|CTSR1_MOUSE	Cation channel sperm-associated protein 1 OS=Mus musculus GN=Catsper1 PE=1 SV=1	1.34e-11	GO:0005515;GO:0008331;GO:0007283;GO:0034765;GO:0005245;GO:0005886;GO:0030154;GO:0060296;GO:0086010;GO:0042995;GO:0005216;GO:0070588;GO:0036128;GO:0005262;GO:0005244;GO:0006816;GO:0051924;GO:0030317;GO:0007342;GO:0005227;GO:0007275;GO:0055085;GO:0016020;GO:0006810;GO:0005929;GO:0016021;GO:0031514;GO:0006811	K16889	PF00520
SymbF.scaffold114.7	sp|Q4R380|DPOLL_MACFA	DNA polymerase lambda OS=Macaca fascicularis GN=POLL PE=2 SV=1	8.39e-49	GO:0000724;GO:0003677;GO:0006260;GO:0034061;GO:0006974;GO:0006287;GO:0051575;GO:0046872;GO:0006303;GO:0003887;GO:0016829;GO:0005634;GO:0016740;GO:0016779;GO:0071897;GO:0006281	K03512	PF10391;PF14791;PF14792;PF14716
SymbF.scaffold114.8	tr|A0A1Q9C301|A0A1Q9C301_SYMMI	Putative steroid-binding protein 3 OS=Symbiodinium microadriaticum GN=MP3 PE=3 SV=1	4.07e-29	GO:0016020;GO:0016021	NA	NA
SymbF.scaffold114.9	sp|Q9S7Q2|PP124_ARATH	Pentatricopeptide repeat-containing protein At1g74850, chloroplastic OS=Arabidopsis thaliana GN=PTAC2 PE=2 SV=1	1.28e-10	GO:0009508;GO:0009295;GO:0003723;GO:0006355;GO:0045893;GO:0009536;GO:0090305;GO:0042793;GO:0004519;GO:0006351;GO:0009451;GO:0009507	NA	PF13041
SymbF.scaffold1140.1	tr|A0A1Q9DK34|A0A1Q9DK34_SYMMI	Eukaryotic translation initiation factor isoform 4G-2 OS=Symbiodinium microadriaticum GN=AK812_SmicGene22318 PE=4 SV=1	4.51e-57	GO:0003723;GO:0006413;GO:0003743	NA	NA
SymbF.scaffold1140.10	sp|P04775|SCN2A_RAT	Sodium channel protein type 2 subunit alpha OS=Rattus norvegicus GN=Scn2a PE=1 SV=1	2.16e-06	GO:0016021;GO:0001518;GO:0031226;GO:0006811;GO:0043194;GO:0034706;GO:0055085;GO:0006810;GO:0016020;GO:0005244;GO:0043522;GO:0033268;GO:0060078;GO:0035725;GO:0019228;GO:0042552;GO:0005216;GO:0005248;GO:0006814;GO:0005886;GO:0031402;GO:0086010;GO:0005515;GO:0043005;GO:0005272;GO:0034765	K04834	PF00520
SymbF.scaffold1140.11	tr|A0A0W0YE35|A0A0W0YE35_9GAMM	IcmE/DotG protein OS=Legionella sainthelensi GN=dotG PE=4 SV=1	1.42e-15	GO:0016020;GO:0016021	NA	NA
SymbF.scaffold1140.12	sp|O17953|DLDH_CAEEL	Dihydrolipoyl dehydrogenase, mitochondrial OS=Caenorhabditis elegans GN=dld-1 PE=3 SV=2	2.63e-50	GO:0055114;GO:0045454;GO:0005739;GO:0004148;GO:0005759;GO:0016668;GO:0006633;GO:0006631;GO:0006629;GO:0016491;GO:0050660	K00382	PF02852
SymbF.scaffold1140.14	sp|P09622|DLDH_HUMAN	Dihydrolipoyl dehydrogenase, mitochondrial OS=Homo sapiens GN=DLD PE=1 SV=2	1.87e-62	GO:0042391;GO:0055114;GO:0005759;GO:0004148;GO:0009106;GO:0005654;GO:0034641;GO:0007369;GO:0051287;GO:0051068;GO:0048240;GO:0001669;GO:0045252;GO:0043159;GO:0005739;GO:0006103;GO:0031410;GO:0006099;GO:0006090;GO:0006120;GO:0045454;GO:0042995;GO:0006554;GO:0009083;GO:0007568;GO:0016491;GO:0006508;GO:0010510;GO:0061732;GO:0006086;GO:0043544;GO:0005929;GO:0045254;GO:0016668;GO:0043209;GO:0050660;GO:…	K00382	PF07992
SymbF.scaffold1140.7	tr|A0A1Q9BY42|A0A1Q9BY42_SYMMI;tr|A0A1Q9F3V4|A0A1Q9F3V4_SYMMI	description1:Uncharacterized protein OS=Symbiodinium microadriaticum GN=AK812_SmicGene44572 PE=4 SV=1//description2:DEAD-box ATP-dependent RNA helicase 20 OS=Symbiodinium microadriaticum GN=AK812_SmicGene1613 PE=4 SV=1	2.29e-26	GO:0016020;GO:0016021;GO:0005524;GO:0004386;GO:0003676	NA	NA
SymbF.scaffold1140.9	tr|A0A1Q9ETK2|A0A1Q9ETK2_SYMMI	Cation channel sperm-associated protein 1 OS=Symbiodinium microadriaticum GN=Catsper1 PE=4 SV=1	1.03e-76	GO:0034220;GO:0005509;GO:0055085;GO:0016021;GO:0005216;GO:0016020;GO:0006811	NA	PF13499
SymbF.scaffold1141.1	tr|A0A1Q9F0V7|A0A1Q9F0V7_SYMMI	Uncharacterized protein OS=Symbiodinium microadriaticum GN=AK812_SmicGene2731 PE=4 SV=1	1.93e-29	NA	NA	NA
SymbF.scaffold1141.2	tr|A0A1Q9C8T9|A0A1Q9C8T9_SYMMI	Uncharacterized protein OS=Symbiodinium microadriaticum GN=AK812_SmicGene31972 PE=4 SV=1	2.73e-11	NA	NA	NA
SymbF.scaffold1141.9	sp|P39101|CAJ1_YEAST	Protein CAJ1 OS=Saccharomyces cerevisiae (strain ATCC 204508 / S288c) GN=CAJ1 PE=1 SV=1	6.99e-06	GO:0003674;GO:0005634;GO:0006457	NA	PF00226
SymbF.scaffold1142.1	sp|Q6ZTR5|CFA47_HUMAN;sp|Q80W93|HYDIN_MOUSE	description1:Cilia- and flagella-associated protein 47 OS=Homo sapiens GN=CFAP47 PE=2 SV=4//description2:Hydrocephalus-inducing protein OS=Mus musculus GN=Hydin PE=1 SV=2	1.58e-18	GO:0003674;GO:0003341;GO:0007275;GO:0042995;GO:0005929;GO:0002064;GO:0060438;GO:0021591;GO:1990718;GO:1904158	K17570	PF07727
SymbF.scaffold1142.3	sp|P11029|ACAC_CHICK	Acetyl-CoA carboxylase OS=Gallus gallus GN=ACAC PE=1 SV=1	1.49e-172	GO:0009374;GO:0009743;GO:0097066;GO:0070542;GO:0005524;GO:0046872;GO:0040029;GO:0005623;GO:0003989;GO:0046966;GO:0006633;GO:0010628;GO:0005102;GO:0005737;GO:0004075;GO:0016874;GO:0065008;GO:0003824;GO:0050692;GO:2001295;GO:0000166;GO:0045893;GO:0006631;GO:0006810;GO:0008152;GO:0006629;GO:0032810	K11262	PF01039
SymbF.scaffold1142.4	sp|Q7Z494|NPHP3_HUMAN	Nephrocystin-3 OS=Homo sapiens GN=NPHP3 PE=1 SV=1	5.91e-10	GO:0060993;GO:0007163;GO:0071909;GO:0001947;GO:0042995;GO:0060271;GO:0097543;GO:0048496;GO:0071910;GO:0007368;GO:0030198;GO:0016055;GO:0030324;GO:0072189;GO:0005515;GO:2000095;GO:0030814;GO:0060287;GO:0071908;GO:0006629;GO:0005929;GO:1905515;GO:0035469;GO:0045494;GO:0097546;GO:0001822;GO:2000167;GO:0090090;GO:0005829;GO:0060027;GO:0003283	K19360	NA
SymbF.scaffold1142.5	tr|A0A1Q9E2M7|A0A1Q9E2M7_SYMMI;tr|A0A1Q9CV17|A0A1Q9CV17_SYMMI	description1:Uncharacterized protein OS=Symbiodinium microadriaticum GN=AK812_SmicGene15559 PE=4 SV=1//description2:Nephrocystin-3 OS=Symbiodinium microadriaticum GN=nphp3 PE=4 SV=1	2.08e-06	GO:0005871;GO:0003777	NA	NA
SymbF.scaffold1143.13	sp|Q55680|Y005_SYNY3	Uncharacterized protein sll0005 OS=Synechocystis sp. (strain PCC 6803 / Kazusa) GN=sll0005 PE=3 SV=1	3.46e-50	GO:0005524;GO:0004672;GO:0006468	NA	PF03109
SymbF.scaffold1143.15	tr|A0A1Q9DQP7|A0A1Q9DQP7_SYMMI	Uncharacterized protein OS=Symbiodinium microadriaticum GN=AK812_SmicGene20197 PE=4 SV=1	1.58e-25	NA	NA	NA
SymbF.scaffold1143.4	sp|P46822|KLC_CAEEL	Kinesin light chain OS=Caenorhabditis elegans GN=klc-2 PE=2 SV=2	3.34e-09	GO:0048675;GO:0005737;GO:0005635;GO:0003777;GO:0005515;GO:0005856;GO:0019894;GO:0040038;GO:0002119;GO:0051295;GO:0016938;GO:0045202;GO:0005874;GO:0040011;GO:0005871;GO:0048489	K10407	PF13424
SymbF.scaffold1143.5	tr|A0A072P8K1|A0A072P8K1_9EURO;tr|A0A132B4P8|A0A132B4P8_9HELO	description1:Uncharacterized protein OS=Exophiala aquamarina CBS 119918 GN=A1O9_11879 PE=4 SV=1//description2:Uncharacterized protein OS=Phialocephala scopiformis GN=LY89DRAFT_365096 PE=4 SV=1	2.61e-07	GO:0003777;GO:0005871	NA	PF13424
SymbF.scaffold1143.6	tr|A0A1Q9CLR3|A0A1Q9CLR3_SYMMI	Uncharacterized protein OS=Symbiodinium microadriaticum GN=AK812_SmicGene35345 PE=4 SV=1	4.07e-12	NA	NA	NA
SymbF.scaffold1143.7	sp|P40307|PSB2_RAT	Proteasome subunit beta type-2 OS=Rattus norvegicus GN=Psmb2 PE=1 SV=1	4.93e-52	GO:0051603;GO:0008233;GO:0006508;GO:0010243;GO:0070062;GO:0004298;GO:0016787;GO:0005634;GO:0005839;GO:0016020;GO:0005575;GO:0003674;GO:0004175;GO:0019774;GO:0000502;GO:0005737;GO:0014070;GO:0005654	K02734	PF00227
SymbF.scaffold1143.8	sp|Q8N0N3|BGBP_PENMO	Beta-1,3-glucan-binding protein OS=Penaeus monodon PE=2 SV=1	6.47e-13	GO:0004553;GO:0001872;GO:0002376;GO:0005975;GO:0005576;GO:0045087	NA	PF00722
SymbF.scaffold1143.9	sp|Q8BID8|FXL14_MOUSE	F-box/LRR-repeat protein 14 OS=Mus musculus GN=Fbxl14 PE=2 SV=1	1.35e-06	GO:0004842;GO:0042787;GO:0005737	K10280	NA
SymbF.scaffold1144.1	sp|Q8S9J0|TAUE4_ARATH	Sulfite exporter TauE/SafE family protein 4 OS=Arabidopsis thaliana GN=At2g36630 PE=2 SV=1	5.71e-07	GO:0016021;GO:0006810;GO:0016020	NA	PF01925
SymbF.scaffold1144.2	sp|Q9N126|RDH8_BOVIN	Retinol dehydrogenase 8 OS=Bos taurus GN=RDH8 PE=1 SV=1	1.67e-32	GO:0050896;GO:0052650;GO:0016020;GO:0007601;GO:0016021;GO:0001523;GO:0016491;GO:0005737;GO:0004745;GO:0001750;GO:0055114;GO:0006703;GO:0042572;GO:0004303	K11150	PF00106
SymbF.scaffold1144.3	sp|Q9LVF9|PP245_ARATH	Pentatricopeptide repeat-containing protein At3g21470 OS=Arabidopsis thaliana GN=PCMP-E29 PE=2 SV=1	4.2e-11	GO:0009451;GO:0090305;GO:0043231;GO:0003723;GO:0004519	NA	NA
SymbF.scaffold1144.5	sp|A7MBI7|COMT_BOVIN	Catechol O-methyltransferase OS=Bos taurus GN=COMT PE=2 SV=1	9.51e-30	GO:0008168;GO:0032259;GO:0016020;GO:0016206;GO:0005737;GO:0016021;GO:0046872;GO:0008171;GO:0000287;GO:0102938;GO:0102084;GO:0006584;GO:0042135;GO:0016740;GO:0005886	K00545	PF13578
SymbF.scaffold1144.6	sp|P10978|POLX_TOBAC	Retrovirus-related Pol polyprotein from transposon TNT 1-94 OS=Nicotiana tabacum PE=2 SV=1	1.55e-21	GO:0016787;GO:0003964;GO:0090305;GO:0004518;GO:0004190;GO:0015074;GO:0004519;GO:0006278;GO:0008233;GO:0016779;GO:0016740;GO:0003676;GO:0006508;GO:0046872;GO:0008270	NA	PF07727
SymbF.scaffold1144.7	tr|A0A1Q9EI51|A0A1Q9EI51_SYMMI	Uncharacterized protein OS=Symbiodinium microadriaticum GN=AK812_SmicGene9662 PE=4 SV=1	7.16e-116	GO:0016021;GO:0016020;GO:0005215;GO:0006810	NA	PF04069
SymbF.scaffold1145.10	tr|C5KC60|C5KC60_PERM5	Ciliary dynein heavy chain, putative OS=Perkinsus marinus (strain ATCC 50983 / TXsc) GN=Pmar_PMAR027588 PE=4 SV=1	2.5e-23	GO:0030286;GO:0003777;GO:0005524;GO:0016887;GO:0007018	NA	NA
SymbF.scaffold1145.11	tr|A0A1Q9F3S0|A0A1Q9F3S0_SYMMI;tr|A0A1Q9F3T0|A0A1Q9F3T0_SYMMI	description1:Uncharacterized protein OS=Symbiodinium microadriaticum GN=AK812_SmicGene1507 PE=4 SV=1//description2:Uncharacterized protein OS=Symbiodinium microadriaticum GN=AK812_SmicGene1506 PE=4 SV=1	1.25e-56	GO:0016491;GO:0055114	NA	NA
SymbF.scaffold1145.13	tr|A0A1Q9E5N6|A0A1Q9E5N6_SYMMI;tr|A0A1Q9DI53|A0A1Q9DI53_SYMMI	description1:Uncharacterized protein OS=Symbiodinium microadriaticum GN=AK812_SmicGene14401 PE=4 SV=1//description2:Uncharacterized protein OS=Symbiodinium microadriaticum GN=AK812_SmicGene23070 PE=4 SV=1	5.93e-39	GO:0007165	NA	NA
SymbF.scaffold1145.2	sp|Q56ZQ3|VSR4_ARATH	Vacuolar-sorting receptor 4 OS=Arabidopsis thaliana GN=VSR4 PE=2 SV=2	8.04e-25	GO:0005794;GO:0031410;GO:0016021;GO:0016020;GO:0030665;GO:0006810;GO:0031902;GO:0005509;GO:0005802;GO:0005773;GO:0006623;GO:0005768;GO:0015031;GO:0000139	NA	PF02225
SymbF.scaffold1145.3	tr|A0A1Q9D2U0|A0A1Q9D2U0_SYMMI;tr|A0A1Q9ENL5|A0A1Q9ENL5_SYMMI	description1:Uncharacterized protein OS=Symbiodinium microadriaticum GN=AK812_SmicGene29056 PE=4 SV=1//description2:Uncharacterized protein OS=Symbiodinium microadriaticum GN=AK812_SmicGene7486 PE=4 SV=1	0	GO:0016020;GO:0016021	NA	NA
SymbF.scaffold1145.4	tr|A0A0L0GD09|A0A0L0GD09_9EUKA;tr|D7FP23|D7FP23_ECTSI	description1:Uncharacterized protein OS=Sphaeroforma arctica JP610 GN=SARC_01729 PE=4 SV=1//description2:Uncharacterized protein OS=Ectocarpus siliculosus GN=Esi_0184_0037 PE=4 SV=1	4.39e-60	GO:0016020;GO:0016021	NA	PF03713
SymbF.scaffold1145.5	sp|Q8IDX6|RBP2A_PLAF7	Reticulocyte-binding protein 2 homolog a OS=Plasmodium falciparum (isolate 3D7) GN=PF13_0198 PE=1 SV=1	1.49e-17	GO:0016021;GO:0016337;GO:0005886;GO:0003674;GO:0008201;GO:0016020	K13849	NA
SymbF.scaffold1145.6	sp|Q39565|DYHB_CHLRE	Dynein beta chain, flagellar outer arm OS=Chlamydomonas reinhardtii GN=ODA4 PE=3 SV=1	2.32e-50	GO:0042995;GO:0030030;GO:0003777;GO:0005929;GO:0016887;GO:0000166;GO:0003774;GO:0030286;GO:0005737;GO:0007018;GO:0031514;GO:0005524;GO:0005856;GO:0005874	NA	PF03028
SymbF.scaffold1145.7	sp|P23098|DYHC_TRIGR	Dynein beta chain, ciliary OS=Tripneustes gratilla PE=1 SV=1	1.79e-75	GO:0030030;GO:0005929;GO:0003777;GO:0042995;GO:0003774;GO:0000166;GO:0016887;GO:0005737;GO:0030286;GO:0031514;GO:0007018;GO:0005856;GO:0005524;GO:0005874	NA	PF03028
SymbF.scaffold1145.8	sp|Q9UFH2|DYH17_HUMAN	Dynein heavy chain 17, axonemal OS=Homo sapiens GN=DNAH17 PE=1 SV=2	0	GO:0005874;GO:0008569;GO:0060285;GO:0031514;GO:0005929;GO:0000166;GO:0045505;GO:0003341;GO:0003774;GO:0005930;GO:0045503;GO:0005524;GO:0005856;GO:0051959;GO:0005858;GO:0030286;GO:0005737;GO:0007018;GO:0042995;GO:0003777;GO:0016887	NA	PF12777;PF12780;PF12781;PF00743;PF12775
SymbF.scaffold1145.9	tr|A0A1Q9C5P6|A0A1Q9C5P6_SYMMI	Putative E3 ubiquitin-protein ligase HERC4 OS=Symbiodinium microadriaticum GN=Herc4 PE=4 SV=1	6.91e-61	GO:0016874	NA	PF14252
SymbF.scaffold1146.10	sp|Q96NW4|ANR27_HUMAN	Ankyrin repeat domain-containing protein 27 OS=Homo sapiens GN=ANKRD27 PE=1 SV=2	2.75e-14	GO:0005886;GO:0005096;GO:0050775;GO:0048812;GO:0005768;GO:0005085;GO:0017137;GO:0005764;GO:0005515;GO:0043005;GO:0015031;GO:0045022;GO:0035646;GO:0005769;GO:0097422;GO:0030659;GO:0005829;GO:0043547;GO:0030133;GO:0035544;GO:0042470;GO:0000149;GO:0031410;GO:0005770;GO:0061024;GO:0006810;GO:0017112;GO:0016020;GO:1990126	K20175	PF12796
SymbF.scaffold1146.11	sp|Q01484|ANK2_HUMAN	Ankyrin-2 OS=Homo sapiens GN=ANK2 PE=1 SV=4	3.23e-104	GO:0005829;GO:0006888;GO:0002027;GO:0030507;GO:0072659;GO:0033365;GO:1901018;GO:0034394;GO:0086066;GO:0050821;GO:0043268;GO:0045121;GO:0036309;GO:0014704;GO:0006874;GO:0070296;GO:0086004;GO:0031430;GO:0055117;GO:0003283;GO:0019899;GO:0005200;GO:1901021;GO:0072661;GO:0030315;GO:0086014;GO:0031672;GO:0044325;GO:0005886;GO:0043005;GO:0005515;GO:0030018;GO:0031647;GO:0086046;GO:0086005;GO:0033292;GO:…	K10380	PF13637;PF00023;PF12796
SymbF.scaffold1146.13	sp|Q9ULJ7|ANR50_HUMAN	Ankyrin repeat domain-containing protein 50 OS=Homo sapiens GN=ANKRD50 PE=1 SV=4	4.41e-94	GO:0005768;GO:0005515;GO:0015031;GO:1990126;GO:0006810	NA	PF13637;PF12796
SymbF.scaffold1146.2	tr|A0A1Q9CYL5|A0A1Q9CYL5_SYMMI	SEC14 cytosolic factor OS=Symbiodinium microadriaticum GN=SEC14 PE=4 SV=1	3.07e-12	GO:0008080	NA	NA
SymbF.scaffold1146.3	tr|A0A1Q9DLC8|A0A1Q9DLC8_SYMMI	Uncharacterized protein OS=Symbiodinium microadriaticum GN=AK812_SmicGene21893 PE=4 SV=1	2.39e-103	GO:0016020;GO:0016021	NA	NA
SymbF.scaffold1146.4	sp|Q8N6D5|ANR29_HUMAN;sp|Q502M6|ANR29_DANRE	description1:Ankyrin repeat domain-containing protein 29 OS=Homo sapiens GN=ANKRD29 PE=2 SV=2//description2:Ankyrin repeat domain-containing protein 29 OS=Danio rerio GN=ankrd29 PE=2 SV=1	2.66e-23	GO:0008150;GO:0003674;GO:0005575	NA	PF12796
SymbF.scaffold1146.5	sp|Q9ULJ7|ANR50_HUMAN	Ankyrin repeat domain-containing protein 50 OS=Homo sapiens GN=ANKRD50 PE=1 SV=4	1.43e-93	GO:0005768;GO:0005515;GO:0006810;GO:1990126;GO:0015031	NA	PF12796;PF00023;PF13637
SymbF.scaffold1146.6	sp|Q9ULJ7|ANR50_HUMAN	Ankyrin repeat domain-containing protein 50 OS=Homo sapiens GN=ANKRD50 PE=1 SV=4	2.66e-88	GO:0005768;GO:0015031;GO:1990126;GO:0006810;GO:0005515	NA	PF12796;PF13637;PF00023
SymbF.scaffold1146.7	tr|A0A1Q9F7S6|A0A1Q9F7S6_SYMMI	Ankyrin-3 OS=Symbiodinium microadriaticum GN=Ank3 PE=4 SV=1	4.81e-21	GO:0005509;GO:0016021;GO:0016020	NA	NA
SymbF.scaffold1147.1	tr|A0A1Q9F4I5|A0A1Q9F4I5_SYMMI	Serine/threonine-protein kinase pelle OS=Symbiodinium microadriaticum GN=pll PE=4 SV=1	1.1e-85	GO:0016301;GO:0034220;GO:0004672;GO:0005524;GO:0016310;GO:0006468;GO:0005216;GO:0016021;GO:0016020;GO:0006811;GO:0055085	NA	NA
SymbF.scaffold1147.2	tr|A0A1Q9E9Y0|A0A1Q9E9Y0_SYMMI;tr|A0A1E3IKP0|A0A1E3IKP0_9TREE	description1:Nuclear pore complex protein Nup98-Nup96 OS=Symbiodinium microadriaticum GN=NUP98 PE=4 SV=1//description2:Nuclear pore complex protein Nup98-Nup96 OS=Tsuchiyaea wingfieldii CBS 7118 GN=L198_06490 PE=4 SV=1	6.56e-07	GO:0005643;GO:0006810	NA	PF12110
SymbF.scaffold1147.4	sp|Q99NH0|ANR17_MOUSE	Ankyrin repeat domain-containing protein 17 OS=Mus musculus GN=Ankrd17 PE=1 SV=2	3.77e-09	GO:0003682;GO:0000785;GO:1900246;GO:0003723;GO:0005737;GO:0045787;GO:0002376;GO:0003676;GO:0006275;GO:0051151;GO:0031965;GO:0007492;GO:0005634;GO:1900087;GO:0016020;GO:0043123;GO:1900245;GO:0042742;GO:0001955;GO:0045087	K16726	PF12796
SymbF.scaffold1147.6	tr|A0A1Q9EFX7|A0A1Q9EFX7_SYMMI	Ankyrin-1 OS=Symbiodinium microadriaticum GN=ANK1 PE=4 SV=1	7.4e-08	GO:0016021;GO:0016020	NA	NA
SymbF.scaffold1148.1	sp|Q9ZQ18|REIL2_ARATH	Cytoplasmic 60S subunit biogenesis factor REI1 homolog 2 OS=Arabidopsis thaliana GN=REIL2 PE=1 SV=1	1.7e-14	GO:0003676;GO:0003700;GO:0046872;GO:0008270;GO:0005515;GO:0042254;GO:0005737;GO:0022625;GO:0006355;GO:0042273;GO:0030687	K14816	PF12756
SymbF.scaffold1148.2	tr|A0A1Q9CTY9|A0A1Q9CTY9_SYMMI	CCA-adding enzyme OS=Symbiodinium microadriaticum GN=cca PE=3 SV=1	1.47e-11	GO:0006355;GO:0016740;GO:0003676;GO:0016779;GO:0006396;GO:0003677;GO:0003723	NA	NA
SymbF.scaffold1148.3	tr|A0A1Q9BZ83|A0A1Q9BZ83_SYMMI;tr|A0A1Q9E6H5|A0A1Q9E6H5_SYMMI	description1:Uncharacterized protein OS=Symbiodinium microadriaticum GN=AK812_SmicGene44218 PE=4 SV=1//description2:Cytosine-specific methyltransferase NlaX OS=Symbiodinium microadriaticum GN=nlaXM PE=3 SV=1	1.99e-09	GO:0032259;GO:0016740;GO:0008168	NA	NA
SymbF.scaffold11497.1	sp|Q59754|PPDK_RHIME	Pyruvate, phosphate dikinase OS=Rhizobium meliloti (strain 1021) GN=ppdK PE=3 SV=2	3.08e-21	GO:0016301;GO:0016772;GO:0000166;GO:0016310;GO:0006090;GO:0003824;GO:0016740;GO:0046872;GO:0005524;GO:0050242	K01006	PF01326
SymbF.scaffold115.10	tr|A0A1Q9DEM7|A0A1Q9DEM7_SYMMI	Uncharacterized protein OS=Symbiodinium microadriaticum GN=AK812_SmicGene24423 PE=4 SV=1	7.6e-122	GO:0016020;GO:0016021	NA	NA
SymbF.scaffold115.13	sp|Q5U315|GLD2_RAT	Poly(A) RNA polymerase GLD2 OS=Rattus norvegicus GN=Papd4 PE=2 SV=1	3.94e-19	GO:0071044;GO:0005524;GO:0046872;GO:0006397;GO:0021766;GO:0030182;GO:0060041;GO:0005737;GO:1990603;GO:0004652;GO:0016740;GO:0005829;GO:0002244;GO:0003674;GO:0000166;GO:0005634;GO:0043631	K14079	PF00168;PF13439;PF01764;PF00534
SymbF.scaffold115.14	tr|A0A1Q9CBF8|A0A1Q9CBF8_SYMMI;tr|A0A1Q9CB56|A0A1Q9CB56_SYMMI	description1:Uncharacterized protein OS=Symbiodinium microadriaticum GN=AK812_SmicGene39461 PE=4 SV=1//description2:Putative D,D-dipeptide-binding periplasmic protein DdpA OS=Symbiodinium microadriaticum GN=ddpA PE=4 SV=1	3.51e-20	GO:0030248;GO:0005576;GO:0005975;GO:0004553	NA	NA
SymbF.scaffold115.15	sp|O14134|ELF1_SCHPO	mRNA export factor elf1 OS=Schizosaccharomyces pombe (strain 972 / ATCC 24843) GN=elf1 PE=1 SV=1	0	GO:0043234;GO:0006406;GO:0005829;GO:0005524;GO:0016973;GO:0042274;GO:0005737;GO:0051028;GO:0000166;GO:0016887;GO:0006810;GO:0005634	K03235	PF00027;PF00005
SymbF.scaffold115.16	sp|Q09296|CBPC6_CAEEL	Cytosolic carboxypeptidase 6 OS=Caenorhabditis elegans GN=ccpp-6 PE=2 SV=2	1.86e-31	GO:0004181;GO:0005737;GO:0016787;GO:0008237;GO:0018991;GO:0008233;GO:0035608;GO:0004180;GO:0008270;GO:0046872;GO:0006508	NA	PF00246
SymbF.scaffold115.18	tr|A0A1Q9CB55|A0A1Q9CB55_SYMMI	Pentatricopeptide repeat-containing protein, chloroplastic OS=Symbiodinium microadriaticum GN=AK812_SmicGene39458 PE=4 SV=1	6.09e-56	GO:0004519;GO:0016788;GO:0006308;GO:0090305;GO:0003676	NA	PF02265
SymbF.scaffold115.23	tr|A0A1Q9CB71|A0A1Q9CB71_SYMMI;tr|A0A1Q9CDS6|A0A1Q9CDS6_SYMMI	description1:Uncharacterized protein OS=Symbiodinium microadriaticum GN=AK812_SmicGene39457 PE=4 SV=1//description2:Putative mitochondrial protein OS=Symbiodinium microadriaticum GN=AK812_SmicGene38416 PE=4 SV=1	1.35e-90	GO:0005634;GO:0016020;GO:0016021;GO:0003677	NA	NA
SymbF.scaffold115.26	sp|P46445|CYC6_SYNY3	Cytochrome c6 OS=Synechocystis sp. (strain PCC 6803 / Kazusa) GN=petJ PE=1 SV=1	8.69e-08	GO:0046872;GO:0055114;GO:0020037;GO:0015979;GO:0009579;GO:0031977;GO:0009055;GO:0005506	K08906	PF13442
SymbF.scaffold115.27	sp|P10088|TFDA_CUPNJ	Alpha-ketoglutarate-dependent 2,4-dichlorophenoxyacetate dioxygenase OS=Cupriavidus necator (strain JMP 134 / LMG 1197) GN=tfdA PE=1 SV=1	2.72e-40	GO:0016491;GO:0046300;GO:0019439;GO:0051213;GO:0031418;GO:0055114;GO:0046872	K06912	PF02668
SymbF.scaffold115.28	sp|Q9T034|SYFA_ARATH	Phenylalanine--tRNA ligase alpha subunit, cytoplasmic OS=Arabidopsis thaliana GN=At4g39280 PE=2 SV=3	2.45e-180	GO:0000166;GO:0043039;GO:0004826;GO:0009328;GO:0006412;GO:0005737;GO:0016874;GO:0005524;GO:0000049;GO:0006432;GO:0004812;GO:0005829	K01889	PF01409
SymbF.scaffold115.29	tr|A0A1Q9C6T4|A0A1Q9C6T4_SYMMI	Protein-S-isoprenylcysteine O-methyltransferase B OS=Symbiodinium microadriaticum GN=ICMTB PE=4 SV=1	4.27e-66	GO:0016020;GO:0008168;GO:0016021;GO:0016740;GO:0032259	NA	PF04191
SymbF.scaffold115.3	tr|A0A1Q9F7K5|A0A1Q9F7K5_SYMMI	Ankyrin-2 OS=Symbiodinium microadriaticum GN=Ank2 PE=4 SV=1	1.04e-09	GO:0008270;GO:0003676	NA	NA
SymbF.scaffold115.30	sp|P16157|ANK1_HUMAN	Ankyrin-1 OS=Homo sapiens GN=ANK1 PE=1 SV=3	1.15e-13	GO:0005198;GO:0010638;GO:0005200;GO:0008093;GO:0031672;GO:0016020;GO:0072661;GO:0030673;GO:0005634;GO:0030507;GO:0005829;GO:0006888;GO:0031430;GO:0019899;GO:0016529;GO:0051117;GO:0007010;GO:0045199;GO:0005737;GO:0014731;GO:0030018;GO:0007165;GO:0042383;GO:0045211;GO:0005886;GO:0016323;GO:0005515;GO:0043005;GO:0005856;GO:0006887	K10380	PF12796
SymbF.scaffold115.31	tr|A0A1Q9C6S7|A0A1Q9C6S7_SYMMI	Tyrocidine synthase 1 OS=Symbiodinium microadriaticum GN=tycA PE=4 SV=1	3.48e-12	GO:0003824;GO:0008152	NA	NA
SymbF.scaffold115.32	sp|P16157|ANK1_HUMAN	Ankyrin-1 OS=Homo sapiens GN=ANK1 PE=1 SV=3	5.44e-59	GO:0005198;GO:0005200;GO:0010638;GO:0008093;GO:0031672;GO:0072661;GO:0030673;GO:0016020;GO:0005634;GO:0030507;GO:0005829;GO:0006888;GO:0031430;GO:0019899;GO:0051117;GO:0016529;GO:0045199;GO:0007010;GO:0005737;GO:0014731;GO:0030018;GO:0042383;GO:0007165;GO:0045211;GO:0005886;GO:0016323;GO:0005515;GO:0006887;GO:0043005;GO:0005856	K10380	PF13637;PF12796
SymbF.scaffold115.36	sp|P10978|POLX_TOBAC	Retrovirus-related Pol polyprotein from transposon TNT 1-94 OS=Nicotiana tabacum PE=2 SV=1	9.39e-19	GO:0016787;GO:0003964;GO:0015074;GO:0004518;GO:0090305;GO:0004190;GO:0003676;GO:0008233;GO:0016779;GO:0016740;GO:0006278;GO:0004519;GO:0008270;GO:0006508;GO:0046872	NA	PF07727
SymbF.scaffold115.8	tr|A0A1Q9EVM4|A0A1Q9EVM4_SYMMI	Peptidyl-prolyl cis-trans isomerase FKBP62 OS=Symbiodinium microadriaticum GN=FKBP62 PE=4 SV=1	4.38e-22	GO:0016853;GO:0034729;GO:0031151;GO:0051726;GO:0018024	NA	PF08123
SymbF.scaffold115.9	tr|A0A1Q9D9I7|A0A1Q9D9I7_SYMMI;tr|A0A1Q9E623|A0A1Q9E623_SYMMI	description1:Uncharacterized protein OS=Symbiodinium microadriaticum GN=AK812_SmicGene26427 PE=4 SV=1//description2:Tankyrase-2 OS=Symbiodinium microadriaticum GN=Tnks2 PE=4 SV=1	0	GO:0008270;GO:0016020;GO:0016021	NA	PF00145
SymbF.scaffold1150.2	sp|P83564|GPX1_CHLRE	Glutathione peroxidase 1, mitochondrial OS=Chlamydomonas reinhardtii GN=GPX PE=1 SV=2	5.82e-18	GO:0004601;GO:0016491;GO:0098869;GO:0005739;GO:0004602;GO:0055114;GO:0006979	K00432	PF00255
SymbF.scaffold1151.11	tr|A0A1Q9EQH5|A0A1Q9EQH5_SYMMI	Uncharacterized protein OS=Symbiodinium microadriaticum GN=AK812_SmicGene6685 PE=4 SV=1	0	NA	NA	NA
SymbF.scaffold1151.12	sp|P25600|YCH4_YEAST	Putative transposon Ty5-1 protein YCL074W OS=Saccharomyces cerevisiae (strain ATCC 204508 / S288c) GN=TY5A PE=5 SV=2	8.77e-07	GO:0008233;GO:0006278;GO:0004540;GO:0090501;GO:0071897;GO:0006508;GO:0032197;GO:0003723;GO:0003964;GO:0000943;GO:0003887	NA	PF07727
SymbF.scaffold1151.15	tr|A0A1Q9EF51|A0A1Q9EF51_SYMMI	Uncharacterized protein OS=Symbiodinium microadriaticum GN=AK812_SmicGene10770 PE=4 SV=1	3.39e-108	GO:0003677	NA	NA
SymbF.scaffold1151.18	tr|A0A1Q9BYJ8|A0A1Q9BYJ8_SYMMI	Putative E3 ubiquitin-protein ligase HERC1 OS=Symbiodinium microadriaticum GN=HERC1 PE=4 SV=1	9.42e-26	GO:0016874	NA	NA
SymbF.scaffold1151.19	sp|Q6BMV2|PFA3_DEBHA	Palmitoyltransferase PFA3 OS=Debaryomyces hansenii (strain ATCC 36239 / CBS 767 / JCM 1990 / NBRC 0083 / IGC 2968) GN=PFA3 PE=3 SV=2	4.48e-07	GO:0005773;GO:0016746;GO:0005774;GO:0016740;GO:0016021;GO:0019706;GO:0016020	K20028	PF01529
SymbF.scaffold1151.20	sp|Q8MTI2|BSL1_TRIVA	Putative surface protein bspA-like OS=Trichomonas vaginalis GN=BSPAL1 PE=4 SV=1	1.06e-31	GO:0005886;GO:0016021;GO:0016020	NA	PF13306
SymbF.scaffold1151.5	tr|A0A1Q9DT56|A0A1Q9DT56_SYMMI	Uncharacterized protein OS=Symbiodinium microadriaticum GN=AK812_SmicGene19169 PE=4 SV=1	1.91e-88	GO:0016020;GO:0016021	NA	NA
SymbF.scaffold1151.6	sp|Q1ZXK3|LSM3_DICDI	Probable U6 snRNA-associated Sm-like protein LSm3 OS=Dictyostelium discoideum GN=lsm3 PE=3 SV=1	1.42e-15	GO:1990726;GO:0006397;GO:0008380;GO:0005730;GO:0005681;GO:0071011;GO:0003723;GO:0005732;GO:0033962;GO:0030529;GO:0005688;GO:0005634;GO:0000398;GO:0000956;GO:0071013;GO:0046540;GO:0000932	K12622	PF01423
SymbF.scaffold1151.7	sp|Q28FE0|CPPED_XENTR	Serine/threonine-protein phosphatase CPPED1 OS=Xenopus tropicalis GN=cpped1 PE=2 SV=1	2.39e-07	GO:0006470;GO:0046872;GO:0004721;GO:0016787;GO:0005737	NA	NA
SymbF.scaffold1152.10	sp|Q8VDH1|FBX21_MOUSE	F-box only protein 21 OS=Mus musculus GN=Fbxo21 PE=1 SV=1	4.18e-16	GO:0005575;GO:0008150;GO:0004842;GO:0003677;GO:0016567	K10301	PF13369
SymbF.scaffold1152.2	sp|A3DC27|RSGI2_CLOTH	Anti-sigma-I factor RsgI2 OS=Clostridium thermocellum (strain ATCC 27405 / DSM 1237 / NBRC 103400 / NCIMB 10682 / NRRL B-4536 / VPI 7372) GN=rsgI2 PE=1 SV=1	2.64e-06	GO:0030246;GO:0016020;GO:0030248;GO:0046872;GO:0005975;GO:0005886;GO:0016021	NA	NA
SymbF.scaffold1152.8	tr|A0A1Q9DGI1|A0A1Q9DGI1_SYMMI	Bifunctional lysine-specific demethylase and histidyl-hydroxylase NO66 OS=Symbiodinium microadriaticum GN=No66 PE=4 SV=1	2.55e-61	GO:0016021;GO:0016020;GO:0006810;GO:0008168;GO:0005215;GO:0032259	NA	NA
SymbF.scaffold1152.9	tr|A0A1Q9DZK5|A0A1Q9DZK5_SYMMI	F-box only protein 21 OS=Symbiodinium microadriaticum GN=Fbxo21 PE=4 SV=1	7.89e-27	NA	NA	NA
SymbF.scaffold1153.2	sp|P55786|PSA_HUMAN	Puromycin-sensitive aminopeptidase OS=Homo sapiens GN=NPEPPS PE=1 SV=2	4.42e-165	GO:0005829;GO:0042277;GO:0008233;GO:0043171;GO:0006508;GO:0070006;GO:0008270;GO:0016787;GO:0070062;GO:0008237;GO:0000209;GO:0005634;GO:0071456;GO:0046872;GO:1903955;GO:0005737;GO:0004177	K08776	PF01433;PF11838
SymbF.scaffold1153.3	sp|Q96L34|MARK4_HUMAN	MAP/microtubule affinity-regulating kinase 4 OS=Homo sapiens GN=MARK4 PE=1 SV=1	1.44e-13	GO:0030030;GO:0000166;GO:0008017;GO:0050321;GO:0016301;GO:0043068;GO:0006468;GO:0000226;GO:0051301;GO:0043130;GO:0015630;GO:0005829;GO:0097711;GO:0016740;GO:0042995;GO:0004672;GO:0007049;GO:0005737;GO:0030010;GO:0004674;GO:0005815;GO:0043015;GO:0005524;GO:0043005;GO:0005856;GO:0036064;GO:0005515;GO:0005813;GO:0007399;GO:0001578;GO:0016310	K08798	PF00069
SymbF.scaffold1153.4	tr|A0A1Q9D3S5|A0A1Q9D3S5_SYMMI	Uncharacterized protein OS=Symbiodinium microadriaticum GN=AK812_SmicGene28648 PE=4 SV=1	2.95e-127	GO:0003676;GO:0008270	NA	PF00098
SymbF.scaffold1153.5	sp|O15865|CDPK2_PLAFK	Calcium-dependent protein kinase 2 OS=Plasmodium falciparum (isolate K1 / Thailand) GN=CPK2 PE=1 SV=3	5.56e-67	GO:0016310;GO:0016740;GO:0046872;GO:0005524;GO:0016301;GO:0006468;GO:0004674;GO:0000166;GO:0004672;GO:0005509	NA	PF00069;PF07986
SymbF.scaffold1153.7	tr|A0A1Q9CTZ3|A0A1Q9CTZ3_SYMMI	Uncharacterized protein OS=Symbiodinium microadriaticum GN=AK812_SmicGene32478 PE=4 SV=1	1.69e-06	NA	NA	PF01885
SymbF.scaffold1153.8	sp|Q580X6|PIF5_TRYB2	ATP-dependent DNA helicase PIF5 OS=Trypanosoma brucei brucei (strain 927/4 GUTat10.1) GN=PIF5 PE=1 SV=1	3.51e-10	GO:0006260;GO:0003677;GO:0005524;GO:0051974;GO:0033567;GO:0003678;GO:0006974;GO:0000002;GO:0000723;GO:0005634;GO:0004386;GO:0000166;GO:0043141;GO:0043137;GO:0016787;GO:0044806;GO:0043139;GO:0006281;GO:0005657;GO:0032508;GO:0032211;GO:0010521;GO:0006310;GO:0005739	NA	PF05970
SymbF.scaffold1153.9	sp|A6QM00|GADL1_BOVIN	Acidic amino acid decarboxylase GADL1 OS=Bos taurus GN=GADL1 PE=2 SV=2	2.31e-20	GO:0004782;GO:0003824;GO:0004068;GO:0016829;GO:0030170;GO:0016831;GO:0019752	K18966	PF00282
SymbF.scaffold1154.11	sp|P46822|KLC_CAEEL	Kinesin light chain OS=Caenorhabditis elegans GN=klc-2 PE=2 SV=2	2.92e-24	GO:0005515;GO:0005856;GO:0005635;GO:0003777;GO:0048675;GO:0005737;GO:0048489;GO:0005874;GO:0040011;GO:0005871;GO:0002119;GO:0040038;GO:0016938;GO:0051295;GO:0045202;GO:0019894	K10407	PF13374;PF13424
SymbF.scaffold1154.12	tr|A0A1Q9DEV3|A0A1Q9DEV3_SYMMI;tr|A0A1Q9EPP0|A0A1Q9EPP0_SYMMI	description1:Nephrocystin-3 OS=Symbiodinium microadriaticum GN=Nphp3 PE=4 SV=1//description2:Nephrocystin-3 OS=Symbiodinium microadriaticum GN=NPHP3 PE=4 SV=1	4.82e-12	GO:0005509;GO:0005871;GO:0003777	NA	NA
SymbF.scaffold1154.13	tr|A0A1Q9DEV3|A0A1Q9DEV3_SYMMI;tr|A0A1Q9F7B1|A0A1Q9F7B1_SYMMI	description1:Nephrocystin-3 OS=Symbiodinium microadriaticum GN=Nphp3 PE=4 SV=1//description2:Nephrocystin-3 OS=Symbiodinium microadriaticum GN=NPHP3 PE=4 SV=1	2.45e-22	GO:0005871;GO:0003777	NA	NA
SymbF.scaffold1154.3	tr|A0A1Q9DWR8|A0A1Q9DWR8_SYMMI;tr|A0A1Q9EDK1|A0A1Q9EDK1_SYMMI	description1:Uncharacterized protein OS=Symbiodinium microadriaticum GN=AK812_SmicGene17798 PE=4 SV=1//description2:Thermostable beta-glucosidase B OS=Symbiodinium microadriaticum GN=bglB PE=4 SV=1	1.07e-12	GO:0004553;GO:0005975	NA	NA
SymbF.scaffold1154.8	sp|Q1JQA0|PPT2_BOVIN	Lysosomal thioesterase PPT2 OS=Bos taurus GN=PPT2 PE=2 SV=1	1.2e-16	GO:0016790;GO:0043231;GO:0008474;GO:0005764;GO:0070062;GO:0016787;GO:0098599;GO:0098734	K01074	NA
SymbF.scaffold11540.1	tr|A0A1Q9DAN9|A0A1Q9DAN9_SYMMI	Putative transposon protein OS=Symbiodinium microadriaticum GN=TY5A PE=4 SV=1	8.16e-15	GO:0016021;GO:0016020	NA	NA
SymbF.scaffold1155.1	tr|A0A1Q9C9A3|A0A1Q9C9A3_SYMMI	Protein NLRC3 OS=Symbiodinium microadriaticum GN=Nlrc3 PE=4 SV=1	5.12e-57	GO:0005634;GO:0006281;GO:0008081;GO:0016020;GO:0016021	NA	PF06087
SymbF.scaffold1155.10	sp|Q8S9D1|PP395_ARATH	Pentatricopeptide repeat-containing protein At5g21222 OS=Arabidopsis thaliana GN=ATC401 PE=2 SV=1	1.81e-17	GO:0090305;GO:0004672;GO:0003723;GO:0006468;GO:0043231;GO:0005524;GO:0009451;GO:0004519	NA	PF13041
SymbF.scaffold1155.11	tr|A0A1Q9DSF2|A0A1Q9DSF2_SYMMI	Uncharacterized protein OS=Symbiodinium microadriaticum GN=AK812_SmicGene19496 PE=4 SV=1	1.09e-116	NA	NA	PF13415
SymbF.scaffold1155.12	tr|A0A1Q9CTE0|A0A1Q9CTE0_SYMMI	Mitochondrial import inner membrane translocase subunit Tim10 OS=Symbiodinium microadriaticum GN=Tim10 PE=3 SV=1	1.3e-13	GO:0008565;GO:0045039;GO:0015031;GO:0046872;GO:0005739;GO:0042719;GO:0006810	NA	NA
SymbF.scaffold1155.13	tr|A0A1Q9CTG3|A0A1Q9CTG3_SYMMI	CBL-interacting serine/threonine-protein kinase 15 OS=Symbiodinium microadriaticum GN=CIPK15 PE=4 SV=1	8.03e-54	GO:0006468;GO:0008152;GO:0016020;GO:0016021;GO:0016787;GO:0016301;GO:0004672;GO:0016310;GO:0005524	NA	NA
SymbF.scaffold1155.16	sp|Q5XJ13|ANKS6_DANRE	Ankyrin repeat and SAM domain-containing protein 6 OS=Danio rerio GN=anks6 PE=2 SV=1	2.83e-10	GO:0048793;GO:0003674;GO:0007275;GO:0042995;GO:0005929	K21415	PF13637
SymbF.scaffold1155.17	sp|P50429|ARSB_MOUSE	Arylsulfatase B OS=Mus musculus GN=Arsb PE=1 SV=3	1.58e-57	GO:0004065;GO:0008152;GO:0009986;GO:0010632;GO:0003943;GO:0070062;GO:0016787;GO:0005764;GO:0046872;GO:0003824;GO:0010976;GO:0008484;GO:0061580	K01135	PF00884
SymbF.scaffold1155.3	tr|A0A1Q9C958|A0A1Q9C958_SYMMI	Uncharacterized protein OS=Symbiodinium microadriaticum GN=AK812_SmicGene40260 PE=4 SV=1	6.45e-82	GO:0005509	NA	NA
SymbF.scaffold1155.5	tr|A0A1Q9C958|A0A1Q9C958_SYMMI	Uncharacterized protein OS=Symbiodinium microadriaticum GN=AK812_SmicGene40260 PE=4 SV=1	1.14e-52	GO:0005509	NA	NA
SymbF.scaffold1155.7	tr|A0A0A1NES8|A0A0A1NES8_9FUNG	Uncharacterized protein OS=Rhizopus microsporus GN=RMCBS344292_05352 PE=4 SV=1	5.16e-06	GO:0016021;GO:0016020	NA	PF04488
SymbF.scaffold1155.8	sp|Q7RAV5|CDPK3_PLAYO	Calcium-dependent protein kinase 3 OS=Plasmodium yoelii yoelii GN=CPK3 PE=3 SV=1	7.33e-06	GO:0005524;GO:0046872;GO:0016310;GO:0030154;GO:0016740;GO:0005509;GO:0004672;GO:0007275;GO:0000166;GO:0016301;GO:0004674;GO:0006468	K13412	NA
SymbF.scaffold1156.1	sp|Q8BU30|SYIC_MOUSE	Isoleucine--tRNA ligase, cytoplasmic OS=Mus musculus GN=Iars PE=1 SV=2	0	GO:0005737;GO:0006418;GO:0017101;GO:0000049;GO:0005524;GO:0070062;GO:0006412;GO:0001649;GO:0000166;GO:0051020;GO:0016020;GO:0006450;GO:0005829;GO:0002161;GO:0004812;GO:0016874;GO:0004822;GO:0006428	K01870	PF00133
SymbF.scaffold1156.10	tr|A0A1Q9CPE7|A0A1Q9CPE7_SYMMI	Putative tRNA 2'-phosphotransferase OS=Symbiodinium microadriaticum GN=AK812_SmicGene34286 PE=4 SV=1	2.31e-91	GO:0016740;GO:0003676;GO:0016021;GO:0016020;GO:0016772;GO:0006388;GO:0004190;GO:0006508	NA	PF00098
SymbF.scaffold1156.12	tr|A0A1Q9ETL6|A0A1Q9ETL6_SYMMI	Uncharacterized protein OS=Symbiodinium microadriaticum GN=AK812_SmicGene5478 PE=4 SV=1	1.96e-12	NA	NA	NA
SymbF.scaffold1156.13	sp|O35231|KIFC3_MOUSE	Kinesin-like protein KIFC3 OS=Mus musculus GN=Kifc3 PE=1 SV=4	1.27e-33	GO:0070062;GO:0031410;GO:0016020;GO:0007017;GO:0008017;GO:0000166;GO:0005871;GO:0008569;GO:0005874;GO:0005915;GO:0005794;GO:0005737;GO:0005815;GO:0007018;GO:0005912;GO:0003777;GO:0045218;GO:0030659;GO:0005856;GO:0090136;GO:0005524;GO:0030054;GO:0007030;GO:0005813	K10406	PF00225
SymbF.scaffold1156.16	sp|O22925|VSR2_ARATH	Vacuolar-sorting receptor 2 OS=Arabidopsis thaliana GN=VSR2 PE=2 SV=1	5.19e-06	GO:0016020;GO:0006810;GO:0030665;GO:0031902;GO:0005509;GO:0005794;GO:0031410;GO:0016021;GO:0015031;GO:0000139	NA	PF02225
SymbF.scaffold1156.17	tr|A0A1Q9DX67|A0A1Q9DX67_SYMMI	Trophinin OS=Symbiodinium microadriaticum GN=TRO PE=4 SV=1	3.05e-38	GO:0016740	NA	NA
SymbF.scaffold1156.18	tr|A0A1Q9DXA0|A0A1Q9DXA0_SYMMI	Uncharacterized protein OS=Symbiodinium microadriaticum GN=AK812_SmicGene17628 PE=4 SV=1	4.39e-09	GO:0016021;GO:0016020	NA	NA
SymbF.scaffold1156.19	tr|A0A1Q9F255|A0A1Q9F255_SYMMI	Hippocampus abundant transcript-like protein 1 OS=Symbiodinium microadriaticum GN=HIATL1 PE=4 SV=1	3.3e-105	GO:0016021;GO:0016020	NA	NA
SymbF.scaffold1156.2	sp|Q54YD4|SYIC_DICDI	Probable isoleucine--tRNA ligase, cytoplasmic OS=Dictyostelium discoideum GN=ileS PE=3 SV=1	1.05e-49	GO:0005829;GO:0004812;GO:0002161;GO:0006418;GO:0006450;GO:0006428;GO:0000049;GO:0005524;GO:0016874;GO:0004822;GO:0005737;GO:0006412;GO:0000166	K01870	PF00133
SymbF.scaffold1156.20	sp|Q5A761|CCR4_CANAL	Glucose-repressible alcohol dehydrogenase transcriptional effector OS=Candida albicans (strain SC5314 / ATCC MYA-2876) GN=CCR4 PE=3 SV=2	1.49e-15	GO:0009272;GO:0055091;GO:0004535;GO:0016787;GO:0090305;GO:0004527;GO:0005634;GO:0000175;GO:0006351;GO:0090503;GO:0030447;GO:0046872;GO:0009405;GO:0009267;GO:0005737;GO:0000289;GO:0036180;GO:0003723;GO:0004518;GO:0006355;GO:0030015;GO:0036170	K12603	PF03372
SymbF.scaffold1156.21	tr|A0A1C3KWE3|A0A1C3KWE3_9APIC	Mitochondrial ribosomal protein S14, putative OS=Plasmodium ovale GN=PowCR01_120062200 PE=4 SV=1	1.36e-38	GO:0005840	NA	NA
SymbF.scaffold1156.3	sp|Q08432|CBL_BACSU	Cystathionine beta-lyase PatB OS=Bacillus subtilis (strain 168) GN=patB PE=1 SV=1	4.52e-45	GO:0008652;GO:0016829;GO:0030170;GO:0004121;GO:0003824;GO:0009058;GO:0009086	K14155	PF00155
SymbF.scaffold1156.4	sp|Q5R9A7|GP155_PONAB	Integral membrane protein GPR155 OS=Pongo abelii GN=GPR155 PE=2 SV=1	1.19e-20	GO:0016021;GO:0005622;GO:0035556;GO:0016020;GO:0055085	NA	PF03547
SymbF.scaffold1156.5	tr|A0A1Q9DX78|A0A1Q9DX78_SYMMI	Cystathionine beta-lyase PatB OS=Symbiodinium microadriaticum GN=patB PE=4 SV=1	1.59e-58	GO:0016829;GO:0030170;GO:0009058;GO:0003824;GO:0016020;GO:0016021	NA	NA
SymbF.scaffold1156.6	sp|Q54YD4|SYIC_DICDI	Probable isoleucine--tRNA ligase, cytoplasmic OS=Dictyostelium discoideum GN=ileS PE=3 SV=1	2.97e-11	GO:0002161;GO:0004812;GO:0005829;GO:0006450;GO:0006418;GO:0005524;GO:0006428;GO:0000049;GO:0004822;GO:0016874;GO:0006412;GO:0005737;GO:0000166	K01870	NA
SymbF.scaffold1156.7	sp|Q5R9A7|GP155_PONAB	Integral membrane protein GPR155 OS=Pongo abelii GN=GPR155 PE=2 SV=1	1.58e-27	GO:0016020;GO:0055085;GO:0016021;GO:0005622;GO:0035556	NA	PF03547
SymbF.scaffold1156.8	tr|A0A1Q9EYD5|A0A1Q9EYD5_SYMMI	Protein fem-1-like B OS=Symbiodinium microadriaticum GN=Fem1b PE=4 SV=1	5.02e-30	GO:0016020;GO:0016021	NA	NA
SymbF.scaffold1157.10	tr|A0A1Q9D269|A0A1Q9D269_SYMMI	Uncharacterized protein OS=Symbiodinium microadriaticum GN=AK812_SmicGene29316 PE=4 SV=1	1.44e-118	GO:0055085;GO:0016021;GO:0016020	NA	PF07690
SymbF.scaffold1157.2	tr|A0A1Q9CX43|A0A1Q9CX43_SYMMI	Uncharacterized protein OS=Symbiodinium microadriaticum GN=AK812_SmicGene31287 PE=4 SV=1	2.62e-16	NA	NA	NA
SymbF.scaffold1157.4	sp|Q9C6S5|PHSB_ARATH	Probable polyamine transporter At1g31830 OS=Arabidopsis thaliana GN=At1g31830 PE=2 SV=1	1.9e-70	GO:0015171;GO:0005886;GO:0015179;GO:0015846;GO:0003333;GO:0005887;GO:0015297;GO:0015293;GO:1902047;GO:0015807;GO:0016021;GO:1902475;GO:0006810;GO:0016020;GO:0015203	NA	PF13520
SymbF.scaffold1157.5	tr|A0A1Q9DH09|A0A1Q9DH09_SYMMI	Uncharacterized protein OS=Symbiodinium microadriaticum GN=AK812_SmicGene23494 PE=4 SV=1	1.96e-11	GO:0055114;GO:0016491	NA	NA
SymbF.scaffold1157.6	tr|A0A1Q9DH09|A0A1Q9DH09_SYMMI	Uncharacterized protein OS=Symbiodinium microadriaticum GN=AK812_SmicGene23494 PE=4 SV=1	7.07e-12	GO:0055114;GO:0016491	NA	NA
SymbF.scaffold1157.7	tr|A0A1Q9CJH8|A0A1Q9CJH8_SYMMI	Uncharacterized protein OS=Symbiodinium microadriaticum GN=AK812_SmicGene36192 PE=4 SV=1	3.25e-09	NA	NA	NA
SymbF.scaffold1157.9	tr|W4GN86|W4GN86_9STRA	Uncharacterized protein OS=Aphanomyces astaci GN=H257_06755 PE=4 SV=1	1.19e-97	GO:0016491;GO:0055114	NA	PF13450
SymbF.scaffold1158.2	tr|A0A0M0JWB8|A0A0M0JWB8_9EUKA;tr|K0RYA1|K0RYA1_THAOC	description1:Cephalosporin hydroxylase OS=Chrysochromulina sp. CCMP291 GN=Ctob_006047 PE=4 SV=1//description2:Uncharacterized protein OS=Thalassiosira oceanica GN=THAOC_21132 PE=4 SV=1	1.09e-07	GO:0016021;GO:0016020	NA	NA
SymbF.scaffold1158.5	tr|A0A1Q9DSS5|A0A1Q9DSS5_SYMMI;tr|A0A1Q9E0Q8|A0A1Q9E0Q8_SYMMI	description1:Nipped-B-like protein B OS=Symbiodinium microadriaticum GN=nipblb PE=4 SV=1//description2:Uncharacterized protein OS=Symbiodinium microadriaticum GN=AK812_SmicGene16255 PE=4 SV=1	1.75e-07	GO:0005509	NA	NA
SymbF.scaffold1158.6	tr|A0A1Q9DJU1|A0A1Q9DJU1_SYMMI	Alpha-agarase OS=Symbiodinium microadriaticum GN=agaA33 PE=4 SV=1	5.95e-179	GO:0005509	NA	NA
SymbF.scaffold1159.1	tr|A0A1Q9BY01|A0A1Q9BY01_SYMMI	Metal tolerance protein C1 OS=Symbiodinium microadriaticum GN=MTPC1 PE=4 SV=1	2.08e-21	GO:0006812;GO:0098655;GO:0008324;GO:0055085;GO:0046872;GO:0016020;GO:0016021	NA	NA
SymbF.scaffold1159.4	tr|A0A1Q9F676|A0A1Q9F676_SYMMI	Autophagy-related protein 18a OS=Symbiodinium microadriaticum GN=ATG18A PE=3 SV=1	2.78e-13	GO:0005524;GO:0016021;GO:0016020;GO:0003777;GO:0000166;GO:0008017;GO:0007018	NA	NA
SymbF.scaffold116.10	tr|A0A1Q9EUH9|A0A1Q9EUH9_SYMMI	Uncharacterized protein OS=Symbiodinium microadriaticum GN=AK812_SmicGene5157 PE=4 SV=1	1.2e-98	GO:0016021;GO:0016020	NA	NA
SymbF.scaffold116.11	tr|A0A1Q9DVR3|A0A1Q9DVR3_SYMMI	Uncharacterized protein OS=Symbiodinium microadriaticum GN=AK812_SmicGene18223 PE=4 SV=1	7.22e-59	GO:0016020;GO:0016021	NA	PF13419
SymbF.scaffold116.12	sp|D3Z3K2|CIP1_MOUSE	E3 ubiquitin-protein ligase CCNB1IP1 OS=Mus musculus GN=Ccnb1ip1 PE=1 SV=1	4.85e-13	GO:0016567;GO:0061630;GO:0016740;GO:0046872;GO:0000794;GO:0004842;GO:0007131;GO:0051026;GO:0005694;GO:0001825;GO:0005634;GO:0007286;GO:0051321	K10639	NA
SymbF.scaffold116.13	tr|A0A1Q9DVP6|A0A1Q9DVP6_SYMMI	Sodium-dependent phosphate transport protein 2B OS=Symbiodinium microadriaticum GN=SLC34A2 PE=4 SV=1	3.58e-165	GO:0016020;GO:0016021;GO:0044341;GO:0035435;GO:0015321;GO:0015114	NA	NA
SymbF.scaffold116.14	tr|A0A1Q9DVP0|A0A1Q9DVP0_SYMMI	Choline transporter-like protein 5 OS=Symbiodinium microadriaticum GN=Slc44a5 PE=4 SV=1	3.04e-08	GO:0016021;GO:0016020	NA	NA
SymbF.scaffold116.15	sp|Q9ZV15|CDPKK_ARATH	Calcium-dependent protein kinase 20 OS=Arabidopsis thaliana GN=CPK20 PE=3 SV=1	1.13e-48	GO:0018105;GO:0035556;GO:0046777;GO:0016740;GO:0005634;GO:0016020;GO:0000166;GO:0016301;GO:0006468;GO:0046872;GO:0005524;GO:0005516;GO:0016310;GO:0009931;GO:0004672;GO:0005509;GO:0004683;GO:0005737;GO:0004674;GO:0009738	K13412	PF00069;PF13499
SymbF.scaffold116.16	sp|Q4PSE8|P2C71_ARATH	Probable protein phosphatase 2C 71 OS=Arabidopsis thaliana GN=At5g24940 PE=2 SV=1	1.08e-30	GO:0016787;GO:0006470;GO:0004721;GO:0003824;GO:0046872;GO:0048046;GO:0004722;GO:0043169	K17506	PF00481
SymbF.scaffold116.17	tr|A0A1Q9DVN0|A0A1Q9DVN0_SYMMI	Uncharacterized protein OS=Symbiodinium microadriaticum GN=AK812_SmicGene18217 PE=4 SV=1	2.34e-18	GO:0016020;GO:0016021;GO:0015074;GO:0003824;GO:0006470;GO:0004722;GO:0003676	NA	NA
SymbF.scaffold116.18	tr|A0A1Q9DVN0|A0A1Q9DVN0_SYMMI	Uncharacterized protein OS=Symbiodinium microadriaticum GN=AK812_SmicGene18217 PE=4 SV=1	3.2e-26	GO:0015074;GO:0016021;GO:0016020;GO:0003824;GO:0006470;GO:0004722;GO:0003676	NA	NA
SymbF.scaffold116.19	sp|A2QGA1|M2DH_ASPNC	Mannitol 2-dehydrogenase OS=Aspergillus niger (strain CBS 513.88 / FGSC A1513) GN=An03g02430 PE=3 SV=1	1.91e-21	GO:0008152;GO:0055114;GO:0050086;GO:0016491;GO:0050662;GO:0003824	NA	PF08125;PF01232
SymbF.scaffold116.2	tr|A0A1Q9CR27|A0A1Q9CR27_SYMMI	Protein disulfide-isomerase OS=Symbiodinium microadriaticum GN=PDI PE=4 SV=1	4.9e-32	GO:0003676;GO:0005623;GO:0045454;GO:0003723;GO:0016853	NA	NA
SymbF.scaffold116.20	sp|Q9NR30|DDX21_HUMAN	Nucleolar RNA helicase 2 OS=Homo sapiens GN=DDX21 PE=1 SV=5	1.95e-103	GO:0006351;GO:0030515;GO:0003725;GO:0045815;GO:0005515;GO:0005524;GO:0003723;GO:0006366;GO:0005737;GO:0005730;GO:0043330;GO:0005654;GO:0003676;GO:0019843;GO:0004004;GO:0006364;GO:0009615;GO:0016787;GO:0001649;GO:0010501;GO:0000166;GO:0004386;GO:0097322;GO:0016020;GO:0005634	K16911	PF00271;PF00270;PF08152
SymbF.scaffold116.22	tr|A0A1Q9ED44|A0A1Q9ED44_SYMMI	Uncharacterized protein OS=Symbiodinium microadriaticum GN=AK812_SmicGene11434 PE=4 SV=1	2.4e-115	GO:0016021;GO:0016020	NA	PF13301
SymbF.scaffold116.23	sp|Q85WU2|TI214_PINKO	Protein TIC 214 OS=Pinus koraiensis GN=TIC214 PE=3 SV=2	2.03e-06	GO:0016021;GO:0009706;GO:0016020;GO:0006810;GO:0009536;GO:0009528;GO:0009507;GO:0015031	NA	NA
SymbF.scaffold116.24	sp|P54144|AMT11_ARATH	Ammonium transporter 1 member 1 OS=Arabidopsis thaliana GN=AMT1-1 PE=1 SV=1	1.76e-86	GO:0080181;GO:0010311;GO:0016021;GO:0080167;GO:0009737;GO:0005634;GO:0016020;GO:0006810;GO:0043621;GO:0051258;GO:0008519;GO:0015696;GO:0072488;GO:0009506;GO:0005886;GO:0005515;GO:0015695;GO:0005887	K03320	PF00909
SymbF.scaffold116.25	tr|A0A1Q9C7V4|A0A1Q9C7V4_SYMMI	Uncharacterized protein OS=Symbiodinium microadriaticum GN=AK812_SmicGene40764 PE=4 SV=1	1e-112	GO:0016021;GO:0016020	NA	NA
SymbF.scaffold116.26	tr|A0A1Q9DEH5|A0A1Q9DEH5_SYMMI;tr|A0A1Q9CGQ9|A0A1Q9CGQ9_SYMMI	description1:Uncharacterized protein OS=Symbiodinium microadriaticum GN=AK812_SmicGene24557 PE=4 SV=1//description2:Insulin-degrading enzyme OS=Symbiodinium microadriaticum GN=Ide PE=4 SV=1	7.1e-14	GO:0016020;GO:0004222;GO:0006508;GO:0016021;GO:0003824;GO:0016787;GO:0046872	NA	NA
SymbF.scaffold116.27	tr|A0A1Q9DE94|A0A1Q9DE94_SYMMI;tr|A0A1Q9CGQ9|A0A1Q9CGQ9_SYMMI	description1:Uncharacterized protein OS=Symbiodinium microadriaticum GN=AK812_SmicGene24556 PE=4 SV=1//description2:Insulin-degrading enzyme OS=Symbiodinium microadriaticum GN=Ide PE=4 SV=1	2.12e-105	GO:0004222;GO:0016020;GO:0006508;GO:0016021;GO:0016787;GO:0003824;GO:0046872	NA	NA
SymbF.scaffold116.3	tr|A0A1Q9CR27|A0A1Q9CR27_SYMMI	Protein disulfide-isomerase OS=Symbiodinium microadriaticum GN=PDI PE=4 SV=1	2.89e-25	GO:0003676;GO:0005623;GO:0045454;GO:0016853;GO:0003723	NA	NA
SymbF.scaffold116.31	tr|A0A1Q9DE94|A0A1Q9DE94_SYMMI;tr|A0A1Q9CKW5|A0A1Q9CKW5_SYMMI	description1:Uncharacterized protein OS=Symbiodinium microadriaticum GN=AK812_SmicGene24556 PE=4 SV=1//description2:Uncharacterized protein OS=Symbiodinium microadriaticum GN=AK812_SmicGene35646 PE=4 SV=1	5.17e-88	GO:0016021;GO:0016020	NA	NA
SymbF.scaffold116.4	tr|A0A1Q9CR27|A0A1Q9CR27_SYMMI	Protein disulfide-isomerase OS=Symbiodinium microadriaticum GN=PDI PE=4 SV=1	5.71e-36	GO:0016853;GO:0003723;GO:0045454;GO:0005623;GO:0003676	NA	NA
SymbF.scaffold116.6	sp|Q9C9Z9|ELD1_ARATH	Glycosyltransferase-like KOBITO 1 OS=Arabidopsis thaliana GN=ELD1 PE=1 SV=1	2.55e-06	GO:0010078;GO:0071555;GO:0009663;GO:0007049;GO:0005794;GO:0005737;GO:0030244;GO:0009416;GO:0009738;GO:0009826;GO:0030154;GO:0071482;GO:0040008;GO:0005768;GO:0005576;GO:0005886;GO:0016020;GO:0009737;GO:0009831;GO:0007275;GO:2001009;GO:0010215;GO:0009749;GO:0051301;GO:0016757;GO:0009505;GO:0005802;GO:0005618;GO:0060560;GO:0016740	NA	NA
SymbF.scaffold116.8	sp|Q9MAM3|KCS1_ARATH	3-ketoacyl-CoA synthase 1 OS=Arabidopsis thaliana GN=KCS1 PE=1 SV=1	3.11e-98	GO:0006633;GO:0102338;GO:0005783;GO:0009416;GO:0016747;GO:0009922;GO:0009409;GO:0016746;GO:0022626;GO:0008152;GO:0016020;GO:0005789;GO:0102337;GO:0010025;GO:0016021;GO:0102336;GO:0016740;GO:0003824	K15397	PF08392
SymbF.scaffold1160.1	tr|A0A1Q9CTW5|A0A1Q9CTW5_SYMMI;tr|A0A1Q9E2B8|A0A1Q9E2B8_SYMMI	description1:Uncharacterized protein OS=Symbiodinium microadriaticum GN=AK812_SmicGene32545 PE=4 SV=1//description2:S-(Hydroxymethyl)glutathione dehydrogenase OS=Symbiodinium microadriaticum GN=frmA PE=4 SV=1	2.11e-18	GO:0055114	NA	NA
SymbF.scaffold1160.10	tr|A0A1Q9DMT5|A0A1Q9DMT5_SYMMI	Receptor-type tyrosine-protein phosphatase F OS=Symbiodinium microadriaticum GN=ptprf PE=4 SV=1	1.87e-08	GO:0005509;GO:0003676;GO:0005634;GO:0003723	NA	PF00036
SymbF.scaffold1160.15	tr|A0A1Q9DD28|A0A1Q9DD28_SYMMI	Exoglucanase 2 OS=Symbiodinium microadriaticum GN=cbh2 PE=4 SV=1	1.19e-125	GO:0030248;GO:0005576;GO:0005975;GO:0004553	NA	PF03067
SymbF.scaffold1160.2	tr|A0A1Q9EUK2|A0A1Q9EUK2_SYMMI;tr|A0A0M0JXX1|A0A0M0JXX1_9EUKA	description1:Endoribonuclease YbeY OS=Symbiodinium microadriaticum GN=ybeY PE=4 SV=1//description2:Gcn5-related n-acetyltransferase OS=Chrysochromulina sp. CCMP291 GN=Ctob_009070 PE=4 SV=1	1.03e-32	GO:0016740	NA	NA
SymbF.scaffold1160.7	tr|A0A1Q9EHC9|A0A1Q9EHC9_SYMMI	Cyclin-dependent kinase-like 4 OS=Symbiodinium microadriaticum GN=Cdkl4 PE=4 SV=1	4.33e-07	GO:0006468;GO:0016301;GO:0005524;GO:0016310;GO:0016021;GO:0004672;GO:0016020	NA	NA
SymbF.scaffold1160.9	tr|A0A1Q9EUK0|A0A1Q9EUK0_SYMMI	Protein NRT1/ PTR FAMILY 7.3 OS=Symbiodinium microadriaticum GN=NPF7.3 PE=4 SV=1	2.78e-22	GO:0005215;GO:0016020;GO:0006810;GO:0016021	NA	NA
SymbF.scaffold1161.3	sp|P0C2H6|RL27A_YEAST	60S ribosomal protein L27-A OS=Saccharomyces cerevisiae (strain ATCC 204508 / S288c) GN=RPL27A PE=1 SV=1	9.5e-40	GO:0003735;GO:0030529;GO:0005840;GO:0002181;GO:0006412;GO:0005737;GO:0005622;GO:0022625	K02901	PF01777
SymbF.scaffold1161.4	sp|O64530|STR1_ARATH	Thiosulfate/3-mercaptopyruvate sulfurtransferase 1, mitochondrial OS=Arabidopsis thaliana GN=STR1 PE=1 SV=1	1.17e-14	GO:0009507;GO:0004792;GO:0016784;GO:0009793;GO:0016783;GO:0005739;GO:0016740	K01011	NA
SymbF.scaffold1161.5	sp|P16157|ANK1_HUMAN	Ankyrin-1 OS=Homo sapiens GN=ANK1 PE=1 SV=3	1.23e-09	GO:0030673;GO:0072661;GO:0016020;GO:0005634;GO:0031672;GO:0008093;GO:0010638;GO:0005200;GO:0005198;GO:0031430;GO:0019899;GO:0005829;GO:0006888;GO:0030507;GO:0042383;GO:0007165;GO:0045211;GO:0014731;GO:0005737;GO:0030018;GO:0016529;GO:0051117;GO:0045199;GO:0007010;GO:0043005;GO:0005856;GO:0006887;GO:0005515;GO:0016323;GO:0005886	K10380	NA
SymbF.scaffold1162.1	tr|A0A1Q9DZR1|A0A1Q9DZR1_SYMMI	Uncharacterized protein OS=Symbiodinium microadriaticum GN=AK812_SmicGene16670 PE=4 SV=1	2.32e-25	GO:0016020;GO:0016021	NA	NA
SymbF.scaffold1162.11	tr|A0A1Q9CNJ2|A0A1Q9CNJ2_SYMMI	Uncharacterized protein OS=Symbiodinium microadriaticum GN=AK812_SmicGene34634 PE=4 SV=1	1.16e-08	NA	NA	NA
SymbF.scaffold1162.3	sp|A4QP78|CNO11_DANRE	CCR4-NOT transcription complex subunit 11 OS=Danio rerio GN=cnot11 PE=2 SV=1	3.68e-108	GO:0005634;GO:0006355;GO:0006417;GO:0005737;GO:0030014;GO:0006351;GO:0031047	NA	PF10155
SymbF.scaffold1162.7	tr|A0A1Q9DZR1|A0A1Q9DZR1_SYMMI	Uncharacterized protein OS=Symbiodinium microadriaticum GN=AK812_SmicGene16670 PE=4 SV=1	4.79e-18	GO:0016020;GO:0016021	NA	NA
SymbF.scaffold1162.8	tr|A0A1Q9D3S5|A0A1Q9D3S5_SYMMI	Uncharacterized protein OS=Symbiodinium microadriaticum GN=AK812_SmicGene28648 PE=4 SV=1	1.84e-102	GO:0003676;GO:0008270	NA	NA
SymbF.scaffold1163.1	sp|Q55680|Y005_SYNY3	Uncharacterized protein sll0005 OS=Synechocystis sp. (strain PCC 6803 / Kazusa) GN=sll0005 PE=3 SV=1	2.22e-58	GO:0004672;GO:0005524;GO:0006468	NA	PF03109
SymbF.scaffold1163.10	sp|Q06827|CATR_SCHDU	Caltractin OS=Scherffelia dubia PE=1 SV=1	1.56e-83	GO:0007049;GO:0051301;GO:0046872;GO:0005509	NA	PF13833;PF13499
SymbF.scaffold1163.11	sp|Q8LB02|SDHB2_ARATH	Succinate dehydrogenase [ubiquinone] iron-sulfur subunit 2, mitochondrial OS=Arabidopsis thaliana GN=SDH2-2 PE=1 SV=2	1.67e-118	GO:0009055;GO:0016020;GO:0000104;GO:0005743;GO:0045273;GO:0005739;GO:0051539;GO:0051537;GO:0008177;GO:0005749;GO:0008270;GO:0051538;GO:0016491;GO:0022904;GO:0009060;GO:0045281;GO:0051536;GO:0006121;GO:0055114;GO:0006099;GO:0046872	K00235	PF13534;PF13085
SymbF.scaffold1163.15	sp|Q90ZA1|PARN_XENLA	Poly(A)-specific ribonuclease PARN OS=Xenopus laevis GN=parn PE=1 SV=1	5.52e-41	GO:0003723;GO:0016787;GO:0005737;GO:0005634;GO:0004518;GO:0090305;GO:0051321;GO:0004527;GO:0003676;GO:0004535;GO:0043169;GO:0046872;GO:0090503;GO:0006402	K01148	PF04857
SymbF.scaffold1163.2	tr|A0A1Q9ESB5|A0A1Q9ESB5_SYMMI	Decarbamoylnovobiocin carbamoyltransferase OS=Symbiodinium microadriaticum GN=novN PE=4 SV=1	1.96e-31	GO:0009058;GO:0016740;GO:0003824	NA	PF16861
SymbF.scaffold1163.3	sp|Q58451|Y1051_METJA	Uncharacterized protein MJ1051 OS=Methanocaldococcus jannaschii (strain ATCC 43067 / DSM 2661 / JAL-1 / JCM 10045 / NBRC 100440) GN=MJ1051 PE=3 SV=1	5.49e-13	GO:0009058;GO:0003824;GO:0016740	K00612	PF16861
SymbF.scaffold1163.4	sp|Q9FPS2|UBP25_ARATH	Ubiquitin carboxyl-terminal hydrolase 25 OS=Arabidopsis thaliana GN=UBP25 PE=2 SV=1	2.12e-20	GO:0006508;GO:0008234;GO:0008233;GO:0036459;GO:0006511;GO:0016787;GO:0016579	K11855	PF00443
SymbF.scaffold1163.5	tr|A0A1Q9DMT4|A0A1Q9DMT4_SYMMI	Uncharacterized protein OS=Symbiodinium microadriaticum GN=AK812_SmicGene21276 PE=4 SV=1	1.66e-150	GO:0008270	NA	NA
SymbF.scaffold1164.11	sp|P49047|VPEA_ARATH	Vacuolar-processing enzyme alpha-isozyme OS=Arabidopsis thaliana GN=At2g25940 PE=2 SV=2	8.16e-23	GO:0016787;GO:0004197;GO:0008234;GO:0000326;GO:0005773;GO:0051603;GO:0008233;GO:0006508;GO:0006624	K01369	PF01650
SymbF.scaffold1164.12	sp|Q0P593|DAW1_BOVIN	Dynein assembly factor with WDR repeat domains 1 OS=Bos taurus GN=DAW1 PE=2 SV=1	1.36e-08	GO:0005737;GO:0005929;GO:0042995	K19760	PF00400
SymbF.scaffold1164.5	tr|A0A1Q9E3Y9|A0A1Q9E3Y9_SYMMI;tr|A0A1Q9D4H1|A0A1Q9D4H1_SYMMI	description1:Nipped-B-like protein B OS=Symbiodinium microadriaticum GN=nipblb PE=4 SV=1//description2:30S ribosomal protein S6 OS=Symbiodinium microadriaticum GN=rpsF PE=4 SV=1	2.63e-08	GO:0005840	NA	NA
SymbF.scaffold1164.6	tr|A0A1Q9DUY3|A0A1Q9DUY3_SYMMI	Uncharacterized protein OS=Symbiodinium microadriaticum GN=AK812_SmicGene18545 PE=4 SV=1	5.15e-19	NA	NA	NA
SymbF.scaffold1164.8	tr|A0A1Q9EVC9|A0A1Q9EVC9_SYMMI	Uncharacterized protein OS=Symbiodinium microadriaticum GN=AK812_SmicGene4878 PE=4 SV=1	6.76e-111	GO:0004190;GO:0006508	NA	NA
SymbF.scaffold11640.1	tr|A0A101VEJ0|A0A101VEJ0_9SPHN	Protein TolR OS=Sphingomonadales bacterium BRH_c3 GN=APF78_07090 PE=3 SV=1	3.45e-28	GO:0015031;GO:0005886;GO:0006810;GO:0016020;GO:0005215;GO:0016021	NA	NA
SymbF.scaffold1165.1	tr|A0A1Q9D9I7|A0A1Q9D9I7_SYMMI;tr|A0A1Q9BTL9|A0A1Q9BTL9_SYMMI	description1:Uncharacterized protein OS=Symbiodinium microadriaticum GN=AK812_SmicGene26427 PE=4 SV=1//description2:Uncharacterized protein OS=Symbiodinium microadriaticum GN=AK812_SmicGene46553 PE=4 SV=1	4.73e-19	GO:0015074;GO:0003677;GO:0006310	NA	NA
SymbF.scaffold1165.10	tr|A0A1Q9DXY2|A0A1Q9DXY2_SYMMI;tr|A0A1Q9EV33|A0A1Q9EV33_SYMMI	description1:Uncharacterized protein OS=Symbiodinium microadriaticum GN=AK812_SmicGene17348 PE=4 SV=1//description2:Ankycorbin OS=Symbiodinium microadriaticum GN=Rai14 PE=4 SV=1	1.02e-114	GO:0003676;GO:0005524	NA	NA
SymbF.scaffold1165.11	tr|A0A1Q9DQK9|A0A1Q9DQK9_SYMMI;tr|A0A1Q9DNI7|A0A1Q9DNI7_SYMMI	description1:Uncharacterized protein OS=Symbiodinium microadriaticum GN=AK812_SmicGene20192 PE=4 SV=1//description2:Ankyrin-1 OS=Symbiodinium microadriaticum GN=ANK1 PE=4 SV=1	1.03e-70	GO:0005524;GO:0003676	NA	NA
SymbF.scaffold1165.12	tr|A0A1Q9DXY2|A0A1Q9DXY2_SYMMI;tr|A0A1Q9EV33|A0A1Q9EV33_SYMMI	description1:Uncharacterized protein OS=Symbiodinium microadriaticum GN=AK812_SmicGene17348 PE=4 SV=1//description2:Ankycorbin OS=Symbiodinium microadriaticum GN=Rai14 PE=4 SV=1	4.39e-126	GO:0005524;GO:0003676	NA	NA
SymbF.scaffold1165.2	tr|A0A1Q9D1J9|A0A1Q9D1J9_SYMMI	Protein disulfide-isomerase OS=Symbiodinium microadriaticum GN=C14B9.2 PE=3 SV=1	1.87e-18	GO:0003756;GO:0006468;GO:0005783;GO:0055085;GO:0045454;GO:0005741;GO:0005509;GO:0005524;GO:0016853;GO:0004672	NA	NA
SymbF.scaffold1165.5	sp|Q92527|ANKR7_HUMAN	Ankyrin repeat domain-containing protein 7 OS=Homo sapiens GN=ANKRD7 PE=2 SV=3	5.43e-10	GO:0008584	NA	PF12796
SymbF.scaffold1166.1	sp|P55786|PSA_HUMAN	Puromycin-sensitive aminopeptidase OS=Homo sapiens GN=NPEPPS PE=1 SV=2	1.38e-124	GO:0046872;GO:0071456;GO:1903955;GO:0004177;GO:0005737;GO:0070006;GO:0008270;GO:0006508;GO:0042277;GO:0008233;GO:0043171;GO:0005829;GO:0005634;GO:0000209;GO:0008237;GO:0070062;GO:0016787	K08776	PF01433;PF11838
SymbF.scaffold1166.12	tr|A0A1Q9E692|A0A1Q9E692_SYMMI	Uncharacterized protein OS=Symbiodinium microadriaticum GN=AK812_SmicGene14164 PE=4 SV=1	8.46e-09	GO:0003676	NA	NA
SymbF.scaffold1166.2	tr|A0A0G4EEL6|A0A0G4EEL6_VITBC	Uncharacterized protein OS=Vitrella brassicaformis (strain CCMP3155) GN=Vbra_2056 PE=4 SV=1	3.25e-22	GO:0003676	NA	PF12923
SymbF.scaffold1166.5	tr|A0A1Q9DB65|A0A1Q9DB65_SYMMI;tr|A0A0N0D4H0|A0A0N0D4H0_9DELT	description1:Uncharacterized protein OS=Symbiodinium microadriaticum GN=AK812_SmicGene25843 PE=4 SV=1//description2:Secreted protein containing Cysteine, histidine-dependent amidohydrolase/peptidase domain protein OS=Candidatus Magnetomorum sp. HK-1 GN=MHK_004617 PE=4 SV=1	9.73e-06	GO:0046872;GO:0016787;GO:0016311;GO:0003993	NA	PF00090
SymbF.scaffold1166.6	sp|Q6AZT2|SPAST_XENLA	Spastin OS=Xenopus laevis GN=spast PE=2 SV=1	2.87e-12	GO:0030496;GO:0008568;GO:0051260;GO:0090148;GO:0005634;GO:0007275;GO:0031965;GO:0000166;GO:0016787;GO:0007399;GO:0000281;GO:0019896;GO:0048487;GO:0051228;GO:0007049;GO:0008089;GO:0005874;GO:0016020;GO:0031468;GO:0034214;GO:0008017;GO:0051301;GO:0048471;GO:0051013;GO:0005856;GO:0005524;GO:0010458;GO:0001578;GO:0030154;GO:0043014;GO:0005737;GO:0005815;GO:1904115	K13254	PF00004
SymbF.scaffold1166.7	tr|A0A1Q9DAY8|A0A1Q9DAY8_SYMMI	Spermatogenesis-associated protein 5-like protein 1 OS=Symbiodinium microadriaticum GN=SPATA5L1 PE=4 SV=1	2.06e-159	GO:0016020;GO:0016021;GO:0005524	NA	NA
SymbF.scaffold1166.8	tr|A0A0G4GR80|A0A0G4GR80_VITBC;tr|A0A1Q9ERY2|A0A1Q9ERY2_SYMMI	description1:Uncharacterized protein OS=Vitrella brassicaformis (strain CCMP3155) GN=Vbra_18430 PE=4 SV=1//description2:Calcium-dependent protein kinase 2 OS=Symbiodinium microadriaticum GN=CPK2 PE=4 SV=1	5.06e-20	GO:0016301;GO:0005509;GO:0006468;GO:0016310;GO:0005524;GO:0004672	NA	NA
SymbF.scaffold1166.9	sp|Q7Z6V5|ADAT2_HUMAN	tRNA-specific adenosine deaminase 2 OS=Homo sapiens GN=ADAT2 PE=1 SV=1	3.47e-26	GO:0052718;GO:0003824;GO:0006400;GO:0008270;GO:0005515;GO:0008033;GO:0008251;GO:0046872;GO:0016787;GO:0002100;GO:0005654;GO:0052717	K15441	PF00383
SymbF.scaffold1167.1	tr|A0A1Q9F0C2|A0A1Q9F0C2_SYMMI	Uncharacterized protein OS=Symbiodinium microadriaticum GN=AK812_SmicGene2821 PE=4 SV=1	2.01e-33	GO:0007165;GO:0016020;GO:0016021	NA	NA
SymbF.scaffold1167.12	tr|A0A1Q9C842|A0A1Q9C842_SYMMI	Uncharacterized protein (Fragment) OS=Symbiodinium microadriaticum GN=AK812_SmicGene40669 PE=4 SV=1	8.18e-107	GO:0003677;GO:0008270	NA	NA
SymbF.scaffold11673.1	sp|Q9R053|SCNBA_MOUSE	Sodium channel protein type 11 subunit alpha OS=Mus musculus GN=Scn11a PE=2 SV=2	9.08e-08	GO:0060078;GO:0034220;GO:0005244;GO:0030424;GO:0016020;GO:0006810;GO:0055085;GO:0016021;GO:0001518;GO:0006811;GO:0070062;GO:0044299;GO:0005515;GO:0034765;GO:0005272;GO:0051930;GO:0005886;GO:0006814;GO:0086010;GO:0005248;GO:0005216;GO:0035725;GO:0019228	K04843	PF00520
SymbF.scaffold1168.1	tr|A0A1Q9DDR0|A0A1Q9DDR0_SYMMI	Uncharacterized protein OS=Symbiodinium microadriaticum GN=AK812_SmicGene24756 PE=4 SV=1	3.84e-96	GO:0006811;GO:0016020;GO:0016021;GO:0005216;GO:0055085;GO:0034220	NA	NA
SymbF.scaffold1168.2	sp|Q16654|PDK4_HUMAN	[Pyruvate dehydrogenase (acetyl-transferring)] kinase isozyme 4, mitochondrial OS=Homo sapiens GN=PDK4 PE=1 SV=1	4.52e-31	GO:0045124;GO:0010906;GO:0004672;GO:0072593;GO:0016310;GO:0005759;GO:0009267;GO:0046320;GO:0005975;GO:2000811;GO:0005524;GO:0042304;GO:0006468;GO:0042593;GO:0008286;GO:0006006;GO:0016301;GO:0010565;GO:0006885;GO:0000166;GO:0005743;GO:0042594;GO:0005739;GO:0016740;GO:0010510;GO:0071398;GO:0004740	K00898	PF10436;PF02518
SymbF.scaffold1168.3	sp|P10978|POLX_TOBAC	Retrovirus-related Pol polyprotein from transposon TNT 1-94 OS=Nicotiana tabacum PE=2 SV=1	7.64e-23	GO:0006278;GO:0004519;GO:0016740;GO:0016779;GO:0008233;GO:0003676;GO:0046872;GO:0006508;GO:0008270;GO:0003964;GO:0016787;GO:0090305;GO:0004190;GO:0004518;GO:0015074	NA	PF00665;PF07727
SymbF.scaffold1168.9	tr|A0A1Q9CUV3|A0A1Q9CUV3_SYMMI	Uncharacterized protein OS=Symbiodinium microadriaticum GN=AK812_SmicGene32151 PE=4 SV=1	6.54e-17	GO:0016020;GO:0016021;GO:0016757	NA	PF02434
SymbF.scaffold1169.2	tr|A0A1Q9DXS3|A0A1Q9DXS3_SYMMI	Canalicular multispecific organic anion transporter 1 OS=Symbiodinium microadriaticum GN=ABCC2 PE=4 SV=1	3.64e-20	GO:0005524;GO:0000166;GO:0055085;GO:0006810;GO:0016020;GO:0016021;GO:0042626;GO:0016887	NA	PF04191
SymbF.scaffold1169.3	sp|A2VDN6|SF3A1_BOVIN	Splicing factor 3A subunit 1 OS=Bos taurus GN=SF3A1 PE=2 SV=1	1.96e-63	GO:0005684;GO:0005681;GO:0071013;GO:0003723;GO:0000398;GO:0008380;GO:0005634;GO:0006397;GO:0000389;GO:0006396;GO:0016607;GO:0005686;GO:0000381;GO:0071004	K12825	PF01805;PF12230
SymbF.scaffold1169.4	sp|Q6DRC5|USPL1_DANRE	SUMO-specific isopeptidase USPL1 OS=Danio rerio GN=uspl1 PE=1 SV=1	5.9e-06	GO:0015030;GO:0008283;GO:0008233;GO:0006508;GO:0005515;GO:0032183;GO:0016787;GO:0016926;GO:0008234;GO:0005634;GO:0030576;GO:0070140	NA	NA
SymbF.scaffold1169.5	sp|Q6C141|DUT_YARLI	Deoxyuridine 5'-triphosphate nucleotidohydrolase OS=Yarrowia lipolytica (strain CLIB 122 / E 150) GN=DUT1 PE=3 SV=1	7.3e-34	GO:0009117;GO:0000287;GO:0004170;GO:0046872;GO:0006226;GO:0046081;GO:0016787;GO:0046080	K01520	PF00692;PF07727
SymbF.scaffold1169.8	sp|Q9LEK8|PIN1_DIGLA	Peptidyl-prolyl cis-trans isomerase Pin1 OS=Digitalis lanata GN=PARV12.8 PE=1 SV=1	6.19e-12	GO:0003755;GO:0016853;GO:0005634;GO:0000413;GO:0005737	NA	PF00481;PF00639
SymbF.scaffold117.10	sp|Q70LM5|LGRC_BREPA	Linear gramicidin synthase subunit C OS=Brevibacillus parabrevis GN=lgrC PE=3 SV=1	3.35e-40	GO:0003824;GO:0016874;GO:0016853;GO:0031177;GO:0017000;GO:0008152	NA	PF13193;PF00501
SymbF.scaffold117.11	sp|O00370|LORF2_HUMAN	LINE-1 retrotransposable element ORF2 protein OS=Homo sapiens PE=1 SV=1	3.22e-11	GO:0046872;GO:0009036;GO:0004519;GO:0016740;GO:0016779;GO:0003824;GO:0006310;GO:0004518;GO:0090305;GO:0008152;GO:0032199;GO:0003964;GO:0016787;GO:0032197	NA	PF00078
SymbF.scaffold117.12	sp|Q17449|FAAH1_CAEEL	Fatty acid amide hydrolase 1 OS=Caenorhabditis elegans GN=faah-1 PE=2 SV=1	9.78e-68	GO:0103073;GO:0004040;GO:0016787;GO:0102077;GO:0048680	K15528	PF01425
SymbF.scaffold117.14	sp|Q23K29|TTL3D_TETTS	Tubulin glycylase 3D OS=Tetrahymena thermophila (strain SB210) GN=TTLL3D PE=3 SV=2	2.34e-57	GO:0000166;GO:0005737;GO:0016874;GO:0005524;GO:0070735;GO:0006464;GO:0018094;GO:0003824	NA	PF03133
SymbF.scaffold117.15	tr|A0A1Q9CB13|A0A1Q9CB13_SYMMI	Uncharacterized protein OS=Symbiodinium microadriaticum GN=AK812_SmicGene39525 PE=4 SV=1	1.65e-17	NA	NA	NA
SymbF.scaffold117.16	tr|A0A1Q9ER09|A0A1Q9ER09_SYMMI	Uncharacterized protein OS=Symbiodinium microadriaticum GN=AK812_SmicGene6519 PE=4 SV=1	4.96e-139	GO:0007165	NA	NA
SymbF.scaffold117.17	tr|A0A1Q9EQX0|A0A1Q9EQX0_SYMMI	Uncharacterized protein OS=Symbiodinium microadriaticum GN=AK812_SmicGene6514 PE=4 SV=1	5.82e-123	GO:0016020;GO:0016021	NA	NA
SymbF.scaffold117.18	sp|Q6ME97|Y378_PARUW;sp|F4I933|STR8_ARATH	description1:UPF0176 protein pc0378 OS=Protochlamydia amoebophila (strain UWE25) GN=pc0378 PE=3 SV=1//description2:Rhodanese-like domain-containing protein 8, chloroplastic OS=Arabidopsis thaliana GN=STR8 PE=4 SV=1	3.36e-43	GO:0009536;GO:0009507;GO:0008150	K07146	PF12368;PF00581
SymbF.scaffold117.19	sp|P24859|SEC14_KLULA	SEC14 cytosolic factor OS=Kluyveromyces lactis (strain ATCC 8585 / CBS 2359 / DSM 70799 / NBRC 1267 / NRRL Y-1140 / WM37) GN=SEC14 PE=3 SV=2	1.13e-17	GO:0005794;GO:0005622;GO:0005215;GO:0016020;GO:0006810;GO:0015031;GO:0000139	NA	PF00650
SymbF.scaffold117.2	tr|A0A0G4IPA6|A0A0G4IPA6_PLABS	Uncharacterized protein OS=Plasmodiophora brassicae GN=PBRA_005644 PE=4 SV=1	1.24e-13	GO:0016021;GO:0016020	NA	NA
SymbF.scaffold117.21	tr|A0A1Q9EW86|A0A1Q9EW86_SYMMI	Uncharacterized protein OS=Symbiodinium microadriaticum GN=AK812_SmicGene4563 PE=4 SV=1	1.46e-28	GO:0016021;GO:0016020	NA	NA
SymbF.scaffold117.22	tr|A0A1Q9DFK4|A0A1Q9DFK4_SYMMI	Uncharacterized protein OS=Symbiodinium microadriaticum GN=AK812_SmicGene24051 PE=4 SV=1	3.33e-122	GO:0016020;GO:0016021	NA	NA
SymbF.scaffold117.23	sp|P0DH91|ARF2B_ARATH	ADP-ribosylation factor 2-B OS=Arabidopsis thaliana GN=ARF2-B PE=2 SV=1	2.3e-57	GO:0006810;GO:0000166;GO:0005794;GO:0005622;GO:0016004;GO:0015031;GO:0005773;GO:0016192;GO:0005525;GO:0043085;GO:0005886;GO:0007264	K07937	PF00025
SymbF.scaffold117.24	sp|Q55GS2|SCY1_DICDI	Probable inactive serine/threonine-protein kinase scy1 OS=Dictyostelium discoideum GN=scy1 PE=3 SV=1	2.34e-15	GO:0006468;GO:0004672;GO:0005813;GO:0005524	K08876	NA
SymbF.scaffold117.25	sp|Q00975|CAC1B_HUMAN	Voltage-dependent N-type calcium channel subunit alpha-1B OS=Homo sapiens GN=CACNA1B PE=1 SV=1	8.68e-08	GO:0008331;GO:0005515;GO:0008022;GO:0005524;GO:0005886;GO:0086010;GO:0005509;GO:0005216;GO:0048265;GO:0005891;GO:0051899;GO:0007268;GO:0007269;GO:0006816;GO:0016020;GO:0006810;GO:0016021;GO:0030425;GO:0006811;GO:0007626;GO:0005245;GO:0034765;GO:0046872;GO:0070588;GO:0043025;GO:0008016;GO:0005262;GO:0051924;GO:0005244;GO:0000166;GO:0055085;GO:0008217;GO:0098793	K04849	PF00520
SymbF.scaffold117.27	tr|A0A1Q9CRX8|A0A1Q9CRX8_SYMMI;tr|A0A1Q9F7I3|A0A1Q9F7I3_SYMMI	description1:Uncharacterized protein OS=Symbiodinium microadriaticum GN=AK812_SmicGene33299 PE=4 SV=1//description2:Uncharacterized protein OS=Symbiodinium microadriaticum GN=AK812_SmicGene119 PE=4 SV=1	1.55e-20	GO:0004523;GO:0090502;GO:0003676	NA	NA
SymbF.scaffold117.3	sp|E3WDQ9|PUM2_XENLA	Pumilio homolog 2 OS=Xenopus laevis GN=pum2 PE=1 SV=1	7.11e-23	GO:0006417;GO:0000932;GO:0003723;GO:0005737	K17943	NA
SymbF.scaffold117.7	sp|O68006|BACA_BACLI	Bacitracin synthase 1 OS=Bacillus licheniformis GN=bacA PE=3 SV=1	1.66e-50	GO:0003824;GO:0017000;GO:0008152;GO:0016853;GO:0016874;GO:0008881;GO:0031177	NA	PF00501
SymbF.scaffold117.8	sp|Q9R9J0|MYCB_BACIU	Mycosubtilin synthase subunit B OS=Bacillus subtilis GN=mycB PE=3 SV=1	1.29e-23	GO:0017000;GO:0008152;GO:0031177;GO:0003824;GO:0016740	NA	PF00550
SymbF.scaffold117.9	sp|Q9UTJ2|PMM_SCHPO	Phosphomannomutase OS=Schizosaccharomyces pombe (strain 972 / ATCC 24843) GN=pmm1 PE=2 SV=1	3.26e-107	GO:0005737;GO:0005634;GO:0016853;GO:0005829;GO:0006013;GO:0009298;GO:0004615;GO:0006487;GO:0045047	K17497	PF03332
SymbF.scaffold1170.10	tr|A0A1Q9E4Y5|A0A1Q9E4Y5_SYMMI	Uncharacterized protein OS=Symbiodinium microadriaticum GN=AK812_SmicGene14677 PE=4 SV=1	2.36e-126	GO:0016021;GO:0016020	NA	NA
SymbF.scaffold1170.11	tr|A0A1Q9E4Y5|A0A1Q9E4Y5_SYMMI	Uncharacterized protein OS=Symbiodinium microadriaticum GN=AK812_SmicGene14677 PE=4 SV=1	7.88e-169	GO:0016020;GO:0016021	NA	NA
SymbF.scaffold1170.12	sp|Q54DD7|UNC50_DICDI	Protein unc-50 homolog OS=Dictyostelium discoideum GN=DDB_G0292320 PE=3 SV=1	1.65e-62	GO:0030173;GO:0016021;GO:0006810;GO:0016020	NA	PF05216
SymbF.scaffold1170.3	tr|A0A1Q9CCT5|A0A1Q9CCT5_SYMMI;tr|A0A1Q9EGX3|A0A1Q9EGX3_SYMMI	description1:Uncharacterized protein OS=Symbiodinium microadriaticum GN=AK812_SmicGene38805 PE=4 SV=1//description2:Uncharacterized protein OS=Symbiodinium microadriaticum GN=AK812_SmicGene10054 PE=4 SV=1	6.02e-92	GO:0003677;GO:0015074;GO:0006310	NA	NA
SymbF.scaffold1170.6	sp|Q9LMT2|PAPS1_ARATH	Nuclear poly(A) polymerase 1 OS=Arabidopsis thaliana GN=PAPS1 PE=1 SV=1	1.33e-101	GO:0045824;GO:0016779;GO:0016740;GO:0048366;GO:0004652;GO:0031123;GO:0048451;GO:0000166;GO:0043631;GO:0005634;GO:0009908;GO:0006397;GO:0005515;GO:0046872;GO:0005524;GO:0003723;GO:0008285;GO:0006378	K14376	PF04926;PF04928
SymbF.scaffold1170.7	tr|A0A1Q9CRU9|A0A1Q9CRU9_SYMMI	Poly(A) polymerase OS=Symbiodinium microadriaticum GN=papA PE=4 SV=1	3.36e-24	GO:0003723;GO:0004652;GO:0031123;GO:0043631;GO:0016779;GO:0005634	NA	PF04928
SymbF.scaffold1170.8	sp|Q43291|RL211_ARATH	60S ribosomal protein L21-1 OS=Arabidopsis thaliana GN=RPL21A PE=2 SV=2	5.2e-43	GO:0022626;GO:0030529;GO:0005840;GO:0009507;GO:0003735;GO:0006412;GO:0005622;GO:0022625;GO:0005730;GO:0042256	K02889	PF01157
SymbF.scaffold1171.1	sp|P08619|NIA_NEUCR	Nitrate reductase [NADPH] OS=Neurospora crassa (strain ATCC 24698 / 74-OR23-1A / CBS 708.71 / DSM 1257 / FGSC 987) GN=nit-3 PE=1 SV=3	5.04e-14	GO:0042128;GO:0016491;GO:0020037;GO:0050464;GO:0055114;GO:0046872;GO:0030151;GO:0043546	K10534	PF00174;PF03404
SymbF.scaffold1171.3	sp|Q69Z23|DYH17_MOUSE	Dynein heavy chain 17, axonemal OS=Mus musculus GN=Dnah17 PE=1 SV=2	5.52e-27	GO:0031514;GO:0005929;GO:0003774;GO:0000166;GO:0045505;GO:0003341;GO:0008569;GO:0005874;GO:0005737;GO:0030286;GO:0007018;GO:0003777;GO:0042995;GO:0016887;GO:0036157;GO:0005930;GO:0045503;GO:0005856;GO:0005524;GO:0051959;GO:0005515	NA	PF12775
SymbF.scaffold1171.4	tr|A3INP3|A3INP3_9CYAN;tr|Q7WSC1|Q7WSC1_9SPHN	description1:Uncharacterized protein OS=Cyanothece sp. CCY0110 GN=CY0110_29739 PE=4 SV=1//description2:Poly(Aspartic acid) hydrolase-1 OS=Sphingomonas sp. KT-1 GN=pahZ PE=4 SV=1	3.5e-40	GO:0016787	NA	NA
SymbF.scaffold1171.6	sp|Q9CAN5|PPR98_ARATH	Pentatricopeptide repeat-containing protein At1g63080, mitochondrial OS=Arabidopsis thaliana GN=At1g63080 PE=2 SV=1	6.5e-09	GO:0003723;GO:0006397;GO:0005739;GO:0080156;GO:0004519;GO:0090305	NA	NA
SymbF.scaffold1171.7	tr|A0A1Q9DK76|A0A1Q9DK76_SYMMI	Pentatricopeptide repeat-containing protein, chloroplastic OS=Symbiodinium microadriaticum GN=AK812_SmicGene22275 PE=4 SV=1	1.22e-07	GO:0006259;GO:0016888	NA	NA
SymbF.scaffold1172.1	sp|Q84WU2|UBP13_ARATH	Ubiquitin carboxyl-terminal hydrolase 13 OS=Arabidopsis thaliana GN=UBP13 PE=2 SV=1	2.04e-06	GO:0016787;GO:0008234;GO:0006511;GO:0006508;GO:0005515;GO:0016579;GO:0005829;GO:0009506;GO:0036459;GO:0008233	K11838	PF00443
SymbF.scaffold1172.10	tr|A0A1Q9D987|A0A1Q9D987_SYMMI	Uncharacterized protein OS=Symbiodinium microadriaticum GN=AK812_SmicGene26580 PE=4 SV=1	1.62e-86	GO:0016021;GO:0016020	NA	NA
SymbF.scaffold1172.4	tr|A0A1Q9DPE1|A0A1Q9DPE1_SYMMI	Putative beta-lactamase HcpC OS=Symbiodinium microadriaticum GN=hcpC PE=4 SV=1	7.82e-29	GO:0005096;GO:0043547	NA	PF11527
SymbF.scaffold1172.5	sp|O14115|PLPL_SCHPO	Patatin-like phospholipase domain-containing protein SPAC1786.01c OS=Schizosaccharomyces pombe (strain 972 / ATCC 24843) GN=SPAC1786.01c PE=3 SV=2	2.05e-29	GO:0016020;GO:0008152;GO:0005811;GO:0006629;GO:0016021;GO:0016787;GO:0005737;GO:0019433;GO:0016042;GO:0006642;GO:0004806	NA	PF01734
SymbF.scaffold1172.6	tr|A0A1Q9DU51|A0A1Q9DU51_SYMMI	Uncharacterized protein OS=Symbiodinium microadriaticum GN=AK812_SmicGene18798 PE=4 SV=1	4.93e-33	GO:0005509;GO:0016020;GO:0016021	NA	NA
SymbF.scaffold1172.7	tr|A0A1Q9CJH8|A0A1Q9CJH8_SYMMI;tr|A0A1Q9D4C7|A0A1Q9D4C7_SYMMI	description1:Uncharacterized protein OS=Symbiodinium microadriaticum GN=AK812_SmicGene36192 PE=4 SV=1//description2:Palmitoyl-monogalactosyldiacylglycerol delta-7 desaturase, chloroplastic OS=Symbiodinium microadriaticum GN=ADS3 PE=3 SV=1	1.01e-07	GO:0016491;GO:0006629;GO:0055114;GO:0016021;GO:0006633;GO:0016020;GO:0016717	NA	NA
SymbF.scaffold1173.10	tr|A0A1Q9CXZ8|A0A1Q9CXZ8_SYMMI;tr|A0A1Q9EGX3|A0A1Q9EGX3_SYMMI	description1:Hypoxia-inducible factor 1-alpha inhibitor OS=Symbiodinium microadriaticum GN=HIF1AN PE=4 SV=1//description2:Uncharacterized protein OS=Symbiodinium microadriaticum GN=AK812_SmicGene10054 PE=4 SV=1	3.11e-42	GO:0006310;GO:0015074;GO:0003677	NA	PF13621
SymbF.scaffold1173.12	tr|A0A1Q9CSP1|A0A1Q9CSP1_SYMMI;tr|A0A1Q9CD09|A0A1Q9CD09_SYMMI	description1:Uncharacterized protein OS=Symbiodinium microadriaticum GN=AK812_SmicGene33046 PE=4 SV=1//description2:Uncharacterized protein OS=Symbiodinium microadriaticum GN=AK812_SmicGene38725 PE=4 SV=1	1.18e-63	GO:0003676	NA	NA
SymbF.scaffold1173.4	tr|A0A1Q9EN04|A0A1Q9EN04_SYMMI	Uncharacterized protein OS=Symbiodinium microadriaticum GN=AK812_SmicGene7666 PE=4 SV=1	4.67e-88	GO:0016021;GO:0016020	NA	PF06912
SymbF.scaffold1173.5	sp|P96202|PPSC_MYCTU	Phthiocerol synthesis polyketide synthase type I PpsC OS=Mycobacterium tuberculosis (strain ATCC 25618 / H37Rv) GN=ppsC PE=1 SV=2	6.72e-73	GO:0097040;GO:0031177;GO:0071770;GO:0003824;GO:0016740;GO:0005829;GO:0008152;GO:0006631;GO:0006629;GO:0034081;GO:0055114;GO:0004315;GO:0005886;GO:0006633;GO:0071766;GO:0097041;GO:0016491	K12442	PF02801;PF00109
SymbF.scaffold1174.1	sp|P04146|COPIA_DROME	Copia protein OS=Drosophila melanogaster GN=GIP PE=1 SV=3	4.68e-09	GO:0006508;GO:0046872;GO:0005524;GO:0008270;GO:0003676;GO:0008233;GO:0015074;GO:0004190;GO:0000166;GO:0016787	NA	PF00665;PF07727
SymbF.scaffold1174.10	sp|Q9D439|CFA53_MOUSE	Cilia- and flagella-associated protein 53 OS=Mus musculus GN=Cfap53 PE=2 SV=3	6.32e-08	GO:0005929;GO:0005575;GO:0042995;GO:0007275;GO:0060271;GO:0003674;GO:0003341;GO:0060287;GO:0007368	NA	PF13868
SymbF.scaffold1174.12	tr|A0A1Q9CTT9|A0A1Q9CTT9_SYMMI	Uncharacterized protein OS=Symbiodinium microadriaticum GN=AK812_SmicGene32561 PE=4 SV=1	5.2e-09	NA	NA	NA
SymbF.scaffold1174.13	sp|Q5RFJ3|UD2A3_PONAB	UDP-glucuronosyltransferase 2A3 OS=Pongo abelii GN=UGT2A3 PE=2 SV=1	9.8e-19	GO:0015020;GO:0008152;GO:0016020;GO:0016758;GO:0016740;GO:0016757;GO:0016021	K00699	PF00201
SymbF.scaffold1174.4	tr|A0A0G4I9E1|A0A0G4I9E1_9ALVE	Uncharacterized protein OS=Chromera velia CCMP2878 GN=Cvel_12107 PE=4 SV=1	7.24e-19	NA	NA	NA
SymbF.scaffold1174.8	tr|A0A1Q9E0K6|A0A1Q9E0K6_SYMMI	Uncharacterized protein OS=Symbiodinium microadriaticum GN=AK812_SmicGene16345 PE=4 SV=1	2.26e-27	GO:0003723;GO:0003676	NA	NA
SymbF.scaffold1174.9	sp|Q9V0D5|MDH_PYRAB	Malate dehydrogenase OS=Pyrococcus abyssi (strain GE5 / Orsay) GN=mdh PE=3 SV=1	4.11e-68	GO:0008152;GO:0055114;GO:0006099;GO:0030060;GO:0016491;GO:0005737	NA	PF02615
SymbF.scaffold1175.1	tr|A0A1Q9EXZ5|A0A1Q9EXZ5_SYMMI	Ankyrin repeat domain-containing protein 17 OS=Symbiodinium microadriaticum GN=ANKRD17 PE=4 SV=1	0	GO:0008270;GO:0003676;GO:0015074	NA	NA
SymbF.scaffold1175.10	sp|Q9ZV69|AXL1_ARATH	NEDD8-activating enzyme E1 regulatory subunit AXL OS=Arabidopsis thaliana GN=AXL1 PE=1 SV=1	1.55e-27	GO:0009791;GO:0008641;GO:0005515;GO:0010252;GO:0019781;GO:0005777;GO:0005634;GO:0045116;GO:0000166	K04532	PF02683;PF00085
SymbF.scaffold1175.14	tr|A0A1Q9D2E6|A0A1Q9D2E6_SYMMI;tr|A0A1Q9F3F3|A0A1Q9F3F3_SYMMI	description1:Uncharacterized protein OS=Symbiodinium microadriaticum GN=AK812_SmicGene29225 PE=4 SV=1//description2:Embryogenesis-associated protein EMB8 OS=Symbiodinium microadriaticum GN=EMB8 PE=4 SV=1	1.15e-13	GO:0016020;GO:0016021	NA	NA
SymbF.scaffold1175.17	sp|Q0JJS8|HF101_ORYSJ	Fe-S cluster assembly factor HCF101, chloroplastic OS=Oryza sativa subsp. japonica GN=HCF101 PE=3 SV=3	1.33e-30	GO:0000166;GO:0009570;GO:0009536;GO:0046872;GO:0005524;GO:0009507;GO:0051536	NA	PF10609;PF06155
SymbF.scaffold1175.3	sp|Q48DQ3|KPTA_PSE14	Probable RNA 2'-phosphotransferase OS=Pseudomonas savastanoi pv. phaseolicola (strain 1448A / Race 6) GN=kptA PE=3 SV=1	4.93e-11	GO:0016773;GO:0016772;GO:0006388;GO:0016740	K07559	PF01885
SymbF.scaffold1175.5	sp|Q9WUU9|GANP_MOUSE	Germinal-center associated nuclear protein OS=Mus musculus GN=Mcm3ap PE=1 SV=2	2.11e-12	GO:0005737;GO:0051028;GO:0006810;GO:0005634;GO:0031965;GO:0005829;GO:0003676;GO:0015031;GO:0005643;GO:0002376	NA	PF03399
SymbF.scaffold1175.6	tr|A0A1Q9CU24|A0A1Q9CU24_SYMMI;tr|A0A1Q9C5G0|A0A1Q9C5G0_SYMMI	description1:Uncharacterized protein OS=Symbiodinium microadriaticum GN=AK812_SmicGene32508 PE=4 SV=1//description2:BTB/POZ domain-containing protein KCTD8 OS=Symbiodinium microadriaticum GN=KCTD8 PE=4 SV=1	5.23e-37	GO:0051260	NA	PF02214
SymbF.scaffold1175.8	tr|A0A1Q9CF75|A0A1Q9CF75_SYMMI;tr|L1JM97|L1JM97_GUITH	description1:Uncharacterized protein OS=Symbiodinium microadriaticum GN=AK812_SmicGene37885 PE=4 SV=1//description2:Uncharacterized protein OS=Guillardia theta CCMP2712 GN=GUITHDRAFT_104519 PE=4 SV=1	2.13e-19	GO:0016567;GO:0004842	NA	NA
SymbF.scaffold1175.9	tr|A0A1Q9CF42|A0A1Q9CF42_SYMMI	NEDD8-activating enzyme E1 regulatory subunit OS=Symbiodinium microadriaticum GN=nae1 PE=4 SV=1	2.54e-109	GO:0045116;GO:0019781;GO:0008641	NA	NA
SymbF.scaffold1176.1	tr|A0A1Q9D5B9|A0A1Q9D5B9_SYMMI	UbiA prenyltransferase domain-containing protein 1 OS=Symbiodinium microadriaticum GN=ubiad1 PE=4 SV=1	1.47e-61	GO:0016740;GO:0003676;GO:0016020;GO:0016765;GO:0016021	NA	NA
SymbF.scaffold1176.2	sp|Q502K3|ANR52_DANRE	Serine/threonine-protein phosphatase 6 regulatory ankyrin repeat subunit C OS=Danio rerio GN=ankrd52 PE=2 SV=1	4.11e-14	GO:0005575;GO:0008150;GO:0003674	K15504	PF13637;PF12796;PF15993
SymbF.scaffold1176.3	tr|A0A1Q9CU74|A0A1Q9CU74_SYMMI;tr|A0A1Q9CF22|A0A1Q9CF22_SYMMI	description1:Uncharacterized protein OS=Symbiodinium microadriaticum GN=AK812_SmicGene32424 PE=4 SV=1//description2:Ammonium transporter 1 member 1 OS=Symbiodinium microadriaticum GN=AMT1-1 PE=4 SV=1	5.96e-28	GO:0016020;GO:0072488;GO:0006810;GO:0016021;GO:0015696;GO:0006508;GO:0004185;GO:0008519	NA	NA
SymbF.scaffold1176.4	sp|Q9LIC2|TMN7_ARATH	Transmembrane 9 superfamily member 7 OS=Arabidopsis thaliana GN=TMN7 PE=2 SV=1	7.14e-14	GO:0006878;GO:0005768;GO:0006882;GO:0005802;GO:0000139;GO:0010008;GO:0016021;GO:0005774;GO:0005794;GO:0006811;GO:0005737;GO:0016020;GO:0006810;GO:0005634	K17086	PF02990
SymbF.scaffold1176.6	sp|Q8W4I9|AML1_ARATH	Protein MEI2-like 1 OS=Arabidopsis thaliana GN=ML1 PE=1 SV=1	6.35e-10	GO:0006351;GO:0003676;GO:0003723;GO:0005515;GO:0003729;GO:0006355;GO:0051321	NA	PF04059
SymbF.scaffold1176.7	tr|A0A1Q9C178|A0A1Q9C178_SYMMI	Uncharacterized protein OS=Symbiodinium microadriaticum GN=AK812_SmicGene43364 PE=4 SV=1	5.02e-137	GO:0006310;GO:0003677;GO:0015074	NA	NA
SymbF.scaffold1177.1	sp|P36209|STS1_SCHPO	Delta(24(24(1)))-sterol reductase OS=Schizosaccharomyces pombe (strain 972 / ATCC 24843) GN=sts1 PE=1 SV=2	5.38e-68	GO:0016020;GO:0006696;GO:0008202;GO:0016491;GO:0005789;GO:0016021;GO:0030176;GO:0016126;GO:0006629;GO:0055114;GO:0000246;GO:0016628;GO:0006694	K00223	PF01222
SymbF.scaffold1177.2	sp|Q9XIE6|ALA3_ARATH	Phospholipid-transporting ATPase 3 OS=Arabidopsis thaliana GN=ALA3 PE=1 SV=2	9.69e-88	GO:0000287;GO:0005802;GO:0016020;GO:0045332;GO:0000166;GO:0016787;GO:0005789;GO:0005548;GO:0004012;GO:0016021;GO:0048364;GO:0005524;GO:0046872;GO:0000139;GO:0015914;GO:0005886;GO:0005768;GO:0048194;GO:0048367;GO:0005783;GO:0005794	K14802	PF16212;PF13246
SymbF.scaffold1177.4	tr|A0A1Q9EWA0|A0A1Q9EWA0_SYMMI	Uncharacterized protein OS=Symbiodinium microadriaticum GN=AK812_SmicGene4407 PE=4 SV=1	3.85e-47	GO:0016020;GO:0016021	NA	PF13675
SymbF.scaffold1177.5	tr|A0A1Q9D857|A0A1Q9D857_SYMMI	Chloride channel protein OS=Symbiodinium microadriaticum GN=clcD PE=3 SV=1	1.62e-12	GO:0016757;GO:0005247;GO:0034220;GO:0006821;GO:0003950;GO:0016740;GO:1903959;GO:0016021;GO:0005216;GO:0016020;GO:0006810;GO:0006811;GO:0055085	NA	NA
SymbF.scaffold1177.6	sp|O15865|CDPK2_PLAFK	Calcium-dependent protein kinase 2 OS=Plasmodium falciparum (isolate K1 / Thailand) GN=CPK2 PE=1 SV=3	4.88e-74	GO:0016310;GO:0016740;GO:0046872;GO:0005524;GO:0016301;GO:0006468;GO:0004674;GO:0005509;GO:0004672;GO:0000166	NA	PF00069;PF13499
SymbF.scaffold1177.8	tr|A0A1Q9EL98|A0A1Q9EL98_SYMMI	Copia protein OS=Symbiodinium microadriaticum GN=GIP PE=4 SV=1	6.29e-113	GO:0016020;GO:0016021;GO:0015074;GO:0008270;GO:0003676	NA	NA
SymbF.scaffold1177.9	tr|A0A1Q9CNG2|A0A1Q9CNG2_SYMMI	Putative WD repeat-containing protein OS=Symbiodinium microadriaticum GN=AK812_SmicGene34649 PE=4 SV=1	2.56e-41	GO:0016020;GO:0016021	NA	NA
SymbF.scaffold1178.11	tr|A0A1Q9F366|A0A1Q9F366_SYMMI;tr|A0A1Q9DVU3|A0A1Q9DVU3_SYMMI	description1:Copia protein OS=Symbiodinium microadriaticum GN=GIP PE=4 SV=1//description2:Retrovirus-related Pol polyprotein from transposon TNT 1-94 OS=Symbiodinium microadriaticum GN=AK812_SmicGene18156 PE=4 SV=1	4.4e-21	GO:0046872	NA	NA
SymbF.scaffold1178.13	tr|A0A1Q9DG04|A0A1Q9DG04_SYMMI;tr|A0A1Q9CGY6|A0A1Q9CGY6_SYMMI	description1:Uncharacterized protein OS=Symbiodinium microadriaticum GN=AK812_SmicGene23928 PE=4 SV=1//description2:Imidazole glycerol phosphate synthase hisHF OS=Symbiodinium microadriaticum GN=HIS7 PE=3 SV=1	4.83e-45	GO:0003824;GO:0008652;GO:0008152;GO:0000105	NA	NA
SymbF.scaffold1178.14	tr|A0A1Q9EDW5|A0A1Q9EDW5_SYMMI;tr|A0A1Q9D5V4|A0A1Q9D5V4_SYMMI	description1:Uncharacterized protein OS=Symbiodinium microadriaticum GN=AK812_SmicGene11172 PE=4 SV=1//description2:Uncharacterized protein OS=Symbiodinium microadriaticum GN=AK812_SmicGene27906 PE=4 SV=1	3.79e-08	GO:0016021;GO:0016020	NA	NA
SymbF.scaffold1178.4	tr|A0A1Q9CZR2|A0A1Q9CZR2_SYMMI	Uncharacterized protein OS=Symbiodinium microadriaticum GN=AK812_SmicGene30297 PE=4 SV=1	1.4e-41	GO:0016021;GO:0016020	NA	NA
SymbF.scaffold1178.7	sp|Q9FJT9|PQQL_ARATH	Zinc protease PQQL-like OS=Arabidopsis thaliana GN=At5g56730 PE=1 SV=1	1.55e-23	GO:0008233;GO:0003824;GO:0005739;GO:0004222;GO:0046872;GO:0006508;GO:0009507;GO:0008237;GO:0016787;GO:0009536	NA	PF05193
SymbF.scaffold1178.9	tr|A0A1Q9D642|A0A1Q9D642_SYMMI	ABC transporter G family member 22 OS=Symbiodinium microadriaticum GN=ABCG22 PE=3 SV=1	2.5e-118	GO:0016887;GO:0000166;GO:0016020;GO:0006508;GO:0004190;GO:0016021;GO:0005524	NA	PF00026
SymbF.scaffold1179.1	sp|Q4DJ07|PGFS_TRYCC	Prostaglandin F synthase OS=Trypanosoma cruzi (strain CL Brener) GN=Tc00.1047053511287.49 PE=1 SV=2	2.98e-71	GO:0001516;GO:0055114;GO:0006629;GO:0036131;GO:0016491;GO:0005737;GO:0000166;GO:0006633;GO:0047017;GO:0006631;GO:0006693	NA	PF00248
SymbF.scaffold1179.15	sp|P23516|HOXN_CUPNH	High-affinity nickel transport protein OS=Cupriavidus necator (strain ATCC 17699 / H16 / DSM 428 / Stanier 337) GN=hoxN PE=1 SV=3	3.71e-23	GO:0015099;GO:0046872;GO:0015675;GO:0035444;GO:0005886;GO:0006810;GO:0016020;GO:0006811;GO:0016021	K07241	PF03824
SymbF.scaffold1179.3	tr|A0A1Q9DQK9|A0A1Q9DQK9_SYMMI;tr|A0A1Q9EV33|A0A1Q9EV33_SYMMI	description1:Uncharacterized protein OS=Symbiodinium microadriaticum GN=AK812_SmicGene20192 PE=4 SV=1//description2:Ankycorbin OS=Symbiodinium microadriaticum GN=Rai14 PE=4 SV=1	2.11e-116	GO:0003676;GO:0005524	NA	PF12796;PF02562
SymbF.scaffold1179.5	sp|O94248|MDN1_SCHPO	Midasin OS=Schizosaccharomyces pombe (strain 972 / ATCC 24843) GN=mdn1 PE=1 SV=1	2.54e-20	GO:0005524;GO:0005634;GO:0000027;GO:0005509;GO:0030687;GO:0016887;GO:0000166;GO:0006364	K14572	PF07728
SymbF.scaffold1179.8	tr|A0A1Q9ECB5|A0A1Q9ECB5_SYMMI	Uncharacterized protein OS=Symbiodinium microadriaticum GN=AK812_SmicGene11775 PE=4 SV=1	0	GO:0004672;GO:0005524;GO:0005509;GO:0015074;GO:0016021;GO:0003677;GO:0016020;GO:0006310;GO:0006468	NA	NA
SymbF.scaffold118.1	sp|Q8C8R3|ANK2_MOUSE	Ankyrin-2 OS=Mus musculus GN=Ank2 PE=1 SV=2	4.99e-11	GO:0002027;GO:0086091;GO:0036371;GO:0030507;GO:0051924;GO:0014069;GO:0072659;GO:0070972;GO:0015459;GO:1901018;GO:2001259;GO:0034394;GO:0045202;GO:0086066;GO:0050821;GO:0043268;GO:0030674;GO:0086015;GO:0016324;GO:0098907;GO:0005887;GO:0098904;GO:1901019;GO:0036309;GO:0014704;GO:0006874;GO:0051117;GO:2001257;GO:0010628;GO:0086070;GO:0010881;GO:0098910;GO:0086004;GO:0043034;GO:0034613;GO:0031430;GO:…	K10380	PF13637
SymbF.scaffold118.12	tr|A0A1Q9C4S2|A0A1Q9C4S2_SYMMI	Uncharacterized protein OS=Symbiodinium microadriaticum GN=AK812_SmicGene41961 PE=4 SV=1	1.1e-46	GO:0008270;GO:0003676	NA	NA
SymbF.scaffold118.16	sp|P10978|POLX_TOBAC	Retrovirus-related Pol polyprotein from transposon TNT 1-94 OS=Nicotiana tabacum PE=2 SV=1	4.85e-16	GO:0006508;GO:0046872;GO:0008270;GO:0006278;GO:0004519;GO:0016779;GO:0016740;GO:0008233;GO:0003676;GO:0090305;GO:0004190;GO:0004518;GO:0015074;GO:0016787;GO:0003964	NA	PF07727
SymbF.scaffold118.2	sp|P50648|RIR1_PLAF4	Ribonucleoside-diphosphate reductase large subunit OS=Plasmodium falciparum (isolate Dd2) GN=RNR1 PE=2 SV=1	0	GO:0000166;GO:0006260;GO:0008152;GO:0016491;GO:0004748;GO:0009263;GO:0005524;GO:0055114;GO:0003824	NA	PF00317;PF02867;PF03477
SymbF.scaffold118.5	tr|A0A1Q9E0G5|A0A1Q9E0G5_SYMMI	Uncharacterized protein OS=Symbiodinium microadriaticum GN=AK812_SmicGene16382 PE=4 SV=1	1.24e-65	GO:0008270;GO:0003676	NA	PF00098
SymbF.scaffold118.6	sp|Q76C99|RF1_ORYSI	Protein Rf1, mitochondrial OS=Oryza sativa subsp. indica GN=Rf1 PE=2 SV=1	9.83e-10	GO:0005739	NA	NA
SymbF.scaffold118.9	sp|Q9CTG6|AT132_MOUSE	Cation-transporting ATPase 13A2 OS=Mus musculus GN=Atp13a2 PE=2 SV=3	4.98e-08	GO:0016243;GO:0070300;GO:1903543;GO:0005776;GO:0006882;GO:0005764;GO:0005765;GO:0043005;GO:1990938;GO:0005524;GO:0016021;GO:0055069;GO:0005770;GO:0012506;GO:0016020;GO:0010821;GO:1905165;GO:0030133;GO:0005388;GO:0006874;GO:1905037;GO:0006879;GO:0016887;GO:0070588;GO:0043025;GO:0033157;GO:0099132;GO:1905123;GO:1905122;GO:0005771;GO:0043231;GO:0005887;GO:0046872;GO:0050714;GO:0052548;GO:0071287;GO:…	K13526	PF00122
SymbF.scaffold1180.1	tr|A0A1Q9D4I4|A0A1Q9D4I4_SYMMI	Stage V sporulation protein K OS=Symbiodinium microadriaticum GN=spoVK PE=4 SV=1	1.92e-16	NA	NA	NA
SymbF.scaffold1180.2	tr|A0A1Q9DK34|A0A1Q9DK34_SYMMI	Eukaryotic translation initiation factor isoform 4G-2 OS=Symbiodinium microadriaticum GN=AK812_SmicGene22318 PE=4 SV=1	5.91e-23	GO:0006413;GO:0003723;GO:0003743	NA	NA
SymbF.scaffold1181.10	tr|A0A1Q9DI53|A0A1Q9DI53_SYMMI	Uncharacterized protein OS=Symbiodinium microadriaticum GN=AK812_SmicGene23070 PE=4 SV=1	3.24e-11	GO:0007165	NA	NA
SymbF.scaffold1181.11	tr|A0A1Q9DUI4|A0A1Q9DUI4_SYMMI	Uncharacterized protein OS=Symbiodinium microadriaticum GN=AK812_SmicGene18669 PE=4 SV=1	8.3e-21	GO:0008017;GO:0005623;GO:0043515;GO:0007080;GO:0016021;GO:0003777;GO:0016020;GO:0007059;GO:0051315	NA	NA
SymbF.scaffold1181.12	tr|A0A1Q9DUI4|A0A1Q9DUI4_SYMMI	Uncharacterized protein OS=Symbiodinium microadriaticum GN=AK812_SmicGene18669 PE=4 SV=1	3.21e-35	GO:0008017;GO:0005623;GO:0043515;GO:0007080;GO:0016021;GO:0003777;GO:0016020;GO:0007059;GO:0051315	NA	NA
SymbF.scaffold1181.15	sp|P16930|FAAA_HUMAN	Fumarylacetoacetase OS=Homo sapiens GN=FAH PE=1 SV=2	7.01e-43	GO:0005829;GO:0003824;GO:0004334;GO:0006527;GO:0046872;GO:0006559;GO:0005515;GO:0016787;GO:0070062;GO:0008152;GO:0009072;GO:0006572	K01555	PF01557
SymbF.scaffold1181.16	sp|O13810|PROB_SCHPO	Probable glutamate 5-kinase OS=Schizosaccharomyces pombe (strain 972 / ATCC 24843) GN=SPAC17H9.13c PE=3 SV=1	4.22e-74	GO:0005524;GO:0006536;GO:0004349;GO:0005829;GO:0016310;GO:0055129;GO:0016740;GO:0008652;GO:0006561;GO:0000166;GO:0016301;GO:0005737;GO:0003723	K00931	PF01472;PF00696
SymbF.scaffold1181.2	tr|A0A1Q9CI10|A0A1Q9CI10_SYMMI	Uncharacterized protein OS=Symbiodinium microadriaticum GN=AK812_SmicGene36765 PE=4 SV=1	1.5e-13	NA	NA	NA
SymbF.scaffold1181.5	tr|A0A1Q9D7I7|A0A1Q9D7I7_SYMMI	Endonuclease 8-like 3 OS=Symbiodinium microadriaticum GN=NEIL3 PE=4 SV=1	1.04e-52	GO:0016799;GO:0006281;GO:0008270;GO:0004519;GO:0090305;GO:0003684;GO:0006289;GO:0003676;GO:0016021;GO:0016020;GO:0003906	NA	PF00856
SymbF.scaffold1181.6	sp|Q61371|IFT88_MOUSE	Intraflagellar transport protein 88 homolog OS=Mus musculus GN=Ift88 PE=1 SV=2	0	GO:0060914;GO:0090102;GO:0097730;GO:0009952;GO:0019894;GO:0009953;GO:0097542;GO:0042995;GO:0045598;GO:0007399;GO:0036064;GO:0001889;GO:0007507;GO:0007219;GO:1905515;GO:0008104;GO:0007288;GO:0001654;GO:0008589;GO:1902017;GO:0005802;GO:0097541;GO:0002080;GO:0001886;GO:0032391;GO:0009887;GO:0035735;GO:0060259;GO:0060271;GO:0005737;GO:0005856;GO:0030324;GO:0005814;GO:0030030;GO:0042733;GO:0005929;GO:…	K16474	PF14559;PF12895
SymbF.scaffold1181.8	sp|P23231|TOM70_NEUCR	Mitochondrial import receptor subunit tom70 OS=Neurospora crassa (strain ATCC 24698 / 74-OR23-1A / CBS 708.71 / DSM 1257 / FGSC 987) GN=tom70 PE=2 SV=3	2.47e-13	GO:0015450;GO:0071806;GO:0016020;GO:0006886;GO:0005741;GO:0005739;GO:0016021	K17768	PF13414;PF00515
SymbF.scaffold1181.9	tr|A0A1Q9DUJ7|A0A1Q9DUJ7_SYMMI	Calcium-dependent protein kinase 19 OS=Symbiodinium microadriaticum GN=CPK19 PE=4 SV=1	1.54e-101	GO:0005509;GO:0016301;GO:0016310;GO:0016020;GO:0016021	NA	PF13499
SymbF.scaffold1182.3	tr|A0A1Q9EX36|A0A1Q9EX36_SYMMI	Uncharacterized protein OS=Symbiodinium microadriaticum GN=AK812_SmicGene4093 PE=4 SV=1	9.18e-74	GO:0007165;GO:0016020;GO:0016021	NA	NA
SymbF.scaffold1182.4	tr|A0A1Q9C7L3|A0A1Q9C7L3_SYMMI	Uncharacterized protein OS=Symbiodinium microadriaticum GN=AK812_SmicGene40846 PE=4 SV=1	1.34e-60	GO:0016020;GO:0016021	NA	NA
SymbF.scaffold1182.5	tr|A0A1Q9E513|A0A1Q9E513_SYMMI	Benzoate transport protein OS=Symbiodinium microadriaticum GN=benK PE=4 SV=1	5.77e-12	GO:0005524;GO:0055085;GO:0003723;GO:0016021;GO:0016020;GO:0016740;GO:0006955	NA	NA
SymbF.scaffold1183.1	sp|P10978|POLX_TOBAC	Retrovirus-related Pol polyprotein from transposon TNT 1-94 OS=Nicotiana tabacum PE=2 SV=1	1.69e-11	GO:0003676;GO:0016740;GO:0016779;GO:0008233;GO:0004519;GO:0006278;GO:0008270;GO:0046872;GO:0006508;GO:0003964;GO:0016787;GO:0015074;GO:0090305;GO:0004518;GO:0004190	NA	PF00665;PF07727
SymbF.scaffold1183.4	tr|A0A1Q9DWF3|A0A1Q9DWF3_SYMMI;tr|A0A1Q9EAD3|A0A1Q9EAD3_SYMMI	description1:Uncharacterized protein OS=Symbiodinium microadriaticum GN=AK812_SmicGene17935 PE=4 SV=1//description2:60S ribosomal protein L22 1 OS=Symbiodinium microadriaticum GN=rpl22 PE=4 SV=1	7.98e-15	GO:0006412;GO:0005622;GO:0003735;GO:0005840	NA	PF08007
SymbF.scaffold1183.5	tr|A0A1Q9ESK2|A0A1Q9ESK2_SYMMI	AP-3 complex subunit beta-2 OS=Symbiodinium microadriaticum GN=Ap3b2 PE=4 SV=1	7.35e-21	GO:0030117;GO:0006886;GO:0015031;GO:0016192;GO:0030123;GO:0016020;GO:0006810	NA	PF00145
SymbF.scaffold1184.11	sp|P55877|IF1A_SCHPO	Eukaryotic translation initiation factor 1A OS=Schizosaccharomyces pombe (strain 972 / ATCC 24843) GN=tif11 PE=2 SV=2	8.2e-51	GO:0003723;GO:0003743;GO:0006412;GO:0006413;GO:0005634;GO:0002183;GO:0005829;GO:0033592;GO:0003725	K03236	PF01176
SymbF.scaffold1184.3	sp|Q9QYP1|LRP4_RAT	Low-density lipoprotein receptor-related protein 4 OS=Rattus norvegicus GN=Lrp4 PE=1 SV=2	3.81e-15	GO:0097105;GO:0009954;GO:0014069;GO:0090090;GO:0001822;GO:0050731;GO:0051290;GO:0009953;GO:0071340;GO:0030509;GO:0007275;GO:0097060;GO:0042733;GO:0048513;GO:0051124;GO:0030178;GO:0060828;GO:0017147;GO:0001932;GO:1904395;GO:0016055;GO:0043113;GO:0006897;GO:0060173;GO:0030279;GO:0043025;GO:0042475;GO:0097104;GO:0016021;GO:0030425;GO:0042813;GO:0031594;GO:0008104;GO:0030326;GO:0048856;GO:0044332;GO:…	NA	PF00058
SymbF.scaffold1184.4	sp|Q6GJ96|PROP_STAAR	Putative proline/betaine transporter OS=Staphylococcus aureus (strain MRSA252) GN=proP PE=3 SV=1	2.98e-31	GO:0005215;GO:0016020;GO:0006810;GO:0015293;GO:0055085;GO:0016021;GO:0005886	K03762	PF00083
SymbF.scaffold1184.6	tr|A0A1Q9CYF2|A0A1Q9CYF2_SYMMI	Swarming motility protein YbiA OS=Symbiodinium microadriaticum GN=ybiA PE=4 SV=1	1.19e-92	GO:0016491;GO:0055114	NA	PF13640
SymbF.scaffold1184.7	sp|Q9ZD54|Y493_RICPR	Putative aldolase class 2 protein RP493 OS=Rickettsia prowazekii (strain Madrid E) GN=RP493 PE=3 SV=1	7.17e-29	GO:0046872	NA	PF00596
SymbF.scaffold1184.8	sp|Q9A8Z4|Y1201_CAUCR	Putative aldolase class 2 protein CC_1201 OS=Caulobacter crescentus (strain ATCC 19089 / CB15) GN=CC_1201 PE=3 SV=2	1.63e-17	GO:0046872	NA	PF00596
SymbF.scaffold1185.10	tr|A0A1Q9DWC1|A0A1Q9DWC1_SYMMI;tr|A0A1Q9DWA9|A0A1Q9DWA9_SYMMI	description1:Uncharacterized protein OS=Symbiodinium microadriaticum GN=AK812_SmicGene17975 PE=4 SV=1//description2:Methyltransferase-like protein 24 OS=Symbiodinium microadriaticum GN=mettl24 PE=4 SV=1	1.25e-38	GO:0016740;GO:0055114;GO:0032259;GO:0016491;GO:0016021;GO:0016020;GO:0008168	NA	NA
SymbF.scaffold1185.11	sp|Q8GY96|PGM_ARATH	Phosphoglycerate mutase-like protein OS=Arabidopsis thaliana GN=PGM PE=2 SV=1	2.83e-11	GO:0005829	NA	NA
SymbF.scaffold1185.12	tr|A0A0G4G742|A0A0G4G742_VITBC	Uncharacterized protein OS=Vitrella brassicaformis (strain CCMP3155) GN=Vbra_286 PE=4 SV=1	1.68e-20	GO:0016020;GO:0030286;GO:0016021;GO:0007017	NA	PF01221
SymbF.scaffold1185.13	sp|Q32RT3|YCF4_STAPU	Photosystem I assembly protein Ycf4 OS=Staurastrum punctulatum GN=ycf4 PE=3 SV=1	3.16e-12	GO:0016021;GO:0009522;GO:0016020;GO:0009536;GO:0009579;GO:0015979;GO:0009535;GO:0009507	NA	PF02392
SymbF.scaffold1185.3	sp|A3KPA3|NAA60_DANRE	N-alpha-acetyltransferase 60 OS=Danio rerio GN=naa60 PE=2 SV=1	8.31e-21	GO:0004402;GO:0017196;GO:0010485;GO:0004596;GO:0007059;GO:0008283;GO:0016740;GO:0016020;GO:0016569;GO:0043967;GO:0000139;GO:0016746;GO:0006474;GO:0008080;GO:0006334;GO:0005794;GO:0042803	K21121	PF00583
SymbF.scaffold1185.6	sp|Q978J0|Y1425_THEVO;sp|Q54KA7|SECG_DICDI	description1:Putative ankyrin repeat protein TV1425 OS=Thermoplasma volcanium (strain ATCC 51530 / DSM 4299 / JCM 9571 / NBRC 15438 / GSS1) GN=TV1425 PE=1 SV=1//description2:Ankyrin repeat, PH and SEC7 domain containing protein secG OS=Dictyostelium discoideum GN=secG PE=2 SV=1	1.87e-20	GO:0072661;GO:0032012;GO:0031154;GO:0043327;GO:0005086;GO:0031589;GO:0005764;GO:0006935;GO:0005829;GO:0030036;GO:0043547;GO:0030507	K06867;K18441	PF12796
SymbF.scaffold1186.1	sp|Q7TNH6|NPHP3_MOUSE	Nephrocystin-3 OS=Mus musculus GN=Nphp3 PE=1 SV=2	4.83e-35	GO:0030198;GO:0007368;GO:0071910;GO:0016055;GO:0072189;GO:0030324;GO:0007163;GO:0060993;GO:0060271;GO:0097543;GO:0048496;GO:0042995;GO:0071909;GO:0001947;GO:0090090;GO:0001822;GO:0060027;GO:0003283;GO:0006629;GO:0071908;GO:2000095;GO:0030814;GO:0097546;GO:0045494;GO:0003674;GO:1905515;GO:0005929;GO:0035469	K19360	PF13374;PF13424
SymbF.scaffold1186.3	sp|Q7Z494|NPHP3_HUMAN	Nephrocystin-3 OS=Homo sapiens GN=NPHP3 PE=1 SV=1	2.53e-34	GO:0071908;GO:0006629;GO:0060287;GO:2000095;GO:0030814;GO:0045494;GO:0097546;GO:1905515;GO:0005929;GO:0035469;GO:2000167;GO:0090090;GO:0005829;GO:0001822;GO:0060027;GO:0003283;GO:0007163;GO:0060993;GO:0048496;GO:0097543;GO:0060271;GO:0042995;GO:0071909;GO:0001947;GO:0030198;GO:0007368;GO:0071910;GO:0005515;GO:0016055;GO:0030324;GO:0072189	K19360	PF13424;PF13374
SymbF.scaffold1186.5	sp|P94400|YCIC_BACSU	Putative metal chaperone YciC OS=Bacillus subtilis (strain 168) GN=yciC PE=2 SV=1	3.52e-107	GO:0000166;GO:0005525	NA	PF02492;PF07683
SymbF.scaffold1186.6	sp|Q6L6S1|EGCSE_HYDVU	Endoglycoceramidase OS=Hydra vulgaris PE=1 SV=1	2.53e-43	GO:0016787;GO:0008152;GO:0004553;GO:0046479;GO:0030245;GO:0005576;GO:0016798;GO:0000272;GO:0047876;GO:0005975	NA	PF00651;PF00150
SymbF.scaffold1186.7	tr|A0A1Q9EPM5|A0A1Q9EPM5_SYMMI	Uncharacterized protein OS=Symbiodinium microadriaticum GN=AK812_SmicGene6982 PE=4 SV=1	5.58e-09	NA	NA	NA
SymbF.scaffold1187.1	sp|Q5B5P1|RGLC_EMENI	Probable rhamnogalacturonate lyase C OS=Emericella nidulans (strain FGSC A4 / ATCC 38163 / CBS 112.46 / NRRL 194 / M139) GN=rglC PE=3 SV=1	2.3e-07	GO:0016829;GO:0071555;GO:0016787;GO:0102210;GO:0030246;GO:0005975;GO:0000272;GO:0003824;GO:0005576	NA	PF00149
SymbF.scaffold1187.12	sp|Q10058|YAM3_SCHPO	Putative oxidoreductase C1F5.03c OS=Schizosaccharomyces pombe (strain 972 / ATCC 24843) GN=SPAC1F5.03c PE=3 SV=1	3.43e-20	GO:0005634;GO:0006810;GO:0016020;GO:0016021;GO:0005770;GO:0042147;GO:0016491;GO:0005737;GO:0055114;GO:0005829	NA	PF01266
SymbF.scaffold1187.2	sp|Q22306|YW12_CAEEL	UPF0046 protein T07D4.2 OS=Caenorhabditis elegans GN=T07D4.2 PE=1 SV=3	4.49e-09	GO:0005515;GO:0016787	NA	NA
SymbF.scaffold1187.4	sp|Q9ZR37|DUS1_ARATH	Dual specificity protein phosphatase 1 OS=Arabidopsis thaliana GN=DSPTP1 PE=1 SV=1	5.23e-21	GO:0035335;GO:0016791;GO:0005516;GO:0008138;GO:0016787;GO:0005737;GO:0004725;GO:0005634;GO:0006470;GO:0004721;GO:0016311	K05766	PF00782
SymbF.scaffold1187.5	sp|P04146|COPIA_DROME	Copia protein OS=Drosophila melanogaster GN=GIP PE=1 SV=3	2.52e-21	GO:0008233;GO:0003676;GO:0046872;GO:0006508;GO:0005524;GO:0008270;GO:0016787;GO:0004190;GO:0015074;GO:0000166	NA	PF00665;PF13621;PF07727
SymbF.scaffold1187.6	tr|A0A1Q9F192|A0A1Q9F192_SYMMI	Uncharacterized protein OS=Symbiodinium microadriaticum GN=AK812_SmicGene2548 PE=4 SV=1	1.44e-137	GO:0016020;GO:0016021	NA	NA
SymbF.scaffold1187.7	tr|A0A1Q9F192|A0A1Q9F192_SYMMI	Uncharacterized protein OS=Symbiodinium microadriaticum GN=AK812_SmicGene2548 PE=4 SV=1	0	GO:0016021;GO:0016020	NA	NA
SymbF.scaffold1187.8	sp|P0AAD5|TYRP_SHIFL	Tyrosine-specific transport protein OS=Shigella flexneri GN=tyrP PE=3 SV=1	9.52e-09	GO:0006810;GO:0016020;GO:0015173;GO:0006865;GO:0016021;GO:0005887;GO:0015801;GO:0003333;GO:0005886	K03834	PF03222
SymbF.scaffold1187.9	sp|Q2F5J3|PYM_BOMMO	Partner of Y14 and mago OS=Bombyx mori GN=Pym PE=2 SV=1	1.3e-06	GO:0005737;GO:0000184;GO:0035145;GO:0005634	K14294	PF09282;PF06912
SymbF.scaffold1188.3	sp|D3ZVK1|MCM8_RAT	DNA helicase MCM8 OS=Rattus norvegicus GN=Mcm8 PE=3 SV=1	1.47e-105	GO:0004386;GO:0000166;GO:0003677;GO:0006260;GO:0005634;GO:0000724;GO:0007049;GO:0016787;GO:0007292;GO:0005524;GO:0006281;GO:0006270;GO:0048232;GO:0006974;GO:0097362	K10737	PF00493
SymbF.scaffold1188.5	tr|A0A1Q9D2L2|A0A1Q9D2L2_SYMMI	Uncharacterized protein OS=Symbiodinium microadriaticum GN=AK812_SmicGene29161 PE=4 SV=1	3.47e-55	GO:0016020;GO:0016021	NA	PF01124
SymbF.scaffold1189.1	tr|A0A1Q9EUI7|A0A1Q9EUI7_SYMMI	Uncharacterized protein OS=Symbiodinium microadriaticum GN=AK812_SmicGene5164 PE=4 SV=1	1.23e-109	GO:0016020;GO:0016021	NA	NA
SymbF.scaffold1189.3	sp|P14749|AGAL_CYATE	Alpha-galactosidase OS=Cyamopsis tetragonoloba PE=1 SV=1	2.45e-70	GO:0004553;GO:0008152;GO:0016787;GO:0004557;GO:0052692;GO:0005975;GO:0003824;GO:0016798	NA	PF16499
SymbF.scaffold1190.12	tr|A0A1Q9C5B8|A0A1Q9C5B8_SYMMI;tr|B3SCQ3|B3SCQ3_TRIAD	description1:Uncharacterized protein OS=Symbiodinium microadriaticum GN=AK812_SmicGene41742 PE=4 SV=1//description2:Putative uncharacterized protein OS=Trichoplax adhaerens GN=TRIADDRAFT_62058 PE=4 SV=1	3.54e-08	GO:0003777;GO:0005871	NA	NA
SymbF.scaffold1190.4	tr|A0A1Q9EQY0|A0A1Q9EQY0_SYMMI	Uncharacterized protein OS=Symbiodinium microadriaticum GN=AK812_SmicGene6487 PE=4 SV=1	1.56e-88	NA	NA	NA
SymbF.scaffold1190.5	sp|Q7XJ53|P2C35_ARATH	Probable protein phosphatase 2C 35 OS=Arabidopsis thaliana GN=At3g06270 PE=2 SV=1	2.51e-19	GO:0043169;GO:0004722;GO:0046872;GO:0005886;GO:0003824;GO:0004721;GO:0006470;GO:0016787	NA	PF00481
SymbF.scaffold1190.7	tr|A0A1Q9D4M6|A0A1Q9D4M6_SYMMI;tr|A0A1Q9D876|A0A1Q9D876_SYMMI	description1:Sperm-associated antigen 6 OS=Symbiodinium microadriaticum GN=Spag6 PE=4 SV=1//description2:UDP-glucuronosyltransferase 1-1 OS=Symbiodinium microadriaticum GN=Ugt1a1 PE=4 SV=1	3.12e-10	GO:0016021;GO:0016020;GO:0016758;GO:0008152;GO:0016740	NA	NA
SymbF.scaffold1190.8	tr|A0A1Q9CAB8|A0A1Q9CAB8_SYMMI;tr|J9IUL0|J9IUL0_9SPIT	description1:Uncharacterized protein OS=Symbiodinium microadriaticum GN=AK812_SmicGene39780 PE=4 SV=1//description2:Uncharacterized protein OS=Oxytricha trifallax GN=OXYTRI_18772 PE=4 SV=1	4.32e-07	GO:0005509	NA	NA
SymbF.scaffold1191.1	sp|Q87040|POL_SFVCP	Pro-Pol polyprotein OS=Simian foamy virus (isolate chimpanzee) GN=pol PE=3 SV=1	4.16e-13	GO:0004519;GO:0008233;GO:0030430;GO:0016779;GO:0016740;GO:0003824;GO:0075713;GO:0019012;GO:0006310;GO:0003676;GO:0046718;GO:0006508;GO:0071897;GO:0075732;GO:0090502;GO:0016787;GO:0004523;GO:0003964;GO:0008152;GO:0090305;GO:0003887;GO:0042025;GO:0015074;GO:0006278;GO:0046872;GO:0003723;GO:0044826;GO:0004518;GO:0004190	NA	PF00642
SymbF.scaffold1191.2	tr|A0A1Q9E3B0|A0A1Q9E3B0_SYMMI	Polycystin-2 OS=Symbiodinium microadriaticum GN=pkd2 PE=4 SV=1	1.44e-40	GO:0006468;GO:0003824;GO:0005524;GO:0016020;GO:0004672;GO:0016021	NA	NA
SymbF.scaffold1191.4	tr|A0A1Q9CLH1|A0A1Q9CLH1_SYMMI;tr|A0A1Q9CGY6|A0A1Q9CGY6_SYMMI	description1:Uncharacterized protein OS=Symbiodinium microadriaticum GN=AK812_SmicGene35416 PE=4 SV=1//description2:Imidazole glycerol phosphate synthase hisHF OS=Symbiodinium microadriaticum GN=HIS7 PE=3 SV=1	8.17e-26	GO:0003824;GO:0008152;GO:0008652;GO:0000105	NA	NA
SymbF.scaffold1191.6	tr|A0A1Q9DKH9|A0A1Q9DKH9_SYMMI	Uncharacterized protein OS=Symbiodinium microadriaticum GN=AK812_SmicGene22161 PE=4 SV=1	1.6e-85	GO:0090305;GO:0003676;GO:0004519;GO:0016021;GO:0016020	NA	NA
SymbF.scaffold1192.1	tr|A0A1Q9E0H7|A0A1Q9E0H7_SYMMI	ATP-dependent RNA helicase FAL1 OS=Symbiodinium microadriaticum GN=FAL1 PE=4 SV=1	2.16e-55	GO:0005524;GO:0003676;GO:0004386	NA	NA
SymbF.scaffold1192.10	sp|P0CQ72|FAL1_CRYNJ	ATP-dependent RNA helicase FAL1 OS=Cryptococcus neoformans var. neoformans serotype D (strain JEC21 / ATCC MYA-565) GN=FAL1 PE=3 SV=1	7.1e-61	GO:0003723;GO:0005737;GO:0008380;GO:0005730;GO:0005524;GO:0006364;GO:0071013;GO:0016787;GO:0042254;GO:0000166;GO:0004386;GO:0010501;GO:0005634;GO:0010468;GO:0003676;GO:0004004	K13025	PF00270
SymbF.scaffold1192.3	sp|Q9LT68|NHD1_ARATH	Sodium/proton antiporter 1 OS=Arabidopsis thaliana GN=NHD1 PE=2 SV=1	4.87e-107	GO:0015297;GO:0009651;GO:0009507;GO:0031969;GO:0006814;GO:0050833;GO:0006848;GO:0009941;GO:0006810;GO:0016020;GO:0009536;GO:0055085;GO:0016021;GO:1901475;GO:0006811	NA	PF03600
SymbF.scaffold1192.5	sp|Q59LU0|DBP2_CANAL	ATP-dependent RNA helicase DBP2 OS=Candida albicans (strain SC5314 / ATCC MYA-2876) GN=DBP2 PE=3 SV=2	2.06e-102	GO:0005524;GO:0003676;GO:0000184;GO:0004386;GO:0000166;GO:0005634;GO:0003723;GO:0006364;GO:0005737;GO:0042254;GO:0016787	NA	PF00271;PF00270
SymbF.scaffold1192.6	sp|Q3B8Q2|IF4A3_RAT	Eukaryotic initiation factor 4A-III OS=Rattus norvegicus GN=Eif4a3 PE=1 SV=1	3.1e-111	GO:0005524;GO:0003729;GO:1904574;GO:1904570;GO:0006397;GO:0072715;GO:0090394;GO:0005654;GO:0008306;GO:1990416;GO:0048701;GO:0035145;GO:0035613;GO:0035368;GO:0005737;GO:0043021;GO:1902415;GO:0005681;GO:0010629;GO:0008143;GO:0006417;GO:0004004;GO:0003676;GO:0006810;GO:0016020;GO:0045944;GO:0010501;GO:0030425;GO:0071013;GO:0016607;GO:0048026;GO:0014070;GO:0043025;GO:0005730;GO:0045727;GO:0035640;GO:…	K13025	PF00270;PF00271
SymbF.scaffold1192.7	sp|P0C0R5|PI3R4_RAT	Phosphoinositide 3-kinase regulatory subunit 4 OS=Rattus norvegicus GN=Pik3r4 PE=3 SV=2	1.41e-15	GO:0003674;GO:0034272;GO:0000166;GO:0042149;GO:0005575;GO:0016301;GO:0004672;GO:0043552;GO:0008150;GO:0016236;GO:0004674;GO:0030242;GO:0043231;GO:0032801;GO:0035032;GO:0005930;GO:0032465;GO:0016020;GO:0031410;GO:0006468;GO:0005770;GO:0015630;GO:0016740;GO:0071561;GO:0005524;GO:0045324;GO:0005643;GO:0005776;GO:0034271;GO:0006623;GO:0005768;GO:0016310	NA	NA
SymbF.scaffold1192.9	tr|A0A1Q9DXY6|A0A1Q9DXY6_SYMMI	Voltage-dependent T-type calcium channel subunit alpha-1I OS=Symbiodinium microadriaticum GN=CACNA1I PE=4 SV=1	3.02e-62	GO:0055085;GO:0006811;GO:0016020;GO:0016021;GO:0005216;GO:0034220	NA	NA
SymbF.scaffold1193.2	sp|P08361|POL_MLVCB	Gag-Pol polyprotein (Fragment) OS=Cas-Br-E murine leukemia virus GN=gag-pol PE=3 SV=1	8.91e-08	GO:0075713;GO:0003676;GO:0044826;GO:0015074;GO:0046872;GO:0046718	NA	PF01885
SymbF.scaffold1193.3	sp|Q9CZB3|THUM2_MOUSE	THUMP domain-containing protein 2 OS=Mus musculus GN=Thumpd2 PE=2 SV=3	6.67e-24	GO:0003723;GO:0016740;GO:0016423;GO:0030488;GO:0005575;GO:0032259;GO:0008168	NA	PF01170
SymbF.scaffold1193.4	tr|A0A1Q9E976|A0A1Q9E976_SYMMI	Uncharacterized protein (Fragment) OS=Symbiodinium microadriaticum GN=AK812_SmicGene12981 PE=4 SV=1	1.99e-09	NA	NA	NA
SymbF.scaffold1193.5	tr|A0A1Q9E978|A0A1Q9E978_SYMMI	Pentatricopeptide repeat-containing protein, mitochondrial OS=Symbiodinium microadriaticum GN=AK812_SmicGene12982 PE=4 SV=1	2.72e-75	GO:0004784;GO:0098869;GO:0004519;GO:0016209;GO:0019430;GO:0016151;GO:0090305	NA	PF09055
SymbF.scaffold1194.1	sp|Q4PE39|SEC23_USTMA	Protein transport protein SEC23 OS=Ustilago maydis (strain 521 / FGSC 9021) GN=SEC23 PE=3 SV=1	0	GO:0012507;GO:0015031;GO:0046872;GO:0000139;GO:0005783;GO:0005794;GO:0005737;GO:0006886;GO:0008270;GO:0030127;GO:0006888;GO:0016192;GO:0006810;GO:0016020;GO:0005789;GO:0031410	K14006	PF08033;PF04815;PF00626;PF04811
SymbF.scaffold1194.3	sp|Q5U5Z8|CBPC2_HUMAN	Cytosolic carboxypeptidase 2 OS=Homo sapiens GN=AGBL2 PE=1 SV=2	1.07e-140	GO:0005829;GO:0008233;GO:0046872;GO:0035610;GO:0006508;GO:0005856;GO:0036064;GO:0005814;GO:0004180;GO:0008270;GO:0016787;GO:0008237;GO:0005737;GO:0004181;GO:0042995	NA	PF00504;PF00246
SymbF.scaffold1194.4	sp|Q9UTK2|RM19_SCHPO	54S ribosomal protein L19, mitochondrial OS=Schizosaccharomyces pombe (strain 972 / ATCC 24843) GN=mrpl19 PE=3 SV=1	1.11e-25	GO:0000027;GO:0005737;GO:0006412;GO:0003735;GO:0030529;GO:0019843;GO:0032543;GO:0005762;GO:0005739;GO:0005840	K02867	PF03946;PF00298
SymbF.scaffold1194.5	sp|Q9C0Y8|YKM6_SCHPO	UPF0613 protein PB24D3.06c OS=Schizosaccharomyces pombe (strain 972 / ATCC 24843) GN=SPAPB24D3.06c PE=3 SV=1	1.49e-18	GO:0005829;GO:0005737;GO:0003674;GO:0008150;GO:0005634	NA	PF08538
SymbF.scaffold1194.7	tr|A0A1Q9CLQ8|A0A1Q9CLQ8_SYMMI	Uncharacterized protein OS=Symbiodinium microadriaticum GN=AK812_SmicGene35320 PE=4 SV=1	9.21e-118	GO:0003676;GO:0003677;GO:0015074;GO:0006310	NA	NA
SymbF.scaffold1194.8	tr|A0A1Q9CLQ8|A0A1Q9CLQ8_SYMMI	Uncharacterized protein OS=Symbiodinium microadriaticum GN=AK812_SmicGene35320 PE=4 SV=1	1.15e-119	GO:0003677;GO:0015074;GO:0006310;GO:0003676	NA	NA
SymbF.scaffold1195.13	tr|Q6MBI4|Q6MBI4_PARUW	Uncharacterized protein OS=Protochlamydia amoebophila (strain UWE25) GN=pc1341 PE=4 SV=1	9.98e-11	GO:0008773	NA	NA
SymbF.scaffold1195.14	tr|A0A1Q9DWG3|A0A1Q9DWG3_SYMMI	Demethylrebeccamycin-D-glucose O-methyltransferase OS=Symbiodinium microadriaticum GN=rebM PE=4 SV=1	2.63e-34	GO:0032259;GO:0016740;GO:0008080;GO:0008168	NA	PF13508
SymbF.scaffold1195.2	sp|C1DQ91|RSMH_AZOVD	Ribosomal RNA small subunit methyltransferase H OS=Azotobacter vinelandii (strain DJ / ATCC BAA-1303) GN=rsmH PE=3 SV=1	5.23e-08	GO:0005737;GO:0006364;GO:0016740;GO:0008168;GO:0032259	K03438	PF01795
SymbF.scaffold1195.3	tr|A0A1Q9DW38|A0A1Q9DW38_SYMMI;tr|A0A1Q9CFY4|A0A1Q9CFY4_SYMMI	description1:Uncharacterized protein OS=Symbiodinium microadriaticum GN=AK812_SmicGene18052 PE=4 SV=1//description2:Putative RNA 2'-phosphotransferase OS=Symbiodinium microadriaticum GN=kptA PE=4 SV=1	1.4e-30	GO:0006388;GO:0016740;GO:0016772	NA	NA
SymbF.scaffold1195.4	tr|A0A1Q9D214|A0A1Q9D214_SYMMI	Putative glucuronosyltransferase OS=Symbiodinium microadriaticum GN=AK812_SmicGene29342 PE=4 SV=1	9.56e-43	GO:0016020;GO:0016021;GO:0016740	NA	NA
SymbF.scaffold1195.5	tr|A0A1Q9D214|A0A1Q9D214_SYMMI	Putative glucuronosyltransferase OS=Symbiodinium microadriaticum GN=AK812_SmicGene29342 PE=4 SV=1	1.22e-92	GO:0016021;GO:0016020;GO:0016740	NA	NA
SymbF.scaffold1195.7	sp|Q5UNW1|YR707_MIMIV	Uncharacterized protein R707 OS=Acanthamoeba polyphaga mimivirus GN=MIMI_R707 PE=4 SV=1	4.81e-18	GO:0016021;GO:0016757;GO:0016020	NA	PF01501
SymbF.scaffold1196.10	tr|A0A1Q9C4Z9|A0A1Q9C4Z9_SYMMI	Kinesin-like protein KIF15 OS=Symbiodinium microadriaticum GN=KIF15 PE=3 SV=1	4.13e-157	GO:0000166;GO:0005524;GO:0003774;GO:0008017;GO:0007018;GO:0016021;GO:0016020;GO:0003777	NA	PF04403
[truncated: 20,373 more rows]
