# Supplementary material for: Symbiodinium genomes reveal adaptive evolution of functions related to coral-dinoflagellate symbiosis
Source: Commun Biol. 2018 Jul 17;1:95. doi: 10.1038/s42003-018-0098-3 (PMC6123633; doi:10.1038/s42003-018-0098-3)
Supplement: Supplementary file 7 — Supplementary Data 5 [file 42003_2018_98_MOESM7_ESM.xlsx]

## Sheet: SuppData_5
Supplementary Data 5. Comparison of Symbiodinium-specific proteins against all proteins from the 31-taxon set.
PfamID	Domain description	GO	GO_namespace	GO_term	PunderRepresent	PoverRepresent	Punder.adjust	Pover.adjust	Over/Under	HitInSample	HitInPop	FailInpop	Sample size	Associated_orthogroups
PF07596	Protein of unknown function (DUF1559)	NA	NA	NA	1	1.65706e-190	1	3.13516e-187	Over	118	159	600576	7101	SC1|sc1_18.239 SC1|sc1_21140.1 SC1|sc1_482.22 SF|sf_35.158 SC1|sc1_1.1395 SC1|sc1_14794.3 SC1|sc1_1.126 SC1|sc1_33088.1 SC1|sc1_5.558 SC1|sc1_5.719 SC1|sc1_29906.1 SC1|sc1_5.440 SC1|sc1_5.298 SC1|sc1_1.354 SC1|sc1_19211.1 SC1|sc1_12836.1 SC1|sc1_12869.4 SC1|sc1_25065.2 SC1|sc1_32261.1 SC1|sc1_2.1015 SF|sf_7.29 SC1|sc1_29948.1 SC1|sc1_16624.1 SF|sf_35.41 SC1|sc1_17.24 SC1|sc1_1.2365 SC1|sc1_5.425 …
PF07963	Prokaryotic N-terminal methylation motif	NA	NA	NA	1	7.49199e-150	1	1.41674e-146	Over	97	144	600591	7101	SC1|sc1_18.239 SC1|sc1_21140.1 SC1|sc1_482.22 SF|sf_35.158 SC1|sc1_1.1256 SC1|sc1_1.1395 SC1|sc1_14794.3 SC1|sc1_1.126 SC1|sc1_5.558 SC1|sc1_5.719 SC1|sc1_5.440 SC1|sc1_5.298 SC1|sc1_1.354 SC1|sc1_19211.1 SC1|sc1_2.1015 SF|sf_7.29 SF|sf_35.41 SC1|sc1_1.2365 SC1|sc1_5.425 SC1|sc1_17.316 SC1|sc1_5.227 SC1|sc1_17922.3 SC1|sc1_9.26 SC1|sc1_2.129 SC1|sc1_18.237 SC1|sc1_11397.5 SC1|sc1_1.620 SC1|sc1_17…
PF00145	C-5 cytosine-specific DNA methylase	NA	NA	NA	1	2.09328e-96	1	3.95629e-93	Over	143	1141	599594	7101	SF|sf_1634.5 SF|sf_2177.6 SF|sf_596.7 SF|sf_600.1 SC1|sc1_88.3 SC1|sc1_1687.1 SB|symbB.v1.2.015423.t1 SF|sf_533.8 SC1|sc1_2845.5 SC1|sc1_3569.4 SA|Smic23959 SB|symbB.v1.2.013788.t1 SF|sf_459.7 SF|sf_2153.5 SB|symbB.v1.2.037064.t1 SF|sf_1088.9 SF|sf_900.8 SF|sf_933.2 SA|Smic25343 SA|Smic44069 SB|symbB.v1.2.012762.t1 SB|symbB.v1.2.035761.t1 SC1|sc1_527.3 SC1|sc1_61.7 SF|sf_2636.4 SB|symbB.v1.2.0266…
PF07586	Protein of unknown function (DUF1552)	NA	NA	NA	1	5.97287e-96	1	1.12828e-92	Over	56	68	600667	7101	SF|sf_11.211 SF|sf_75.122 SF|sf_203.34 SC1|sc1_23.35 SC1|sc1_27401.1 SC1|sc1_1.422 SC1|sc1_20716.1 SC1|sc1_24.88 SC1|sc1_16.276 SC1|sc1_24.109 SC1|sc1_12812.1 SC1|sc1_17.204 SC1|sc1_1.326 SC1|sc1_2.466 SC1|sc1_11.539 SF|sf_35.210 SC1|sc1_1.956 SF|sf_11.89 SC1|sc1_33764.1 SC1|sc1_16.150 SF|sf_348.25 SC1|sc1_1.1232 SC1|sc1_11.612 SC1|sc1_1.2120 SC1|sc1_9.469 SF|sf_3213.4 SC1|sc1_5.487 SC1|sc1_1.989…
PF07627	Protein of unknown function (DUF1588)	NA	NA	NA	1	2.43703e-85	1	4.60111e-82	Over	52	69	600666	7101	SF|sf_11.211 SF|sf_75.122 SF|sf_203.34 SC1|sc1_23.35 SC1|sc1_27401.1 SC1|sc1_5.486 SC1|sc1_20716.1 SC1|sc1_16.276 SC1|sc1_24.109 SC1|sc1_2.867 SF|sf_75.130 SC1|sc1_17.204 SC1|sc1_1.326 SC1|sc1_2.466 SC1|sc1_1.438 SC1|sc1_11.539 SF|sf_35.210 SC1|sc1_1.956 SF|sf_1438.10 SC1|sc1_16.150 SC1|sc1_15164.1 SF|sf_348.25 SF|sf_7.687 SC1|sc1_1.1232 SC1|sc1_11.612 SC1|sc1_1.2120 SC1|sc1_9.469 SF|sf_3213.4 SC…
PF07624	Protein of unknown function (DUF1585)	NA	NA	NA	1	3.25202e-84	1	6.13655e-81	Over	50	63	600672	7101	SF|sf_11.211 SF|sf_75.122 SF|sf_203.34 SC1|sc1_23.35 SC1|sc1_27401.1 SC1|sc1_5.486 SC1|sc1_20716.1 SC1|sc1_16.276 SC1|sc1_24.109 SC1|sc1_2.867 SF|sf_75.130 SC1|sc1_17.204 SC1|sc1_1.326 SC1|sc1_2.466 SC1|sc1_1.438 SC1|sc1_11.539 SF|sf_35.210 SC1|sc1_1.956 SF|sf_1438.10 SC1|sc1_16.150 SC1|sc1_15164.1 SF|sf_348.25 SF|sf_7.687 SC1|sc1_11.612 SC1|sc1_1.2120 SC1|sc1_9.469 SC1|sc1_1.989 SC1|sc1_1.1716 S…
PF07631	Protein of unknown function (DUF1592)	NA	NA	NA	1	1.56492e-83	1	2.95143e-80	Over	51	68	600667	7101	SF|sf_11.211 SF|sf_75.122 SF|sf_203.34 SC1|sc1_23.35 SC1|sc1_5.486 SC1|sc1_1.2291 SC1|sc1_16.276 SC1|sc1_24.109 SC1|sc1_2.867 SF|sf_75.130 SC1|sc1_12812.1 SC1|sc1_17.204 SC1|sc1_1.326 SC1|sc1_2.466 SC1|sc1_11.539 SF|sf_35.210 SC1|sc1_34610.1 SC1|sc1_1.956 SF|sf_1438.10 SC1|sc1_16.150 SF|sf_348.25 SF|sf_7.687 SC1|sc1_1.1232 SC1|sc1_11.612 SC1|sc1_1.2120 SC1|sc1_9.469 SF|sf_3213.4 SC1|sc1_1.989 SC1…
PF07626	Protein of unknown function (DUF1587)	NA	NA	NA	1	6.30624e-71	1	1.18873e-67	Over	40	46	600689	7101	SF|sf_11.211 SF|sf_75.122 SF|sf_203.34 SC1|sc1_23.35 SC1|sc1_16.276 SC1|sc1_2.867 SC1|sc1_17.204 SC1|sc1_1.326 SC1|sc1_2.466 SC1|sc1_11.539 SC1|sc1_34610.1 SC1|sc1_1.1666 SF|sf_1438.10 SC1|sc1_16.150 SF|sf_348.25 SC1|sc1_1.1232 SC1|sc1_11.612 SC1|sc1_1.2120 SC1|sc1_9.469 SF|sf_3213.4 SC1|sc1_1.989 SC1|sc1_1.1716 SC1|sc1_1.723 SC1|sc1_23.17 SC1|sc1_1.1331 SC1|sc1_1.1486 SC1|sc1_1.1147 SC1|sc1_1.84…
PF07637	Protein of unknown function (DUF1595)	NA	NA	NA	1	8.72522e-64	1	1.64383e-60	Over	37	45	600690	7101	SF|sf_11.211 SC1|sc1_23.35 SC1|sc1_5.486 SC1|sc1_16.276 SC1|sc1_2.867 SC1|sc1_17.204 SC1|sc1_1.326 SC1|sc1_2.466 SC1|sc1_11.539 SC1|sc1_16.150 SF|sf_348.25 SC1|sc1_1.1232 SC1|sc1_11.612 SC1|sc1_1.2120 SC1|sc1_9.469 SF|sf_3213.4 SC1|sc1_19156.2 SC1|sc1_1.989 SC1|sc1_1.1716 SC1|sc1_1.723 SC1|sc1_23.17 SC1|sc1_1.1331 SC1|sc1_1.1486 SC1|sc1_1.1147 SC1|sc1_1.841 SC1|sc1_13888.2 SC1|sc1_2.1611 SC1|sc1_…
PF07635	Planctomycete cytochrome C	NA	NA	NA	1	1.78528e-47	1	3.36168e-44	Over	43	142	600593	7101	SF|sf_11.211 SC1|sc1_23.35 SC1|sc1_1.948 SF|sf_18.109 SC1|sc1_24.109 SC1|sc1_2.867 SF|sf_18.165 SF|sf_35.87 SC1|sc1_17.204 SC1|sc1_1.2037 SC1|sc1_1.326 SC1|sc1_1.543 SC1|sc1_2.466 SC1|sc1_11.539 SF|sf_35.210 SC1|sc1_1.956 SC1|sc1_16.150 SC1|sc1_1.1293 SF|sf_348.25 SF|sf_7.687 SC1|sc1_1.1232 SC1|sc1_1.2120 SF|sf_3213.4 SC1|sc1_1.989 SC1|sc1_1.1716 SC1|sc1_1.723 SF|sf_348.26 SC1|sc1_25525.1 SC1|sc1…
PF06808	Tripartite ATP-independent periplasmic transporter; DctM component	NA	NA	NA	1	1.13635e-41	1	2.13861e-38	Over	23	26	600709	7101	SC1|sc1_73.88 SC1|sc1_22.66 SC1|sc1_4.600 SA|Smic43042 SC1|sc1_540.32 SC1|sc1_25.110 SC1|sc1_172.76 SC1|sc1_160.87 SC1|sc1_172.60 SC1|sc1_1037.38 SC1|sc1_2.1747 SC1|sc1_172.43 SC1|sc1_113.30 SC1|sc1_3095.22 SC1|sc1_113.103 SC1|sc1_39.148 SC1|sc1_4.1074 SC1|sc1_1.10 SA|Smic45735 SC1|sc1_172.5 SC1|sc1_20.409 SC1|sc1_25.111 SA|Smic43036
PF01618	MotA_ExbB	GO:0008565	molecular_function	protein transporter activity	1	1.43029e-39	1	2.69037e-36	Over	28	54	600681	7101	SC1|sc1_1.26 SC1|sc1_11.106 SC1|sc1_11.453 SF|sf_348.77 SC1|sc1_2.915 SC1|sc1_22.274 SC1|sc1_23442.1 SC1|sc1_1.33 SC1|sc1_23.24 SC1|sc1_5.425 SC1|sc1_2815.9 SC1|sc1_4.159 SC1|sc1_2.1656 SC1|sc1_4.1348 SC1|sc1_4.1009 SC1|sc1_1.1829 SC1|sc1_20.212 SF|sf_7.662 SF|sf_75.197 SF|sf_1274.31 SC1|sc1_11.105 SC1|sc1_2.1071 SC1|sc1_16.121 SC1|sc1_1.892 SC1|sc1_28073.1 SC1|sc1_11005.3 SF|sf_249.63 SF|sf_3540…
PF00589	Phage_integrase	GO:0003677	molecular_function	DNA binding	1	8.26319e-36	1	1.55348e-32	Over	34	127	600608	7101	SC1|sc1_5.1006 SC1|sc1_11896.1 SA|Smic43492 SC1|sc1_17.332 SC1|sc1_4.107 SC1|sc1_5.421 SF|sf_348.64 SC1|sc1_1.1760 SC1|sc1_22375.1 SC1|sc1_32.54 SC1|sc1_28177.1 SC1|sc1_9.319 SF|sf_307.18 SC1|sc1_7.522 SF|sf_789.9 SC1|sc1_30185.1 SC1|sc1_7.642 SC1|sc1_24.100 SC1|sc1_9.332 SC1|sc1_1.1089 SC1|sc1_16.6 SC1|sc1_14663.1 SC1|sc1_2365.11 SF|sf_11.72 SF|sf_75.125 SC1|sc1_5.547 SC1|sc1_5.408 SA|Smic48540 …
PF02472	ExbD	GO:0005215	molecular_function	transporter activity	1	7.56963e-32	1	1.42233e-28	Over	22	41	600694	7101	SC1|sc1_11.106 SC1|sc1_11.453 SC1|sc1_22.274 SC1|sc1_1.33 SC1|sc1_1.2129 SC1|sc1_5.425 SC1|sc1_4.159 SC1|sc1_4.1009 SC1|sc1_4.1156 SF|sf_7.587 SC1|sc1_20.212 SF|sf_75.197 SF|sf_1274.31 SC1|sc1_1.1970 SC1|sc1_2.1071 SC1|sc1_28073.1 SC1|sc1_11005.3 SC1|sc1_1.25 SF|sf_249.63 SC1|sc1_219.36 SF|sf_7.21 SC1|sc1_3237.20
PF02321	OEP	GO:0005215	molecular_function	transporter activity	1	1.61462e-31	1	3.03226e-28	Over	25	64	600671	7101	SC1|sc1_2.401 SC1|sc1_9.135 SC1|sc1_18.42 SC1|sc1_23.124 SC1|sc1_1.443 SC1|sc1_24.88 SF|sf_690.36 SF|sf_7.530 SC1|sc1_2.1945 SC1|sc1_18.171 SC1|sc1_39637.1 SC1|sc1_5590.12 SC1|sc1_18.53 SF|sf_249.115 SC1|sc1_27851.1 SC1|sc1_6848.6 SC1|sc1_4.633 SF|sf_61.258 SC1|sc1_1.709 SC1|sc1_9.688 SC1|sc1_298.69 SC1|sc1_2.910 SC1|sc1_1957.20 SC1|sc1_11456.2 SC1|sc1_28659.1
PF00078	Reverse transcriptase (RNA-dependent DNA polymerase)	NA	NA	NA	1	6.99469e-30	1	1.3129e-26	Over	90	1763	598972	7101	SA|Smic28345 SA|Smic40007 SF|sf_4391.7 SA|Smic36512 SA|Smic40607 SA|Smic21348 SF|sf_533.8 SF|sf_390.2 SF|sf_1711.4 SF|sf_2490.2 SF|sf_357.10 SA|Smic15842 SA|Smic24349 SC1|sc1_11.251 SB|symbB.v1.2.035761.t1 SC1|sc1_4541.1 SF|sf_713.1 SA|Smic6259 SF|sf_953.9 SA|Smic31486 SF|sf_2619.3 SA|Smic10229 SA|Smic12523 SB|symbB.v1.2.001982.t1 SF|sf_3396.1 SF|sf_987.13 SF|sf_900.10 SC1|sc1_18586.1 SA|Smic1461…
PF00015	MCPsignal	GO:0004871	molecular_function	signal transducer activity	1	8.41746e-29	1	1.57912e-25	Over	18	27	600708	7101	SC1|sc1_11392.3 SC1|sc1_5679.3 SC1|sc1_20.111 SC1|sc1_22757.1 SC1|sc1_113.86 SC1|sc1_17.40 SF|sf_3696.8 SF|sf_2769.1 SC1|sc1_20.41 SC1|sc1_18.6 SC1|sc1_4.1099 SC1|sc1_18.26 SC1|sc1_17.140 SF|sf_270.59 SF|sf_1624.6 SC1|sc1_73.23 SF|sf_2612.3 SC1|sc1_5.467
PF04542	Sigma70_r2	GO:0003677	molecular_function	DNA binding	1	1.27154e-28	1	2.38413e-25	Over	38	271	600464	7101	SC1|sc1_15.212 SF|sf_1926.14 SC1|sc1_7.625 SC1|sc1_7.119 SC1|sc1_18.360 SC1|sc1_31553.2 SC1|sc1_21323.1 SC1|sc1_7.147 SF|sf_419.64 SC1|sc1_241.107 SC1|sc1_17.316 SF|sf_3240.2 SC1|sc1_1.2126 SF|sf_18.276 SF|sf_7.446 SF|sf_61.263 SC1|sc1_1.580 SC1|sc1_2.119 SC1|sc1_15.152 SF|sf_203.30 SC1|sc1_11.386 SC1|sc1_10698.6 SC1|sc1_5.426 SC1|sc1_7.126 SC1|sc1_5.51 SC1|sc1_1.1744 SC1|sc1_1.723 SC1|sc1_1.700 …
PF13400	Putative Flp pilus-assembly TadE/G-like	NA	NA	NA	1	1.33878e-28	1	2.50887e-25	Over	16	19	600716	7101	SC1|sc1_17.184 SC1|sc1_482.37 SC1|sc1_22.232 SC1|sc1_9.131 SC1|sc1_11244.5 SC1|sc1_1.1378 SA|Smic47192 SC1|sc1_25.48 SC1|sc1_18704.1 SC1|sc1_1.498 SF|sf_61.44 SC1|sc1_1.960 SC1|sc1_5.668 SC1|sc1_5.122 SF|sf_7.96 SC1|sc1_17.237
PF00990	Diguanylate cyclase; GGDEF domain	NA	NA	NA	1	9.26285e-28	1	1.73493e-24	Over	21	49	600686	7101	SC1|sc1_5.84 SC1|sc1_80.47 SF|sf_1438.15 SC1|sc1_20.67 SF|sf_7.673 SC1|sc1_22.195 SC1|sc1_16.64 SC1|sc1_2.1361 SC1|sc1_18785.1 SC1|sc1_36164.1 SC1|sc1_11.22 SC1|sc1_9.381 SC1|sc1_241.92 SC1|sc1_15.237 SC1|sc1_23224.1 SC1|sc1_7321.1 SC1|sc1_15411.2 SC1|sc1_18895.2 SC1|sc1_2.868 SC1|sc1_16406.3 SC1|sc1_22.263
PF13360	PQQ-like domain	NA	NA	NA	1	5.16677e-27	1	9.67218e-24	Over	53	664	600071	7101	SC1|sc1_23.171 SF|sf_7.312 SC1|sc1_22.274 SC1|sc1_1.423 SC1|sc1_5.425 SC1|sc1_11.613 SC1|sc1_1.1660 SC1|sc1_11.496 SC1|sc1_2.975 SC1|sc1_1.399 SC1|sc1_5.783 SC1|sc1_1.620 SF|sf_18.276 SC1|sc1_1.1524 SC1|sc1_20053.1 SC1|sc1_13896.2 SC1|sc1_2.568 SC1|sc1_1.633 SF|sf_11.178 SC1|sc1_1.24 SF|sf_203.75 SC1|sc1_4465.16 SC1|sc1_18.256 SC1|sc1_5.895 SC1|sc1_15164.1 SF|sf_966.39 SC1|sc1_1.1667 SC1|sc1_11.3…
PF06439	Domain of Unknown Function (DUF1080)	NA	NA	NA	1	4.6207e-26	1	8.64533e-23	Over	21	57	600678	7101	SF|sf_7.686 SC1|sc1_23.171 SC1|sc1_1.1196 SC1|sc1_2.2135 SF|sf_7.559 SC1|sc1_1.2021 SF|sf_5542.1 SC1|sc1_1.2037 SC1|sc1_1.442 SC1|sc1_1.929 SC1|sc1_2.547 SC1|sc1_5.430 SC1|sc1_17442.2 SC1|sc1_17.126 SC1|sc1_17573.1 SC1|sc1_21296.1 SC1|sc1_1.1874 SC1|sc1_17346.2 SC1|sc1_35122.1 SF|sf_75.128 SC1|sc1_5.72
PF00669	Flagellin_N	GO:0005198	molecular_function	structural molecule activity	1	1.77622e-25	1	3.32153e-22	Over	15	20	600715	7101	SC1|sc1_20559.1 SC1|sc1_9.353 SF|sf_1663.20 SC1|sc1_4.1643 SC1|sc1_23692.1 SC1|sc1_8639.3 SC1|sc1_28757.1 SC1|sc1_18828.2 SC1|sc1_1.886 SC1|sc1_1.1785 SC1|sc1_5.796 SC1|sc1_18.120 SC1|sc1_25470.1 SF|sf_2612.18 SC1|sc1_5679.9
PF00482	Type II secretion system (T2SS); protein F	NA	NA	NA	1	6.04824e-25	1	1.13042e-21	Over	20	54	600681	7101	SC1|sc1_1.1256 SC1|sc1_8964.2 SC1|sc1_2.1699 SF|sf_11.391 SC1|sc1_11544.5 SC1|sc1_19780.1 SC1|sc1_1.1401 SC1|sc1_9.131 SC1|sc1_17.396 SC1|sc1_20448.1 SF|sf_11.99 SC1|sc1_9.557 SC1|sc1_2.2196 SF|sf_75.33 SC1|sc1_1.498 SC1|sc1_21082.1 SF|sf_249.80 SF|sf_7.96 SC1|sc1_38471.1 SC1|sc1_1.1402
PF00813	FliP	GO:0009306	biological_process	protein secretion	1	1.20476e-24	1	2.2505e-21	Over	13	14	600721	7101	SC1|sc1_18.119 SC1|sc1_19.76 SC1|sc1_2.1652 SC1|sc1_5.214 SC1|sc1_13162.3 SC1|sc1_25655.1 SF|sf_1663.6 SC1|sc1_1.2203 SC1|sc1_4.1655 SC1|sc1_34720.1 SC1|sc1_11.137 SC1|sc1_16.122 SC1|sc1_15356.1
PF06429	Flagellar basal body rod FlgEFG protein C-terminal	NA	NA	NA	1	1.64748e-24	1	3.07584e-21	Over	16	27	600708	7101	SC1|sc1_1.1830 SF|sf_7.464 SC1|sc1_26052.1 SC1|sc1_12604.1 SC1|sc1_8639.4 SC1|sc1_4.1643 SC1|sc1_24296.1 SC1|sc1_2.1657 SC1|sc1_23.25 SF|sf_7.512 SC1|sc1_21260.1 SC1|sc1_1.1785 SC1|sc1_18.120 SF|sf_2612.18 SC1|sc1_5679.9 SF|sf_2612.17
PF01885	PTS_2-RNA	GO:0016772	molecular_function	transferase activity- transferring phosphorus-containing groups	1	2.56115e-23	1	4.7791e-20	Over	38	378	600357	7101	SA|Smic21250 SC1|sc1_9704.1 SA|Smic28316 SF|sf_2245.1 SB|symbB.v1.2.033204.t1 SB|symbB.v1.2.012977.t1 SA|Smic45359 SA|Smic38489 SF|sf_3375.5 SC1|sc1_7209.1 SF|sf_2034.9 SB|symbB.v1.2.036185.t1 SB|symbB.v1.2.034586.t1 SB|symbB.v1.2.036748.t1 SF|sf_1291.8 SB|symbB.v1.2.029644.t1 SF|sf_1153.7 SA|Smic43132 SB|symbB.v1.2.031468.t1 SA|Smic11669 SC1|sc1_11579.1 SB|symbB.v1.2.035469.t1 SB|symbB.v1.2.0282…
PF07811	TadE-like protein	NA	NA	NA	1	4.71405e-23	1	8.7917e-20	Over	13	16	600719	7101	SC1|sc1_17.184 SC1|sc1_482.37 SC1|sc1_22.232 SC1|sc1_1.1378 SC1|sc1_18.346 SC1|sc1_22.177 SC1|sc1_25.48 SC1|sc1_18704.1 SC1|sc1_1.498 SC1|sc1_1.960 SC1|sc1_5.668 SC1|sc1_5.122 SF|sf_7.97
PF07394	Protein of unknown function (DUF1501)	NA	NA	NA	1	6.93691e-23	1	1.29304e-19	Over	31	234	600501	7101	SC1|sc1_7.253 SC1|sc1_1.2394 SF|sf_35.128 SC1|sc1_1.2404 SC1|sc1_1.246 SC1|sc1_1.948 SC1|sc1_1.276 SC1|sc1_1.1316 SF|sf_18.109 SC1|sc1_2.627 SC1|sc1_4.987 SF|sf_18.165 SC1|sc1_1.2037 SF|sf_7.403 SC1|sc1_1.175 SC1|sc1_1.1293 SF|sf_75.226 SC1|sc1_2.1850 SC1|sc1_1.989 SF|sf_348.26 SF|sf_7.93 SC1|sc1_1.1331 SC1|sc1_1.2033 SF|sf_7.723 SF|sf_6.115 SF|sf_7.331 SC1|sc1_1.1604 SC1|sc1_1.2204 SF|sf_7.105 S…
PF01261	Xylose isomerase-like TIM barrel	NA	NA	NA	1	1.02418e-22	1	1.90804e-19	Over	24	117	600618	7101	SC1|sc1_20286.1 SC1|sc1_17.31 SC1|sc1_17884.2 SC1|sc1_2.1047 SC1|sc1_24245.1 SC1|sc1_23695.1 SC1|sc1_5.776 SC1|sc1_2.1738 SF|sf_18.88 SC1|sc1_8744.3 SC1|sc1_482.57 SC1|sc1_11.135 SC1|sc1_2.1374 SF|sf_7.519 SC1|sc1_11.542 SC1|sc1_5.422 SC1|sc1_2.1589 SC1|sc1_23772.2 SC1|sc1_2.209 SC1|sc1_1.418 SC1|sc1_109.59 SC1|sc1_21253.1 SC1|sc1_2.1790 SC1|sc1_1.1061
PF03480	DctP	GO:0006810	biological_process	transport	1	3.00459e-22	1	5.59454e-19	Over	14	22	600713	7101	SC1|sc1_73.88 SC1|sc1_113.1 SF|sf_1535.7 SC1|sc1_4.601 SC1|sc1_25.110 SC1|sc1_160.88 SC1|sc1_172.60 SC1|sc1_160.57 SC1|sc1_1037.38 SC1|sc1_2.1747 SC1|sc1_113.41 SC1|sc1_172.43 SC1|sc1_73.57 SA|Smic43036
PF04290	Tripartite ATP-independent periplasmic transporters; DctQ component	NA	NA	NA	1	3.24631e-21	1	6.04138e-18	Over	12	15	600720	7101	SC1|sc1_73.88 SC1|sc1_22.66 SC1|sc1_4.600 SC1|sc1_113.1 SC1|sc1_540.32 SC1|sc1_25.110 SC1|sc1_172.60 SC1|sc1_172.43 SC1|sc1_4.1074 SC1|sc1_73.57 SC1|sc1_20.409 SF|sf_61.154
PF08281	Sigma70_r4_2	GO:0003677	molecular_function	DNA binding	1	4.94054e-21	1	9.1894e-18	Over	23	121	600614	7101	SC1|sc1_15.212 SF|sf_1926.14 SC1|sc1_7.119 SC1|sc1_21323.1 SC1|sc1_7.147 SC1|sc1_241.107 SC1|sc1_17.316 SF|sf_7.80 SF|sf_18.276 SC1|sc1_4.551 SC1|sc1_15.152 SF|sf_966.50 SC1|sc1_7.126 SC1|sc1_1.1744 SC1|sc1_1.723 SC1|sc1_7.137 SC1|sc1_11.472 SF|sf_6155.1 SC1|sc1_5.279 SC1|sc1_7.630 SC1|sc1_11.75 SC1|sc1_18.83 SC1|sc1_7.135
PF00884	Sulfatase	GO:0008484	molecular_function	sulfuric ester hydrolase activity	1	7.59606e-21	1	1.41211e-17	Over	42	556	600179	7101	SC1|sc1_1.1048 SC1|sc1_1.1207 SC1|sc1_11.39 SC1|sc1_11.23 SC1|sc1_23.182 SB|symbB.v1.2.026830.t1 SC1|sc1_5.558 SF|sf_7.603 SC1|sc1_23.103 SC1|sc1_2.1875 SC1|sc1_1.579 SC1|sc1_14529.2 SF|sf_3213.8 SC1|sc1_1.2011 SF|sf_199.6 SF|sf_7.439 SC1|sc1_1.1527 SF|sf_1535.19 SF|sf_7.446 SC1|sc1_3646.2 SC1|sc1_18.54 SF|sf_7.698 SF|sf_11.282 SC1|sc1_2.1126 SF|sf_18.180 SC1|sc1_16546.1 SC1|sc1_5.430 SF|sf_11.24…
PF01408	GFO_IDH_MocA	GO:0016491	molecular_function	oxidoreductase activity	1	1.31843e-20	1	2.44965e-17	Over	37	425	600310	7101	SC1|sc1_1.857 SF|sf_3213.6 SF|sf_75.145 SC1|sc1_482.1 SC1|sc1_1.1485 SC1|sc1_17.316 SC1|sc1_24911.1 SF|sf_18.337 SC1|sc1_9.291 SC1|sc1_1412.6 SC1|sc1_1.507 SC1|sc1_2.1943 SC1|sc1_1.1606 SF|sf_2221.10 SC1|sc1_2.1765 SC1|sc1_482.57 SC1|sc1_12284.1 SC1|sc1_2.1982 SC1|sc1_5.430 SC1|sc1_1.1159 SC1|sc1_5.422 SF|sf_61.134 SC1|sc1_5.606 SF|sf_7.145 SC1|sc1_1.384 SC1|sc1_2.209 SC1|sc1_16055.4 SC1|sc1_1297…
PF07587	Protein of unknown function (DUF1553)	NA	NA	NA	1	2.55479e-20	1	4.74425e-17	Over	24	146	600589	7101	SC1|sc1_1.1031 SC1|sc1_1.948 SF|sf_18.109 SC1|sc1_2.627 SF|sf_18.165 SF|sf_35.87 SF|sf_18.276 SC1|sc1_1.2037 SC1|sc1_1.543 SF|sf_7.403 SC1|sc1_18380.2 SC1|sc1_1.1293 SF|sf_11.359 SC1|sc1_2.1850 SC1|sc1_21993.1 SC1|sc1_1.989 SF|sf_348.26 SC1|sc1_1.1331 SC1|sc1_28667.1 SC1|sc1_1.2033 SF|sf_7.723 SF|sf_7.796 SF|sf_7.407 SC1|sc1_1.1604
PF05936	Bacterial Type VI secretion; VC_A0110; EvfL; ImpJ; VasE	NA	NA	NA	1	5.29231e-20	1	9.82252e-17	Over	10	10	600725	7101	SC1|sc1_18.360 SF|sf_7.446 SC1|sc1_16.267 SF|sf_982.27 SC1|sc1_1.580 SC1|sc1_9.381 SC1|sc1_10698.1 SC1|sc1_1.681 SF|sf_61.193 SC1|sc1_24.108
PF04168	A predicted alpha-helical domain with a conserved ER motif.	NA	NA	NA	1	5.29231e-20	1	9.82252e-17	Over	10	10	600725	7101	SC1|sc1_4.1340 SC1|sc1_7.730 SC1|sc1_2.1735 SC1|sc1_5.421 SC1|sc1_25306.1 SC1|sc1_11.136 SC1|sc1_73.18 SC1|sc1_217.16 SC1|sc1_11.111 SC1|sc1_9.448
PF13620	Carboxypeptidase regulatory-like domain	NA	NA	NA	1	2.332e-19	1	4.32353e-16	Over	15	39	600696	7101	SC1|sc1_10241.1 SC1|sc1_1.1316 SC1|sc1_16.210 SC1|sc1_4.1641 SF|sf_203.33 SF|sf_4391.5 SC1|sc1_21.444 SF|sf_35.256 SC1|sc1_28049.1 SC1|sc1_1.681 SC1|sc1_2.1567 SC1|sc1_24656.1 SF|sf_61.193 SC1|sc1_1.2213 SF|sf_37.12
PF05943	Type VI secretion protein; EvpB/VC_A0108; tail sheath	NA	NA	NA	1	5.75907e-19	1	1.06715e-15	Over	10	11	600724	7101	SF|sf_75.236 SC1|sc1_1.679 SC1|sc1_9.380 SF|sf_61.191 SF|sf_982.28 SC1|sc1_10698.6 SC1|sc1_2.1567 SC1|sc1_24.105 SC1|sc1_16.266 SC1|sc1_16.270
PF01478	Peptidase_A24	GO:0004190	molecular_function	aspartic-type endopeptidase activity	1	8.16422e-19	1	1.51201e-15	Over	11	15	600720	7101	SC1|sc1_5.741 SC1|sc1_1412.21 SC1|sc1_9.131 SF|sf_7.80 SC1|sc1_16226.1 SC1|sc1_1.1400 SC1|sc1_1.649 SC1|sc1_1.498 SF|sf_249.80 SF|sf_7.97 SF|sf_11.394
PF00460	Flg_bb_rod	GO:0071973	biological_process	bacterial-type flagellum-dependent cell motility	1	8.50883e-19	1	1.57498e-15	Over	12	20	600715	7101	SC1|sc1_1.1830 SF|sf_7.464 SC1|sc1_26052.1 SC1|sc1_12604.1 SC1|sc1_4.1643 SC1|sc1_2.1657 SC1|sc1_23.25 SC1|sc1_21260.1 SC1|sc1_1.1785 SC1|sc1_18.120 SF|sf_2612.18 SF|sf_2612.17
PF07583	Protein of unknown function (DUF1549)	NA	NA	NA	1	9.16307e-19	1	1.69517e-15	Over	23	151	600584	7101	SC1|sc1_1.1031 SC1|sc1_1.948 SF|sf_18.109 SC1|sc1_2.627 SF|sf_18.165 SF|sf_35.87 SF|sf_18.276 SC1|sc1_1.2037 SC1|sc1_1.543 SF|sf_7.403 SC1|sc1_18380.2 SC1|sc1_1.1293 SF|sf_11.359 SC1|sc1_2.1850 SC1|sc1_21993.1 SC1|sc1_1.989 SF|sf_348.26 SC1|sc1_1.1331 SC1|sc1_1.2033 SF|sf_7.723 SF|sf_7.796 SF|sf_7.407 SC1|sc1_1.1604
PF09850	Type VI secretion system protein DotU	NA	NA	NA	1	4.48283e-18	1	8.28876e-15	Over	9	9	600726	7101	SC1|sc1_18.360 SC1|sc1_9.378 SF|sf_7.446 SC1|sc1_16.267 SF|sf_982.27 SC1|sc1_1.580 SC1|sc1_1.681 SF|sf_61.193 SC1|sc1_24.108
PF14331	ImcF-related N-terminal domain	NA	NA	NA	1	4.48283e-18	1	8.28876e-15	Over	9	9	600726	7101	SC1|sc1_18.360 SC1|sc1_2.1566 SC1|sc1_9.378 SF|sf_7.446 SF|sf_982.27 SC1|sc1_1.580 SC1|sc1_1.681 SF|sf_61.193 SC1|sc1_24.108
PF04932	O-Antigen ligase	NA	NA	NA	1	8.83777e-18	1	1.63234e-14	Over	12	23	600712	7101	SC1|sc1_1.2313 SC1|sc1_5.636 SC1|sc1_18252.1 SC1|sc1_5.411 SC1|sc1_18843.1 SC1|sc1_11.354 SF|sf_35.204 SC1|sc1_2.658 SF|sf_37.36 SC1|sc1_16.68 SC1|sc1_14650.2 SC1|sc1_20502.2
PF14100	Methane oxygenase PmoA	NA	NA	NA	1	1.4654e-17	1	2.70512e-14	Over	10	13	600722	7101	SF|sf_7.61 SF|sf_18.231 SC1|sc1_1.1777 SC1|sc1_31168.1 SC1|sc1_23293.1 SF|sf_7.580 SC1|sc1_1.1893 SC1|sc1_18155.2 SC1|sc1_2.98 SC1|sc1_1.1533
PF01345	Domain of unknown function DUF11	NA	NA	NA	1	4.4352e-17	1	8.18295e-14	Over	9	10	600725	7101	SC1|sc1_2365.17 SC1|sc1_4.1009 SC1|sc1_4545.7 SC1|sc1_2.403 SC1|sc1_11357.2 SF|sf_61.228 SC1|sc1_22.121 SC1|sc1_7.36 SC1|sc1_11364.1
PF07715	Plug	GO:0004872	molecular_function	receptor activity	1	9.09098e-17	1	1.67638e-13	Over	16	67	600668	7101	SC1|sc1_19.448 SC1|sc1_10264.5 SC1|sc1_10241.1 SC1|sc1_4.1700 SC1|sc1_1037.60 SC1|sc1_19.449 SC1|sc1_1037.61 SC1|sc1_20.59 SF|sf_270.132 SC1|sc1_23.17 SC1|sc1_17028.1 SC1|sc1_6118.15 SC1|sc1_21.228 SC1|sc1_21.315 SC1|sc1_80.33 SC1|sc1_87.80
PF01706	FliG C-terminal domain	NA	NA	NA	1	2.41345e-16	1	4.44798e-13	Over	9	11	600724	7101	SC1|sc1_19.76 SC1|sc1_22224.2 SF|sf_419.42 SC1|sc1_12011.1 SC1|sc1_2.1658 SC1|sc1_23.25 SF|sf_7.512 SC1|sc1_5.217 SC1|sc1_1.1123
PF07559	Flagellar basal body protein FlaE	NA	NA	NA	1	3.79664e-16	1	6.99342e-13	Over	8	8	600727	7101	SC1|sc1_1.1830 SC1|sc1_26052.1 SC1|sc1_4.1643 SC1|sc1_2.1657 SF|sf_7.512 SC1|sc1_21260.1 SC1|sc1_5679.9 SF|sf_2612.17
PF02563	Poly_export	GO:0015159	molecular_function	polysaccharide transmembrane transporter activity	1	3.97248e-16	1	7.31334e-13	Over	10	16	600719	7101	SC1|sc1_19.160 SF|sf_7.624 SC1|sc1_18.34 SF|sf_35.256 SC1|sc1_5.1055 SC1|sc1_5.55 SC1|sc1_9.775 SC1|sc1_16.68 SC1|sc1_1.2213 SC1|sc1_24.159
PF13280	WYL domain	NA	NA	NA	1	3.97248e-16	1	7.31334e-13	Over	10	16	600719	7101	SC1|sc1_1.2075 SC1|sc1_2.401 SF|sf_7.227 SC1|sc1_160.33 SC1|sc1_19.493 SF|sf_61.258 SC1|sc1_1.709 SC1|sc1_9.688 SC1|sc1_27953.1 SC1|sc1_15223.1
PF13385	Concanavalin A-like lectin/glucanases superfamily	NA	NA	NA	1	7.37388e-16	1	1.35606e-12	Over	29	352	600383	7101	SC1|sc1_888.3 SA|Smic43955 SF|sf_7.559 SC1|sc1_1.1485 SC1|sc1_2.627 SC1|sc1_16.274 SF|sf_18.154 SC1|sc1_20053.1 SF|sf_7.403 SC1|sc1_4199.3 SF|sf_26.10 SB|symbB.v1.2.007547.t1 SC1|sc1_1.1873 SF|sf_7.445 SC1|sc1_9.421 SC1|sc1_5.426 SC1|sc1_1.1874 SC1|sc1_1.163 SA|Smic33181 SF|sf_75.55 SC1|sc1_5.67 SF|sf_11.88 SC1|sc1_1.1715 SB|symbB.v1.2.000650.t1 SC1|sc1_216.39 SC1|sc1_5.424 SB|symbB.v1.2.030008.t…
PF03184	DDE_1	GO:0003676	molecular_function	nucleic acid binding	1	7.77772e-16	1	1.42955e-12	Over	13	40	600695	7101	SF|sf_417.1 SF|sf_3160.3 SA|Smic5506 SC1|sc1_1341.3 SC1|sc1_2728.1 SC1|sc1_5876.1 SB|symbB.v1.2.036816.t1 SF|sf_3309.2 SC1|sc1_4688.5 SA|Smic12685 SB|symbB.v1.2.027829.t1 SB|symbB.v1.2.008569.t1 SC1|sc1_7723.1
PF13614	AAA domain	NA	NA	NA	1	7.77772e-16	1	1.42955e-12	Over	13	40	600695	7101	SC1|sc1_5.411 SF|sf_1311.39 SF|sf_35.256 SC1|sc1_2.1649 SC1|sc1_1.498 SC1|sc1_5.547 SC1|sc1_9.639 SC1|sc1_1412.37 SC1|sc1_1.566 SC1|sc1_1.2213 SF|sf_7.96 SC1|sc1_73.93 SC1|sc1_23.288
PF16576	Barrel-sandwich domain of CusB or HlyD membrane-fusion	NA	NA	NA	1	7.92538e-16	1	1.4551e-12	Over	16	76	600659	7101	SF|sf_690.10 SC1|sc1_18.42 SC1|sc1_23.124 SC1|sc1_87.5 SC1|sc1_17963.1 SC1|sc1_20737.1 SF|sf_7.530 SC1|sc1_17654.2 SC1|sc1_5590.12 SC1|sc1_4.633 SC1|sc1_6848.7 SF|sf_7.778 SC1|sc1_1672.25 SC1|sc1_27418.1 SC1|sc1_9081.8 SC1|sc1_18.41
PF16868	NMT1-like family	NA	NA	NA	1	9.55123e-16	1	1.75265e-12	Over	9	12	600723	7101	SC1|sc1_1.789 SA|Smic43042 SC1|sc1_14427.2 SC1|sc1_39.148 SC1|sc1_1.10 SC1|sc1_172.5 SF|sf_7.11 SC1|sc1_25.111 SC1|sc1_4.1631
PF07638	ECF sigma factor	NA	NA	NA	1	1.33746e-15	1	2.45291e-12	Over	12	32	600703	7101	SF|sf_203.34 SC1|sc1_5.202 SC1|sc1_23.182 SC1|sc1_20977.2 SC1|sc1_1.1512 SF|sf_4166.6 SC1|sc1_23762.2 SF|sf_966.50 SF|sf_2688.2 SF|sf_11.166 SC1|sc1_1.1126 SC1|sc1_29569.1
PF04665	Poxvirus A32 protein	NA	NA	NA	1	3.07118e-15	1	5.62947e-12	Over	9	13	600722	7101	SA|Smic38817 SA|Smic44239 SA|Smic4729 SA|Smic5196 SA|Smic44855 SA|Smic44719 SA|Smic22989 SA|Smic44649 SA|Smic992
PF02120	Flagellar hook-length control protein FliK	NA	NA	NA	1	3.38112e-15	1	6.1942e-12	Over	8	9	600726	7101	SC1|sc1_17690.1 SC1|sc1_1.1830 SC1|sc1_16.118 SC1|sc1_2.1658 SF|sf_7.512 SC1|sc1_4.1656 SC1|sc1_5.217 SC1|sc1_39.64
PF05591	Type VI secretion system; VipA; VC_A0107 or Hcp2	NA	NA	NA	1	3.38112e-15	1	6.1942e-12	Over	8	9	600726	7101	SC1|sc1_1.679 SF|sf_982.27 SC1|sc1_2.1567 SC1|sc1_1.259 SC1|sc1_24.105 SC1|sc1_16.266 SC1|sc1_23724.1 SC1|sc1_16.270
PF14403	Circularly permuted ATP-grasp type 2	NA	NA	NA	1	4.43668e-15	1	8.11913e-12	Over	10	19	600716	7101	SC1|sc1_4.1340 SC1|sc1_7.730 SC1|sc1_2.1735 SC1|sc1_5.421 SC1|sc1_25306.1 SC1|sc1_11.136 SC1|sc1_73.18 SC1|sc1_217.16 SC1|sc1_11.111 SC1|sc1_9.448
PF00239	Resolvase	GO:0000150	molecular_function	recombinase activity	1	8.77822e-15	1	1.60554e-11	Over	10	20	600715	7101	SF|sf_11.318 SC1|sc1_6058.10 SC1|sc1_19.47 SA|Smic7170 SC1|sc1_25605.1 SC1|sc1_9628.1 SC1|sc1_16.174 SA|Smic22688 SA|Smic34953 SF|sf_61.69
PF06283	Trehalose utilisation	NA	NA	NA	1	1.77721e-14	1	3.24874e-11	Over	11	29	600706	7101	SC1|sc1_11.23 SC1|sc1_1.276 SC1|sc1_21193.1 SC1|sc1_1.326 SC1|sc1_17.299 SC1|sc1_2.604 SC1|sc1_1.989 SF|sf_7.331 SC1|sc1_15331.2 SF|sf_2992.11 SC1|sc1_14980.2
PF03781	Sulfatase-modifying factor enzyme 1	NA	NA	NA	1	1.80149e-14	1	3.29132e-11	Over	19	146	600589	7101	SF|sf_2769.10 SF|sf_203.34 SC1|sc1_4.627 SC1|sc1_1.422 SC1|sc1_22.277 SC1|sc1_11.491 SF|sf_35.68 SF|sf_61.263 SC1|sc1_2.1943 SC1|sc1_1.1271 SF|sf_2688.2 SC1|sc1_5.422 SC1|sc1_1.1775 SF|sf_3657.5 SC1|sc1_6280.9 SC1|sc1_11.177 SF|sf_18.162 SF|sf_7.327 SC1|sc1_23.86
PF01313	Bac_export_3	GO:0009306	biological_process	protein secretion	1	3.21504e-14	1	5.87066e-11	Over	7	7	600728	7101	SC1|sc1_2.1652 SC1|sc1_5.214 SC1|sc1_13162.3 SF|sf_1663.6 SC1|sc1_4.1655 SC1|sc1_1.2202 SC1|sc1_11.137
PF08902	Domain of unknown function (DUF1848)	NA	NA	NA	1	3.21504e-14	1	5.87066e-11	Over	7	7	600728	7101	SB|symbB.v1.2.005456.t1 SF|sf_191.14 SA|Smic42052 SC1|sc1_6262.2 SB|symbB.v1.2.007706.t1 SC1|sc1_4520.1 SF|sf_1399.2
PF00437	T2SSE	GO:0005524	molecular_function	ATP binding	1	5.59114e-14	1	1.01982e-10	Over	14	67	600668	7101	SC1|sc1_1.1257 SC1|sc1_8964.2 SC1|sc1_11544.5 SC1|sc1_1.1401 SC1|sc1_8734.2 SC1|sc1_9.131 SF|sf_419.74 SC1|sc1_20448.1 SC1|sc1_2.2196 SC1|sc1_17863.3 SC1|sc1_1.498 SF|sf_249.80 SF|sf_7.96 SF|sf_35.56
PF00700	Flagellin_C	GO:0005198	molecular_function	structural molecule activity	1	6.0693e-14	1	1.10643e-10	Over	8	11	600724	7101	SC1|sc1_20559.1 SC1|sc1_9.353 SF|sf_1663.20 SC1|sc1_4.1643 SC1|sc1_23692.1 SC1|sc1_1.886 SC1|sc1_1.1785 SC1|sc1_5.796
PF14841	FliG middle domain	NA	NA	NA	1	6.0693e-14	1	1.10643e-10	Over	8	11	600724	7101	SC1|sc1_19.76 SF|sf_419.42 SC1|sc1_12011.1 SC1|sc1_2.1658 SC1|sc1_23.25 SF|sf_7.512 SC1|sc1_5.217 SC1|sc1_1.1123
PF02107	FlgH	GO:0003774	molecular_function	motor activity	1	1.80169e-13	1	3.28088e-10	Over	8	12	600723	7101	SF|sf_7.464 SC1|sc1_8639.4 SC1|sc1_4.1643 SC1|sc1_21111.2 SC1|sc1_1.1785 SC1|sc1_18.120 SC1|sc1_5679.9 SF|sf_2612.17
PF02599	CsrA	GO:0003723	molecular_function	RNA binding	1	1.97986e-13	1	3.60334e-10	Over	9	18	600717	7101	SC1|sc1_18.239 SC1|sc1_2.2151 SC1|sc1_30185.1 SC1|sc1_19259.2 SC1|sc1_1.2254 SC1|sc1_2.2077 SC1|sc1_7321.3 SC1|sc1_5.796 SC1|sc1_22.126
PF01311	Bac_export_1	GO:0006605	biological_process	protein targeting	1	2.54546e-13	1	4.63018e-10	Over	7	8	600727	7101	SC1|sc1_16.124 SC1|sc1_2.1652 SC1|sc1_5.214 SC1|sc1_13162.3 SC1|sc1_25655.1 SF|sf_1663.6 SC1|sc1_1.2202
PF04347	FliO	GO:0044781	biological_process	bacterial-type flagellum organization	1	2.54546e-13	1	4.63018e-10	Over	7	8	600727	7101	SC1|sc1_2.1652 SC1|sc1_5.214 SC1|sc1_1.2203 SC1|sc1_4.1655 SC1|sc1_21.38 SC1|sc1_16.122 SC1|sc1_15356.1
PF02706	Wzz	GO:0009103	biological_process	lipopolysaccharide biosynthetic process	1	3.72179e-13	1	6.7625e-10	Over	9	19	600716	7101	SC1|sc1_7.785 SC1|sc1_20883.1 SC1|sc1_5.411 SF|sf_35.256 SF|sf_37.36 SC1|sc1_1412.37 SC1|sc1_16.68 SC1|sc1_1.2213 SC1|sc1_73.93
PF06839	zf-GRF	GO:0008270	molecular_function	zinc ion binding	1	4.41207e-13	1	8.01232e-10	Over	17	131	600604	7101	SA|Smic5832 SA|Smic36365 SA|Smic17706 SF|sf_951.1 SF|sf_776.4 SF|sf_1728.3 SC1|sc1_11564.2 SA|Smic1292 SA|Smic3943 SC1|sc1_5016.4 SA|Smic16198 SF|sf_1838.2 SB|symbB.v1.2.022535.t1 SF|sf_12.43 SF|sf_241.10 SC1|sc1_3426.5 SC1|sc1_253.5
PF01052	Type III flagellar switch regulator (C-ring) FliN C-term	NA	NA	NA	1	4.63525e-13	1	8.41298e-10	Over	8	13	600722	7101	SC1|sc1_18.119 SC1|sc1_19.76 SC1|sc1_39.51 SC1|sc1_5.214 SC1|sc1_4.1655 SC1|sc1_34720.1 SC1|sc1_16.122 SC1|sc1_15356.1
PF05638	Type VI secretion system effector; Hcp	NA	NA	NA	1	4.63525e-13	1	8.41298e-10	Over	8	13	600722	7101	SC1|sc1_1.679 SF|sf_61.190 SC1|sc1_9.380 SF|sf_61.191 SC1|sc1_1.678 SC1|sc1_24.105 SC1|sc1_16.270 SF|sf_982.29
PF01584	CheW	GO:0004871	molecular_function	signal transducer activity	1	1.07021e-12	1	1.9403e-09	Over	8	14	600721	7101	SC1|sc1_5679.3 SC1|sc1_1.523 SC1|sc1_2.334 SF|sf_11.305 SC1|sc1_4.1099 SC1|sc1_17.140 SF|sf_1624.6 SC1|sc1_2.1582
PF03544	TonB_C	GO:0006810	biological_process	transport	1	1.07021e-12	1	1.9403e-09	Over	8	14	600721	7101	SF|sf_270.69 SC1|sc1_19.438 SC1|sc1_4.159 SC1|sc1_4.1156 SC1|sc1_20.212 SF|sf_249.64 SF|sf_249.63 SC1|sc1_80.333
PF03983	SHD1	GO:0008092	molecular_function	cytoskeletal protein binding	1	1.07021e-12	1	1.9403e-09	Over	8	14	600721	7101	SC1|sc1_1.1119 SC1|sc1_1.1445 SF|sf_11.158 SC1|sc1_11.663 SC1|sc1_11.258 SC1|sc1_23054.1 SC1|sc1_10062.6 SF|sf_18.128
PF01364	Peptidase_C25	GO:0008234	molecular_function	cysteine-type peptidase activity	1	1.13362e-12	1	2.05185e-09	Over	7	9	600726	7101	SB|symbB.v1.2.026184.t1 SA|Smic4148 SC1|sc1_2244.7 SC1|sc1_16657.1 SB|symbB.v1.2.000105.t1 SF|sf_1632.5 SB|symbB.v1.2.004530.t1
PF04820	Tryptophan halogenase	NA	NA	NA	1	2.72215e-12	1	4.92438e-09	Over	6	6	600729	7101	SC1|sc1_5.166 SC1|sc1_16.40 SC1|sc1_22757.1 SF|sf_61.268 SC1|sc1_2.2217 SC1|sc1_1.766
PF12127	SigmaW regulon antibacterial	NA	NA	NA	1	2.72215e-12	1	4.92438e-09	Over	6	6	600729	7101	SF|sf_3704.4 SC1|sc1_2.931 SC1|sc1_5.1058 SC1|sc1_17.202 SC1|sc1_9.660 SF|sf_7.692
PF09899	Putative amidoligase enzyme (DUF2126)	NA	NA	NA	1	2.72215e-12	1	4.92438e-09	Over	6	6	600729	7101	SC1|sc1_26188.1 SC1|sc1_2.1735 SC1|sc1_5.421 SC1|sc1_11.135 SC1|sc1_31767.1 SC1|sc1_9.448
PF08379	Bacterial transglutaminase-like N-terminal region	NA	NA	NA	1	2.72215e-12	1	4.92438e-09	Over	6	6	600729	7101	SC1|sc1_26188.1 SC1|sc1_7.730 SC1|sc1_2.1735 SC1|sc1_5.421 SC1|sc1_11.112 SC1|sc1_9.448
PF00771	FHIPEP	GO:0009306	biological_process	protein secretion	1	3.73971e-12	1	6.75017e-09	Over	7	10	600725	7101	SC1|sc1_11.145 SF|sf_1663.6 SC1|sc1_11.212 SC1|sc1_1.357 SC1|sc1_13162.2 SC1|sc1_15356.1 SC1|sc1_16.92
PF02119	FlgI	GO:0005198	molecular_function	structural molecule activity	1	4.49094e-12	1	8.10166e-09	Over	8	16	600719	7101	SF|sf_7.464 SC1|sc1_8639.4 SC1|sc1_4.1643 SC1|sc1_9.358 SC1|sc1_1.1785 SC1|sc1_18.120 SC1|sc1_5679.9 SF|sf_2612.17
PF07727	Reverse transcriptase (RNA-dependent DNA polymerase)	NA	NA	NA	1	6.79013e-12	1	1.22426e-08	Over	87	3246	597489	7101	SF|sf_1738.3 SA|Smic37448 SC1|sc1_6786.3 SB|symbB.v1.2.022844.t1 SA|Smic11777 SB|symbB.v1.2.001944.t1 SF|sf_134.17 SC1|sc1_6786.5 SB|symbB.v1.2.040017.t1 SA|Smic38736 SA|Smic42834 SC1|sc1_1198.7 SB|symbB.v1.2.011589.t1 SA|Smic36365 SB|symbB.v1.2.038161.t1 SB|symbB.v1.2.029493.t1 SA|Smic36910 SA|Smic12814 SB|symbB.v1.2.030640.t1 SA|Smic26972 SA|Smic38737 SA|Smic44595 SA|Smic3238 SB|symbB.v1.2.0234…
PF13437	HlyD family secretion protein	NA	NA	NA	1	7.35886e-12	1	1.32607e-08	Over	11	47	600688	7101	SC1|sc1_1.789 SF|sf_690.36 SC1|sc1_32176.1 SC1|sc1_23693.1 SC1|sc1_19817.2 SC1|sc1_9.221 SC1|sc1_5.140 SC1|sc1_2.1945 SC1|sc1_9.128 SC1|sc1_18.53 SC1|sc1_5.827
PF01609	DDE_Tnp_1	GO:0003677	molecular_function	DNA binding	1	8.39396e-12	1	1.51175e-08	Over	8	17	600718	7101	SF|sf_18.182 SF|sf_11.190 SC1|sc1_11.2 SC1|sc1_1412.24 SC1|sc1_28713.1 SC1|sc1_1.1364 SC1|sc1_9.18 SC1|sc1_1.909
PF00263	Secretin	GO:0009306	biological_process	protein secretion	1	1.01651e-11	1	1.82971e-08	Over	10	36	600699	7101	SC1|sc1_2.225 SC1|sc1_8964.2 SC1|sc1_5.967 SC1|sc1_1.2296 SF|sf_1311.40 SC1|sc1_36053.1 SF|sf_2769.5 SF|sf_3353.10 SC1|sc1_1.2297 SF|sf_249.80
PF02738	Ald_Xan_dh_C2	GO:0016491	molecular_function	oxidoreductase activity	1	1.78725e-11	1	3.21527e-08	Over	15	120	600615	7101	SC1|sc1_4.155 SC1|sc1_19.91 SC1|sc1_4.287 SF|sf_15791.1 SC1|sc1_7.644 SC1|sc1_172.46 SC1|sc1_7401.8 SC1|sc1_4.1611 SC1|sc1_4.679 SC1|sc1_1037.72 SC1|sc1_18651.1 SC1|sc1_25.32 SC1|sc1_2.2218 SC1|sc1_1.1051 SF|sf_1311.34
PF07196	Flagellin_IN	GO:0006928	biological_process	movement of cell or subcellular component	1	1.88622e-11	1	3.39142e-08	Over	6	7	600728	7101	SC1|sc1_4.1645 SC1|sc1_9.353 SC1|sc1_38371.1 SC1|sc1_1.886 SC1|sc1_5.796 SC1|sc1_5679.9
PF07024	ImpE protein	NA	NA	NA	1	1.88622e-11	1	3.39142e-08	Over	6	7	600728	7101	SF|sf_61.190 SC1|sc1_10698.6 SC1|sc1_1.678 SC1|sc1_24.105 SC1|sc1_16.266 SC1|sc1_1.257
PF10145	Phage-related minor tail protein	NA	NA	NA	1	1.88622e-11	1	3.39142e-08	Over	6	7	600728	7101	SC1|sc1_20386.1 SC1|sc1_7321.7 SC1|sc1_20.76 SC1|sc1_2.1805 SC1|sc1_24326.1 SC1|sc1_11.434
PF13560	Helix-turn-helix domain	NA	NA	NA	1	1.88622e-11	1	3.39142e-08	Over	6	7	600728	7101	SC1|sc1_24849.1 SC1|sc1_4.665 SC1|sc1_15.77 SF|sf_966.50 SC1|sc1_1852.13 SF|sf_3148.11
PF05876	Phage terminase large subunit (GpA)	NA	NA	NA	1	1.88622e-11	1	3.39142e-08	Over	6	7	600728	7101	SC1|sc1_18.350 SC1|sc1_87.18 SC1|sc1_7321.4 SF|sf_2732.4 SC1|sc1_25096.1 SC1|sc1_2.1804
PF00196	GerE	GO:0006355	biological_process	regulation of transcription- DNA-templated	1	2.41739e-11	1	4.33438e-08	Over	11	52	600683	7101	SC1|sc1_32.26 SC1|sc1_16.40 SC1|sc1_1.2011 SC1|sc1_27595.1 SC1|sc1_13382.2 SA|Smic45312 SF|sf_7.698 SC1|sc1_4.410 SC1|sc1_2.299 SC1|sc1_5.31 SC1|sc1_2.1603
PF01580	FtsK_SpoIIIE	GO:0000166	molecular_function	nucleotide binding	1	2.41749e-11	1	4.33438e-08	Over	7	12	600723	7101	SC1|sc1_9.592 SC1|sc1_1.579 SC1|sc1_2.604 SF|sf_7.445 SC1|sc1_25.229 SC1|sc1_34040.1 SC1|sc1_5.900
PF05136	Phage_portal_2	GO:0005198	molecular_function	structural molecule activity	1	7.46851e-11	1	1.33761e-07	Over	6	8	600727	7101	SC1|sc1_18592.2 SC1|sc1_11.432 SC1|sc1_28309.1 SC1|sc1_18095.1 SF|sf_2732.4 SC1|sc1_87.12
PF11104	Type IV pilus assembly protein PilM;	NA	NA	NA	1	7.46851e-11	1	1.33761e-07	Over	6	8	600727	7101	SC1|sc1_1.349 SC1|sc1_2.225 SC1|sc1_11397.5 SC1|sc1_16017.2 SC1|sc1_11.584 SC1|sc1_5.969
PF11376	Protein of unknown function (DUF3179)	NA	NA	NA	1	7.46851e-11	1	1.33761e-07	Over	6	8	600727	7101	SC1|sc1_4.22 SC1|sc1_23999.1 SF|sf_1442.3 SA|Smic42791 SB|symbB.v1.2.000182.t1 SC1|sc1_8314.3
PF13145	Rotamase_2	GO:0016853	molecular_function	isomerase activity	1	1.02606e-10	1	1.8346e-07	Over	7	14	600721	7101	SC1|sc1_4.570 SC1|sc1_4.1780 SC1|sc1_19938.1 SC1|sc1_4.389 SC1|sc1_11.610 SC1|sc1_70.12 SC1|sc1_5.1035
PF00873	ACR_tran	GO:0005215	molecular_function	transporter activity	1	1.23292e-10	1	2.20322e-07	Over	13	95	600640	7101	SC1|sc1_1.789 SF|sf_690.11 SC1|sc1_87.5 SC1|sc1_19492.1 SF|sf_7.530 SC1|sc1_33853.2 SC1|sc1_5590.12 SF|sf_348.38 SC1|sc1_6848.7 SC1|sc1_2365.11 SF|sf_7.778 SC1|sc1_27418.1 SC1|sc1_9081.8
PF07508	Recombinase	GO:0000150	molecular_function	recombinase activity	1	2.21788e-10	1	3.96113e-07	Over	6	9	600726	7101	SF|sf_11.318 SC1|sc1_6058.10 SC1|sc1_19.47 SC1|sc1_9628.1 SC1|sc1_9.339 SF|sf_61.69
PF03963	Flagellar hook capping protein - N-terminal region	NA	NA	NA	1	2.21788e-10	1	3.96113e-07	Over	6	9	600726	7101	SC1|sc1_16.118 SC1|sc1_4.1643 SC1|sc1_2.1658 SF|sf_7.512 SC1|sc1_5.217 SC1|sc1_5679.9
PF03551	Transcriptional regulator PadR-like family	NA	NA	NA	1	2.21788e-10	1	3.96113e-07	Over	6	9	600726	7101	SC1|sc1_17963.1 SC1|sc1_5.843 SC1|sc1_2.1113 SC1|sc1_5.244 SC1|sc1_27270.1 SC1|sc1_5.1130
PF09397	Ftsk gamma domain	NA	NA	NA	1	2.21788e-10	1	3.96113e-07	Over	6	9	600726	7101	SC1|sc1_9.592 SC1|sc1_1.579 SC1|sc1_2.604 SF|sf_7.445 SC1|sc1_25.229 SC1|sc1_5.900
PF00593	TonB_dep_Rec	GO:0004872	molecular_function	receptor activity	1	2.29889e-10	1	4.09662e-07	Over	10	48	600687	7101	SC1|sc1_19.448 SC1|sc1_10264.5 SC1|sc1_10241.1 SC1|sc1_11.22 SC1|sc1_20.59 SC1|sc1_27870.1 SC1|sc1_23.17 SC1|sc1_21.228 SF|sf_11.166 SC1|sc1_87.80
PF01944	Stage II sporulation protein M	NA	NA	NA	1	2.30451e-10	1	4.10433e-07	Over	5	5	600730	7101	SC1|sc1_24143.1 SC1|sc1_9.669 SC1|sc1_1.432 SF|sf_75.153 SC1|sc1_17.79
PF01797	Y1_Tnp	GO:0003677	molecular_function	DNA binding	1	3.34998e-10	1	5.96296e-07	Over	7	16	600719	7101	SC1|sc1_1.687 SC1|sc1_1.1750 SC1|sc1_1.1975 SC1|sc1_16.182 SC1|sc1_9.775 SF|sf_35.120 SC1|sc1_1.2407
PF01627	Hpt	GO:0004871	molecular_function	signal transducer activity	1	3.53363e-10	1	6.28633e-07	Over	10	50	600685	7101	SF|sf_1213.25 SC1|sc1_5679.3 SC1|sc1_1.523 SC1|sc1_2.334 SF|sf_11.305 SC1|sc1_4.1099 SC1|sc1_21223.1 SF|sf_1624.6 SC1|sc1_17.92 SC1|sc1_80.338
PF01882	Protein of unknown function DUF58	NA	NA	NA	1	3.53363e-10	1	6.28633e-07	Over	10	50	600685	7101	SC1|sc1_2.2093 SC1|sc1_24.32 SF|sf_7.544 SC1|sc1_2.272 SC1|sc1_1.432 SC1|sc1_2.629 SF|sf_249.24 SC1|sc1_18.273 SC1|sc1_9.671 SC1|sc1_17.275
PF02895	H-kinase_dim	GO:0000155	molecular_function	phosphorelay sensor kinase activity	1	5.4886e-10	1	9.75325e-07	Over	6	10	600725	7101	SC1|sc1_5679.3 SC1|sc1_1.523 SC1|sc1_2.334 SF|sf_11.305 SC1|sc1_21223.1 SF|sf_1624.6
PF07610	Protein of unknown function (DUF1573)	NA	NA	NA	1	5.4886e-10	1	9.75325e-07	Over	6	10	600725	7101	SC1|sc1_1.2313 SC1|sc1_38897.1 SC1|sc1_18252.1 SC1|sc1_11397.5 SC1|sc1_16.359 SC1|sc1_11.354
PF04972	BON domain	NA	NA	NA	1	5.6362e-10	1	1.00043e-06	Over	7	17	600718	7101	SC1|sc1_8964.2 SC1|sc1_18596.1 SF|sf_1213.32 SC1|sc1_25.200 SC1|sc1_18181.1 SF|sf_249.80 SF|sf_270.58
PF14214	Helitron helicase-like domain at N-terminus	NA	NA	NA	1	8.904e-10	1	1.57957e-06	Over	13	111	600624	7101	SB|symbB.v1.2.031533.t1 SC1|sc1_2702.2 SB|symbB.v1.2.039269.t1 SB|symbB.v1.2.035826.t1 SC1|sc1_1593.12 SC1|sc1_2359.3 SC1|sc1_5843.2 SB|symbB.v1.2.041470.t1 SA|Smic41032 SC1|sc1_776.13 SB|symbB.v1.2.032839.t2 SB|symbB.v1.2.039704.t1 SC1|sc1_10276.4
PF01799	Fer2_2	GO:0016491	molecular_function	oxidoreductase activity	1	9.73884e-10	1	1.7267e-06	Over	11	72	600663	7101	SC1|sc1_1852.19 SC1|sc1_4.155 SC1|sc1_219.15 SC1|sc1_19.91 SC1|sc1_4.287 SC1|sc1_7.644 SC1|sc1_172.46 SC1|sc1_4.1611 SC1|sc1_2.2218 SC1|sc1_1.1051 SF|sf_1311.34
PF01312	Bac_export_2	GO:0009306	biological_process	protein secretion	1	1.36909e-09	1	2.42604e-06	Over	5	6	600729	7101	SC1|sc1_16.124 SC1|sc1_2.1652 SC1|sc1_5.214 SC1|sc1_13162.3 SF|sf_1663.6
PF02335	Cytochrom_C552	GO:0042279	molecular_function	nitrite reductase (cytochrome- ammonia-forming) activity	1	1.36909e-09	1	2.42604e-06	Over	5	6	600729	7101	SC1|sc1_17348.1 SC1|sc1_1.1627 SC1|sc1_15480.1 SC1|sc1_2.450 SC1|sc1_5.467
PF02534	T4SS-DNA_transf	GO:0009291	biological_process	unidirectional conjugation	1	1.36909e-09	1	2.42604e-06	Over	5	6	600729	7101	SA|Smic45447 SC1|sc1_2307.10 SF|sf_249.105 SC1|sc1_13410.1 SC1|sc1_17.336
PF06812	ImpA; N-terminal; type VI secretion system	NA	NA	NA	1	1.36909e-09	1	2.42604e-06	Over	5	6	600729	7101	SC1|sc1_1.679 SF|sf_982.27 SC1|sc1_23724.2 SC1|sc1_24.105 SC1|sc1_16.266
PF01315	Aldehyde oxidase and xanthine dehydrogenase; a/b hammerhead domain	NA	NA	NA	1	1.52795e-09	1	2.70141e-06	Over	11	75	600660	7101	SC1|sc1_4.155 SC1|sc1_4.287 SC1|sc1_7.644 SC1|sc1_172.46 SC1|sc1_7401.8 SC1|sc1_4.1611 SC1|sc1_4.679 SC1|sc1_1037.72 SC1|sc1_25.32 SC1|sc1_2.2218 SF|sf_1311.34
PF03958	Bacterial type II/III secretion system short domain	NA	NA	NA	1	2.1778e-09	1	3.84817e-06	Over	7	20	600715	7101	SC1|sc1_1.1316 SC1|sc1_1.2220 SF|sf_3353.10 SC1|sc1_14427.2 SF|sf_7.93 SC1|sc1_21788.1 SF|sf_35.264
PF01483	P_proprotein	GO:0004252	molecular_function	serine-type endopeptidase activity	1	2.36638e-09	1	4.17903e-06	Over	6	12	600723	7101	SF|sf_7.559 SC1|sc1_1.2206 SC1|sc1_11.258 SC1|sc1_1.1874 SA|Smic23346 SF|sf_7.397
PF03739	YjgP_YjgQ	GO:0016021	cellular_component	integral component of membrane	1	2.36638e-09	1	4.17903e-06	Over	6	12	600723	7101	SC1|sc1_1140.18 SC1|sc1_4.352 SF|sf_75.59 SF|sf_690.35 SC1|sc1_19.7 SC1|sc1_1.1455
PF08666	SAF domain	NA	NA	NA	1	2.36638e-09	1	4.17903e-06	Over	6	12	600723	7101	SC1|sc1_1412.21 SC1|sc1_16226.1 SC1|sc1_1.2117 SC1|sc1_7.641 SF|sf_7.864 SF|sf_249.80
PF01555	N6_N4_Mtase	GO:0003677	molecular_function	DNA binding	1	4.05087e-09	1	7.14168e-06	Over	8	33	600702	7101	SC1|sc1_22375.1 SC1|sc1_2.1758 SF|sf_203.26 SC1|sc1_7961.2 SC1|sc1_2.119 SC1|sc1_11.523 SC1|sc1_19037.1 SC1|sc1_19402.1
PF05375	Pacifastin_I	GO:0030414	molecular_function	peptidase inhibitor activity	1	4.74468e-09	1	8.36012e-06	Over	5	7	600728	7101	SB|symbB.v1.2.022387.t2 SF|sf_1074.2 SB|symbB.v1.2.022387.t1 SB|symbB.v1.2.022387.t3 SA|Smic38722
PF07195	FliD_C	GO:0007155	biological_process	cell adhesion	1	4.74468e-09	1	8.36012e-06	Over	5	7	600728	7101	SC1|sc1_4.1645 SC1|sc1_9.352 SC1|sc1_38371.1 SC1|sc1_1.886 SC1|sc1_5679.9
PF05947	Type VI secretion system; TssF	NA	NA	NA	1	4.74468e-09	1	8.36012e-06	Over	5	7	600728	7101	SC1|sc1_19692.1 SC1|sc1_1.678 SC1|sc1_16.266 SC1|sc1_1.257 SF|sf_982.29
PF06996	Type VI secretion; TssG	NA	NA	NA	1	4.74468e-09	1	8.36012e-06	Over	5	7	600728	7101	SC1|sc1_19692.1 SC1|sc1_1.678 SC1|sc1_16.266 SC1|sc1_1.257 SF|sf_982.29
PF02108	Flagellar assembly protein FliH	NA	NA	NA	1	4.74468e-09	1	8.36012e-06	Over	5	7	600728	7101	SF|sf_419.42 SC1|sc1_2.1658 SC1|sc1_23.25 SF|sf_7.512 SC1|sc1_5.217
PF13247	4Fe-4S dicluster domain	NA	NA	NA	1	7.53603e-09	1	1.32408e-05	Over	6	14	600721	7101	SC1|sc1_5.147 SF|sf_3069.2 SF|sf_11.307 SF|sf_37.148 SC1|sc1_9.253 SC1|sc1_1.1321
PF01841	Transglutaminase-like superfamily	NA	NA	NA	1	9.97529e-09	1	1.75166e-05	Over	13	135	600600	7101	SB|symbB.v1.2.022434.t1 SC1|sc1_26188.1 SC1|sc1_7.730 SC1|sc1_2.1735 SC1|sc1_5.421 SC1|sc1_11274.9 SC1|sc1_5.403 SC1|sc1_2.629 SC1|sc1_11.135 SC1|sc1_4.228 SC1|sc1_11.112 SC1|sc1_17.275 SC1|sc1_9.448
PF02082	Transcriptional regulator	NA	NA	NA	1	1.24331e-08	1	2.18201e-05	Over	6	15	600720	7101	SF|sf_75.218 SC1|sc1_2.1285 SC1|sc1_1.1946 SC1|sc1_2307.8 SC1|sc1_18.375 SC1|sc1_22.42
PF13491	4TM region of DNA translocase FtsK/SpoIIIE	NA	NA	NA	1	1.2528e-08	1	2.19741e-05	Over	5	8	600727	7101	SC1|sc1_9.592 SC1|sc1_1.579 SC1|sc1_2.604 SF|sf_7.445 SC1|sc1_25.229
PF13144	Chaperone for flagella basal body P-ring formation	NA	NA	NA	1	1.2528e-08	1	2.19741e-05	Over	5	8	600727	7101	SF|sf_7.464 SC1|sc1_21111.2 SC1|sc1_1.1785 SC1|sc1_18.120 SF|sf_2612.17
PF06271	RDD family	NA	NA	NA	1	1.2528e-08	1	2.19741e-05	Over	5	8	600727	7101	SC1|sc1_24143.1 SC1|sc1_9.669 SC1|sc1_1.432 SF|sf_75.153 SC1|sc1_17.79
PF16976	Flp pilus assembly protein RcpC/CpaB	NA	NA	NA	1	1.2528e-08	1	2.19741e-05	Over	5	8	600727	7101	SC1|sc1_8964.2 SC1|sc1_1412.21 SC1|sc1_1.649 SF|sf_249.80 SF|sf_11.394
PF01966	HD domain	NA	NA	NA	1	1.3375e-08	1	2.34062e-05	Over	12	114	600621	7101	SC1|sc1_5.84 SC1|sc1_5.1048 SC1|sc1_9.645 SC1|sc1_22.201 SC1|sc1_19.176 SC1|sc1_18785.1 SF|sf_1311.10 SC1|sc1_23.114 SC1|sc1_482.47 SC1|sc1_15411.2 SF|sf_18.294 SC1|sc1_23510.1
PF00872	Transposase_mut	GO:0003677	molecular_function	DNA binding	1	1.95067e-08	1	3.41172e-05	Over	4	4	600731	7101	SC1|sc1_7.119 SC1|sc1_24.99 SF|sf_10435.1 SC1|sc1_16.175
PF13742	tRNA_anti_2	GO:0003676	molecular_function	nucleic acid binding	1	1.95067e-08	1	3.41172e-05	Over	4	4	600731	7101	SC1|sc1_39.230 SF|sf_7.206 SC1|sc1_19.65 SC1|sc1_15.60
PF01867	CRISPR associated protein Cas1	NA	NA	NA	1	1.95067e-08	1	3.41172e-05	Over	4	4	600731	7101	SC1|sc1_27911.1 SC1|sc1_1.1127 SC1|sc1_11.536 SC1|sc1_19.48
PF03743	Bacterial conjugation TrbI-like protein	NA	NA	NA	1	1.95067e-08	1	3.41172e-05	Over	4	4	600731	7101	SA|Smic44823 SC1|sc1_18392.1 SC1|sc1_20361.1 SC1|sc1_15787.1
PF01976	Protein of unknown function DUF116	NA	NA	NA	1	1.95067e-08	1	3.41172e-05	Over	4	4	600731	7101	SC1|sc1_18.212 SC1|sc1_1.344 SC1|sc1_2.1425 SF|sf_7.255
PF12696	TraM recognition site of TraD and TraG	NA	NA	NA	1	1.95067e-08	1	3.41172e-05	Over	4	4	600731	7101	SC1|sc1_5.202 SC1|sc1_2.1030 SA|Smic44822 SC1|sc1_15787.1
PF13382	Adenine deaminase C-terminal domain	NA	NA	NA	1	1.95067e-08	1	3.41172e-05	Over	4	4	600731	7101	SF|sf_8.289 SC1|sc1_16.76 SC1|sc1_38050.1 SA|Smic45737
PF09492	Pectic acid lyase	NA	NA	NA	1	1.95067e-08	1	3.41172e-05	Over	4	4	600731	7101	SC1|sc1_22718.2 SC1|sc1_35725.1 SC1|sc1_9249.6 SC1|sc1_2.1511
PF07090	Putative glutamine amidotransferase	NA	NA	NA	1	1.9692e-08	1	3.42838e-05	Over	6	16	600719	7101	SC1|sc1_2.2093 SC1|sc1_11.410 SC1|sc1_1.1856 SC1|sc1_2.272 SF|sf_11.121 SC1|sc1_5.930
PF00392	GntR	GO:0003700	molecular_function	transcription factor activity- sequence-specific DNA binding	1	2.32028e-08	1	4.03728e-05	Over	7	27	600708	7101	SC1|sc1_19.30 SC1|sc1_109.43 SC1|sc1_172.37 SC1|sc1_22.65 SC1|sc1_113.98 SC1|sc1_7.773 SC1|sc1_11.529
PF10518	TAT (twin-arginine translocation) pathway signal sequence	NA	NA	NA	1	2.79107e-08	1	4.85368e-05	Over	5	9	600726	7101	SC1|sc1_23138.1 SC1|sc1_1.384 SC1|sc1_16055.4 SC1|sc1_1.1051 SC1|sc1_26858.1
PF08279	HTH domain	NA	NA	NA	1	2.79107e-08	1	4.85368e-05	Over	5	9	600726	7101	SF|sf_7.227 SC1|sc1_160.33 SC1|sc1_19.493 SC1|sc1_9.688 SC1|sc1_15223.1
PF13795	HupE / UreJ protein	NA	NA	NA	1	2.79107e-08	1	4.85368e-05	Over	5	9	600726	7101	SC1|sc1_80.8 SC1|sc1_4.41 SC1|sc1_4.1780 SC1|sc1_4.389 SC1|sc1_70.12
PF00645	zf-PARP	GO:0003677	molecular_function	DNA binding	1	3.9297e-08	1	6.82195e-05	Over	14	179	600556	7101	SC1|sc1_1463.2 SB|symbB.v1.2.002229.t1 SF|sf_136.5 SA|Smic39809 SB|symbB.v1.2.023592.t1 SA|Smic40669 SF|sf_331.4 SF|sf_472.8 SF|sf_251.4 SB|symbB.v1.2.005001.t1 SF|sf_522.10 SF|sf_204.9 SC1|sc1_1539.7 SB|symbB.v1.2.000121.t1
PF02195	ParB-like nuclease domain	NA	NA	NA	1	3.99451e-08	1	6.93047e-05	Over	7	29	600706	7101	SC1|sc1_28596.1 SC1|sc1_1.1760 SC1|sc1_2.1809 SF|sf_203.26 SC1|sc1_2.119 SF|sf_7.783 SC1|sc1_9.340
PF02754	Cysteine-rich domain	NA	NA	NA	1	4.47321e-08	1	7.75655e-05	Over	6	18	600717	7101	SC1|sc1_1.1569 SC1|sc1_19882.1 SC1|sc1_1.312 SF|sf_7.135 SC1|sc1_16640.2 SC1|sc1_25.207
PF03706	Lysylphosphatidylglycerol synthase TM region	NA	NA	NA	1	5.52726e-08	1	9.57875e-05	Over	5	10	600725	7101	SC1|sc1_23.155 SC1|sc1_39.123 SC1|sc1_2.363 SF|sf_2280.3 SC1|sc1_21453.1
PF08447	PAS_3	GO:0005515	molecular_function	protein binding	1	6.59204e-08	1	0.000114174	Over	7	31	600704	7101	SC1|sc1_5679.3 SC1|sc1_9.38 SC1|sc1_113.86 SF|sf_11.99 SC1|sc1_17.140 SF|sf_1624.6 SC1|sc1_73.23
PF00440	TetR_N	GO:0003677	molecular_function	DNA binding	1	9.04295e-08	1	0.000156533	Over	9	66	600669	7101	SC1|sc1_4.287 SC1|sc1_1.789 SC1|sc1_1.1544 SC1|sc1_4.1491 SC1|sc1_1093.43 SC1|sc1_1672.25 SC1|sc1_15.246 SC1|sc1_1093.10 SC1|sc1_2.590
PF01523	PmbA_TldD	GO:0008237	molecular_function	metallopeptidase activity	1	9.66117e-08	1	0.000167138	Over	4	5	600730	7101	SC1|sc1_16900.2 SC1|sc1_80.126 SC1|sc1_19.468 SC1|sc1_7.205
PF02371	Transposase_20	GO:0003677	molecular_function	DNA binding	1	9.66117e-08	1	0.000167138	Over	4	5	600730	7101	SC1|sc1_15.354 SC1|sc1_7.631 SC1|sc1_5992.5 SC1|sc1_9.332
PF02673	BacA	GO:0050380	molecular_function	undecaprenyl-diphosphatase activity	1	9.66117e-08	1	0.000167138	Over	4	5	600730	7101	SC1|sc1_1.1674 SC1|sc1_12056.2 SC1|sc1_7.755 SC1|sc1_1995.10
PF08471	Ribonuc_red_2_N	GO:0004748	molecular_function	ribonucleoside-diphosphate reductase activity- thioredoxin disulfide as acceptor	1	9.66117e-08	1	0.000167138	Over	4	5	600730	7101	SC1|sc1_22.13 SF|sf_2934.6 SC1|sc1_5.37 SC1|sc1_1140.9
PF06798	PrkA serine protein kinase C-terminal domain	NA	NA	NA	1	9.66117e-08	1	0.000167138	Over	4	5	600730	7101	SC1|sc1_20073.1 SC1|sc1_16.73 SF|sf_1311.7 SF|sf_75.106
PF13435	Cytochrome c554 and c-prime	NA	NA	NA	1	9.66117e-08	1	0.000167138	Over	4	5	600730	7101	SC1|sc1_1.2313 SF|sf_3213.6 SC1|sc1_2.1991 SC1|sc1_9.253
PF11992	Domain of unknown function (DUF3488)	NA	NA	NA	1	9.66117e-08	1	0.000167138	Over	4	5	600730	7101	SC1|sc1_11274.9 SC1|sc1_2.629 SC1|sc1_4.228 SC1|sc1_17.275
PF13148	Protein of unknown function (DUF3987)	NA	NA	NA	1	9.66117e-08	1	0.000167138	Over	4	5	600730	7101	SC1|sc1_18.304 SB|symbB.v1.2.005922.t1 SC1|sc1_2521.2 SA|Smic16098
PF13408	Recombinase zinc beta ribbon domain	NA	NA	NA	1	9.66117e-08	1	0.000167138	Over	4	5	600730	7101	SC1|sc1_19.47 SC1|sc1_9.339 SC1|sc1_16.174 SF|sf_61.69
PF04229	GrpB protein	NA	NA	NA	1	9.66117e-08	1	0.000167138	Over	4	5	600730	7101	SC1|sc1_109.99 SC1|sc1_31551.1 SC1|sc1_4.611 SC1|sc1_11.663
PF00801	PKD domain	NA	NA	NA	1	1.00337e-07	1	0.00017258	Over	5	11	600724	7101	SC1|sc1_1.1395 SF|sf_7.559 SF|sf_18.306 SC1|sc1_1.1874 SF|sf_1438.21
PF01656	CobQ/CobB/MinD/ParA nucleotide binding domain	NA	NA	NA	1	1.26835e-07	1	0.00021803	Over	6	21	600714	7101	SC1|sc1_7.785 SC1|sc1_39.83 SF|sf_1663.6 SC1|sc1_20.213 SC1|sc1_23333.1 SC1|sc1_39.128
PF00034	Cytochrom_C	GO:0009055	molecular_function	electron carrier activity	1	1.44307e-07	1	0.00024792	Over	13	169	600566	7101	SF|sf_7.686 SF|sf_11.213 SC1|sc1_80.273 SC1|sc1_1.1176 SC1|sc1_17.299 SC1|sc1_4.1042 SC1|sc1_1.2001 SC1|sc1_2.604 SC1|sc1_1.1282 SC1|sc1_19.304 SC1|sc1_12625.2 SC1|sc1_9619.3 SF|sf_35.79
PF01075	Glyco_transf_9	GO:0016757	molecular_function	transferase activity- transferring glycosyl groups	1	1.70316e-07	1	0.000292433	Over	5	12	600723	7101	SC1|sc1_17877.2 SC1|sc1_2.533 SC1|sc1_2.1152 SF|sf_18.126 SC1|sc1_36445.1
PF13231	Dolichyl-phosphate-mannose-protein mannosyltransferase	NA	NA	NA	1	2.31213e-07	1	0.000396762	Over	6	23	600712	7101	SC1|sc1_22652.1 SC1|sc1_2.933 SF|sf_18.123 SC1|sc1_1.566 SC1|sc1_7.173 SC1|sc1_18.51
PF00941	FAD_binding_5	GO:0016491	molecular_function	oxidoreductase activity	1	2.48051e-07	1	0.000425407	Over	9	74	600661	7101	SB|symbB.v1.2.008429.t1 SC1|sc1_172.46 SC1|sc1_4.1611 SC1|sc1_4.679 SA|Smic31041 SC1|sc1_25.32 SC1|sc1_2.2218 SC1|sc1_1.1051 SF|sf_1311.34
PF13899	Thioredoxin-like	NA	NA	NA	1	2.81968e-07	1	0.000483292	Over	8	55	600680	7101	SC1|sc1_23521.1 SC1|sc1_24432.1 SC1|sc1_1.956 SC1|sc1_1.2147 SC1|sc1_5.1088 SC1|sc1_5.882 SC1|sc1_22459.1 SC1|sc1_30584.1
PF02465	FliD_N	GO:0009424	cellular_component	bacterial-type flagellum hook	1	2.87097e-07	1	0.000491797	Over	4	6	600729	7101	SC1|sc1_4.1645 SC1|sc1_9.352 SC1|sc1_1.886 SC1|sc1_5679.9
PF02601	Exonuc_VII_L	GO:0008855	molecular_function	exodeoxyribonuclease VII activity	1	2.87097e-07	1	0.000491797	Over	4	6	600729	7101	SC1|sc1_39.230 SF|sf_7.206 SC1|sc1_19.65 SC1|sc1_15.60
PF03975	CheD	GO:0050568	molecular_function	protein-glutamine glutaminase activity	1	2.87097e-07	1	0.000491797	Over	4	6	600729	7101	SC1|sc1_17.139 SC1|sc1_5679.3 SC1|sc1_1.523 SF|sf_1624.6
PF14842	FliG N-terminal domain	NA	NA	NA	1	2.87097e-07	1	0.000491797	Over	4	6	600729	7101	SC1|sc1_19.76 SF|sf_419.42 SC1|sc1_5.217 SC1|sc1_1.1123
PF08298	PrkA AAA domain	NA	NA	NA	1	2.87097e-07	1	0.000491797	Over	4	6	600729	7101	SC1|sc1_20073.1 SC1|sc1_16.73 SF|sf_1311.7 SF|sf_75.106
PF01514	Secretory protein of YscJ/FliF family	NA	NA	NA	1	2.87097e-07	1	0.000491797	Over	4	6	600729	7101	SC1|sc1_19.76 SC1|sc1_2.1658 SC1|sc1_23.25 SF|sf_7.512
PF11924	Inverse autotransporter; beta-domain	NA	NA	NA	1	2.87097e-07	1	0.000491797	Over	4	6	600729	7101	SC1|sc1_13666.2 SF|sf_61.90 SC1|sc1_24831.1 SC1|sc1_1.598
PF05099	Tellurite resistance protein TerB	NA	NA	NA	1	2.87097e-07	1	0.000491797	Over	4	6	600729	7101	SC1|sc1_41371.1 SC1|sc1_160.64 SC1|sc1_12366.3 SC1|sc1_2307.31
PF04965	Gene 25-like lysozyme	NA	NA	NA	1	2.87097e-07	1	0.000491797	Over	4	6	600729	7101	SC1|sc1_25257.2 SC1|sc1_1.678 SC1|sc1_16.266 SC1|sc1_1.257
PF10135	Rod binding protein	NA	NA	NA	1	2.87097e-07	1	0.000491797	Over	4	6	600729	7101	SC1|sc1_8639.4 SC1|sc1_4.1643 SC1|sc1_9.358 SF|sf_7.465
PF01970	Tripartite tricarboxylate transporter TctA family	NA	NA	NA	1	2.87097e-07	1	0.000491797	Over	4	6	600729	7101	SC1|sc1_25.125 SC1|sc1_1995.26 SF|sf_61.151 SA|Smic48944
PF12704	MacB-like periplasmic core domain	NA	NA	NA	1	2.94287e-07	1	0.000500876	Over	7	38	600697	7101	SC1|sc1_24082.2 SC1|sc1_9.751 SF|sf_35.173 SF|sf_7.758 SC1|sc1_9.147 SC1|sc1_2.2019 SC1|sc1_26372.1
PF01103	Bac_surface_Ag	GO:0019867	cellular_component	outer membrane	1	3.74731e-07	1	0.000637418	Over	8	57	600678	7101	SC1|sc1_109.94 SC1|sc1_4.40 SC1|sc1_1.451 SC1|sc1_4.22 SC1|sc1_6543.1 SC1|sc1_18192.2 SC1|sc1_2.597 SC1|sc1_15383.1
PF07729	FCD domain	NA	NA	NA	1	4.22105e-07	1	0.000717579	Over	5	14	600721	7101	SC1|sc1_19.30 SC1|sc1_109.43 SC1|sc1_172.37 SC1|sc1_22.65 SC1|sc1_21005.2
PF13709	Domain of unknown function (DUF4159)	NA	NA	NA	1	6.63566e-07	1	0.0011274	Over	4	7	600728	7101	SC1|sc1_5.97 SF|sf_249.24 SF|sf_11.114 SC1|sc1_9.219
PF04002	RadC-like JAB domain	NA	NA	NA	1	6.63566e-07	1	0.0011274	Over	4	7	600728	7101	SC1|sc1_26010.1 SF|sf_8.396 SC1|sc1_21.183 SA|Smic48039
PF03237	Terminase-like family	NA	NA	NA	1	6.63566e-07	1	0.0011274	Over	4	7	600728	7101	SC1|sc1_7961.2 SC1|sc1_20.11 SC1|sc1_1.2257 SC1|sc1_1140.37
PF01568	Molydop_binding	GO:0016491	molecular_function	oxidoreductase activity	1	8.20271e-07	1	0.00139118	Over	6	28	600707	7101	SF|sf_7.820 SF|sf_2612.1 SF|sf_37.148 SC1|sc1_12558.2 SC1|sc1_1.2082 SC1|sc1_3095.26
PF02386	TrkH	GO:0008324	molecular_function	cation transmembrane transporter activity	1	1.02383e-06	1	0.0017354	Over	6	29	600706	7101	SC1|sc1_217.35 SC1|sc1_11.410 SC1|sc1_5.1039 SC1|sc1_28884.1 SF|sf_249.121 SC1|sc1_22200.2
PF00098	zf-CCHC	GO:0003676	molecular_function	nucleic acid binding	1	1.29243e-06	1	0.00218938	Over	27	783	599952	7101	SA|Smic44178 SA|Smic11777 SA|Smic5506 SB|symbB.v1.2.011589.t1 SA|Smic17706 SB|symbB.v1.2.035052.t1 SA|Smic44595 SF|sf_1728.3 SF|sf_1343.5 SB|symbB.v1.2.000655.t1 SA|Smic10969 SA|Smic41616 SA|Smic37413 SA|Smic1465 SA|Smic47569 SB|symbB.v1.2.038698.t1 SA|Smic2355 SB|symbB.v1.2.041595.t1 SB|symbB.v1.2.022535.t1 SA|Smic35510 SC1|sc1_3157.3 SF|sf_1464.7 SB|symbB.v1.2.025077.t1 SA|Smic11761 SA|Smic2180…
PF04293	SpoVR like protein	NA	NA	NA	1	1.3146e-06	1	0.00222563	Over	4	8	600727	7101	SC1|sc1_1.133 SF|sf_1311.7 SC1|sc1_23076.1 SF|sf_75.106
PF13440	Polysaccharide biosynthesis protein	NA	NA	NA	1	1.3146e-06	1	0.00222563	Over	4	8	600727	7101	SC1|sc1_17884.2 SC1|sc1_2.2207 SC1|sc1_20.169 SC1|sc1_9.56
PF09721	Transmembrane exosortase (Exosortase_EpsH)	NA	NA	NA	1	1.3146e-06	1	0.00222563	Over	4	8	600727	7101	SC1|sc1_5.416 SC1|sc1_9.639 SC1|sc1_219.39 SC1|sc1_23.288
PF13286	Phosphohydrolase-associated domain	NA	NA	NA	1	1.3146e-06	1	0.00222563	Over	4	8	600727	7101	SC1|sc1_5.1048 SC1|sc1_9.645 SC1|sc1_23.114 SC1|sc1_23510.1
PF02050	FliJ	GO:0071973	biological_process	bacterial-type flagellum-dependent cell motility	1	1.65093e-06	1	0.00278842	Over	3	3	600732	7101	SC1|sc1_2.1658 SF|sf_7.512 SC1|sc1_5.217
PF05309	TraE	GO:0000746	biological_process	conjugation	1	1.65093e-06	1	0.00278842	Over	3	3	600732	7101	SA|Smic44823 SC1|sc1_16612.1 SC1|sc1_15787.1
PF06213	CobT	GO:0009236	biological_process	cobalamin biosynthetic process	1	1.65093e-06	1	0.00278842	Over	3	3	600732	7101	SC1|sc1_4.1305 SC1|sc1_2365.5 SC1|sc1_685.30
PF08714	Fae	GO:0016840	molecular_function	carbon-nitrogen lyase activity	1	1.65093e-06	1	0.00278842	Over	3	3	600732	7101	SC1|sc1_17.392 SC1|sc1_1.2122 SC1|sc1_9.636
PF13592	Winged helix-turn helix	NA	NA	NA	1	1.65093e-06	1	0.00278842	Over	3	3	600732	7101	SC1|sc1_22.241 SC1|sc1_22.291 SC1|sc1_16.182
PF05107	CRISPR-associated protein Cas7	NA	NA	NA	1	1.65093e-06	1	0.00278842	Over	3	3	600732	7101	SA|Smic45277 SC1|sc1_1.1127 SF|sf_61.53
PF03264	NapC/NirT cytochrome c family; N-terminal region	NA	NA	NA	1	1.65093e-06	1	0.00278842	Over	3	3	600732	7101	SC1|sc1_17348.1 SC1|sc1_1.1627 SC1|sc1_5.467
PF06029	AlkA N-terminal domain	NA	NA	NA	1	1.65093e-06	1	0.00278842	Over	3	3	600732	7101	SC1|sc1_172.44 SF|sf_37.67 SC1|sc1_80.191
PF10124	Mu-like prophage major head subunit gpT	NA	NA	NA	1	1.65093e-06	1	0.00278842	Over	3	3	600732	7101	SC1|sc1_9.319 SF|sf_2732.4 SC1|sc1_1.1088
PF04586	Caudovirus prohead serine protease	NA	NA	NA	1	1.65093e-06	1	0.00278842	Over	3	3	600732	7101	SC1|sc1_7961.2 SC1|sc1_20.9 SC1|sc1_1140.37
PF14024	Protein of unknown function (DUF4240)	NA	NA	NA	1	1.65093e-06	1	0.00278842	Over	3	3	600732	7101	SF|sf_61.184 SC1|sc1_18.275 SC1|sc1_1.674
PF06199	Phage tail tube protein	NA	NA	NA	1	1.65093e-06	1	0.00278842	Over	3	3	600732	7101	SC1|sc1_20.9 SC1|sc1_34553.1 SC1|sc1_1140.34
PF08706	D5 N terminal like	NA	NA	NA	1	1.65093e-06	1	0.00278842	Over	3	3	600732	7101	SC1|sc1_14663.1 SF|sf_18.29 SF|sf_7.130
PF17179	4Fe-4S dicluster domain	NA	NA	NA	1	1.65093e-06	1	0.00278842	Over	3	3	600732	7101	SC1|sc1_2.478 SC1|sc1_1.871 SC1|sc1_109.59
PF02589	LUD domain	NA	NA	NA	1	1.65093e-06	1	0.00278842	Over	3	3	600732	7101	SC1|sc1_19882.1 SC1|sc1_1.312 SC1|sc1_25.207
PF05860	haemagglutination activity domain	NA	NA	NA	1	1.65093e-06	1	0.00278842	Over	3	3	600732	7101	SC1|sc1_24034.1 SC1|sc1_4.494 SC1|sc1_298.56
PF09250	Bifunctional DNA primase/polymerase; N-terminal	NA	NA	NA	1	1.65093e-06	1	0.00278842	Over	3	3	600732	7101	SC1|sc1_2.119 SC1|sc1_14663.1 SC1|sc1_19037.1
PF06986	Type-1V conjugative transfer system mating pair stabilisation	NA	NA	NA	1	1.65093e-06	1	0.00278842	Over	3	3	600732	7101	SC1|sc1_15983.1 SA|Smic45460 SC1|sc1_22825.1
PF03472	Autoinducer binding domain	NA	NA	NA	1	1.65093e-06	1	0.00278842	Over	3	3	600732	7101	SC1|sc1_32.26 SC1|sc1_27595.1 SA|Smic45312
PF04461	Protein of unknown function (DUF520)	NA	NA	NA	1	1.65093e-06	1	0.00278842	Over	3	3	600732	7101	SC1|sc1_217.48 SC1|sc1_80.104 SC1|sc1_4.695
PF00656	Caspase domain	NA	NA	NA	0.999999	2.31453e-06	1	0.00386294	Over	19	445	600290	7101	SB|symbB.v1.2.031893.t2 SB|symbB.v1.2.007693.t2 SB|symbB.v1.2.007693.t1 SF|sf_7.29 SB|symbB.v1.2.032178.t1 SA|Smic11276 SB|symbB.v1.2.028525.t1 SF|sf_202.25 SA|Smic443 SC1|sc1_1.31 SC1|sc1_4521.5 SB|symbB.v1.2.039366.t1 SC1|sc1_1646.3 SC1|sc1_31989.1 SA|Smic30891 SF|sf_115.7 SF|sf_384.20 SC1|sc1_20031.1 SF|sf_202.23
PF01957	NfeD-like C-terminal; partner-binding	NA	NA	NA	1	2.34396e-06	1	0.00390972	Over	4	9	600726	7101	SC1|sc1_34503.1 SF|sf_3704.4 SC1|sc1_2.931 SC1|sc1_5.1058
PF12850	Calcineurin-like phosphoesterase superfamily domain	NA	NA	NA	1	3.82183e-06	1	0.00637099	Over	9	102	600633	7101	SF|sf_419.76 SF|sf_4307.5 SC1|sc1_17.332 SF|sf_7.13 SC1|sc1_30863.1 SF|sf_7.326 SC1|sc1_1.12 SC1|sc1_9.412 SC1|sc1_5.833
PF13416	Bacterial extracellular solute-binding protein	NA	NA	NA	1	4.62118e-06	1	0.00769889	Over	6	37	600698	7101	SF|sf_3657.4 SC1|sc1_24.73 SC1|sc1_8744.5 SC1|sc1_109.44 SC1|sc1_70.72 SC1|sc1_109.47
PF04151	Bacterial pre-peptidase C-terminal domain	NA	NA	NA	1	5.1313e-06	1	0.00854362	Over	5	22	600713	7101	SC1|sc1_28350.1 SF|sf_75.172 SC1|sc1_18727.2 SC1|sc1_1.266 SC1|sc1_1.267
PF01339	CheB_methylest	GO:0000156	molecular_function	phosphorelay response regulator activity	1	6.0237e-06	1	0.0100234	Over	4	11	600724	7101	SC1|sc1_17.139 SC1|sc1_5679.3 SF|sf_11.302 SC1|sc1_1.523
PF07589	PEP-CTERM motif	NA	NA	NA	1	6.0237e-06	1	0.0100234	Over	4	11	600724	7101	SC1|sc1_2.973 SC1|sc1_9.306 SC1|sc1_2.1200 SC1|sc1_2.487
PF12679	ABC2_membrane_2	GO:0006810	biological_process	transport	1	6.49244e-06	1	0.0107904	Over	5	23	600712	7101	SC1|sc1_20063.2 SC1|sc1_4.1335 SC1|sc1_5.371 SC1|sc1_1.2224 SC1|sc1_241.91
PF05685	Putative restriction endonuclease	NA	NA	NA	1	6.49244e-06	1	0.0107904	Over	5	23	600712	7101	SC1|sc1_1.1423 SF|sf_35.202 SC1|sc1_482.56 SC1|sc1_1.1105 SC1|sc1_5.1130
PF01548	DEDD_Tnp_IS110	GO:0003677	molecular_function	DNA binding	1	6.5452e-06	1	0.010865	Over	3	4	600731	7101	SC1|sc1_15.354 SC1|sc1_5992.5 SC1|sc1_9.332
PF02481	DNA_processg_A	GO:0009294	biological_process	DNA mediated transformation	1	6.5452e-06	1	0.010865	Over	3	4	600731	7101	SC1|sc1_22405.2 SC1|sc1_4.1053 SC1|sc1_5.31
PF02805	Ada_Zn_binding	GO:0003677	molecular_function	DNA binding	1	6.5452e-06	1	0.010865	Over	3	4	600731	7101	SC1|sc1_172.44 SF|sf_37.67 SC1|sc1_80.191
PF03175	DNA_pol_B_2	GO:0000166	molecular_function	nucleotide binding	1	6.5452e-06	1	0.010865	Over	3	4	600731	7101	SA|Smic26098 SA|Smic8060 SA|Smic26663
PF03748	FliL	GO:0006935	biological_process	chemotaxis	1	6.5452e-06	1	0.010865	Over	3	4	600731	7101	SC1|sc1_18.119 SC1|sc1_39.51 SC1|sc1_4.1655
PF04453	OstA_C	GO:0010033	biological_process	response to organic substance	1	6.5452e-06	1	0.010865	Over	3	4	600731	7101	SC1|sc1_1140.18 SC1|sc1_19.7 SC1|sc1_21448.1
PF14659	Phage_int_SAM_3	GO:0003677	molecular_function	DNA binding	1	6.5452e-06	1	0.010865	Over	3	4	600731	7101	SC1|sc1_28177.1 SC1|sc1_7.522 SC1|sc1_7.642
PF12951	Passenger-associated-transport-repeat	NA	NA	NA	1	6.5452e-06	1	0.010865	Over	3	4	600731	7101	SC1|sc1_1.784 SC1|sc1_1.2363 SC1|sc1_19.112
PF06282	Protein of unknown function (DUF1036)	NA	NA	NA	1	6.5452e-06	1	0.010865	Over	3	4	600731	7101	SF|sf_1912.15 SC1|sc1_4112.1 SB|symbB.v1.2.012004.t1
PF08345	Flagellar M-ring protein C-terminal	NA	NA	NA	1	6.5452e-06	1	0.010865	Over	3	4	600731	7101	SC1|sc1_19.76 SC1|sc1_23.25 SF|sf_7.512
PF16316	Domain of unknown function (DUF4956)	NA	NA	NA	1	6.5452e-06	1	0.010865	Over	3	4	600731	7101	SC1|sc1_16.62 SC1|sc1_9.753 SC1|sc1_11.462
PF04964	Flp/Fap pilin component	NA	NA	NA	1	6.5452e-06	1	0.010865	Over	3	4	600731	7101	SC1|sc1_8964.2 SC1|sc1_16226.2 SC1|sc1_1.575
PF07804	HipA-like C-terminal domain	NA	NA	NA	1	6.5452e-06	1	0.010865	Over	3	4	600731	7101	SC1|sc1_1852.13 SA|Smic45278 SF|sf_203.74
PF07618	Protein of unknown function (DUF1580)	NA	NA	NA	1	6.5452e-06	1	0.010865	Over	3	4	600731	7101	SC1|sc1_1.2153 SF|sf_18.29 SC1|sc1_1.1091
PF07505	Protein of unknown function (DUF5131)	NA	NA	NA	1	6.5452e-06	1	0.010865	Over	3	4	600731	7101	SF|sf_7.785 SC1|sc1_13002.1 SF|sf_348.62
PF07622	Protein of unknown function (DUF1583)	NA	NA	NA	1	6.5452e-06	1	0.010865	Over	3	4	600731	7101	SC1|sc1_18835.1 SC1|sc1_14665.1 SC1|sc1_5.643
PF07584	Aerotolerance regulator N-terminal	NA	NA	NA	1	8.12066e-06	1	0.0133504	Over	5	24	600711	7101	SC1|sc1_24.32 SC1|sc1_2.272 SC1|sc1_17.196 SF|sf_249.24 SC1|sc1_20508.1
PF02384	N6_Mtase	GO:0003677	molecular_function	DNA binding	1	8.95039e-06	1	0.0147055	Over	4	12	600723	7101	SF|sf_11.68 SC1|sc1_24.97 SF|sf_203.29 SF|sf_7.180
PF05239	PRC-barrel domain	NA	NA	NA	1	8.95039e-06	1	0.0147055	Over	4	12	600723	7101	SC1|sc1_25.124 SF|sf_270.160 SC1|sc1_12614.5 SC1|sc1_18489.2
PF13401	AAA domain	NA	NA	NA	0.999999	9.97014e-06	1	0.016361	Over	7	63	600672	7101	SF|sf_7.411 SC1|sc1_15.204 SC1|sc1_18502.1 SC1|sc1_5.125 SC1|sc1_36584.1 SC1|sc1_1.566 SC1|sc1_23.189
PF12705	PD-(D/E)XK nuclease superfamily	NA	NA	NA	1	1.00515e-05	1	0.0164844	Over	5	25	600710	7101	SC1|sc1_19505.1 SF|sf_7.326 SC1|sc1_5.997 SF|sf_348.72 SF|sf_7.129
PF00672	HAMP	GO:0004871	molecular_function	signal transducer activity	0.999999	1.108e-05	1	0.0181601	Over	7	64	600671	7101	SF|sf_14646.1 SC1|sc1_20.111 SC1|sc1_35087.1 SC1|sc1_22.177 SC1|sc1_30993.1 SF|sf_2612.3 SF|sf_249.132
PF05036	SPOR	GO:0042834	molecular_function	peptidoglycan binding	1	1.28065e-05	1	0.0209771	Over	4	13	600722	7101	SC1|sc1_20.375 SC1|sc1_39.83 SC1|sc1_21.283 SC1|sc1_3095.26
PF13579	Glycosyl transferase 4-like domain	NA	NA	NA	0.999999	1.30742e-05	1	0.0214025	Over	6	44	600691	7101	SC1|sc1_5.166 SC1|sc1_9.56 SC1|sc1_24.151 SC1|sc1_5.704 SC1|sc1_410.29 SF|sf_37.36
PF00528	BPD_transp_1	GO:0006810	biological_process	transport	0.999998	1.46285e-05	1	0.0239322	Over	10	151	600584	7101	SC1|sc1_21716.1 SC1|sc1_39.88 SC1|sc1_22263.2 SF|sf_5205.1 SC1|sc1_70.41 SC1|sc1_70.72 SA|Smic44005 SC1|sc1_5.122 SC1|sc1_35465.1 SC1|sc1_9.176
PF00946	Mononeg_RNA_pol	GO:0003968	molecular_function	RNA-directed 5'-3' RNA polymerase activity	1	1.62181e-05	1	0.0265165	Over	3	5	600730	7101	SA|Smic41184 SA|Smic28408 SC1|sc1_30514.1
PF04186	FxsA	GO:0016020	cellular_component	membrane	1	1.62181e-05	1	0.0265165	Over	3	5	600730	7101	SC1|sc1_9.110 SC1|sc1_25.209 SC1|sc1_4.695
PF08857	Putative ParB-like nuclease	NA	NA	NA	1	1.62181e-05	1	0.0265165	Over	3	5	600730	7101	SC1|sc1_180.2 SB|symbB.v1.2.003282.t1 SB|symbB.v1.2.003282.t2
PF11897	Protein of unknown function (DUF3417)	NA	NA	NA	1	1.62181e-05	1	0.0265165	Over	3	5	600730	7101	SC1|sc1_26403.1 SC1|sc1_22.195 SC1|sc1_2.1142
PF05114	Protein of unknown function (DUF692)	NA	NA	NA	1	1.62181e-05	1	0.0265165	Over	3	5	600730	7101	SF|sf_18.273 SC1|sc1_216.42 SC1|sc1_19294.1
PF14905	Outer membrane protein beta-barrel family	NA	NA	NA	1	1.62181e-05	1	0.0265165	Over	3	5	600730	7101	SC1|sc1_4.1700 SF|sf_270.132 SC1|sc1_21.315
PF14229	Domain of unknown function (DUF4332)	NA	NA	NA	1	1.62181e-05	1	0.0265165	Over	3	5	600730	7101	SC1|sc1_20.29 SF|sf_75.162 SC1|sc1_1037.93
PF13559	Domain of unknown function (DUF4129)	NA	NA	NA	1	1.62181e-05	1	0.0265165	Over	3	5	600730	7101	SC1|sc1_11274.9 SC1|sc1_9.669 SC1|sc1_17.275
PF03631	Virulence factor BrkB	NA	NA	NA	1	1.62181e-05	1	0.0265165	Over	3	5	600730	7101	SC1|sc1_4.1535 SC1|sc1_28645.1 SC1|sc1_1.745
PF03450	CO dehydrogenase flavoprotein C-terminal domain	NA	NA	NA	0.999999	1.65943e-05	1	0.0269824	Over	7	68	600667	7101	SA|Smic25207 SC1|sc1_172.46 SC1|sc1_4.1611 SC1|sc1_4.679 SC1|sc1_2.2218 SC1|sc1_1.1051 SF|sf_1311.34
PF13604	AAA domain	NA	NA	NA	0.999997	2.16599e-05	1	0.0351973	Over	10	158	600577	7101	SA|Smic13970 SA|Smic4312 SA|Smic38817 SC1|sc1_2519.7 SB|symbB.v1.2.039535.t1 SA|Smic6901 SF|sf_394.22 SC1|sc1_916.13 SC1|sc1_13827.2 SF|sf_2468.2
PF02585	GlcNAc-PI de-N-acetylase	NA	NA	NA	0.999998	2.18296e-05	1	0.0354512	Over	6	48	600687	7101	SC1|sc1_1.1536 SC1|sc1_11797.4 SF|sf_11.121 SC1|sc1_1.165 SC1|sc1_11.176 SF|sf_18.366
PF03466	LysR substrate binding domain	NA	NA	NA	0.999998	2.77035e-05	1	0.0449628	Over	6	50	600685	7101	SC1|sc1_7.623 SA|Smic43038 SC1|sc1_1.2369 SC1|sc1_2.2036 SC1|sc1_39.155 SA|Smic45736
PF00211	Guanylate_cyc	GO:0016849	molecular_function	phosphorus-oxygen lyase activity	2.14409e-05	0.999999	0.040073	1	Under	1	1128	599607	7101	SC1|sc1_1.633
PF00122	E1-E2_ATPase	GO:0000166	molecular_function	nucleotide binding	1.96207e-05	0.999999	0.0366907	1	Under	1	1136	599599	7101	SF|sf_75.130
PF00856	SET	GO:0005515	molecular_function	protein binding	1.80363e-05	0.999997	0.0337459	1	Under	3	1511	599224	7101	SB|symbB.v1.2.007372.t1 SC1|sc1_1841.2 SA|Smic908
PF00313	CSD	GO:0003677	molecular_function	DNA binding	1.78069e-05	0.999996	0.0333523	1	Under	5	1834	598901	7101	SB|symbB.v1.2.028980.t1 SA|Smic39241 SC1|sc1_4915.4 SC1|sc1_2.339 SB|symbB.v1.2.040875.t1
PF00106	short chain dehydrogenase	NA	NA	NA	1.78069e-05	0.999996	0.0333523	1	Under	5	1834	598901	7101	SC1|sc1_5.1006 SC1|sc1_12558.2 SF|sf_3696.1 SC1|sc1_21026.2 SB|symbB.v1.2.003132.t1
PF00026	Eukaryotic aspartyl protease	NA	NA	NA	1.39709e-05	0.999997	0.0261814	1	Under	4	1702	599033	7101	SA|Smic19804 SB|symbB.v1.2.022079.t1 SF|sf_3650.2 SB|symbB.v1.2.026429.t1
PF00271	Helicase conserved C-terminal domain	NA	NA	NA	1.0838e-05	0.999995	0.0203213	1	Under	24	4387	596348	7101	SA|Smic9422 SA|Smic8479 SF|sf_2608.6 SB|symbB.v1.2.008677.t1 SC1|sc1_1465.1 SB|symbB.v1.2.028515.t1 SF|sf_3922.2 SF|sf_7.227 SF|sf_840.5 SF|sf_3652.1 SA|Smic6460 SF|sf_711.7 SC1|sc1_4516.3 SF|sf_2276.1 SF|sf_547.11 SC1|sc1_3846.6 SF|sf_870.13 SC1|sc1_217.25 SF|sf_1679.10 SA|Smic23816 SA|Smic17674 SB|symbB.v1.2.003132.t1 SF|sf_2687.2 SF|sf_126.3
PF00397	WW	GO:0005515	molecular_function	protein binding	3.29925e-06	1	0.00618938	1	Under	1	1296	599439	7101	SB|symbB.v1.2.017415.t1
PF00270	DEAD	GO:0003676	molecular_function	nucleic acid binding	2.42267e-06	0.999999	0.00454736	1	Under	13	3205	597530	7101	SB|symbB.v1.2.011317.t1 SC1|sc1_1465.1 SF|sf_7.227 SB|symbB.v1.2.015977.t1 SA|Smic3958 SF|sf_1368.3 SB|symbB.v1.2.011317.t2 SF|sf_61.53 SB|symbB.v1.2.021015.t1 SC1|sc1_217.25 SF|sf_1679.10 SC1|sc1_15223.1 SB|symbB.v1.2.003132.t1
PF13639	zf-RING_2	GO:0005515	molecular_function	protein binding	2.2973e-06	0.999999	0.00431432	1	Under	10	2798	597937	7101	SB|symbB.v1.2.022387.t2 SB|symbB.v1.2.026495.t1 SF|sf_59.50 SB|symbB.v1.2.043846.t1 SF|sf_1235.7 SB|symbB.v1.2.022387.t3 SB|symbB.v1.2.043221.t1 SB|symbB.v1.2.010550.t1 SF|sf_4906.2 SA|Smic38627
PF04059	RNA recognition motif 2	NA	NA	NA	7.93392e-07	1	0.00149078	1	Under	4	1993	598742	7101	SC1|sc1_955.6 SB|symbB.v1.2.021823.t1 SC1|sc1_96.15 SC1|sc1_2410.3
PF00481	PP2C	GO:0003824	molecular_function	catalytic activity	6.43413e-07	1	0.00120962	1	Under	5	2182	598553	7101	SA|Smic18892 SB|symbB.v1.2.025328.t1 SB|symbB.v1.2.009046.t1 SA|Smic23348 SC1|sc1_1382.6
PF00013	KH_1	GO:0003723	molecular_function	RNA binding	5.76379e-07	1	0.00108417	1	Under	2	1659	599076	7101	SA|Smic6870 SA|Smic8405
PF00085	Thioredoxin	GO:0045454	biological_process	cell redox homeostasis	5.66291e-08	1	0.000106576	1	Under	2	1873	598862	7101	SC1|sc1_5.1052 SB|symbB.v1.2.028061.t1
PF00400	WD40	GO:0005515	molecular_function	protein binding	2.67602e-08	1	5.03894e-05	1	Under	8	2998	597737	7101	SC1|sc1_1.1935 SF|sf_7.29 SC1|sc1_1369.4 SC1|sc1_1.31 SC1|sc1_1.1706 SF|sf_7.629 SC1|sc1_20031.1 SA|Smic31485
PF00168	C2	GO:0005515	molecular_function	protein binding	2.31176e-08	1	4.35535e-05	1	Under	2	1955	598780	7101	SC1|sc1_2449.5 SB|symbB.v1.2.021118.t1
PF00027	Cyclic nucleotide-binding domain	NA	NA	NA	2.06561e-08	1	3.89367e-05	1	Under	11	3485	597250	7101	SC1|sc1_5.147 SB|symbB.v1.2.032497.t1 SF|sf_3069.2 SC1|sc1_2.478 SC1|sc1_22431.1 SC1|sc1_685.58 SC1|sc1_9.253 SC1|sc1_25.225 SF|sf_495.7 SC1|sc1_1.871 SC1|sc1_758.4
PF00504	Chlorophyll A-B binding protein	NA	NA	NA	5.2488e-09	1	9.89924e-06	1	Under	3	2294	598441	7101	SC1|sc1_3115.7 SA|Smic39769 SA|Smic21156
PF02493	MORN repeat	NA	NA	NA	7.94109e-10	1	1.49848e-06	1	Under	2	2261	598474	7101	SA|Smic36696 SB|symbB.v1.2.035279.t1
PF00226	DnaJ domain	NA	NA	NA	6.88653e-10	1	1.30018e-06	1	Under	13	4166	596569	7101	SB|symbB.v1.2.031905.t1 SB|symbB.v1.2.011100.t2 SC1|sc1_1912.1 SB|symbB.v1.2.022118.t1 SB|symbB.v1.2.022263.t1 SF|sf_1738.8 SA|Smic4654 SB|symbB.v1.2.011100.t1 SB|symbB.v1.2.029078.t2 SB|symbB.v1.2.021197.t1 SA|Smic33855 SF|sf_3410.1 SF|sf_1551.3
PF13499	EF-hand_7	GO:0005509	molecular_function	calcium ion binding	3.8455e-13	1	7.26415e-10	1	Under	28	7193	593542	7101	SB|symbB.v1.2.023005.t1 SC1|sc1_1218.8 SC1|sc1_399.1 SB|symbB.v1.2.017529.t1 SC1|sc1_1047.6 SB|symbB.v1.2.013480.t1 SC1|sc1_6581.5 SB|symbB.v1.2.036565.t1 SF|sf_2155.2 SB|symbB.v1.2.019495.t1 SA|Smic3064 SC1|sc1_6912.3 SC1|sc1_2037.3 SB|symbB.v1.2.007285.t1 SB|symbB.v1.2.027136.t1 SB|symbB.v1.2.039371.t1 SF|sf_1357.2 SC1|sc1_79.10 SC1|sc1_632.7 SA|Smic35111 SA|Smic29615 SA|Smic15616 SF|sf_1955.9 …
PF00520	Ion_trans	GO:0005216	molecular_function	ion channel activity	5.32658e-16	1	1.00672e-12	1	Under	28	7981	592754	7101	SF|sf_2724.7 SA|Smic42395 SB|symbB.v1.2.004752.t1 SB|symbB.v1.2.009800.t1 SF|sf_4217.1 SF|sf_36.46 SA|Smic42569 SB|symbB.v1.2.034160.t1 SC1|sc1_433.5 SA|Smic33690 SA|Smic21069 SA|Smic27157 SF|sf_1800.3 SC1|sc1_2337.1 SF|sf_2038.15 SB|symbB.v1.2.022932.t1 SB|symbB.v1.2.015995.t1 SB|symbB.v1.2.031058.t1 SB|symbB.v1.2.003771.t1 SB|symbB.v1.2.030252.t1 SC1|sc1_2744.6 SF|sf_494.10 SF|sf_456.13 SA|Smic…
PF00076	RRM_1	GO:0003676	molecular_function	nucleic acid binding	1.65666e-16	1	3.13275e-13	1	Under	14	5958	594777	7101	SA|Smic32609 SA|Smic26454 SF|sf_2464.3 SB|symbB.v1.2.035067.t1 SB|symbB.v1.2.019189.t1 SA|Smic28605 SA|Smic38129 SA|Smic31934 SB|symbB.v1.2.030675.t1 SB|symbB.v1.2.007972.t1 SC1|sc1_7539.1 SA|Smic43267 SA|Smic24081 SA|Smic6220
PF00069	Pkinase	GO:0004672	molecular_function	protein kinase activity	6.57833e-17	1	1.24462e-13	1	Under	135	21416	579319	7101	SC1|sc1_4740.3 SB|symbB.v1.2.006375.t1 SA|Smic18711 SF|sf_2423.2 SF|sf_2769.10 SB|symbB.v1.2.009974.t1 SB|symbB.v1.2.019916.t1 SF|sf_203.34 SC1|sc1_1.1545 SC1|sc1_1.610 SF|sf_203.42 SB|symbB.v1.2.021645.t1 SB|symbB.v1.2.018358.t3 SC1|sc1_1164.1 SF|sf_4216.1 SC1|sc1_5.202 SB|symbB.v1.2.025920.t1 SC1|sc1_4.627 SC1|sc1_1631.3 SC1|sc1_5933.1 SA|Smic30628 SB|symbB.v1.2.040485.t1 SC1|sc1_1.1079 SF|sf_4…
