# Supplementary material for: Symbiodinium genomes reveal adaptive evolution of functions related to coral-dinoflagellate symbiosis
Source: Commun Biol. 2018 Jul 17;1:95. doi: 10.1038/s42003-018-0098-3 (PMC6123633; doi:10.1038/s42003-018-0098-3)
Supplement: Supplementary file 8 — Supplementary Data 6 [file 42003_2018_98_MOESM8_ESM.xlsx]

## Sheet: SuppData_6
Supplementary Data 6. Comparison of Symbiodinium-specific proteins against all proteins from the 15-taxon set.
PfamID	Domain description	GO	GO_namespace	GO_term	PunderRepresent	PoverRepresent	Punder.adjust	Pover.adjust	Over/Under	HitInSample	HitInPop	FailInpop	Sample size	Symbiodinium proteins
PF07596	Protein of unknown function (DUF1559)	NA	NA	NA	1	7.97858e-159	1	2.17496e-155	Over	128	159	400223	13039	SC1|sc1_1.1380 SC1|sc1_1.1395 SC1|sc1_1.1539 SC1|sc1_1.2302 SC1|sc1_1.236 SC1|sc1_1.354 SC1|sc1_1.497 SC1|sc1_1.975 SC1|sc1_11.449 SC1|sc1_11.511 SC1|sc1_11.61 SC1|sc1_12836.1 SC1|sc1_12869.3 SC1|sc1_12869.4 SC1|sc1_13072.1 SC1|sc1_14775.3 SC1|sc1_14794.3 SC1|sc1_15046.1 SC1|sc1_15331.2 SC1|sc1_16.12 SC1|sc1_16.187 SC1|sc1_16.330 SC1|sc1_16.371 SC1|sc1_16.62 SC1|sc1_16624.1 SC1|sc1_17.206 SC1|sc1…
PF07963	Prokaryotic N-terminal methylation motif	NA	NA	NA	1	5.99441e-130	1	1.63348e-126	Over	109	144	400238	13039	SC1|sc1_1.1395 SC1|sc1_1.2302 SC1|sc1_1.236 SC1|sc1_1.354 SC1|sc1_1.497 SC1|sc1_1.975 SC1|sc1_11.449 SC1|sc1_11.511 SC1|sc1_11.61 SC1|sc1_12869.3 SC1|sc1_14775.3 SC1|sc1_14794.3 SC1|sc1_15046.1 SC1|sc1_16.187 SC1|sc1_16.330 SC1|sc1_16.371 SC1|sc1_17.206 SC1|sc1_17.316 SC1|sc1_17.320 SC1|sc1_17.396 SC1|sc1_17.42 SC1|sc1_17508.2 SC1|sc1_17922.3 SC1|sc1_18.237 SC1|sc1_18.239 SC1|sc1_19136.2 SC1|sc1_…
PF00158	Sigma54_activat	GO:0005524	molecular_function	ATP binding	1	2.04123e-105	1	5.56031e-102	Over	80	92	400290	13039	SC1|sc1_1.2100 SC1|sc1_11.206 SC1|sc1_11.601 SC1|sc1_11729.6 SC1|sc1_11797.1 SC1|sc1_16.115 SC1|sc1_17.353 SC1|sc1_18.320 SC1|sc1_18698.2 SC1|sc1_19.158 SC1|sc1_19731.1 SC1|sc1_2.1697 SC1|sc1_2.1704 SC1|sc1_2.29 SC1|sc1_2.662 SC1|sc1_2.667 SC1|sc1_2.819 SC1|sc1_20652.1 SC1|sc1_20838.1 SC1|sc1_21.255 SC1|sc1_21507.3 SC1|sc1_216.50 SC1|sc1_22.187 SC1|sc1_22260.2 SC1|sc1_23.33 SC1|sc1_23.37 SC1|sc1_…
PF04542	Sigma70_r2	GO:0003677	molecular_function	DNA binding	1	5.1142e-102	1	1.3926e-98	Over	111	222	400160	13039	SC1|sc1_17.316 SC1|sc1_5.426 SC1|sc1_5.551 SC1|sc1_7968.1 SC1|sc1_1.905 SC1|sc1_11.679 SC1|sc1_2.1971 SC1|sc1_5.1143 SC1|sc1_9.116 SC1|sc1_1.1473 SC1|sc1_1.1668 SC1|sc1_1.22 SC1|sc1_11947.4 SC1|sc1_14794.2 SC1|sc1_24.181 SC1|sc1_24.66 SC1|sc1_25553.1 SC1|sc1_9.140 SF|sf_3240.2 SC1|sc1_22.287 SC1|sc1_16.5 SC1|sc1_2.2138 SC1|sc1_410.18 SC1|sc1_1.700 SF|sf_61.139 SC1|sc1_32.55 SC1|sc1_5.1149 SF|sf_3…
PF00873	ACR_tran	GO:0005215	molecular_function	transporter activity	1	4.10896e-82	1	1.11846e-78	Over	68	89	400293	13039	SC1|sc1_10264.6 SC1|sc1_12812.3 SC1|sc1_14372.4 SC1|sc1_16.259 SC1|sc1_17502.3 SC1|sc1_18.23 SC1|sc1_19492.1 SC1|sc1_2.624 SC1|sc1_20.114 SC1|sc1_2099.29 SC1|sc1_21.48 SC1|sc1_23024.1 SC1|sc1_2365.23 SC1|sc1_34616.1 SC1|sc1_4.852 SC1|sc1_5590.6 SC1|sc1_6848.7 SC1|sc1_685.57 SC1|sc1_9956.3 SF|sf_7.5 SF|sf_7.778 SC1|sc1_11.204 SC1|sc1_11729.7 SC1|sc1_16.219 SC1|sc1_17.322 SC1|sc1_17.33 SC1|sc1_19.9…
PF02954	HTH_8	GO:0043565	molecular_function	sequence-specific DNA binding	1	2.34796e-78	1	6.38879e-75	Over	62	76	400306	13039	SC1|sc1_1.2100 SC1|sc1_11.601 SC1|sc1_11729.6 SC1|sc1_11797.1 SC1|sc1_16.115 SC1|sc1_17.353 SC1|sc1_18.320 SC1|sc1_18698.2 SC1|sc1_19.158 SC1|sc1_2.1704 SC1|sc1_2.29 SC1|sc1_2.662 SC1|sc1_2.819 SC1|sc1_21.255 SC1|sc1_216.50 SC1|sc1_22.187 SC1|sc1_22260.2 SC1|sc1_23.33 SC1|sc1_23.37 SC1|sc1_24.225 SC1|sc1_25981.1 SC1|sc1_27429.2 SC1|sc1_27659.1 SC1|sc1_28417.1 SC1|sc1_2890.15 SC1|sc1_32.80 SC1|sc1…
PF00145	C-5 cytosine-specific DNA methylase	NA	NA	NA	1	5.08422e-68	1	1.38291e-64	Over	176	1091	399291	13039	SB|symbB.v1.2.002434.t1 SB|symbB.v1.2.002526.t1 SB|symbB.v1.2.003537.t1 SB|symbB.v1.2.008255.t1 SB|symbB.v1.2.010163.t1 SB|symbB.v1.2.012489.t1 SB|symbB.v1.2.012762.t1 SB|symbB.v1.2.013788.t1 SB|symbB.v1.2.022461.t1 SB|symbB.v1.2.023918.t1 SB|symbB.v1.2.025198.t1 SB|symbB.v1.2.034110.t1 SB|symbB.v1.2.035761.t1 SB|symbB.v1.2.039896.t1 SC1|sc1_1784.1 SC1|sc1_294.6 SC1|sc1_74.3 SC1|sc1_88.3 SF|sf_10…
PF16576	Barrel-sandwich domain of CusB or HlyD membrane-fusion	NA	NA	NA	1	1.53482e-66	1	4.17318e-63	Over	54	69	400313	13039	SC1|sc1_10264.6 SC1|sc1_16.259 SC1|sc1_18.23 SC1|sc1_20.114 SC1|sc1_2099.29 SC1|sc1_21.48 SC1|sc1_2365.23 SC1|sc1_4.852 SC1|sc1_6848.7 SC1|sc1_685.57 SF|sf_7.5 SF|sf_7.778 SC1|sc1_16.219 SC1|sc1_17.33 SC1|sc1_217.55 SC1|sc1_4.1424 SC1|sc1_4.1603 SC1|sc1_4.409 SC1|sc1_1.1258 SC1|sc1_1.2048 SC1|sc1_14975.1 SC1|sc1_16.272 SF|sf_35.63 SC1|sc1_1.2057 SC1|sc1_1.366 SC1|sc1_2.157 SC1|sc1_2.2042 SC1|sc1_…
PF00072	Response_reg	GO:0000160	biological_process	phosphorelay signal transduction system	1	5.72654e-63	1	1.55647e-59	Over	110	441	399941	13039	SC1|sc1_1.2100 SC1|sc1_11.601 SC1|sc1_16.115 SC1|sc1_17.353 SC1|sc1_18.320 SC1|sc1_18698.2 SC1|sc1_19.158 SC1|sc1_19731.1 SC1|sc1_2.1704 SC1|sc1_2.29 SC1|sc1_2.667 SC1|sc1_20838.1 SC1|sc1_21507.3 SC1|sc1_22260.2 SC1|sc1_23.33 SC1|sc1_2890.15 SC1|sc1_32.80 SC1|sc1_4.1646 SC1|sc1_4.365 SC1|sc1_5.220 SC1|sc1_5.330 SC1|sc1_5679.10 SC1|sc1_9.479 SF|sf_11.173 SF|sf_1274.1 SF|sf_1663.15 SF|sf_1663.21 SF…
PF08281	Sigma70_r4_2	GO:0003677	molecular_function	DNA binding	1	1.56896e-62	1	4.26286e-59	Over	64	118	400264	13039	SC1|sc1_17.316 SC1|sc1_5.551 SC1|sc1_1.1137 SC1|sc1_11.679 SC1|sc1_2.1971 SC1|sc1_5.1143 SC1|sc1_9.116 SC1|sc1_14794.2 SC1|sc1_24.66 SC1|sc1_2.2112 SC1|sc1_2.2138 SC1|sc1_410.18 SF|sf_7.508 SF|sf_37.108 SF|sf_7.80 SC1|sc1_32.55 SC1|sc1_5.1149 SC1|sc1_11544.4 SC1|sc1_216.70 SF|sf_3148.13 SF|sf_37.147 SF|sf_4025.2 SF|sf_419.38 SF|sf_18.276 SF|sf_1926.14 SF|sf_7.768 SC1|sc1_1.68 SC1|sc1_1.722 SC1|sc…
PF01618	MotA_ExbB	GO:0008565	molecular_function	protein transporter activity	1	1.69397e-48	1	4.60083e-45	Over	40	53	400329	13039	SC1|sc1_5.425 SC1|sc1_39.68 SC1|sc1_7968.1 SC1|sc1_8638.5 SC1|sc1_1.892 SC1|sc1_2.915 SF|sf_348.77 SC1|sc1_1.33 SC1|sc1_1.902 SF|sf_11.386 SC1|sc1_11.106 SF|sf_75.197 SC1|sc1_20.212 SF|sf_249.63 SC1|sc1_1.26 SC1|sc1_1.1829 SC1|sc1_11.105 SC1|sc1_11.453 SC1|sc1_11005.3 SC1|sc1_13667.4 SC1|sc1_16.121 SC1|sc1_16.378 SC1|sc1_18.197 SC1|sc1_19.186 SC1|sc1_2.1071 SC1|sc1_2.1375 SC1|sc1_2.1656 SC1|sc1_2…
PF00990	Diguanylate cyclase; GGDEF domain	NA	NA	NA	1	3.64871e-41	1	9.90626e-38	Over	35	49	400333	13039	SC1|sc1_2815.14 SC1|sc1_15.237 SC1|sc1_15411.2 SC1|sc1_18785.1 SC1|sc1_18895.2 SC1|sc1_2.1361 SC1|sc1_22.195 SC1|sc1_22.263 SC1|sc1_241.92 SC1|sc1_4.395 SC1|sc1_5.84 SC1|sc1_7321.1 SF|sf_1438.15 SF|sf_7.673 SC1|sc1_1037.16 SC1|sc1_16406.3 SC1|sc1_20.67 SC1|sc1_21364.2 SC1|sc1_24.114 SC1|sc1_27969.1 SC1|sc1_4.599 SC1|sc1_471.12 SC1|sc1_7.825 SC1|sc1_73.41 SF|sf_270.100 SC1|sc1_19.258 SC1|sc1_241.3…
PF02321	OEP	GO:0005215	molecular_function	transporter activity	1	3.07116e-39	1	8.33513e-36	Over	35	53	400329	13039	SC1|sc1_5.177 SC1|sc1_10264.6 SC1|sc1_5590.6 SC1|sc1_9956.3 SC1|sc1_4.1424 SC1|sc1_4.1716 SF|sf_8.261 SC1|sc1_12493.2 SC1|sc1_16543.2 SC1|sc1_22879.1 SC1|sc1_6058.8 SF|sf_690.25 SC1|sc1_9.560 SC1|sc1_1.709 SF|sf_61.258 SF|sf_7.530 SC1|sc1_11456.2 SC1|sc1_18.42 SC1|sc1_18.53 SC1|sc1_18.171 SC1|sc1_1957.20 SC1|sc1_2.401 SC1|sc1_2.1945 SC1|sc1_23.124 SC1|sc1_27851.1 SC1|sc1_28659.1 SC1|sc1_298.69 SC…
PF01261	Xylose isomerase-like TIM barrel	NA	NA	NA	1	1.33207e-37	1	3.6139e-34	Over	45	109	400273	13039	SC1|sc1_1.2398 SC1|sc1_1.418 SC1|sc1_1.866 SC1|sc1_1.2057 SC1|sc1_16.221 SC1|sc1_482.57 SC1|sc1_2.209 SC1|sc1_1.772 SC1|sc1_18.353 SC1|sc1_2.1045 SC1|sc1_23.53 SC1|sc1_5.91 SC1|sc1_11.414 SC1|sc1_2.1873 SC1|sc1_5.1149 SC1|sc1_217.8 SC1|sc1_1.2169 SF|sf_35.289 SC1|sc1_2.1589 SC1|sc1_24245.1 SF|sf_7.519 SC1|sc1_1.317 SC1|sc1_1.596 SC1|sc1_11.45 SC1|sc1_17.31 SF|sf_18.88 SC1|sc1_2.875 SC1|sc1_20286.…
PF02472	ExbD	GO:0005215	molecular_function	transporter activity	1	1.44061e-36	1	3.90693e-33	Over	30	40	400342	13039	SC1|sc1_5.425 SF|sf_7.587 SF|sf_7.21 SC1|sc1_1.33 SC1|sc1_1.902 SF|sf_11.386 SC1|sc1_11.106 SF|sf_75.197 SC1|sc1_20.212 SF|sf_249.63 SC1|sc1_1.25 SC1|sc1_1.1970 SC1|sc1_1.2129 SC1|sc1_11.453 SC1|sc1_11005.3 SC1|sc1_13667.4 SC1|sc1_16.378 SC1|sc1_19.186 SC1|sc1_2.1071 SC1|sc1_2.1375 SC1|sc1_219.36 SC1|sc1_22.274 SC1|sc1_28073.1 SC1|sc1_3237.20 SC1|sc1_4.159 SC1|sc1_4.671 SC1|sc1_4.1009 SC1|sc1_4.1…
PF06439	Domain of Unknown Function (DUF1080)	NA	NA	NA	1	6.6216e-36	1	1.79512e-32	Over	34	57	400325	13039	SC1|sc1_1.1874 SC1|sc1_11.66 SC1|sc1_13231.2 SC1|sc1_17891.2 SC1|sc1_2.51 SC1|sc1_27840.1 SF|sf_2221.2 SF|sf_7.559 SC1|sc1_2.526 SC1|sc1_16.221 SC1|sc1_32.109 SC1|sc1_17.126 SC1|sc1_1.1196 SC1|sc1_1.2021 SC1|sc1_17346.2 SC1|sc1_17442.2 SC1|sc1_21296.1 SF|sf_2221.14 SF|sf_5542.1 SC1|sc1_2.428 SC1|sc1_5.430 SC1|sc1_9.746 SC1|sc1_4.1666 SC1|sc1_1.442 SF|sf_75.128 SC1|sc1_1.2037 SC1|sc1_1.2063 SC1|sc…
PF06429	Flagellar basal body rod FlgEFG protein C-terminal	NA	NA	NA	1	9.43721e-31	1	2.55748e-27	Over	23	27	400355	13039	SC1|sc1_16.115 SC1|sc1_23.25 SC1|sc1_4.1643 SC1|sc1_5679.9 SF|sf_2612.17 SC1|sc1_1.1785 SF|sf_7.464 SC1|sc1_1.1830 SF|sf_7.512 SC1|sc1_1.1836 SF|sf_7.514 SC1|sc1_18.120 SF|sf_2612.18 SC1|sc1_12604.1 SC1|sc1_19.75 SC1|sc1_2.1657 SC1|sc1_21260.1 SC1|sc1_24296.1 SC1|sc1_26052.1 SC1|sc1_27801.1 SC1|sc1_39.45 SC1|sc1_4.1642 SC1|sc1_8639.4
PF00589	Phage_integrase	GO:0003677	molecular_function	DNA binding	1	5.85314e-30	1	1.58562e-26	Over	40	116	400266	13039	SC1|sc1_5.421 SC1|sc1_9.319 SC1|sc1_1.1760 SC1|sc1_9.320 SC1|sc1_4.900 SC1|sc1_5.1006 SA|Smic43492 SC1|sc1_28177.1 SC1|sc1_7.522 SC1|sc1_24.100 SC1|sc1_5.547 SF|sf_75.125 SF|sf_419.16 SA|Smic48540 SF|sf_307.18 SC1|sc1_1.1024 SF|sf_11.72 SC1|sc1_20.83 SF|sf_61.69 SA|Smic14072 SC1|sc1_1.1089 SC1|sc1_1.1351 SC1|sc1_11.233 SC1|sc1_11456.8 SC1|sc1_11896.1 SC1|sc1_16.6 SC1|sc1_17.332 SC1|sc1_17615.1 SC…
PF01885	PTS_2-RNA	GO:0016772	molecular_function	transferase activity- transferring phosphorus-containing groups	1	7.14433e-30	1	1.93468e-26	Over	66	360	400022	13039	SA|Smic13244 SA|Smic22585 SA|Smic27454 SA|Smic28586 SA|Smic43360 SA|Smic47609 SA|Smic6076 SA|Smic9584 SB|symbB.v1.2.014658.t1 SB|symbB.v1.2.014785.t1 SC1|sc1_2081.3 SC1|sc1_5827.2 SC1|sc1_91.4 SF|sf_1175.3 SF|sf_1503.4 SF|sf_2416.7 SF|sf_2445.4 SF|sf_346.1 SF|sf_5466.1 SF|sf_593.25 SF|sf_784.2 SB|symbB.v1.2.028275.t1 SB|symbB.v1.2.029644.t1 SB|symbB.v1.2.030339.t1 SB|symbB.v1.2.031468.t1 SB|symbB…
PF07638	ECF sigma factor	NA	NA	NA	1	1.61951e-29	1	4.38402e-26	Over	24	32	400350	13039	SC1|sc1_23.182 SC1|sc1_11.4 SC1|sc1_17.311 SC1|sc1_22.222 SF|sf_1213.21 SC1|sc1_2.1706 SC1|sc1_1.1126 SF|sf_11.166 SC1|sc1_6058.1 SF|sf_18.71 SC1|sc1_1.888 SC1|sc1_1.1512 SC1|sc1_1189.55 SC1|sc1_17.213 SC1|sc1_20977.2 SC1|sc1_23762.2 SC1|sc1_29569.1 SC1|sc1_4465.1 SC1|sc1_5.202 SC1|sc1_9.278 SF|sf_1311.26 SF|sf_2688.2 SF|sf_4166.6 SF|sf_966.50
PF00196	GerE	GO:0006355	biological_process	regulation of transcription- DNA-templated	1	6.59355e-29	1	1.78421e-25	Over	27	45	400337	13039	SC1|sc1_18074.2 SC1|sc1_19843.2 SC1|sc1_2.445 SC1|sc1_2.775 SF|sf_1311.23 SC1|sc1_5.58 SC1|sc1_6757.3 SA|Smic45312 SC1|sc1_27595.1 SC1|sc1_1.2011 SF|sf_7.698 SC1|sc1_13382.2 SC1|sc1_15.23 SC1|sc1_15.179 SC1|sc1_16.40 SC1|sc1_16.41 SC1|sc1_32.26 SC1|sc1_4.410 SC1|sc1_5.31 SC1|sc1_5.395 SC1|sc1_7.109 SC1|sc1_7.580 SC1|sc1_7.608 SC1|sc1_9.498 SF|sf_1663.25 SF|sf_348.83 SF|sf_35.241
PF00239	Resolvase	GO:0000150	molecular_function	recombinase activity	1	1.67851e-27	1	4.54036e-24	Over	18	18	400364	13039	SA|Smic46785 SC1|sc1_1.554 SC1|sc1_24.135 SC1|sc1_24.95 SF|sf_7.298 SC1|sc1_6058.10 SC1|sc1_9628.1 SC1|sc1_2.1802 SF|sf_18.171 SF|sf_61.69 SA|Smic7170 SA|Smic22688 SA|Smic34953 SC1|sc1_16.174 SC1|sc1_19.47 SC1|sc1_217.67 SC1|sc1_25605.1 SF|sf_11.318
PF07635	Planctomycete cytochrome C	NA	NA	NA	1	3.292e-27	1	8.90156e-24	Over	41	142	400240	13039	SC1|sc1_1.947 SC1|sc1_1.613 SC1|sc1_24.181 SC1|sc1_26125.1 SF|sf_11.15 SC1|sc1_1.956 SC1|sc1_24.109 SC1|sc1_25525.1 SF|sf_7.687 SF|sf_7.408 SC1|sc1_1.543 SF|sf_7.407 SC1|sc1_1.317 SC1|sc1_1.948 SF|sf_18.165 SC1|sc1_1.989 SF|sf_348.26 SC1|sc1_1.1293 SF|sf_35.87 SC1|sc1_1.1331 SC1|sc1_1.1486 SC1|sc1_1.1604 SF|sf_18.109 SF|sf_7.77 SC1|sc1_1.2033 SF|sf_7.796 SC1|sc1_1.2037 SF|sf_7.723 SC1|sc1_1.2063 …
PF00126	HTH_1	GO:0003700	molecular_function	transcription factor activity- sequence-specific DNA binding	1	4.9718e-26	1	1.34388e-22	Over	25	44	400338	13039	SC1|sc1_1917.18 SC1|sc1_217.7 SC1|sc1_23239.2 SC1|sc1_25.187 SC1|sc1_25618.1 SC1|sc1_4.1314 SC1|sc1_4.232 SC1|sc1_4.683 SC1|sc1_4.827 SC1|sc1_4.946 SC1|sc1_5.250 SC1|sc1_7.882 SC1|sc1_80.91 SC1|sc1_540.30 SC1|sc1_1.2369 SC1|sc1_2.2036 SC1|sc1_22.101 SC1|sc1_23947.1 SC1|sc1_25.5 SC1|sc1_25195.1 SC1|sc1_39.90 SC1|sc1_39.155 SC1|sc1_5156.3 SC1|sc1_7.623 SC1|sc1_7.681
PF13437	HlyD family secretion protein	NA	NA	NA	1	4.9718e-26	1	1.34388e-22	Over	25	44	400338	13039	SC1|sc1_17.322 SC1|sc1_2.988 SC1|sc1_1.1258 SC1|sc1_14975.1 SC1|sc1_17.194 SC1|sc1_2.753 SC1|sc1_23146.2 SC1|sc1_9.239 SF|sf_35.63 SC1|sc1_5.178 SC1|sc1_9.560 SC1|sc1_1.1279 SC1|sc1_18.53 SC1|sc1_18511.1 SC1|sc1_1957.22 SC1|sc1_19817.2 SC1|sc1_2.1945 SC1|sc1_217.67 SC1|sc1_23693.1 SC1|sc1_32176.1 SC1|sc1_5.140 SC1|sc1_5.827 SC1|sc1_9.128 SC1|sc1_9.221 SF|sf_690.36
PF00482	Type II secretion system (T2SS); protein F	NA	NA	NA	1	5.61869e-26	1	1.51761e-22	Over	27	54	400328	13039	SC1|sc1_17.396 SC1|sc1_9.557 SF|sf_11.99 SC1|sc1_10111.4 SC1|sc1_2.856 SC1|sc1_23491.1 SF|sf_7.191 SC1|sc1_1.498 SF|sf_7.96 SC1|sc1_1.1256 SC1|sc1_1.1402 SF|sf_75.33 SC1|sc1_1.1800 SF|sf_7.478 SC1|sc1_8964.2 SF|sf_249.80 SC1|sc1_1.1401 SC1|sc1_11544.5 SC1|sc1_19780.1 SC1|sc1_2.1699 SC1|sc1_2.2196 SC1|sc1_20448.1 SC1|sc1_21082.1 SC1|sc1_38471.1 SC1|sc1_5.976 SC1|sc1_9.131 SF|sf_11.391
PF03466	LysR substrate binding domain	NA	NA	NA	1	1.08372e-25	1	2.92605e-22	Over	25	45	400337	13039	SC1|sc1_217.7 SC1|sc1_23239.2 SC1|sc1_25.187 SC1|sc1_25618.1 SC1|sc1_4.1314 SC1|sc1_4.232 SC1|sc1_4.683 SC1|sc1_4.827 SC1|sc1_4.946 SC1|sc1_5.250 SC1|sc1_7.882 SC1|sc1_80.91 SC1|sc1_540.30 SA|Smic43038 SA|Smic45736 SC1|sc1_1.2369 SC1|sc1_2.2036 SC1|sc1_22.101 SC1|sc1_25.5 SC1|sc1_25195.1 SC1|sc1_39.90 SC1|sc1_39.155 SC1|sc1_5156.3 SC1|sc1_7.623 SC1|sc1_7.681
PF00440	TetR_N	GO:0003677	molecular_function	DNA binding	1	1.48391e-25	1	4.00508e-22	Over	28	61	400321	13039	SC1|sc1_16.219 SC1|sc1_2.988 SC1|sc1_4.1603 SC1|sc1_2.1120 SC1|sc1_2.1136 SC1|sc1_19137.2 SC1|sc1_217.8 SC1|sc1_23.48 SC1|sc1_35746.1 SF|sf_249.44 SC1|sc1_4.287 SC1|sc1_4.1491 SC1|sc1_1.1544 SC1|sc1_1093.10 SC1|sc1_1093.43 SC1|sc1_15.215 SC1|sc1_15.246 SC1|sc1_1672.25 SC1|sc1_2.590 SC1|sc1_20.281 SC1|sc1_21.103 SC1|sc1_25.13 SC1|sc1_39.209 SC1|sc1_4.504 SC1|sc1_471.33 SC1|sc1_7.95 SC1|sc1_7.127 S…
PF13604	AAA domain	NA	NA	NA	1	6.10983e-25	1	1.64843e-21	Over	39	143	400239	13039	SA|Smic43561 SC1|sc1_994.5 SA|Smic14640 SA|Smic15284 SA|Smic23577 SA|Smic32222 SA|Smic32224 SA|Smic40729 SA|Smic43897 SA|Smic45165 SA|Smic46608 SA|Smic46880 SA|Smic9337 SC1|sc1_10471.1 SC1|sc1_1768.1 SC1|sc1_5090.3 SA|Smic496 SA|Smic38817 SA|Smic44124 SC1|sc1_217.66 SC1|sc1_4.1431 SA|Smic4312 SB|symbB.v1.2.039535.t1 SC1|sc1_13827.2 SC1|sc1_916.13 SF|sf_2468.2 SA|Smic44045 SB|symbB.v1.2.021478.t1 …
PF01408	GFO_IDH_MocA	GO:0016491	molecular_function	oxidoreductase activity	1	1.38165e-24	1	3.72632e-21	Over	59	355	400027	13039	SC1|sc1_17.316 SC1|sc1_2.662 SB|symbB.v1.2.014625.t1 SC1|sc1_1.1581 SC1|sc1_1.2057 SC1|sc1_1.384 SC1|sc1_16.221 SC1|sc1_22.106 SC1|sc1_24911.1 SC1|sc1_32.109 SC1|sc1_482.57 SC1|sc1_5.606 SF|sf_1311.35 SF|sf_75.145 SC1|sc1_1.197 SC1|sc1_2.209 SC1|sc1_482.1 SF|sf_2221.10 SC1|sc1_2.428 SC1|sc1_21026.2 SC1|sc1_38173.1 SC1|sc1_5.430 SC1|sc1_9.294 SF|sf_7.397 SF|sf_61.139 SC1|sc1_1.857 SC1|sc1_2.1982 S…
PF00361	Proton-conducting membrane transporter	NA	NA	NA	1	4.29034e-24	1	1.15668e-20	Over	20	28	400354	13039	SC1|sc1_1.905 SC1|sc1_1.907 SC1|sc1_15.309 SC1|sc1_15.33 SC1|sc1_15.71 SC1|sc1_15.81 SC1|sc1_17676.1 SC1|sc1_18993.1 SC1|sc1_2.1626 SC1|sc1_20.215 SC1|sc1_34925.1 SC1|sc1_4.467 SC1|sc1_5488.17 SC1|sc1_70.53 SF|sf_18.266 SC1|sc1_18.20 SC1|sc1_2.127 SC1|sc1_6058.5 SC1|sc1_1.1803 SF|sf_7.483
PF07583	Protein of unknown function (DUF1549)	NA	NA	NA	1	5.51755e-24	1	1.48698e-20	Over	39	151	400231	13039	SC1|sc1_24.181 SC1|sc1_26125.1 SF|sf_11.15 SC1|sc1_2.504 SC1|sc1_27374.1 SC1|sc1_9.746 SF|sf_18.226 SC1|sc1_1.543 SF|sf_7.407 SC1|sc1_1.710 SF|sf_61.261 SC1|sc1_1.948 SF|sf_18.165 SC1|sc1_1.989 SF|sf_348.26 SC1|sc1_1.1031 SF|sf_11.359 SC1|sc1_1.1293 SF|sf_35.87 SC1|sc1_1.1331 SC1|sc1_1.1604 SF|sf_18.109 SC1|sc1_1.2033 SF|sf_7.796 SC1|sc1_1.2037 SF|sf_7.723 SC1|sc1_1.2063 SF|sf_7.753 SC1|sc1_1.236…
PF13400	Putative Flp pilus-assembly TadE/G-like	NA	NA	NA	1	8.29085e-24	1	2.23355e-20	Over	17	19	400363	13039	SC1|sc1_1.960 SC1|sc1_22.232 SC1|sc1_5.122 SC1|sc1_5.668 SF|sf_61.44 SC1|sc1_1.498 SF|sf_7.96 SA|Smic47192 SC1|sc1_1.1378 SC1|sc1_11244.5 SC1|sc1_17.184 SC1|sc1_17.237 SC1|sc1_18704.1 SC1|sc1_2.421 SC1|sc1_25.48 SC1|sc1_482.37 SC1|sc1_9.131
PF13533	Biotin-lipoyl like	NA	NA	NA	1	1.33965e-23	1	3.60769e-20	Over	20	29	400353	13039	SC1|sc1_18.23 SC1|sc1_2.988 SC1|sc1_1.1258 SC1|sc1_1.2048 SC1|sc1_14975.1 SC1|sc1_16.272 SC1|sc1_17.194 SC1|sc1_2.753 SC1|sc1_23146.2 SF|sf_35.63 SC1|sc1_16707.3 SC1|sc1_2.2027 SC1|sc1_2.2042 SC1|sc1_5.964 SC1|sc1_12558.1 SC1|sc1_2.1945 SC1|sc1_20.84 SC1|sc1_5.140 SC1|sc1_5.827 SC1|sc1_9.128
PF07587	Protein of unknown function (DUF1553)	NA	NA	NA	1	1.53302e-23	1	4.12688e-20	Over	38	146	400236	13039	SC1|sc1_24.181 SF|sf_11.15 SC1|sc1_2.504 SC1|sc1_27374.1 SC1|sc1_9.746 SF|sf_18.226 SC1|sc1_1.543 SF|sf_7.407 SC1|sc1_1.710 SF|sf_61.261 SC1|sc1_1.948 SF|sf_18.165 SC1|sc1_1.989 SF|sf_348.26 SC1|sc1_1.1031 SF|sf_11.359 SC1|sc1_1.1293 SF|sf_35.87 SC1|sc1_1.1331 SC1|sc1_1.1604 SF|sf_18.109 SC1|sc1_1.2033 SF|sf_7.796 SC1|sc1_1.2037 SF|sf_7.723 SC1|sc1_1.2063 SF|sf_7.753 SC1|sc1_1.2368 SF|sf_35.156 S…
PF01966	HD domain	NA	NA	NA	1	4.86166e-23	1	1.30827e-19	Over	29	79	400303	13039	SC1|sc1_15411.2 SC1|sc1_18785.1 SC1|sc1_19.176 SC1|sc1_25499.1 SC1|sc1_5.84 SC1|sc1_482.47 SC1|sc1_5.275 SF|sf_35.304 SF|sf_18.294 SF|sf_35.154 SF|sf_61.210 SF|sf_18.275 SC1|sc1_12625.1 SC1|sc1_15713.4 SC1|sc1_16.36 SC1|sc1_2.1672 SC1|sc1_22.201 SC1|sc1_23.114 SC1|sc1_23510.1 SC1|sc1_25.180 SC1|sc1_5.108 SC1|sc1_5.381 SC1|sc1_5.1048 SC1|sc1_7.660 SC1|sc1_70.110 SC1|sc1_9.645 SF|sf_1311.10 SF|sf_2…
PF07631	Protein of unknown function (DUF1592)	NA	NA	NA	1	1.2589e-22	1	3.38644e-19	Over	27	68	400314	13039	SC1|sc1_1.947 SC1|sc1_1.613 SC1|sc1_1.956 SC1|sc1_12812.1 SC1|sc1_24.109 SC1|sc1_25525.1 SF|sf_7.687 SF|sf_7.407 SC1|sc1_1.317 SF|sf_7.327 SC1|sc1_1.566 SF|sf_75.130 SC1|sc1_1.989 SC1|sc1_1.1331 SC1|sc1_1.1486 SC1|sc1_1.1604 SF|sf_7.77 SC1|sc1_1.2246 SF|sf_35.210 SC1|sc1_13888.2 SF|sf_11.91 SC1|sc1_16.150 SC1|sc1_1.1173 SC1|sc1_1.2291 SC1|sc1_34610.1 SF|sf_1438.10 SF|sf_75.122
PF07586	Protein of unknown function (DUF1552)	NA	NA	NA	1	1.2589e-22	1	3.38644e-19	Over	27	68	400314	13039	SC1|sc1_1.947 SC1|sc1_1.956 SC1|sc1_12812.1 SC1|sc1_24.109 SF|sf_7.407 SC1|sc1_11.177 SC1|sc1_6280.9 SF|sf_18.162 SC1|sc1_9.560 SC1|sc1_1.422 SF|sf_7.327 SC1|sc1_1.566 SC1|sc1_1.989 SC1|sc1_1.1486 SF|sf_11.89 SC1|sc1_1.1706 SC1|sc1_1.2246 SF|sf_35.210 SF|sf_11.91 SC1|sc1_16.150 SF|sf_2280.21 SC1|sc1_5.487 SF|sf_7.891 SC1|sc1_1.1173 SC1|sc1_20716.1 SC1|sc1_24882.1 SF|sf_75.122
PF00460	Flg_bb_rod	GO:0071973	biological_process	bacterial-type flagellum-dependent cell motility	1	1.40044e-21	1	3.76439e-18	Over	16	19	400363	13039	SC1|sc1_16.115 SC1|sc1_23.25 SC1|sc1_4.1643 SF|sf_2612.17 SC1|sc1_1.1785 SF|sf_7.464 SC1|sc1_1.1830 SC1|sc1_1.1836 SF|sf_7.514 SC1|sc1_18.120 SF|sf_2612.18 SC1|sc1_12604.1 SC1|sc1_2.1657 SC1|sc1_21260.1 SC1|sc1_26052.1 SC1|sc1_4.1642
PF00813	FliP	GO:0009306	biological_process	protein secretion	1	1.49914e-21	1	4.0282e-18	Over	14	14	400368	13039	SC1|sc1_5679.10 SF|sf_1663.6 SC1|sc1_1.2203 SC1|sc1_11.137 SC1|sc1_13162.3 SC1|sc1_15356.1 SC1|sc1_16.122 SC1|sc1_18.119 SC1|sc1_19.76 SC1|sc1_2.1652 SC1|sc1_25655.1 SC1|sc1_34720.1 SC1|sc1_4.1655 SC1|sc1_5.214
PF07627	Protein of unknown function (DUF1588)	NA	NA	NA	1	3.75638e-21	1	1.00896e-17	Over	26	69	400313	13039	SC1|sc1_1.947 SC1|sc1_1.613 SC1|sc1_1.956 SC1|sc1_15164.1 SC1|sc1_24.109 SF|sf_7.687 SF|sf_7.407 SC1|sc1_1.317 SF|sf_7.327 SC1|sc1_1.566 SF|sf_75.130 SC1|sc1_1.989 SC1|sc1_1.1331 SC1|sc1_1.1486 SC1|sc1_1.1604 SF|sf_7.77 SC1|sc1_1.2246 SF|sf_35.210 SC1|sc1_13888.2 SF|sf_11.91 SC1|sc1_16.150 SC1|sc1_1.438 SC1|sc1_1.1173 SC1|sc1_20716.1 SF|sf_1438.10 SF|sf_75.122
PF07624	Protein of unknown function (DUF1585)	NA	NA	NA	1	4.72116e-21	1	1.26763e-17	Over	25	63	400319	13039	SC1|sc1_1.613 SC1|sc1_1.956 SC1|sc1_15164.1 SC1|sc1_24.109 SF|sf_7.687 SF|sf_7.407 SC1|sc1_1.317 SF|sf_7.327 SC1|sc1_1.566 SF|sf_75.130 SC1|sc1_1.989 SC1|sc1_1.1331 SC1|sc1_1.1486 SC1|sc1_1.1604 SF|sf_7.77 SC1|sc1_1.2246 SF|sf_35.210 SC1|sc1_13888.2 SF|sf_11.91 SC1|sc1_16.150 SC1|sc1_1.438 SC1|sc1_1.1173 SC1|sc1_20716.1 SF|sf_1438.10 SF|sf_75.122
PF00015	MCPsignal	GO:0004871	molecular_function	signal transducer activity	1	5.93636e-21	1	1.59332e-17	Over	18	27	400355	13039	SC1|sc1_113.86 SC1|sc1_11392.3 SC1|sc1_17.140 SC1|sc1_17.40 SC1|sc1_18.26 SC1|sc1_18.6 SC1|sc1_20.111 SC1|sc1_20.41 SC1|sc1_22757.1 SC1|sc1_4.1099 SC1|sc1_73.23 SF|sf_1624.6 SF|sf_2612.3 SF|sf_270.59 SF|sf_2769.1 SC1|sc1_5.467 SC1|sc1_5679.3 SF|sf_3696.8
PF00563	EAL domain	NA	NA	NA	1	5.93636e-21	1	1.59332e-17	Over	18	27	400355	13039	SC1|sc1_3095.9 SC1|sc1_1037.16 SC1|sc1_1093.4 SC1|sc1_24.114 SC1|sc1_27969.1 SC1|sc1_4.599 SC1|sc1_471.12 SC1|sc1_7.825 SC1|sc1_73.41 SF|sf_270.100 SC1|sc1_19.258 SC1|sc1_241.36 SC1|sc1_4.970 SC1|sc1_4093.24 SC1|sc1_4.1361 SC1|sc1_2.1362 SC1|sc1_22.165 SF|sf_7.160
PF13620	Carboxypeptidase regulatory-like domain	NA	NA	NA	1	7.84472e-21	1	2.10395e-17	Over	20	36	400346	13039	SF|sf_6967.1 SC1|sc1_15.155 SC1|sc1_11930.4 SC1|sc1_24656.1 SC1|sc1_1.681 SF|sf_61.193 SC1|sc1_1.1316 SC1|sc1_1.2213 SF|sf_35.256 SC1|sc1_2.1567 SC1|sc1_10241.1 SC1|sc1_16.210 SC1|sc1_21.444 SC1|sc1_28049.1 SC1|sc1_4.1641 SC1|sc1_482.60 SF|sf_203.33 SF|sf_37.12 SF|sf_4391.5 SF|sf_7261.1
PF00528	BPD_transp_1	GO:0006810	biological_process	transport	1	9.57879e-21	1	2.56807e-17	Over	35	144	400238	13039	SC1|sc1_5.122 SC1|sc1_109.3 SC1|sc1_15.155 SC1|sc1_172.16 SC1|sc1_5.386 SC1|sc1_540.30 SC1|sc1_7.410 SC1|sc1_1.1297 SC1|sc1_6118.16 SF|sf_35.92 SA|Smic44005 SC1|sc1_35465.1 SC1|sc1_172.10 SC1|sc1_1.981 SF|sf_249.116 SC1|sc1_25.127 SC1|sc1_2.1920 SF|sf_18.363 SC1|sc1_9.176 SC1|sc1_17201.1 SC1|sc1_20.119 SC1|sc1_21716.1 SC1|sc1_219.23 SC1|sc1_22.44 SC1|sc1_22.86 SC1|sc1_22263.2 SC1|sc1_24.186 SC1|s…
PF07584	Aerotolerance regulator N-terminal	NA	NA	NA	1	1.43577e-20	1	3.84787e-17	Over	17	24	400358	13039	SC1|sc1_11.451 SC1|sc1_2.272 SC1|sc1_24.32 SC1|sc1_5.644 SC1|sc1_9.407 SC1|sc1_1.801 SC1|sc1_16.193 SC1|sc1_2.2121 SC1|sc1_1.38 SC1|sc1_2.1303 SC1|sc1_17.196 SC1|sc1_1.1641 SF|sf_18.270 SF|sf_7.321 SC1|sc1_20508.1 SC1|sc1_9.217 SF|sf_249.24
PF07715	Plug	GO:0004872	molecular_function	receptor activity	1	2.4864e-20	1	6.66107e-17	Over	23	54	400328	13039	SC1|sc1_2099.29 SC1|sc1_21.315 SF|sf_270.132 SF|sf_6.323 SC1|sc1_10241.1 SC1|sc1_10264.5 SC1|sc1_1037.60 SC1|sc1_1037.61 SC1|sc1_13070.2 SC1|sc1_17028.1 SC1|sc1_19.448 SC1|sc1_19.449 SC1|sc1_20.59 SC1|sc1_21.228 SC1|sc1_4.1744 SC1|sc1_6118.15 SC1|sc1_7139.5 SC1|sc1_80.7 SC1|sc1_80.25 SC1|sc1_80.33 SC1|sc1_80.226 SC1|sc1_87.80 SF|sf_6.390
PF01882	Protein of unknown function DUF58	NA	NA	NA	1	3.97805e-20	1	1.06532e-16	Over	22	49	400333	13039	SC1|sc1_11.451 SC1|sc1_2.2093 SC1|sc1_2.272 SC1|sc1_24.32 SC1|sc1_5.644 SC1|sc1_9.407 SF|sf_7.544 SC1|sc1_1.801 SC1|sc1_2.2121 SC1|sc1_1.75 SC1|sc1_1.432 SC1|sc1_1.1082 SC1|sc1_17.91 SF|sf_7.321 SC1|sc1_2.1387 SF|sf_419.7 SC1|sc1_17.275 SC1|sc1_18.273 SC1|sc1_2.629 SC1|sc1_7.223 SC1|sc1_9.671 SF|sf_249.24
PF13385	Concanavalin A-like lectin/glucanases superfamily	NA	NA	NA	1	5.46954e-20	1	1.4642e-16	Over	49	306	400076	13039	SC1|sc1_5.424 SC1|sc1_5.426 SC1|sc1_9.421 SC1|sc1_1.163 SC1|sc1_1.578 SC1|sc1_5.67 SF|sf_18.154 SF|sf_7.445 SF|sf_75.55 SC1|sc1_1.1715 SC1|sc1_1.1874 SF|sf_7.559 SC1|sc1_1.1473 SC1|sc1_1.1668 SC1|sc1_11947.4 SC1|sc1_14794.2 SC1|sc1_19004.1 SC1|sc1_24.181 SC1|sc1_24.66 SC1|sc1_26125.1 SC1|sc1_9.140 SC1|sc1_22.287 SC1|sc1_9.25 SF|sf_14001.1 SA|Smic43955 SB|symbB.v1.2.030008.t1 SC1|sc1_888.3 SC1|sc1…
PF00884	Sulfatase	GO:0008484	molecular_function	sulfuric ester hydrolase activity	1	1.15532e-19	1	3.09164e-16	Over	65	529	399853	13039	SC1|sc1_13072.1 SC1|sc1_19731.1 SC1|sc1_1.579 SC1|sc1_5.427 SC1|sc1_1.2057 SC1|sc1_15348.1 SF|sf_7.119 SC1|sc1_1.2316 SC1|sc1_16.125 SC1|sc1_16.190 SC1|sc1_2.1165 SC1|sc1_22618.1 SC1|sc1_23.100 SF|sf_11.15 SC1|sc1_1.1018 SF|sf_61.150 SC1|sc1_1.165 SC1|sc1_23.182 SF|sf_1926.10 SC1|sc1_1.1207 SF|sf_11.245 SF|sf_37.108 SC1|sc1_5.430 SA|Smic7835 SB|symbB.v1.2.026830.t1 SC1|sc1_16546.1 SC1|sc1_3646.2 …
PF02119	FlgI	GO:0005198	molecular_function	structural molecule activity	1	1.69139e-19	1	4.52447e-16	Over	14	16	400366	13039	SC1|sc1_13828.1 SC1|sc1_2.2222 SC1|sc1_23.170 SC1|sc1_9.618 SC1|sc1_5.692 SC1|sc1_4.1643 SC1|sc1_5679.9 SF|sf_2612.17 SC1|sc1_1.1785 SF|sf_7.464 SC1|sc1_18.120 SC1|sc1_19.75 SC1|sc1_8639.4 SC1|sc1_9.358
PF00772	DnaB	GO:0003678	molecular_function	DNA helicase activity	1	6.25601e-19	1	1.67286e-15	Over	13	14	400368	13039	SC1|sc1_4.1146 SC1|sc1_4093.10 SC1|sc1_2.538 SC1|sc1_23.151 SF|sf_7.405 SC1|sc1_1.739 SC1|sc1_1.1087 SC1|sc1_15383.3 SC1|sc1_17027.1 SC1|sc1_20.81 SC1|sc1_21.147 SC1|sc1_5.869 SF|sf_1438.23
PF00662	NADH-Ubiquinone oxidoreductase (complex I); chain 5 N-terminus	NA	NA	NA	1	6.25601e-19	1	1.67286e-15	Over	13	14	400368	13039	SC1|sc1_1.905 SC1|sc1_15.309 SC1|sc1_15.33 SC1|sc1_15.71 SC1|sc1_15.81 SC1|sc1_18993.1 SC1|sc1_2.1626 SC1|sc1_20.215 SC1|sc1_5488.17 SC1|sc1_70.53 SF|sf_18.266 SC1|sc1_1.1803 SF|sf_7.483
PF07394	Protein of unknown function (DUF1501)	NA	NA	NA	1	6.32423e-19	1	1.68983e-15	Over	41	227	400155	13039	SC1|sc1_17.78 SC1|sc1_1.2204 SC1|sc1_4.987 SC1|sc1_7.253 SF|sf_6.115 SC1|sc1_9.746 SF|sf_18.226 SF|sf_903.7 SC1|sc1_1.175 SF|sf_7.105 SC1|sc1_1.246 SF|sf_75.226 SC1|sc1_1.276 SF|sf_7.331 SC1|sc1_1.710 SC1|sc1_1.948 SF|sf_18.165 SC1|sc1_1.989 SF|sf_348.26 SC1|sc1_1.1293 SC1|sc1_1.1316 SF|sf_7.93 SC1|sc1_1.1331 SC1|sc1_1.1438 SF|sf_75.9 SC1|sc1_1.1604 SF|sf_18.109 SC1|sc1_1.2033 SC1|sc1_1.2037 SF|s…
PF00669	Flagellin_N	GO:0005198	molecular_function	structural molecule activity	1	6.47691e-19	1	1.72998e-15	Over	15	20	400362	13039	SC1|sc1_4.1643 SC1|sc1_5679.9 SC1|sc1_1.1785 SC1|sc1_18.120 SF|sf_2612.18 SC1|sc1_23692.1 SF|sf_1663.20 SC1|sc1_1.886 SC1|sc1_18828.2 SC1|sc1_20559.1 SC1|sc1_25470.1 SC1|sc1_28757.1 SC1|sc1_5.796 SC1|sc1_8639.3 SC1|sc1_9.353
PF04665	Poxvirus A32 protein	NA	NA	NA	1	1.41615e-18	1	3.78112e-15	Over	12	12	400370	13039	SA|Smic11294 SA|Smic44954 SA|Smic22989 SA|Smic38817 SA|Smic44239 SA|Smic44649 SA|Smic44719 SA|Smic44855 SA|Smic4729 SA|Smic5196 SA|Smic6899 SA|Smic992
PF07733	DNA_pol3_alpha	GO:0008408	molecular_function	3'-5' exonuclease activity	1	4.55028e-18	1	1.21447e-14	Over	13	15	400367	13039	SC1|sc1_4.308 SC1|sc1_172.64 SF|sf_270.138 SC1|sc1_1.2229 SC1|sc1_18009.1 SC1|sc1_2.529 SC1|sc1_216.61 SC1|sc1_219.57 SC1|sc1_32667.1 SC1|sc1_4.196 SC1|sc1_7.216 SF|sf_1535.11 SF|sf_6371.1
PF01627	Hpt	GO:0004871	molecular_function	signal transducer activity	1	8.67584e-18	1	2.31472e-14	Over	18	36	400346	13039	SC1|sc1_18.320 SC1|sc1_19.158 SC1|sc1_25499.1 SC1|sc1_1.523 SC1|sc1_2.334 SC1|sc1_21223.1 SC1|sc1_39.73 SC1|sc1_4.1099 SF|sf_1624.6 SC1|sc1_11.256 SC1|sc1_18394.1 SF|sf_11.236 SC1|sc1_17.92 SF|sf_1213.25 SC1|sc1_5679.3 SF|sf_11.305 SC1|sc1_10257.5 SC1|sc1_80.338
PF00672	HAMP	GO:0004871	molecular_function	signal transducer activity	1	1.2138e-17	1	3.23721e-14	Over	22	61	400321	13039	SC1|sc1_11.601 SC1|sc1_18698.2 SC1|sc1_2.29 SC1|sc1_23.33 SC1|sc1_20.111 SF|sf_2612.3 SC1|sc1_471.12 SF|sf_270.100 SC1|sc1_22.177 SC1|sc1_70.64 SC1|sc1_5.1062 SC1|sc1_410.7 SF|sf_1213.14 SC1|sc1_3388.32 SC1|sc1_1.356 SC1|sc1_2.1409 SC1|sc1_19265.1 SC1|sc1_30993.1 SC1|sc1_35087.1 SC1|sc1_7.652 SF|sf_14646.1 SF|sf_249.132
PF02563	Poly_export	GO:0015159	molecular_function	polysaccharide transmembrane transporter activity	1	2.35352e-17	1	6.27449e-14	Over	13	16	400366	13039	SC1|sc1_12708.2 SC1|sc1_17357.2 SC1|sc1_35372.2 SC1|sc1_1.2213 SF|sf_35.256 SC1|sc1_5.55 SF|sf_7.624 SC1|sc1_16.68 SC1|sc1_18.34 SC1|sc1_19.160 SC1|sc1_24.159 SC1|sc1_5.1055 SC1|sc1_9.775
PF07090	Putative glutamine amidotransferase	NA	NA	NA	1	2.35352e-17	1	6.27449e-14	Over	13	16	400366	13039	SC1|sc1_1.1856 SC1|sc1_11.410 SC1|sc1_11.451 SC1|sc1_2.2093 SC1|sc1_2.272 SC1|sc1_5.644 SC1|sc1_5.930 SF|sf_11.117 SC1|sc1_12056.5 SC1|sc1_1.1082 SC1|sc1_17.91 SC1|sc1_9.217 SF|sf_11.121
PF07811	TadE-like protein	NA	NA	NA	1	2.35352e-17	1	6.27449e-14	Over	13	16	400366	13039	SC1|sc1_1.960 SC1|sc1_18.346 SC1|sc1_22.177 SC1|sc1_22.232 SC1|sc1_5.122 SC1|sc1_5.668 SC1|sc1_1.498 SC1|sc1_1.1378 SC1|sc1_17.184 SC1|sc1_18704.1 SC1|sc1_25.48 SC1|sc1_482.37 SF|sf_7.97
PF13280	WYL domain	NA	NA	NA	1	2.35352e-17	1	6.27449e-14	Over	13	16	400366	13039	SC1|sc1_1.709 SF|sf_61.258 SC1|sc1_15223.1 SF|sf_7.227 SC1|sc1_5.998 SF|sf_348.73 SC1|sc1_1.2075 SC1|sc1_160.33 SC1|sc1_19.493 SC1|sc1_2.401 SC1|sc1_27953.1 SC1|sc1_7.889 SC1|sc1_9.688
PF12833	HTH_18	GO:0003700	molecular_function	transcription factor activity- sequence-specific DNA binding	1	7.18883e-17	1	1.91367e-13	Over	16	29	400353	13039	SC1|sc1_9.299 SC1|sc1_16832.1 SC1|sc1_19138.1 SC1|sc1_80.191 SF|sf_37.67 SF|sf_11.296 SC1|sc1_1.1319 SC1|sc1_11055.3 SC1|sc1_15.339 SC1|sc1_22.173 SC1|sc1_32.81 SC1|sc1_4.450 SC1|sc1_4.1729 SC1|sc1_5.207 SC1|sc1_70.81 SC1|sc1_9619.1
PF14579	Helix-hairpin-helix motif	NA	NA	NA	1	1.21246e-16	1	3.22635e-13	Over	12	14	400368	13039	SC1|sc1_4.308 SC1|sc1_172.64 SF|sf_270.138 SC1|sc1_1.2229 SC1|sc1_2.529 SC1|sc1_216.61 SC1|sc1_219.57 SC1|sc1_32667.1 SC1|sc1_36701.1 SC1|sc1_4.196 SC1|sc1_7.216 SF|sf_6371.1
PF02599	CsrA	GO:0003723	molecular_function	RNA binding	1	3.38672e-16	1	9.00868e-13	Over	13	18	400364	13039	SC1|sc1_18.239 SC1|sc1_1.2254 SC1|sc1_16.106 SC1|sc1_19259.2 SC1|sc1_2.2077 SC1|sc1_2.2151 SC1|sc1_22.126 SC1|sc1_30185.1 SC1|sc1_4.173 SC1|sc1_5.796 SC1|sc1_7321.3 SC1|sc1_9.158 SC1|sc1_9.160
PF00420	Oxidored_q2	GO:0016651	molecular_function	oxidoreductase activity- acting on NAD(P)H	1	5.06669e-16	1	1.34723e-12	Over	11	12	400370	13039	SC1|sc1_1.907 SC1|sc1_15.309 SC1|sc1_15.33 SC1|sc1_15.71 SC1|sc1_15.81 SC1|sc1_18993.1 SC1|sc1_2.1626 SC1|sc1_20.215 SC1|sc1_1.1803 SF|sf_7.483 SF|sf_18.265
PF05638	Type VI secretion system effector; Hcp	NA	NA	NA	1	5.06669e-16	1	1.34723e-12	Over	11	12	400370	13039	SC1|sc1_24.105 SC1|sc1_1.678 SF|sf_61.190 SC1|sc1_1.679 SF|sf_61.191 SC1|sc1_1.1661 SC1|sc1_10062.2 SC1|sc1_16.270 SC1|sc1_19632.2 SC1|sc1_9.380 SF|sf_982.29
PF16868	NMT1-like family	NA	NA	NA	1	5.06669e-16	1	1.34723e-12	Over	11	12	400370	13039	SA|Smic43042 SC1|sc1_1.10 SC1|sc1_25.111 SF|sf_7.11 SC1|sc1_113.15 SC1|sc1_14427.2 SC1|sc1_172.5 SC1|sc1_39.148 SC1|sc1_4.978 SC1|sc1_4.1631 SC1|sc1_6990.3
PF03796	DnaB_C	GO:0003678	molecular_function	DNA helicase activity	1	5.84801e-16	1	1.55323e-12	Over	15	27	400355	13039	SC1|sc1_1140.23 SC1|sc1_4.1146 SC1|sc1_4093.10 SC1|sc1_2.538 SC1|sc1_23.151 SF|sf_7.405 SC1|sc1_1.739 SC1|sc1_1.1087 SC1|sc1_15383.3 SC1|sc1_17027.1 SC1|sc1_20.81 SC1|sc1_21.147 SC1|sc1_32509.1 SC1|sc1_5.869 SF|sf_1438.23
PF04168	A predicted alpha-helical domain with a conserved ER motif.	NA	NA	NA	1	1.33736e-15	1	3.55068e-12	Over	10	10	400372	13039	SC1|sc1_11.111 SC1|sc1_11.136 SC1|sc1_2.1735 SC1|sc1_217.16 SC1|sc1_25306.1 SC1|sc1_4.1340 SC1|sc1_5.421 SC1|sc1_7.730 SC1|sc1_73.18 SC1|sc1_9.448
PF01037	Lrp/AsnC ligand binding domain	NA	NA	NA	1	1.33736e-15	1	3.55068e-12	Over	10	10	400372	13039	SA|Smic48971 SC1|sc1_1093.36 SC1|sc1_19.442 SC1|sc1_21.253 SC1|sc1_219.105 SC1|sc1_4.254 SC1|sc1_4.910 SC1|sc1_73.110 SC1|sc1_80.260 SF|sf_270.107
PF05936	Bacterial Type VI secretion; VC_A0110; EvfL; ImpJ; VasE	NA	NA	NA	1	1.33736e-15	1	3.55068e-12	Over	10	10	400372	13039	SF|sf_982.27 SC1|sc1_1.580 SF|sf_7.446 SC1|sc1_1.681 SF|sf_61.193 SC1|sc1_10698.1 SC1|sc1_16.267 SC1|sc1_18.360 SC1|sc1_24.108 SC1|sc1_9.381
PF07626	Protein of unknown function (DUF1587)	NA	NA	NA	1	1.972e-15	1	5.22974e-12	Over	18	46	400336	13039	SC1|sc1_1.947 SC1|sc1_1.613 SF|sf_7.407 SC1|sc1_1.317 SC1|sc1_1.566 SC1|sc1_1.989 SC1|sc1_1.1331 SC1|sc1_1.1486 SC1|sc1_1.1604 SF|sf_7.77 SC1|sc1_13888.2 SF|sf_11.91 SC1|sc1_16.150 SC1|sc1_1.1173 SC1|sc1_1.1666 SC1|sc1_34610.1 SF|sf_1438.10 SF|sf_75.122
PF02687	FtsX	GO:0016020	cellular_component	membrane	1	2.11816e-15	1	5.61524e-12	Over	20	60	400322	13039	SC1|sc1_11.548 SC1|sc1_16.259 SC1|sc1_19058.1 SC1|sc1_2.1423 SC1|sc1_11.679 SF|sf_35.173 SC1|sc1_1.2057 SC1|sc1_11.191 SF|sf_1535.12 SC1|sc1_2.2019 SC1|sc1_26372.1 SF|sf_7.758 SF|sf_75.184 SC1|sc1_9.751 SC1|sc1_18511.1 SC1|sc1_7.108 SC1|sc1_7.652 SC1|sc1_9.147 SF|sf_5241.1 SF|sf_5931.1
PF00512	HisKA	GO:0000155	molecular_function	phosphorelay sensor kinase activity	1	3.3137e-15	1	8.7813e-12	Over	39	261	400121	13039	SC1|sc1_1.2100 SC1|sc1_19.158 SC1|sc1_2.667 SC1|sc1_23.33 SC1|sc1_2890.15 SC1|sc1_32.80 SC1|sc1_4.1646 SC1|sc1_4.365 SC1|sc1_5.220 SC1|sc1_5.330 SF|sf_11.173 SF|sf_1663.21 SF|sf_6967.1 SF|sf_1311.35 SC1|sc1_2.1590 SF|sf_1438.27 SC1|sc1_1.1018 SC1|sc1_70.64 SC1|sc1_18074.2 SC1|sc1_5.1062 SC1|sc1_11.256 SC1|sc1_18394.1 SC1|sc1_410.7 SF|sf_11.236 SC1|sc1_241.96 SF|sf_1213.14 SC1|sc1_1.356 SC1|sc1_2.…
PF00905	Transpeptidase	GO:0008658	molecular_function	penicillin binding	1	7.33691e-15	1	1.94355e-11	Over	13	21	400361	13039	SC1|sc1_20.12 SC1|sc1_21.33 SC1|sc1_24129.1 SC1|sc1_25907.1 SC1|sc1_28123.1 SC1|sc1_4.1218 SC1|sc1_540.28 SC1|sc1_7.240 SC1|sc1_80.38 SC1|sc1_80.200 SF|sf_3003.13 SF|sf_6.371 SF|sf_966.5
PF13614	AAA domain	NA	NA	NA	1	1.06406e-14	1	2.81762e-11	Over	16	37	400345	13039	SC1|sc1_32.4 SC1|sc1_172.32 SC1|sc1_73.93 SC1|sc1_1412.37 SC1|sc1_5.411 SC1|sc1_9.639 SF|sf_1311.39 SC1|sc1_5.547 SC1|sc1_1.498 SF|sf_7.96 SC1|sc1_1.566 SC1|sc1_1.2213 SF|sf_35.256 SC1|sc1_2.1649 SC1|sc1_23.288 SF|sf_7285.1
PF05943	Type VI secretion protein; EvpB/VC_A0108; tail sheath	NA	NA	NA	1	1.42757e-14	1	3.77878e-11	Over	10	11	400371	13039	SC1|sc1_16.266 SC1|sc1_24.105 SC1|sc1_1.679 SF|sf_61.191 SC1|sc1_2.1567 SF|sf_75.236 SC1|sc1_10698.6 SC1|sc1_16.270 SC1|sc1_9.380 SF|sf_982.28
PF05569	BlaR1 peptidase M56	NA	NA	NA	1	1.42757e-14	1	3.77878e-11	Over	10	11	400371	13039	SC1|sc1_1.167 SC1|sc1_1.400 SC1|sc1_16363.1 SC1|sc1_22.159 SC1|sc1_5.102 SF|sf_7.313 SC1|sc1_16.210 SC1|sc1_20.201 SC1|sc1_32.102 SC1|sc1_482.60
PF00437	T2SSE	GO:0005524	molecular_function	ATP binding	1	2.35171e-14	1	6.22027e-11	Over	20	67	400315	13039	SC1|sc1_1.1352 SC1|sc1_9.256 SF|sf_18.348 SF|sf_966.8 SC1|sc1_1.498 SF|sf_7.96 SC1|sc1_1.1257 SF|sf_35.56 SC1|sc1_1.1800 SC1|sc1_8964.2 SF|sf_249.80 SC1|sc1_1.1401 SC1|sc1_11544.5 SC1|sc1_17863.3 SC1|sc1_2.2196 SC1|sc1_20448.1 SC1|sc1_8734.2 SC1|sc1_9.131 SF|sf_419.74 SF|sf_7285.1
PF02518	Histidine kinase-; DNA gyrase B-; and HSP90-like ATPase	NA	NA	NA	1	2.51951e-14	1	6.66159e-11	Over	70	765	399617	13039	SF|sf_11.99 SC1|sc1_1.2100 SC1|sc1_11.601 SC1|sc1_16.115 SC1|sc1_17.353 SC1|sc1_18698.2 SC1|sc1_19.158 SC1|sc1_2.29 SC1|sc1_2.667 SC1|sc1_20838.1 SC1|sc1_23.33 SC1|sc1_32.80 SC1|sc1_4.1646 SC1|sc1_4.365 SC1|sc1_5.220 SC1|sc1_5.330 SC1|sc1_9.479 SF|sf_11.173 SF|sf_1663.21 SF|sf_6967.1 SF|sf_75.131 SC1|sc1_1.523 SC1|sc1_2.334 SC1|sc1_21223.1 SC1|sc1_39.73 SC1|sc1_4.1099 SF|sf_1624.6 SF|sf_1311.35 S…
PF00593	TonB_dep_Rec	GO:0004872	molecular_function	receptor activity	1	2.92901e-14	1	7.74138e-11	Over	16	39	400343	13039	SF|sf_11.166 SF|sf_6.323 SC1|sc1_10241.1 SC1|sc1_10264.5 SC1|sc1_11.22 SC1|sc1_19.448 SC1|sc1_19844.2 SC1|sc1_20.59 SC1|sc1_21.228 SC1|sc1_27870.1 SC1|sc1_4.1744 SC1|sc1_7139.5 SC1|sc1_80.7 SC1|sc1_80.14 SC1|sc1_80.226 SC1|sc1_87.80
PF12679	ABC2_membrane_2	GO:0006810	biological_process	transport	1	3.87983e-14	1	1.02505e-10	Over	13	23	400359	13039	SC1|sc1_1.2224 SC1|sc1_11.676 SC1|sc1_15.306 SC1|sc1_2.1063 SC1|sc1_20063.2 SC1|sc1_23.224 SC1|sc1_241.91 SC1|sc1_25.94 SC1|sc1_4.1335 SC1|sc1_5.371 SC1|sc1_7518.6 SC1|sc1_9.450 SF|sf_1926.11
PF04932	O-Antigen ligase	NA	NA	NA	1	3.87983e-14	1	1.02505e-10	Over	13	23	400359	13039	SC1|sc1_5.411 SC1|sc1_1.2313 SF|sf_35.204 SC1|sc1_11.354 SC1|sc1_14650.2 SC1|sc1_16.68 SC1|sc1_18252.1 SC1|sc1_18843.1 SC1|sc1_2.658 SC1|sc1_20502.2 SC1|sc1_25.235 SC1|sc1_5.636 SF|sf_37.36
PF06283	Trehalose utilisation	NA	NA	NA	1	3.90718e-14	1	1.0315e-10	Over	14	28	400354	13039	SC1|sc1_15331.2 SC1|sc1_27840.1 SC1|sc1_1.1705 SC1|sc1_18.374 SC1|sc1_1.276 SF|sf_7.331 SF|sf_2992.11 SC1|sc1_1.989 SC1|sc1_1.1800 SF|sf_7.478 SC1|sc1_12272.5 SC1|sc1_21193.1 SC1|sc1_4.536 SF|sf_37.101
PF05524	PEP-utilisers_N	GO:0009401	biological_process	phosphoenolpyruvate-dependent sugar phosphotransferase system	1	4.1093e-14	1	1.08444e-10	Over	9	9	400373	13039	SC1|sc1_1.777 SC1|sc1_172.11 SC1|sc1_21.84 SC1|sc1_5.33 SC1|sc1_685.20 SF|sf_1438.27 SF|sf_37.78 SF|sf_61.276 SC1|sc1_9.171
PF07508	Recombinase	GO:0000150	molecular_function	recombinase activity	1	4.1093e-14	1	1.08444e-10	Over	9	9	400373	13039	SC1|sc1_1.554 SC1|sc1_6058.10 SC1|sc1_9628.1 SC1|sc1_2.1802 SC1|sc1_9.339 SF|sf_61.69 SC1|sc1_19.47 SC1|sc1_217.67 SF|sf_11.318
PF02120	Flagellar hook-length control protein FliK	NA	NA	NA	1	4.1093e-14	1	1.08444e-10	Over	9	9	400373	13039	SC1|sc1_5679.10 SC1|sc1_2.1658 SC1|sc1_5.217 SC1|sc1_1.1830 SF|sf_7.512 SC1|sc1_16.118 SC1|sc1_17690.1 SC1|sc1_39.64 SC1|sc1_4.1656
PF14331	ImcF-related N-terminal domain	NA	NA	NA	1	4.1093e-14	1	1.08444e-10	Over	9	9	400373	13039	SF|sf_982.27 SC1|sc1_1.580 SF|sf_7.446 SC1|sc1_1.681 SF|sf_61.193 SC1|sc1_18.360 SC1|sc1_2.1566 SC1|sc1_24.108 SC1|sc1_9.378
PF09850	Type VI secretion system protein DotU	NA	NA	NA	1	4.1093e-14	1	1.08444e-10	Over	9	9	400373	13039	SF|sf_982.27 SC1|sc1_1.580 SF|sf_7.446 SC1|sc1_1.681 SF|sf_61.193 SC1|sc1_16.267 SC1|sc1_18.360 SC1|sc1_24.108 SC1|sc1_9.378
PF01478	Peptidase_A24	GO:0004190	molecular_function	aspartic-type endopeptidase activity	1	5.26307e-14	1	1.38629e-10	Over	11	15	400367	13039	SC1|sc1_1.1400 SF|sf_7.80 SC1|sc1_1.498 SC1|sc1_1.649 SF|sf_11.394 SF|sf_249.80 SC1|sc1_1412.21 SC1|sc1_16226.1 SC1|sc1_5.741 SC1|sc1_9.131 SF|sf_7.97
PF08447	PAS_3	GO:0005515	molecular_function	protein binding	1	1.33182e-13	1	3.50668e-10	Over	14	30	400352	13039	SF|sf_11.99 SC1|sc1_17.353 SC1|sc1_19.158 SC1|sc1_2.667 SC1|sc1_20838.1 SC1|sc1_113.86 SC1|sc1_17.140 SC1|sc1_73.23 SF|sf_1624.6 SC1|sc1_11.256 SC1|sc1_9.38 SC1|sc1_5679.3 SC1|sc1_16.41 SF|sf_1213.2
PF03781	Sulfatase-modifying factor enzyme 1	NA	NA	NA	1	3.05237e-13	1	8.03385e-10	Over	26	135	400247	13039	SC1|sc1_5.276 SC1|sc1_11.177 SC1|sc1_6280.9 SF|sf_18.162 SF|sf_3657.5 SC1|sc1_1.317 SC1|sc1_1.422 SF|sf_7.327 SC1|sc1_1.596 SC1|sc1_1.1104 SF|sf_11.138 SC1|sc1_1.1271 SF|sf_35.68 SC1|sc1_1.1775 SF|sf_61.263 SC1|sc1_6058.1 SC1|sc1_11.491 SC1|sc1_2.117 SC1|sc1_22.277 SC1|sc1_4.627 SC1|sc1_80.51 SC1|sc1_9.278 SF|sf_2688.2 SF|sf_2761.8 SF|sf_2769.10 SF|sf_5147.6
PF01052	Type III flagellar switch regulator (C-ring) FliN C-term	NA	NA	NA	1	3.4954e-13	1	9.1964e-10	Over	10	13	400369	13039	SC1|sc1_39.68 SC1|sc1_5679.10 SC1|sc1_15356.1 SC1|sc1_16.122 SC1|sc1_18.119 SC1|sc1_19.76 SC1|sc1_34720.1 SC1|sc1_39.51 SC1|sc1_4.1655 SC1|sc1_5.214
PF00771	FHIPEP	GO:0009306	biological_process	protein secretion	1	3.98893e-13	1	1.04909e-09	Over	9	10	400372	13039	SC1|sc1_39.68 SC1|sc1_7968.1 SC1|sc1_1.357 SC1|sc1_11.145 SC1|sc1_16.92 SF|sf_1663.6 SC1|sc1_11.212 SC1|sc1_13162.2 SC1|sc1_15356.1
PF01345	Domain of unknown function DUF11	NA	NA	NA	1	3.98893e-13	1	1.04909e-09	Over	9	10	400372	13039	SF|sf_61.228 SC1|sc1_11357.2 SC1|sc1_11364.1 SC1|sc1_2.403 SC1|sc1_22.121 SC1|sc1_2365.17 SC1|sc1_4.1009 SC1|sc1_4545.7 SC1|sc1_7.36
PF00078	Reverse transcriptase (RNA-dependent DNA polymerase)	NA	NA	NA	1	8.1518e-13	1	2.14229e-09	Over	106	1526	398856	13039	SB|symbB.v1.2.025198.t1 SB|symbB.v1.2.035761.t1 SC1|sc1_1784.1 SC1|sc1_294.6 SF|sf_1320.2 SF|sf_1341.3 SF|sf_2030.9 SF|sf_390.2 SF|sf_517.2 SF|sf_533.8 SF|sf_778.9 SB|symbB.v1.2.000785.t1 SB|symbB.v1.2.001982.t1 SB|symbB.v1.2.013244.t1 SB|symbB.v1.2.026957.t1 SB|symbB.v1.2.027566.t1 SB|symbB.v1.2.030099.t1 SB|symbB.v1.2.033631.t1 SB|symbB.v1.2.033998.t1 SB|symbB.v1.2.033998.t2 SB|symbB.v1.2.03399…
PF03983	SHD1	GO:0008092	molecular_function	cytoskeletal protein binding	1	1.18723e-12	1	3.11884e-09	Over	10	14	400368	13039	SC1|sc1_11.258 SC1|sc1_5.352 SC1|sc1_1.1119 SF|sf_11.158 SC1|sc1_1.1445 SF|sf_18.128 SC1|sc1_23.220 SC1|sc1_10062.6 SC1|sc1_11.663 SC1|sc1_23054.1
PF01311	Bac_export_1	GO:0006605	biological_process	protein targeting	1	1.26257e-12	1	3.31551e-09	Over	8	8	400374	13039	SC1|sc1_5679.10 SF|sf_1663.6 SC1|sc1_1.2202 SC1|sc1_13162.3 SC1|sc1_16.124 SC1|sc1_2.1652 SC1|sc1_25655.1 SC1|sc1_5.214
PF03965	Penicillinase_R	GO:0003677	molecular_function	DNA binding	1	1.26257e-12	1	3.31551e-09	Over	8	8	400374	13039	SC1|sc1_1.167 SC1|sc1_1.400 SC1|sc1_22.159 SC1|sc1_5.102 SF|sf_7.313 SC1|sc1_5.864 SF|sf_37.9 SC1|sc1_482.60
PF07559	Flagellar basal body protein FlaE	NA	NA	NA	1	1.26257e-12	1	3.31551e-09	Over	8	8	400374	13039	SC1|sc1_4.1643 SC1|sc1_5679.9 SF|sf_2612.17 SC1|sc1_1.1830 SF|sf_7.512 SC1|sc1_2.1657 SC1|sc1_21260.1 SC1|sc1_26052.1
PF00296	Bac_luciferase	GO:0016705	molecular_function	oxidoreductase activity- acting on paired donors- with incorporation or reduction of molecular oxygen	1	1.90738e-12	1	5.00307e-09	Over	16	49	400333	13039	SC1|sc1_4.1420 SC1|sc1_4.1666 SC1|sc1_7.548 SC1|sc1_80.28 SC1|sc1_80.29 SC1|sc1_1037.44 SC1|sc1_15.246 SC1|sc1_3721.17 SC1|sc1_4.536 SC1|sc1_4.915 SC1|sc1_4.1713 SC1|sc1_5706.10 SC1|sc1_7.170 SC1|sc1_7.823 SC1|sc1_7156.4 SF|sf_18.311
PF08448	PAS fold	NA	NA	NA	1	1.90738e-12	1	5.00307e-09	Over	16	49	400333	13039	SC1|sc1_17.353 SC1|sc1_5.84 SC1|sc1_17.140 SC1|sc1_4.599 SC1|sc1_73.41 SF|sf_1438.27 SF|sf_11.236 SC1|sc1_16832.1 SC1|sc1_19138.1 SF|sf_2992.10 SC1|sc1_19.340 SC1|sc1_14663.3 SC1|sc1_16.41 SC1|sc1_23224.1 SC1|sc1_38655.1 SC1|sc1_4.62
PF03544	TonB_C	GO:0006810	biological_process	transport	1	2.12967e-12	1	5.58187e-09	Over	9	11	400371	13039	SC1|sc1_21.84 SC1|sc1_80.333 SC1|sc1_20.212 SF|sf_249.63 SC1|sc1_19.438 SC1|sc1_4.159 SC1|sc1_4.1156 SF|sf_249.64 SF|sf_270.69
PF10150	RNase_E_G	GO:0003723	molecular_function	RNA binding	1	2.12967e-12	1	5.58187e-09	Over	9	11	400371	13039	SC1|sc1_11.563 SC1|sc1_2.997 SC1|sc1_20770.1 SC1|sc1_21.290 SC1|sc1_80.129 SC1|sc1_9.171 SF|sf_966.8 SC1|sc1_25683.1 SC1|sc1_4.724
PF14841	FliG middle domain	NA	NA	NA	1	2.12967e-12	1	5.58187e-09	Over	9	11	400371	13039	SC1|sc1_16.115 SC1|sc1_12011.1 SC1|sc1_2.1658 SC1|sc1_23.25 SC1|sc1_5.217 SF|sf_419.42 SF|sf_7.512 SC1|sc1_1.1123 SC1|sc1_19.76
PF01706	FliG C-terminal domain	NA	NA	NA	1	2.12967e-12	1	5.58187e-09	Over	9	11	400371	13039	SC1|sc1_12011.1 SC1|sc1_2.1658 SC1|sc1_23.25 SC1|sc1_5.217 SF|sf_419.42 SF|sf_7.512 SC1|sc1_1.1123 SC1|sc1_19.76 SC1|sc1_22224.2
PF02706	Wzz	GO:0009103	biological_process	lipopolysaccharide biosynthetic process	1	2.58215e-12	1	6.7575e-09	Over	11	19	400363	13039	SC1|sc1_172.32 SC1|sc1_73.93 SA|Smic44383 SC1|sc1_1412.37 SC1|sc1_20883.1 SC1|sc1_5.411 SC1|sc1_7.785 SC1|sc1_1.2213 SF|sf_35.256 SC1|sc1_16.68 SF|sf_37.36
PF01797	Y1_Tnp	GO:0003677	molecular_function	DNA binding	1	3.45642e-12	1	9.04198e-09	Over	10	15	400367	13039	SC1|sc1_17983.2 SF|sf_11.383 SC1|sc1_1.1750 SC1|sc1_1.2407 SF|sf_35.120 SC1|sc1_1.687 SC1|sc1_1.1975 SC1|sc1_16.182 SC1|sc1_18572.4 SC1|sc1_9.775
PF03184	DDE_1	GO:0003676	molecular_function	nucleic acid binding	1	5.47539e-12	1	1.43182e-08	Over	13	31	400351	13039	SA|Smic5506 SB|symbB.v1.2.027829.t1 SC1|sc1_1341.3 SC1|sc1_2728.1 SC1|sc1_5876.1 SB|symbB.v1.2.036816.t1 SC1|sc1_4688.5 SF|sf_3309.2 SB|symbB.v1.2.008569.t1 SF|sf_417.1 SC1|sc1_7723.1 SF|sf_3160.3 SA|Smic12685
PF13231	Dolichyl-phosphate-mannose-protein mannosyltransferase	NA	NA	NA	1	5.56726e-12	1	1.45528e-08	Over	11	20	400362	13039	SC1|sc1_18.51 SC1|sc1_1.566 SF|sf_18.123 SC1|sc1_1.1454 SC1|sc1_2.221 SC1|sc1_2.933 SC1|sc1_2.1434 SC1|sc1_20.106 SC1|sc1_22652.1 SC1|sc1_7.173 SC1|sc1_9.136
PF03958	Bacterial type II/III secretion system short domain	NA	NA	NA	1	5.56726e-12	1	1.45528e-08	Over	11	20	400362	13039	SC1|sc1_9.579 SC1|sc1_1.2220 SF|sf_35.264 SC1|sc1_1.1316 SF|sf_7.93 SC1|sc1_10111.1 SC1|sc1_14427.2 SC1|sc1_21788.1 SC1|sc1_22.194 SC1|sc1_32.5 SF|sf_3353.10
PF07637	Protein of unknown function (DUF1595)	NA	NA	NA	1	6.65319e-12	1	1.73781e-08	Over	15	45	400337	13039	SC1|sc1_1.947 SC1|sc1_1.613 SF|sf_7.407 SC1|sc1_1.317 SC1|sc1_1.566 SC1|sc1_1.989 SC1|sc1_1.1331 SC1|sc1_1.1486 SC1|sc1_1.1604 SF|sf_7.77 SC1|sc1_13888.2 SF|sf_11.91 SC1|sc1_16.150 SC1|sc1_1.1173 SC1|sc1_19156.2
PF02738	Ald_Xan_dh_C2	GO:0016491	molecular_function	oxidoreductase activity	1	8.01388e-12	1	2.09243e-08	Over	21	99	400283	13039	SC1|sc1_1.1051 SC1|sc1_1037.72 SC1|sc1_172.46 SC1|sc1_2.2218 SC1|sc1_25.32 SC1|sc1_4.1292 SC1|sc1_4.155 SC1|sc1_4.1611 SC1|sc1_4.679 SC1|sc1_4949.4 SC1|sc1_7.644 SC1|sc1_7401.8 SF|sf_1311.34 SC1|sc1_19.91 SC1|sc1_4.287 SF|sf_15791.1 SC1|sc1_1037.55 SC1|sc1_18651.1 SC1|sc1_32741.1 SC1|sc1_7.770 SC1|sc1_70.58
PF02811	PHP	GO:0003824	molecular_function	catalytic activity	1	8.94478e-12	1	2.33459e-08	Over	10	16	400366	13039	SC1|sc1_4.308 SC1|sc1_1.1750 SF|sf_18.6 SC1|sc1_1.2229 SC1|sc1_18009.1 SC1|sc1_2.529 SC1|sc1_216.61 SC1|sc1_219.57 SC1|sc1_4.196 SC1|sc1_7.216
PF04972	BON domain	NA	NA	NA	1	8.94478e-12	1	2.33459e-08	Over	10	16	400366	13039	SC1|sc1_2.1924 SC1|sc1_25.200 SC1|sc1_18596.1 SF|sf_1213.32 SC1|sc1_8964.2 SF|sf_249.80 SC1|sc1_16.378 SC1|sc1_18.82 SC1|sc1_18181.1 SF|sf_270.58
PF13185	GAF_2	GO:0005515	molecular_function	protein binding	1	1.04754e-11	1	2.73199e-08	Over	14	39	400343	13039	SC1|sc1_11797.1 SC1|sc1_32.4 SF|sf_6757.3 SC1|sc1_4.395 SC1|sc1_21.84 SC1|sc1_685.20 SC1|sc1_410.49 SC1|sc1_1.762 SF|sf_35.29 SC1|sc1_15.179 SC1|sc1_16.41 SC1|sc1_2.273 SC1|sc1_23.253 SC1|sc1_23224.1
PF03739	YjgP_YjgQ	GO:0016021	cellular_component	integral component of membrane	1	1.10344e-11	1	2.87666e-08	Over	8	9	400373	13039	SC1|sc1_1.1455 SC1|sc1_1140.18 SC1|sc1_17905.1 SC1|sc1_18.229 SC1|sc1_19.7 SC1|sc1_4.352 SF|sf_690.35 SF|sf_75.59
PF07498	Rho_N	GO:0006353	biological_process	DNA-templated transcription- termination	1	1.10344e-11	1	2.87666e-08	Over	8	9	400373	13039	SC1|sc1_1.518 SC1|sc1_16.245 SC1|sc1_2.1281 SC1|sc1_24.81 SC1|sc1_80.247 SF|sf_8.50 SC1|sc1_5.594 SC1|sc1_16.234
PF05591	Type VI secretion system; VipA; VC_A0107 or Hcp2	NA	NA	NA	1	1.10344e-11	1	2.87666e-08	Over	8	9	400373	13039	SC1|sc1_1.259 SC1|sc1_16.266 SC1|sc1_23724.1 SC1|sc1_24.105 SF|sf_982.27 SC1|sc1_1.679 SC1|sc1_2.1567 SC1|sc1_16.270
PF08279	HTH domain	NA	NA	NA	1	1.10344e-11	1	2.87666e-08	Over	8	9	400373	13039	SC1|sc1_15223.1 SF|sf_7.227 SC1|sc1_5.998 SF|sf_348.73 SC1|sc1_160.33 SC1|sc1_19.493 SC1|sc1_7.889 SC1|sc1_9.688
PF02405	MlaE	GO:0006810	biological_process	transport	1	2.10814e-11	1	5.48748e-08	Over	10	17	400365	13039	SC1|sc1_1.1506 SC1|sc1_1140.23 SC1|sc1_12871.4 SC1|sc1_16.60 SC1|sc1_2.1405 SC1|sc1_28881.1 SC1|sc1_410.24 SF|sf_4025.3 SC1|sc1_160.75 SF|sf_1926.8
PF08305	NPCBM/NEW2 domain	NA	NA	NA	1	2.10814e-11	1	5.48748e-08	Over	10	17	400365	13039	SC1|sc1_27840.1 SC1|sc1_1.800 SC1|sc1_16.229 SC1|sc1_2.2121 SC1|sc1_11458.1 SC1|sc1_2.1303 SC1|sc1_9.403 SC1|sc1_1.1800 SF|sf_7.478 SC1|sc1_1.1318
PF14100	Methane oxygenase PmoA	NA	NA	NA	1	2.60889e-11	1	6.78571e-08	Over	9	13	400369	13039	SC1|sc1_22.106 SC1|sc1_1.1533 SF|sf_18.231 SC1|sc1_1.1777 SC1|sc1_1.1893 SC1|sc1_18155.2 SC1|sc1_2.98 SC1|sc1_31168.1 SF|sf_7.61
PF00210	Ferritin	GO:0008199	molecular_function	ferric iron binding	1	2.64663e-11	1	6.88124e-08	Over	12	28	400354	13039	SC1|sc1_19.65 SC1|sc1_1.609 SF|sf_61.101 SC1|sc1_15901.3 SC1|sc1_16707.2 SC1|sc1_18155.3 SC1|sc1_216.29 SC1|sc1_23.77 SC1|sc1_25297.2 SC1|sc1_3388.19 SC1|sc1_39.173 SC1|sc1_7.676
PF01313	Bac_export_3	GO:0009306	biological_process	protein secretion	1	3.87893e-11	1	1.00813e-07	Over	7	7	400375	13039	SF|sf_1663.6 SC1|sc1_1.2202 SC1|sc1_11.137 SC1|sc1_13162.3 SC1|sc1_2.1652 SC1|sc1_4.1655 SC1|sc1_5.214
PF08494	DEAD_assoc	GO:0005524	molecular_function	ATP binding	1	3.87893e-11	1	1.00813e-07	Over	7	7	400375	13039	SC1|sc1_2.428 SC1|sc1_4.1361 SC1|sc1_482.61 SC1|sc1_5.126 SC1|sc1_7.718 SF|sf_1311.38 SC1|sc1_217.25
PF07024	ImpE protein	NA	NA	NA	1	3.87893e-11	1	1.00813e-07	Over	7	7	400375	13039	SC1|sc1_16.266 SC1|sc1_24.105 SF|sf_75.235 SC1|sc1_1.678 SF|sf_61.190 SC1|sc1_1.257 SC1|sc1_10698.6
PF13709	Domain of unknown function (DUF4159)	NA	NA	NA	1	3.87893e-11	1	1.00813e-07	Over	7	7	400375	13039	SC1|sc1_9.219 SC1|sc1_16325.3 SC1|sc1_2.847 SF|sf_11.114 SC1|sc1_23.144 SC1|sc1_5.97 SF|sf_249.24
PF08902	Domain of unknown function (DUF1848)	NA	NA	NA	1	3.87893e-11	1	1.00813e-07	Over	7	7	400375	13039	SA|Smic42052 SB|symbB.v1.2.005456.t1 SB|symbB.v1.2.007706.t1 SC1|sc1_4520.1 SC1|sc1_6262.2 SF|sf_1399.2 SF|sf_191.14
PF10145	Phage-related minor tail protein	NA	NA	NA	1	3.87893e-11	1	1.00813e-07	Over	7	7	400375	13039	SC1|sc1_11.434 SC1|sc1_1.1095 SC1|sc1_2.1805 SC1|sc1_20.76 SC1|sc1_20386.1 SC1|sc1_24326.1 SC1|sc1_7321.7
PF13541	Subunit ChlI of Mg-chelatase	NA	NA	NA	1	3.87893e-11	1	1.00813e-07	Over	7	7	400375	13039	SC1|sc1_2.238 SC1|sc1_4.1146 SC1|sc1_4093.10 SF|sf_270.57 SC1|sc1_1.552 SC1|sc1_19.341 SC1|sc1_4.903
PF02108	Flagellar assembly protein FliH	NA	NA	NA	1	3.87893e-11	1	1.00813e-07	Over	7	7	400375	13039	SC1|sc1_16.115 SC1|sc1_39.68 SC1|sc1_2.1658 SC1|sc1_23.25 SC1|sc1_5.217 SF|sf_419.42 SF|sf_7.512
PF06996	Type VI secretion; TssG	NA	NA	NA	1	3.87893e-11	1	1.00813e-07	Over	7	7	400375	13039	SC1|sc1_16.266 SF|sf_75.235 SC1|sc1_1.678 SC1|sc1_1.257 SC1|sc1_18.365 SC1|sc1_19692.1 SF|sf_982.29
PF05947	Type VI secretion system; TssF	NA	NA	NA	1	3.87893e-11	1	1.00813e-07	Over	7	7	400375	13039	SC1|sc1_16.266 SF|sf_75.235 SC1|sc1_1.678 SC1|sc1_1.257 SC1|sc1_18.365 SC1|sc1_19692.1 SF|sf_982.29
PF00263	Secretin	GO:0009306	biological_process	protein secretion	1	5.2648e-11	1	1.36306e-07	Over	13	36	400346	13039	SC1|sc1_2.225 SC1|sc1_5.967 SF|sf_1311.40 SF|sf_966.8 SC1|sc1_8964.2 SF|sf_249.80 SC1|sc1_1.2296 SC1|sc1_1.2297 SC1|sc1_10111.1 SC1|sc1_32.5 SC1|sc1_36053.1 SF|sf_2769.5 SF|sf_3353.10
PF01584	CheW	GO:0004871	molecular_function	signal transducer activity	1	7.09118e-11	1	1.8352e-07	Over	9	14	400368	13039	SC1|sc1_1.523 SC1|sc1_17.140 SC1|sc1_2.1582 SC1|sc1_2.334 SC1|sc1_39.73 SC1|sc1_4.1099 SF|sf_1624.6 SC1|sc1_5679.3 SF|sf_11.305
PF13145	Rotamase_2	GO:0016853	molecular_function	isomerase activity	1	7.09118e-11	1	1.8352e-07	Over	9	14	400368	13039	SC1|sc1_5.964 SC1|sc1_9.678 SC1|sc1_11.610 SC1|sc1_19938.1 SC1|sc1_4.389 SC1|sc1_4.570 SC1|sc1_4.1780 SC1|sc1_5.1035 SC1|sc1_70.12
PF01895	PhoU domain	NA	NA	NA	1	7.09118e-11	1	1.8352e-07	Over	9	14	400368	13039	SC1|sc1_11.584 SC1|sc1_17201.1 SC1|sc1_2.1553 SC1|sc1_20.119 SC1|sc1_219.23 SC1|sc1_24.186 SC1|sc1_32.5 SC1|sc1_7.707 SF|sf_5205.1
PF13412	Winged helix-turn-helix DNA-binding	NA	NA	NA	1	7.09118e-11	1	1.8352e-07	Over	9	14	400368	13039	SA|Smic48971 SC1|sc1_1093.36 SC1|sc1_21.253 SC1|sc1_219.105 SC1|sc1_4.254 SC1|sc1_4.910 SC1|sc1_73.110 SC1|sc1_80.260 SC1|sc1_5.178
PF13432	Tetratricopeptide repeat	NA	NA	NA	1	7.24887e-11	1	1.87311e-07	Over	37	326	400056	13039	SC1|sc1_1.2100 SC1|sc1_39.233 SC1|sc1_5.220 SC1|sc1_19527.2 SC1|sc1_2.1182 SC1|sc1_2.1740 SC1|sc1_2.2195 SC1|sc1_2.844 SC1|sc1_27004.1 SB|symbB.v1.2.026402.t1 SC1|sc1_1.33 SC1|sc1_1.902 SF|sf_11.386 SC1|sc1_1.1036 SF|sf_11.364 SC1|sc1_11.106 SC1|sc1_1412.17 SF|sf_18.303 SC1|sc1_11.49 SC1|sc1_11.688 SC1|sc1_11005.3 SC1|sc1_1140.3 SC1|sc1_13667.4 SC1|sc1_16640.1 SC1|sc1_2.697 SC1|sc1_2.1375 SC1|sc1…
PF13650	Aspartyl protease	NA	NA	NA	1	9.42201e-11	1	2.43371e-07	Over	15	53	400329	13039	SA|Smic11455 SA|Smic16905 SA|Smic24170 SA|Smic28643 SA|Smic29347 SA|Smic3217 SA|Smic34932 SB|symbB.v1.2.005282.t1 SB|symbB.v1.2.021852.t1 SB|symbB.v1.2.027880.t1 SB|symbB.v1.2.034913.t1 SC1|sc1_1.418 SF|sf_3730.1 SF|sf_3861.8 SC1|sc1_5.298
PF14403	Circularly permuted ATP-grasp type 2	NA	NA	NA	1	9.43103e-11	1	2.43509e-07	Over	10	19	400363	13039	SC1|sc1_11.111 SC1|sc1_11.136 SC1|sc1_2.1735 SC1|sc1_217.16 SC1|sc1_25306.1 SC1|sc1_4.1340 SC1|sc1_5.421 SC1|sc1_7.730 SC1|sc1_73.18 SC1|sc1_9.448
PF07726	AAA_3	GO:0005524	molecular_function	ATP binding	1	9.63826e-11	1	2.48763e-07	Over	14	45	400337	13039	SC1|sc1_11.451 SC1|sc1_2.272 SC1|sc1_5.644 SC1|sc1_9.407 SC1|sc1_1.801 SC1|sc1_2.2121 SC1|sc1_1.75 SF|sf_7.84 SC1|sc1_1.432 SC1|sc1_17.91 SF|sf_7.321 SC1|sc1_2.1387 SF|sf_419.7 SF|sf_2992.12
PF14214	Helitron helicase-like domain at N-terminus	NA	NA	NA	1	1.35334e-10	1	3.49162e-07	Over	16	63	400319	13039	SA|Smic15284 SC1|sc1_10471.1 SC1|sc1_1768.1 SC1|sc1_5090.3 SB|symbB.v1.2.003960.t1 SC1|sc1_2572.3 SA|Smic41032 SB|symbB.v1.2.031533.t1 SB|symbB.v1.2.039269.t1 SB|symbB.v1.2.039704.t1 SB|symbB.v1.2.041470.t1 SC1|sc1_776.13 SB|symbB.v1.2.035826.t1 SC1|sc1_10276.4 SC1|sc1_2359.3 SB|symbB.v1.2.032839.t2
PF01656	CobQ/CobB/MinD/ParA nucleotide binding domain	NA	NA	NA	1	1.72095e-10	1	4.43833e-07	Over	9	15	400367	13039	SC1|sc1_23333.1 SC1|sc1_7.785 SF|sf_1663.6 SC1|sc1_11.367 SC1|sc1_20.213 SC1|sc1_39.83 SC1|sc1_39.128 SC1|sc1_4.1766 SC1|sc1_9.341
PF00700	Flagellin_C	GO:0005198	molecular_function	structural molecule activity	1	1.90768e-10	1	4.91799e-07	Over	8	11	400371	13039	SC1|sc1_4.1643 SC1|sc1_1.1785 SC1|sc1_23692.1 SF|sf_1663.20 SC1|sc1_1.886 SC1|sc1_20559.1 SC1|sc1_5.796 SC1|sc1_9.353
PF07589	PEP-CTERM motif	NA	NA	NA	1	1.90768e-10	1	4.91799e-07	Over	8	11	400371	13039	SC1|sc1_2.1200 SC1|sc1_2.487 SC1|sc1_2.1183 SC1|sc1_2.117 SC1|sc1_2.973 SC1|sc1_4.1618 SC1|sc1_5.207 SC1|sc1_9.306
PF08666	SAF domain	NA	NA	NA	1	1.90768e-10	1	4.91799e-07	Over	8	11	400371	13039	SC1|sc1_1.2117 SF|sf_7.864 SF|sf_249.80 SC1|sc1_1412.21 SC1|sc1_16226.1 SC1|sc1_25.239 SC1|sc1_25328.1 SC1|sc1_7.641
PF05685	Putative restriction endonuclease	NA	NA	NA	1	1.90768e-10	1	4.91799e-07	Over	8	11	400371	13039	SC1|sc1_1.1540 SF|sf_18.224 SC1|sc1_482.56 SF|sf_35.202 SC1|sc1_1.1105 SC1|sc1_1.1423 SC1|sc1_1.2229 SC1|sc1_5.1130
PF06808	Tripartite ATP-independent periplasmic transporter; DctM component	NA	NA	NA	1	2.13644e-10	1	5.49921e-07	Over	11	26	400356	13039	SA|Smic43042 SC1|sc1_1.10 SC1|sc1_25.111 SA|Smic43036 SC1|sc1_172.43 SA|Smic45735 SC1|sc1_172.5 SC1|sc1_3095.22 SC1|sc1_39.148 SC1|sc1_4.600 SC1|sc1_6990.3
PF02508	Rnf-Nqr	GO:0016020	cellular_component	membrane	1	3.01476e-10	1	7.75698e-07	Over	7	8	400374	13039	SC1|sc1_16.302 SC1|sc1_2.1574 SC1|sc1_216.35 SC1|sc1_4.1016 SC1|sc1_4.86 SC1|sc1_5.507 SF|sf_1438.18
PF03740	PdxJ	GO:0033856	molecular_function	pyridoxine 5'-phosphate synthase activity	1	3.01476e-10	1	7.75698e-07	Over	7	8	400374	13039	SC1|sc1_23.170 SC1|sc1_1.1344 SC1|sc1_18136.1 SC1|sc1_19178.2 SC1|sc1_1957.2 SC1|sc1_32.62 SC1|sc1_4.1410
PF04347	FliO	GO:0044781	biological_process	bacterial-type flagellum organization	1	3.01476e-10	1	7.75698e-07	Over	7	8	400374	13039	SC1|sc1_1.2203 SC1|sc1_15356.1 SC1|sc1_16.122 SC1|sc1_2.1652 SC1|sc1_21.38 SC1|sc1_4.1655 SC1|sc1_5.214
PF05136	Phage_portal_2	GO:0005198	molecular_function	structural molecule activity	1	3.01476e-10	1	7.75698e-07	Over	7	8	400374	13039	SC1|sc1_11.432 SC1|sc1_18592.2 SF|sf_2732.4 SC1|sc1_18095.1 SC1|sc1_2.2075 SC1|sc1_28309.1 SC1|sc1_87.12
PF16793	RepB DNA-primase from phage plasmid	NA	NA	NA	1	3.01476e-10	1	7.75698e-07	Over	7	8	400374	13039	SA|Smic37534 SB|symbB.v1.2.022155.t1 SB|symbB.v1.2.022156.t1 SC1|sc1_14831.1 SC1|sc1_4861.1 SF|sf_310.12 SF|sf_355.21
PF03551	Transcriptional regulator PadR-like family	NA	NA	NA	1	3.01476e-10	1	7.75698e-07	Over	7	8	400374	13039	SC1|sc1_16.297 SC1|sc1_17963.1 SC1|sc1_2.1113 SC1|sc1_27270.1 SC1|sc1_5.244 SC1|sc1_5.843 SC1|sc1_5.1130
PF14238	Domain of unknown function (DUF4340)	NA	NA	NA	1	3.01476e-10	1	7.75698e-07	Over	7	8	400374	13039	SC1|sc1_87.43 SF|sf_348.96 SC1|sc1_2.1145 SC1|sc1_241.91 SC1|sc1_4.1335 SC1|sc1_8344.3 SF|sf_3213.3
PF04293	SpoVR like protein	NA	NA	NA	1	3.01476e-10	1	7.75698e-07	Over	7	8	400374	13039	SC1|sc1_1.133 SF|sf_1311.7 SF|sf_75.106 SC1|sc1_19.487 SC1|sc1_23076.1 SC1|sc1_25.70 SC1|sc1_4.750
PF07639	YTV	NA	NA	NA	1	3.01476e-10	1	7.75698e-07	Over	7	8	400374	13039	SC1|sc1_2.366 SC1|sc1_2.844 SC1|sc1_23.179 SC1|sc1_5.1117 SC1|sc1_9.483 SC1|sc1_9.631 SF|sf_11.124
PF01555	N6_N4_Mtase	GO:0003677	molecular_function	DNA binding	1	3.49806e-10	1	8.96904e-07	Over	11	27	400355	13039	SC1|sc1_1.1615 SF|sf_7.77 SC1|sc1_2.119 SF|sf_203.26 SC1|sc1_11.523 SC1|sc1_19037.1 SC1|sc1_19402.1 SC1|sc1_2.1758 SC1|sc1_22375.1 SC1|sc1_7961.2 SF|sf_348.57
PF12728	Helix-turn-helix domain	NA	NA	NA	1	3.81859e-10	1	9.78705e-07	Over	9	16	400366	13039	SC1|sc1_9.319 SC1|sc1_9.618 SC1|sc1_1.1024 SC1|sc1_20.83 SC1|sc1_1.1351 SC1|sc1_5.291 SC1|sc1_87.10 SF|sf_11.70 SF|sf_348.57
PF02107	FlgH	GO:0003774	molecular_function	motor activity	1	5.55764e-10	1	1.42387e-06	Over	8	12	400370	13039	SC1|sc1_4.1643 SC1|sc1_5679.9 SF|sf_2612.17 SC1|sc1_1.1785 SF|sf_7.464 SC1|sc1_18.120 SC1|sc1_21111.2 SC1|sc1_8639.4
PF01568	Molydop_binding	GO:0016491	molecular_function	oxidoreductase activity	1	5.59027e-10	1	1.43167e-06	Over	11	28	400354	13039	SC1|sc1_15.71 SC1|sc1_15.155 SC1|sc1_1.2082 SC1|sc1_7.115 SF|sf_6.34 SC1|sc1_12558.2 SC1|sc1_3095.26 SC1|sc1_7.208 SF|sf_2612.1 SF|sf_37.148 SF|sf_7.820
PF13358	DDE superfamily endonuclease	NA	NA	NA	1	5.59027e-10	1	1.43167e-06	Over	11	28	400354	13039	SA|Smic20110 SA|Smic40667 SA|Smic23525 SA|Smic43940 SB|symbB.v1.2.001611.t1 SC1|sc1_2345.2 SC1|sc1_22.239 SC1|sc1_16.182 SC1|sc1_22.241 SC1|sc1_22.291 SF|sf_11.292
PF04773	FecR protein	NA	NA	NA	1	6.03438e-10	1	1.5442e-06	Over	10	22	400360	13039	SC1|sc1_1.1473 SC1|sc1_1.1668 SC1|sc1_1.22 SC1|sc1_11947.4 SC1|sc1_14794.2 SC1|sc1_19004.1 SC1|sc1_1.722 SC1|sc1_17.358 SC1|sc1_19.449 SC1|sc1_9.672
PF13360	PQQ-like domain	NA	NA	NA	1	7.21438e-10	1	1.84544e-06	Over	53	632	399750	13039	SC1|sc1_4465.16 SC1|sc1_5.425 SC1|sc1_11797.1 SA|Smic25575 SC1|sc1_2.975 SC1|sc1_2.1166 SC1|sc1_15164.1 SC1|sc1_5.475 SC1|sc1_9.399 SC1|sc1_2.2112 SC1|sc1_2.1305 SC1|sc1_9.276 SC1|sc1_1.399 SC1|sc1_11.496 SF|sf_7.312 SF|sf_35.264 SC1|sc1_4.1161 SC1|sc1_1.24 SF|sf_7.21 SC1|sc1_1.1660 SF|sf_75.62 SF|sf_966.39 SC1|sc1_2.568 SF|sf_18.276 SC1|sc1_2.1502 SF|sf_11.293 SC1|sc1_1.156 SC1|sc1_1.301 SC1|sc1…
PF01315	Aldehyde oxidase and xanthine dehydrogenase; a/b hammerhead domain	NA	NA	NA	1	8.31106e-10	1	2.12514e-06	Over	15	61	400321	13039	SC1|sc1_1037.72 SC1|sc1_172.46 SC1|sc1_2.2218 SC1|sc1_25.32 SC1|sc1_4.1292 SC1|sc1_4.155 SC1|sc1_4.1611 SC1|sc1_4.679 SC1|sc1_7.644 SC1|sc1_7401.8 SF|sf_1311.34 SC1|sc1_4.287 SC1|sc1_1037.55 SC1|sc1_7.770 SC1|sc1_70.58
PF00034	Cytochrom_C	GO:0009055	molecular_function	electron carrier activity	1	8.84059e-10	1	2.25965e-06	Over	22	138	400244	13039	SC1|sc1_1.1444 SC1|sc1_1.866 SC1|sc1_13237.3 SC1|sc1_2.526 SC1|sc1_33568.1 SF|sf_18.130 SF|sf_7.144 SC1|sc1_1.1176 SC1|sc1_24875.1 SC1|sc1_9619.3 SF|sf_11.213 SC1|sc1_1.1282 SF|sf_35.79 SC1|sc1_1.1482 SF|sf_18.118 SC1|sc1_1.1800 SF|sf_7.478 SC1|sc1_12625.2 SC1|sc1_19.304 SC1|sc1_33235.1 SC1|sc1_4.1042 SC1|sc1_80.273
PF02534	T4SS-DNA_transf	GO:0009291	biological_process	unidirectional conjugation	1	1.19161e-09	1	3.04457e-06	Over	6	6	400376	13039	SA|Smic45447 SC1|sc1_13410.1 SC1|sc1_2307.10 SF|sf_249.105 SC1|sc1_17.336 SC1|sc1_9.337
PF02742	Fe_dep_repr_C	GO:0046914	molecular_function	transition metal ion binding	1	1.19161e-09	1	3.04457e-06	Over	6	6	400376	13039	SF|sf_11.54 SC1|sc1_2.1596 SC1|sc1_1.172 SC1|sc1_7.717 SC1|sc1_9.422 SF|sf_6.179
PF04376	ATE_N	GO:0004057	molecular_function	arginyltransferase activity	1	1.19161e-09	1	3.04457e-06	Over	6	6	400376	13039	SF|sf_1213.14 SC1|sc1_113.42 SC1|sc1_15383.3 SC1|sc1_17.34 SC1|sc1_20.411 SF|sf_11.63
PF04377	ATE_C	GO:0004057	molecular_function	arginyltransferase activity	1	1.19161e-09	1	3.04457e-06	Over	6	6	400376	13039	SF|sf_1213.14 SC1|sc1_113.42 SC1|sc1_15383.3 SC1|sc1_17.34 SC1|sc1_20.411 SF|sf_11.63
PF05896	NQRA	GO:0016655	molecular_function	oxidoreductase activity- acting on NAD(P)H- quinone or similar compound as acceptor	1	1.19161e-09	1	3.04457e-06	Over	6	6	400376	13039	SC1|sc1_18744.1 SC1|sc1_2.1574 SC1|sc1_23.137 SC1|sc1_4.1016 SC1|sc1_5.508 SF|sf_1438.18
PF11973	NQRA_SLBB	GO:0016655	molecular_function	oxidoreductase activity- acting on NAD(P)H- quinone or similar compound as acceptor	1	1.19161e-09	1	3.04457e-06	Over	6	6	400376	13039	SC1|sc1_18744.1 SC1|sc1_2.1574 SC1|sc1_23.137 SC1|sc1_4.1016 SC1|sc1_5.508 SF|sf_1438.18
PF09899	Putative amidoligase enzyme (DUF2126)	NA	NA	NA	1	1.19161e-09	1	3.04457e-06	Over	6	6	400376	13039	SC1|sc1_2.1735 SC1|sc1_5.421 SC1|sc1_9.448 SC1|sc1_11.135 SC1|sc1_26188.1 SC1|sc1_31767.1
PF08379	Bacterial transglutaminase-like N-terminal region	NA	NA	NA	1	1.19161e-09	1	3.04457e-06	Over	6	6	400376	13039	SC1|sc1_2.1735 SC1|sc1_5.421 SC1|sc1_7.730 SC1|sc1_9.448 SC1|sc1_11.112 SC1|sc1_26188.1
PF02638	Glycosyl hydrolase-like 10	NA	NA	NA	1	1.19161e-09	1	3.04457e-06	Over	6	6	400376	13039	SC1|sc1_5.600 SC1|sc1_39898.1 SC1|sc1_5.465 SF|sf_1274.30 SC1|sc1_5.464 SC1|sc1_9.468
PF04002	RadC-like JAB domain	NA	NA	NA	1	1.19161e-09	1	3.04457e-06	Over	6	6	400376	13039	SA|Smic48039 SC1|sc1_21.183 SC1|sc1_26010.1 SC1|sc1_70.64 SF|sf_8.396 SF|sf_3657.13
PF04965	Gene 25-like lysozyme	NA	NA	NA	1	1.19161e-09	1	3.04457e-06	Over	6	6	400376	13039	SC1|sc1_16.266 SF|sf_75.235 SC1|sc1_1.678 SC1|sc1_1.257 SC1|sc1_18.365 SC1|sc1_25257.2
PF13276	HTH-like domain	NA	NA	NA	1	1.19161e-09	1	3.04457e-06	Over	6	6	400376	13039	SA|Smic43487 SC1|sc1_2.1480 SC1|sc1_2.1590 SC1|sc1_2.1707 SC1|sc1_2.1709 SC1|sc1_2.486
PF01514	Secretory protein of YscJ/FliF family	NA	NA	NA	1	1.19161e-09	1	3.04457e-06	Over	6	6	400376	13039	SC1|sc1_16.115 SC1|sc1_5679.10 SC1|sc1_2.1658 SC1|sc1_23.25 SF|sf_7.512 SC1|sc1_19.76
PF13490	Putative zinc-finger	NA	NA	NA	1	1.19161e-09	1	3.04457e-06	Over	6	6	400376	13039	SC1|sc1_2.1971 SF|sf_1926.14 SF|sf_7.768 SC1|sc1_11.49 SC1|sc1_15.46 SF|sf_35.241
PF10518	TAT (twin-arginine translocation) pathway signal sequence	NA	NA	NA	1	1.31802e-09	1	3.34909e-06	Over	7	9	400373	13039	SC1|sc1_1.1051 SC1|sc1_1.384 SC1|sc1_16.221 SC1|sc1_38173.1 SC1|sc1_16055.4 SC1|sc1_23138.1 SC1|sc1_26858.1
PF03963	Flagellar hook capping protein - N-terminal region	NA	NA	NA	1	1.31802e-09	1	3.34909e-06	Over	7	9	400373	13039	SC1|sc1_2.1658 SC1|sc1_5.217 SC1|sc1_4.1643 SC1|sc1_5679.9 SF|sf_7.512 SC1|sc1_16.118 SC1|sc1_27801.1
PF07610	Protein of unknown function (DUF1573)	NA	NA	NA	1	1.31802e-09	1	3.34909e-06	Over	7	9	400373	13039	SC1|sc1_11397.5 SC1|sc1_1.2313 SC1|sc1_11.354 SC1|sc1_16.359 SC1|sc1_18252.1 SC1|sc1_22933.1 SC1|sc1_38897.1
PF03706	Lysylphosphatidylglycerol synthase TM region	NA	NA	NA	1	1.31802e-09	1	3.34909e-06	Over	7	9	400373	13039	SC1|sc1_21453.1 SC1|sc1_39.123 SF|sf_2280.3 SC1|sc1_15.202 SC1|sc1_2.363 SC1|sc1_23.155 SC1|sc1_7.572
PF13795	HupE / UreJ protein	NA	NA	NA	1	1.31802e-09	1	3.34909e-06	Over	7	9	400373	13039	SC1|sc1_5.427 SC1|sc1_10241.4 SC1|sc1_4.41 SC1|sc1_4.389 SC1|sc1_4.1780 SC1|sc1_70.12 SC1|sc1_80.8
PF05036	SPOR	GO:0042834	molecular_function	peptidoglycan binding	1	1.40324e-09	1	3.55863e-06	Over	8	13	400369	13039	SC1|sc1_2365.23 SC1|sc1_20.375 SC1|sc1_21.283 SC1|sc1_24520.1 SC1|sc1_3095.26 SC1|sc1_39.83 SC1|sc1_4.106 SC1|sc1_70.110
PF13377	Periplasmic binding protein-like domain	NA	NA	NA	1	1.52944e-09	1	3.87712e-06	Over	9	18	400364	13039	SC1|sc1_9.299 SC1|sc1_8969.5 SF|sf_11.296 SC1|sc1_1.1319 SC1|sc1_113.107 SC1|sc1_32.81 SC1|sc1_5.207 SC1|sc1_5.492 SC1|sc1_9619.1
PF00578	AhpC-TSA	GO:0016209	molecular_function	antioxidant activity	1	2.31875e-09	1	5.87572e-06	Over	26	199	400183	13039	SC1|sc1_2.1120 SC1|sc1_2.1136 SC1|sc1_2.1166 SC1|sc1_2.1754 SC1|sc1_2.1924 SC1|sc1_2.494 SC1|sc1_2.778 SC1|sc1_482.54 SF|sf_75.80 SC1|sc1_20.280 SC1|sc1_9.92 SC1|sc1_1.28 SC1|sc1_1.1013 SC1|sc1_1.1959 SC1|sc1_16.379 SC1|sc1_17.165 SC1|sc1_18386.1 SC1|sc1_2.1834 SC1|sc1_21.299 SC1|sc1_35540.1 SC1|sc1_39.180 SC1|sc1_4.601 SC1|sc1_4.981 SC1|sc1_4.1347 SC1|sc1_7.331 SF|sf_35.241
PF04545	Sigma70_r4	GO:0003677	molecular_function	DNA binding	1	3.04727e-09	1	7.71874e-06	Over	13	48	400334	13039	SC1|sc1_1.905 SC1|sc1_16.5 SF|sf_37.114 SC1|sc1_1.343 SC1|sc1_11.665 SF|sf_7.254 SC1|sc1_1.580 SF|sf_7.446 SC1|sc1_1.710 SF|sf_61.261 SC1|sc1_18.360 SC1|sc1_5.974 SC1|sc1_7851.7
PF13411	MerR_1	GO:0003677	molecular_function	DNA binding	1	3.17969e-09	1	8.05097e-06	Over	8	14	400368	13039	SC1|sc1_4.530 SC1|sc1_2.844 SC1|sc1_27004.1 SC1|sc1_13946.3 SC1|sc1_15.43 SC1|sc1_1672.3 SC1|sc1_20.104 SC1|sc1_5590.12
PF00309	Sigma54_AID	GO:0003677	molecular_function	DNA binding	1	4.26839e-09	1	1.08033e-05	Over	7	10	400372	13039	SC1|sc1_1.83 SC1|sc1_23.87 SC1|sc1_5.699 SC1|sc1_9.678 SC1|sc1_1995.12 SF|sf_270.111 SF|sf_6155.1
PF01527	HTH_Tnp_1	GO:0003677	molecular_function	DNA binding	1	4.26839e-09	1	1.08033e-05	Over	7	10	400372	13039	SA|Smic43487 SC1|sc1_10155.3 SC1|sc1_2.1480 SC1|sc1_2.1590 SC1|sc1_2.1707 SC1|sc1_2.1709 SC1|sc1_2.486
PF02895	H-kinase_dim	GO:0000155	molecular_function	phosphorelay sensor kinase activity	1	4.26839e-09	1	1.08033e-05	Over	7	10	400372	13039	SC1|sc1_1.523 SC1|sc1_2.334 SC1|sc1_21223.1 SC1|sc1_39.73 SF|sf_1624.6 SC1|sc1_5679.3 SF|sf_11.305
PF04963	Sigma54_CBD	GO:0003677	molecular_function	DNA binding	1	4.26839e-09	1	1.08033e-05	Over	7	10	400372	13039	SC1|sc1_1.83 SC1|sc1_23.87 SC1|sc1_5.699 SC1|sc1_9.678 SF|sf_1535.18 SC1|sc1_1995.12 SF|sf_270.111
PF04552	Sigma-54; DNA binding domain	NA	NA	NA	1	4.26839e-09	1	1.08033e-05	Over	7	10	400372	13039	SC1|sc1_1.83 SC1|sc1_23.87 SC1|sc1_5.699 SC1|sc1_9.678 SF|sf_1535.18 SC1|sc1_1995.12 SF|sf_270.111
PF14698	Argininosuccinate lyase C-terminal	NA	NA	NA	1	4.26839e-09	1	1.08033e-05	Over	7	10	400372	13039	SC1|sc1_2.819 SC1|sc1_5.1108 SC1|sc1_9.655 SC1|sc1_1.97 SC1|sc1_17943.1 SC1|sc1_4.900 SF|sf_18.202
PF13519	von Willebrand factor type A domain	NA	NA	NA	1	5.39153e-09	1	1.36136e-05	Over	30	267	400115	13039	SC1|sc1_1.1856 SC1|sc1_11.410 SC1|sc1_11.451 SC1|sc1_18047.2 SC1|sc1_2.2093 SC1|sc1_2.272 SC1|sc1_24.32 SC1|sc1_5.644 SC1|sc1_5.930 SC1|sc1_9.407 SC1|sc1_16.193 SC1|sc1_1.38 SC1|sc1_2.1303 SC1|sc1_9.403 SF|sf_7.36 SF|sf_3148.13 SC1|sc1_1.1082 SF|sf_11.116 SC1|sc1_1.1641 SF|sf_18.270 SF|sf_7.873 SC1|sc1_1228.8 SF|sf_633.1 SF|sf_7.321 SC1|sc1_2.1387 SC1|sc1_2.421 SC1|sc1_20508.1 SC1|sc1_5.136 SC1|s…
PF13517	Repeat domain in Vibrio; Colwellia; Bradyrhizobium and Shewanella	NA	NA	NA	1	6.25048e-09	1	1.57762e-05	Over	24	180	400202	13039	SB|symbB.v1.2.042658.t1 SC1|sc1_1.1185 SC1|sc1_1.1715 SF|sf_11.122 SC1|sc1_16.221 SF|sf_2221.10 SA|Smic17197 SB|symbB.v1.2.028840.t1 SB|symbB.v1.2.028840.t2 SC1|sc1_13552.1 SA|Smic25196 SA|Smic37607 SC1|sc1_2295.6 SF|sf_1912.13 SC1|sc1_14053.2 SC1|sc1_8756.2 SC1|sc1_9410.2 SF|sf_4372.3 SF|sf_2688.20 SF|sf_2413.3 SC1|sc1_27223.1 SF|sf_1274.13 SF|sf_203.31 SF|sf_203.54
PF00392	GntR	GO:0003700	molecular_function	transcription factor activity- sequence-specific DNA binding	1	6.77872e-09	1	1.71027e-05	Over	10	27	400355	13039	SC1|sc1_109.43 SC1|sc1_11.529 SC1|sc1_113.98 SC1|sc1_172.37 SC1|sc1_19.30 SC1|sc1_21980.1 SC1|sc1_22.65 SC1|sc1_4.2 SC1|sc1_7.773 SF|sf_2612.10
PF07196	Flagellin_IN	GO:0006928	biological_process	movement of cell or subcellular component	1	8.10855e-09	1	2.04498e-05	Over	6	7	400375	13039	SC1|sc1_5679.9 SC1|sc1_1.886 SC1|sc1_38371.1 SC1|sc1_4.1645 SC1|sc1_5.796 SC1|sc1_9.353
PF12169	DNA_pol3_gamma3	GO:0003887	molecular_function	DNA-directed DNA polymerase activity	1	8.10855e-09	1	2.04498e-05	Over	6	7	400375	13039	SC1|sc1_19.300 SC1|sc1_20217.1 SC1|sc1_5138.5 SC1|sc1_2.2230 SC1|sc1_216.48 SC1|sc1_4.297
PF13286	Phosphohydrolase-associated domain	NA	NA	NA	1	8.10855e-09	1	2.04498e-05	Over	6	7	400375	13039	SC1|sc1_23.114 SC1|sc1_23510.1 SC1|sc1_5.1048 SC1|sc1_70.110 SC1|sc1_9.645 SF|sf_203.28
PF13090	Polyphosphate kinase C-terminal domain	NA	NA	NA	1	8.10855e-09	1	2.04498e-05	Over	6	7	400375	13039	SC1|sc1_11.156 SF|sf_61.210 SC1|sc1_1140.12 SC1|sc1_19349.2 SC1|sc1_7.707 SF|sf_37.5
PF03237	Terminase-like family	NA	NA	NA	1	8.10855e-09	1	2.04498e-05	Over	6	7	400375	13039	SC1|sc1_1.554 SF|sf_7.298 SC1|sc1_1.2257 SC1|sc1_1140.37 SC1|sc1_20.11 SC1|sc1_7961.2
PF02503	Polyphosphate kinase middle domain	NA	NA	NA	1	8.10855e-09	1	2.04498e-05	Over	6	7	400375	13039	SC1|sc1_11.156 SF|sf_61.210 SC1|sc1_1140.12 SC1|sc1_19349.2 SC1|sc1_7.707 SF|sf_37.5
PF13560	Helix-turn-helix domain	NA	NA	NA	1	8.10855e-09	1	2.04498e-05	Over	6	7	400375	13039	SC1|sc1_1852.13 SC1|sc1_15.77 SC1|sc1_24849.1 SC1|sc1_4.665 SF|sf_3148.11 SF|sf_966.50
PF05876	Phage terminase large subunit (GpA)	NA	NA	NA	1	8.10855e-09	1	2.04498e-05	Over	6	7	400375	13039	SF|sf_2732.4 SC1|sc1_18.350 SC1|sc1_2.1804 SC1|sc1_25096.1 SC1|sc1_7321.4 SC1|sc1_87.18
PF09822	ABC-type uncharacterized transport system	NA	NA	NA	1	1.2852e-08	1	3.231e-05	Over	8	16	400366	13039	SC1|sc1_87.43 SF|sf_348.96 SC1|sc1_2.1145 SC1|sc1_241.91 SC1|sc1_4.1335 SC1|sc1_9.450 SF|sf_3213.3 SF|sf_37.110
PF02195	ParB-like nuclease domain	NA	NA	NA	1	1.38985e-08	1	3.49269e-05	Over	9	22	400360	13039	SC1|sc1_32.4 SC1|sc1_1.1760 SC1|sc1_28596.1 SC1|sc1_2.119 SF|sf_203.26 SC1|sc1_1.2255 SC1|sc1_2.1809 SC1|sc1_9.340 SF|sf_7.783
PF03720	UDPG_MGDP_dh_C	GO:0016616	molecular_function	oxidoreductase activity- acting on the CH-OH group of donors- NAD or NADP as acceptor	1	1.54399e-08	1	3.8785e-05	Over	14	64	400318	13039	SA|Smic44383 SC1|sc1_1.2065 SC1|sc1_2.393 SF|sf_37.39 SF|sf_61.271 SF|sf_7.695 SC1|sc1_17726.1 SC1|sc1_18.229 SC1|sc1_219.58 SC1|sc1_22.70 SC1|sc1_4.195 SC1|sc1_9991.8 SF|sf_11.328 SF|sf_37.158
PF13177	DNA polymerase III; delta subunit	NA	NA	NA	1	2.20714e-08	1	5.54212e-05	Over	10	30	400352	13039	SC1|sc1_2.400 SC1|sc1_4.153 SF|sf_7.473 SC1|sc1_19.300 SC1|sc1_20217.1 SC1|sc1_5138.5 SC1|sc1_2.2230 SC1|sc1_216.48 SC1|sc1_4.297 SF|sf_5463.1
PF01609	DDE_Tnp_1	GO:0003677	molecular_function	DNA binding	1	2.35758e-08	1	5.91753e-05	Over	8	17	400365	13039	SC1|sc1_1.909 SC1|sc1_11.2 SC1|sc1_1.1364 SF|sf_18.182 SC1|sc1_1412.24 SC1|sc1_28713.1 SC1|sc1_9.18 SF|sf_11.190
PF00005	ABC_tran	GO:0005524	molecular_function	ATP binding	1	2.38824e-08	1	5.9921e-05	Over	157	3042	397340	13039	SC1|sc1_5.177 SB|symbB.v1.2.004696.t1 SC1|sc1_2.1423 SC1|sc1_1.2057 SC1|sc1_1.1506 SC1|sc1_1140.23 SC1|sc1_12871.4 SC1|sc1_16.60 SC1|sc1_28881.1 SC1|sc1_410.24 SF|sf_4025.3 SC1|sc1_9.2 SF|sf_2612.23 SC1|sc1_5.122 SC1|sc1_5.475 SC1|sc1_9.399 SF|sf_203.57 SC1|sc1_109.3 SC1|sc1_15.155 SC1|sc1_172.16 SC1|sc1_5.386 SC1|sc1_540.30 SC1|sc1_7.410 SC1|sc1_7.718 SC1|sc1_113.56 SC1|sc1_16363.2 SC1|sc1_39.15…
PF01483	P_proprotein	GO:0004252	molecular_function	serine-type endopeptidase activity	1	2.65921e-08	1	6.6693e-05	Over	7	12	400370	13039	SC1|sc1_11.258 SC1|sc1_1.1874 SC1|sc1_1.2206 SF|sf_7.559 SF|sf_7.397 SA|Smic23346 SC1|sc1_9.39
PF01580	FtsK_SpoIIIE	GO:0000166	molecular_function	nucleotide binding	1	2.65921e-08	1	6.6693e-05	Over	7	12	400370	13039	SC1|sc1_1.579 SC1|sc1_25.229 SC1|sc1_34040.1 SC1|sc1_5.900 SC1|sc1_9.592 SF|sf_7.445 SC1|sc1_17.39
PF03721	UDPG_MGDP_dh_N	GO:0016616	molecular_function	oxidoreductase activity- acting on the CH-OH group of donors- NAD or NADP as acceptor	1	2.88049e-08	1	7.2185e-05	Over	14	67	400315	13039	SA|Smic44383 SC1|sc1_1.2065 SC1|sc1_2.393 SF|sf_37.39 SF|sf_61.271 SF|sf_7.695 SC1|sc1_13186.1 SC1|sc1_18.229 SC1|sc1_219.58 SC1|sc1_22.70 SC1|sc1_4.195 SC1|sc1_9991.8 SF|sf_11.328 SF|sf_37.158
PF06723	MreB_Mbl	GO:0000902	biological_process	cell morphogenesis	1	3.15298e-08	1	7.89821e-05	Over	6	8	400374	13039	SC1|sc1_1995.17 SC1|sc1_20.276 SC1|sc1_31722.1 SC1|sc1_540.27 SC1|sc1_80.131 SF|sf_3003.12
PF05954	Phage late control gene D protein (GPD)	NA	NA	NA	1	3.15298e-08	1	7.89821e-05	Over	6	8	400374	13039	SC1|sc1_1.1470 SC1|sc1_1.1686 SC1|sc1_1.2393 SC1|sc1_1.613 SC1|sc1_16.271 SF|sf_18.130
PF13379	NMT1-like family	NA	NA	NA	1	3.15298e-08	1	7.89821e-05	Over	6	8	400374	13039	SC1|sc1_1.1297 SC1|sc1_15147.2 SC1|sc1_6118.16 SF|sf_35.92 SC1|sc1_22.44 SF|sf_2280.6
PF11104	Type IV pilus assembly protein PilM;	NA	NA	NA	1	3.15298e-08	1	7.89821e-05	Over	6	8	400374	13039	SC1|sc1_1.349 SC1|sc1_11397.5 SC1|sc1_2.225 SC1|sc1_5.969 SC1|sc1_11.584 SC1|sc1_16017.2
PF11376	Protein of unknown function (DUF3179)	NA	NA	NA	1	3.15298e-08	1	7.89821e-05	Over	6	8	400374	13039	SA|Smic42791 SB|symbB.v1.2.000182.t1 SC1|sc1_8314.3 SF|sf_1442.3 SC1|sc1_23999.1 SC1|sc1_4.22
PF01103	Bac_surface_Ag	GO:0019867	cellular_component	outer membrane	1	3.16227e-08	1	7.90568e-05	Over	10	31	400351	13039	SC1|sc1_4.308 SC1|sc1_1.451 SC1|sc1_109.94 SC1|sc1_15383.1 SC1|sc1_18192.2 SC1|sc1_2.597 SC1|sc1_4.22 SC1|sc1_4.40 SC1|sc1_5.869 SF|sf_1438.23
PF13416	Bacterial extracellular solute-binding protein	NA	NA	NA	1	3.16227e-08	1	7.90568e-05	Over	10	31	400351	13039	SA|Smic48156 SC1|sc1_172.10 SC1|sc1_24.73 SF|sf_3657.4 SA|Smic48370 SC1|sc1_109.44 SC1|sc1_109.47 SC1|sc1_20.119 SC1|sc1_70.72 SC1|sc1_8744.5
PF01523	PmbA_TldD	GO:0008237	molecular_function	metallopeptidase activity	1	3.66038e-08	1	9.14363e-05	Over	5	5	400377	13039	SC1|sc1_16900.2 SC1|sc1_19.468 SC1|sc1_4.724 SC1|sc1_7.205 SC1|sc1_80.126
PF01799	Fer2_2	GO:0016491	molecular_function	oxidoreductase activity	1	3.67512e-08	1	9.14363e-05	Over	13	58	400324	13039	SC1|sc1_1.1051 SC1|sc1_172.46 SC1|sc1_1852.19 SC1|sc1_2.2218 SC1|sc1_219.15 SC1|sc1_4.1292 SC1|sc1_4.155 SC1|sc1_4.1611 SC1|sc1_4949.4 SC1|sc1_7.644 SF|sf_1311.34 SC1|sc1_19.91 SC1|sc1_4.287
PF01899	MNHE	GO:0008324	molecular_function	cation transmembrane transporter activity	1	3.66038e-08	1	9.14363e-05	Over	5	5	400377	13039	SC1|sc1_1.907 SC1|sc1_15.309 SC1|sc1_15.33 SC1|sc1_2.1626 SC1|sc1_20.214
PF02371	Transposase_20	GO:0003677	molecular_function	DNA binding	1	3.66038e-08	1	9.14363e-05	Over	5	5	400377	13039	SC1|sc1_15.81 SC1|sc1_15.354 SC1|sc1_5992.5 SC1|sc1_7.631 SC1|sc1_9.332
PF03116	NQR2_RnfD_RnfE	GO:0006810	biological_process	transport	1	3.66038e-08	1	9.14363e-05	Over	5	5	400377	13039	SC1|sc1_2.1574 SC1|sc1_216.35 SC1|sc1_4.1016 SC1|sc1_5.508 SF|sf_1438.18
PF03334	PhaG_MnhG_YufB	GO:0005451	molecular_function	monovalent cation:proton antiporter activity	1	3.66038e-08	1	9.14363e-05	Over	5	5	400377	13039	SC1|sc1_1.907 SC1|sc1_15.309 SC1|sc1_2.1626 SC1|sc1_5488.17 SC1|sc1_20.214
PF07503	zf-HYPF	GO:0008270	molecular_function	zinc ion binding	1	3.66038e-08	1	9.14363e-05	Over	5	5	400377	13039	SC1|sc1_1.845 SC1|sc1_13946.1 SC1|sc1_15.321 SC1|sc1_6270.10 SC1|sc1_9619.6
PF08471	Ribonuc_red_2_N	GO:0004748	molecular_function	ribonucleoside-diphosphate reductase activity- thioredoxin disulfide as acceptor	1	3.66038e-08	1	9.14363e-05	Over	5	5	400377	13039	SC1|sc1_22.13 SF|sf_2934.6 SC1|sc1_1140.9 SC1|sc1_5.37 SC1|sc1_7.208
PF06798	PrkA serine protein kinase C-terminal domain	NA	NA	NA	1	3.66038e-08	1	9.14363e-05	Over	5	5	400377	13039	SC1|sc1_16.73 SC1|sc1_20073.1 SF|sf_1311.7 SF|sf_75.106 SC1|sc1_25.70
PF13559	Domain of unknown function (DUF4129)	NA	NA	NA	1	3.66038e-08	1	9.14363e-05	Over	5	5	400377	13039	SC1|sc1_11274.9 SC1|sc1_17.275 SC1|sc1_18.126 SC1|sc1_7.223 SC1|sc1_9.669
PF11827	Protein of unknown function (DUF3347)	NA	NA	NA	1	3.66038e-08	1	9.14363e-05	Over	5	5	400377	13039	SC1|sc1_6848.4 SF|sf_7.768 SC1|sc1_87.5 SF|sf_7.530 SC1|sc1_9081.8
PF13335	Magnesium chelatase; subunit ChlI C-terminal	NA	NA	NA	1	3.66038e-08	1	9.14363e-05	Over	5	5	400377	13039	SC1|sc1_2.238 SC1|sc1_19.340 SF|sf_270.57 SC1|sc1_28441.2 SC1|sc1_4.903
PF02433	Cytochrome C oxidase; mono-heme subunit/FixO	NA	NA	NA	1	3.66038e-08	1	9.14363e-05	Over	5	5	400377	13039	SC1|sc1_11.351 SC1|sc1_113.14 SC1|sc1_2099.20 SF|sf_2688.7 SF|sf_75.130
PF13408	Recombinase zinc beta ribbon domain	NA	NA	NA	1	3.66038e-08	1	9.14363e-05	Over	5	5	400377	13039	SC1|sc1_1.554 SC1|sc1_9.339 SF|sf_61.69 SC1|sc1_16.174 SC1|sc1_19.47
PF01944	Stage II sporulation protein M	NA	NA	NA	1	3.66038e-08	1	9.14363e-05	Over	5	5	400377	13039	SC1|sc1_1.432 SF|sf_75.153 SC1|sc1_17.79 SC1|sc1_24143.1 SC1|sc1_9.669
PF13244	Domain of unknown function (DUF4040)	NA	NA	NA	1	3.66038e-08	1	9.14363e-05	Over	5	5	400377	13039	SC1|sc1_1.905 SC1|sc1_15.309 SC1|sc1_15.33 SC1|sc1_2.1626 SC1|sc1_20.214
PF13148	Protein of unknown function (DUF3987)	NA	NA	NA	1	3.66038e-08	1	9.14363e-05	Over	5	5	400377	13039	SA|Smic16098 SC1|sc1_2521.2 SB|symbB.v1.2.005922.t1 SA|Smic14433 SC1|sc1_18.304
PF08298	PrkA AAA domain	NA	NA	NA	1	3.66038e-08	1	9.14363e-05	Over	5	5	400377	13039	SC1|sc1_16.73 SC1|sc1_20073.1 SF|sf_1311.7 SF|sf_75.106 SC1|sc1_25.70
PF00984	UDPG_MGDP_dh	GO:0016616	molecular_function	oxidoreductase activity- acting on the CH-OH group of donors- NAD or NADP as acceptor	1	4.57243e-08	1	0.000113396	Over	13	59	400323	13039	SA|Smic44383 SC1|sc1_1.2065 SC1|sc1_2.393 SF|sf_37.39 SF|sf_61.271 SF|sf_7.695 SC1|sc1_18.229 SC1|sc1_219.58 SC1|sc1_22.70 SC1|sc1_4.195 SC1|sc1_9991.8 SF|sf_11.328 SF|sf_37.158
PF02082	Transcriptional regulator	NA	NA	NA	1	5.59791e-08	1	0.000138772	Over	7	13	400369	13039	SC1|sc1_18.375 SC1|sc1_2.1285 SF|sf_75.218 SC1|sc1_1.1946 SC1|sc1_20.47 SC1|sc1_22.42 SC1|sc1_2307.8
PF07103	Protein of unknown function (DUF1365)	NA	NA	NA	1	6.91343e-08	1	0.000171315	Over	8	19	400363	13039	SC1|sc1_1.1730 SC1|sc1_14551.3 SC1|sc1_15111.1 SC1|sc1_16.208 SC1|sc1_172.41 SC1|sc1_18420.2 SC1|sc1_22.88 SF|sf_18.58
PF12704	MacB-like periplasmic core domain	NA	NA	NA	1	8.5484e-08	1	0.000211744	Over	10	34	400348	13039	SC1|sc1_11.679 SF|sf_35.173 SC1|sc1_11.191 SC1|sc1_2.2019 SC1|sc1_26372.1 SF|sf_7.758 SC1|sc1_9.751 SC1|sc1_24082.2 SC1|sc1_7.652 SC1|sc1_9.147
PF01975	SurE	GO:0016787	molecular_function	hydrolase activity	1	9.19533e-08	1	0.000227676	Over	6	9	400373	13039	SC1|sc1_1.1420 SF|sf_18.85 SC1|sc1_18.268 SC1|sc1_22505.1 SC1|sc1_4.1597 SF|sf_6.247
PF02912	Phe_tRNA-synt_N	GO:0000166	molecular_function	nucleotide binding	1	9.19533e-08	1	0.000227676	Over	6	9	400373	13039	SC1|sc1_1672.5 SC1|sc1_1995.2 SC1|sc1_4.531 SC1|sc1_5.909 SF|sf_270.105 SF|sf_5295.2
PF07730	HisKA_3	GO:0000155	molecular_function	phosphorelay sensor kinase activity	1	9.19533e-08	1	0.000227676	Over	6	9	400373	13039	SF|sf_11.99 SC1|sc1_23.135 SC1|sc1_5.395 SC1|sc1_7.608 SF|sf_348.83 SF|sf_690.4
PF13683	rve_3	GO:0015074	biological_process	DNA integration	1	9.19533e-08	1	0.000227676	Over	6	9	400373	13039	SA|Smic43487 SC1|sc1_2.1480 SC1|sc1_2.1590 SC1|sc1_2.1709 SC1|sc1_2.486 SC1|sc1_1.748
PF02633	Creatinine amidohydrolase	NA	NA	NA	1	9.19533e-08	1	0.000227676	Over	6	9	400373	13039	SC1|sc1_4.827 SC1|sc1_2.1044 SC1|sc1_17.196 SC1|sc1_1.1048 SF|sf_11.282 SC1|sc1_7.690
PF12228	Protein of unknown function (DUF3604)	NA	NA	NA	1	9.19533e-08	1	0.000227676	Over	6	9	400373	13039	SC1|sc1_10241.4 SC1|sc1_19137.2 SC1|sc1_4.1428 SC1|sc1_4.1731 SC1|sc1_2.508 SC1|sc1_70.12
PF07705	CARDB	NA	NA	NA	1	9.19533e-08	1	0.000227676	Over	6	9	400373	13039	SC1|sc1_1.1185 SC1|sc1_16.193 SC1|sc1_11.657 SC1|sc1_24.212 SC1|sc1_1.1316 SF|sf_419.23
PF00912	Transglycosylase	NA	NA	NA	1	9.19533e-08	1	0.000227676	Over	6	9	400373	13039	SC1|sc1_1140.1 SC1|sc1_20.12 SC1|sc1_28123.1 SC1|sc1_7.240 SC1|sc1_80.38 SC1|sc1_80.200
PF12850	Calcineurin-like phosphoesterase superfamily domain	NA	NA	NA	1	1.08365e-07	1	0.000267444	Over	14	74	400308	13039	SC1|sc1_1.12 SC1|sc1_2.238 SC1|sc1_30863.1 SC1|sc1_5.833 SC1|sc1_9.412 SF|sf_419.76 SF|sf_4307.5 SF|sf_7.13 SC1|sc1_1.540 SF|sf_7.409 SF|sf_7.326 SC1|sc1_4.1673 SC1|sc1_17.332 SC1|sc1_4.730
PF13247	4Fe-4S dicluster domain	NA	NA	NA	1	1.08779e-07	1	0.000268357	Over	7	14	400368	13039	SC1|sc1_15.155 SC1|sc1_5.147 SC1|sc1_9.253 SF|sf_3069.2 SC1|sc1_1.1321 SF|sf_11.307 SF|sf_37.148
PF01498	HTH_Tnp_Tc3_2	GO:0003677	molecular_function	DNA binding	1	1.9817e-07	1	0.000488687	Over	7	15	400367	13039	SA|Smic20110 SA|Smic31094 SA|Smic40667 SA|Smic41513 SB|symbB.v1.2.001611.t1 SC1|sc1_2345.2 SF|sf_81.24
PF13662	Toprim domain	NA	NA	NA	1	1.9817e-07	1	0.000488687	Over	7	15	400367	13039	SC1|sc1_23.87 SC1|sc1_1.343 SF|sf_7.254 SC1|sc1_1.84 SF|sf_18.192 SC1|sc1_2.2228 SC1|sc1_4.746
PF01312	Bac_export_2	GO:0009306	biological_process	protein secretion	1	2.13665e-07	1	0.00052647	Over	5	6	400376	13039	SF|sf_1663.6 SC1|sc1_13162.3 SC1|sc1_16.124 SC1|sc1_2.1652 SC1|sc1_5.214
PF02335	Cytochrom_C552	GO:0042279	molecular_function	nitrite reductase (cytochrome- ammonia-forming) activity	1	2.13665e-07	1	0.00052647	Over	5	6	400376	13039	SC1|sc1_1.1627 SC1|sc1_15480.1 SC1|sc1_17348.1 SC1|sc1_2.450 SC1|sc1_5.467
PF05343	M42 glutamyl aminopeptidase	NA	NA	NA	1	2.13665e-07	1	0.00052647	Over	5	6	400376	13039	SC1|sc1_24.140 SC1|sc1_1.353 SC1|sc1_17.302 SC1|sc1_2.82 SC1|sc1_27507.1
PF01970	Tripartite tricarboxylate transporter TctA family	NA	NA	NA	1	2.13665e-07	1	0.00052647	Over	5	6	400376	13039	SA|Smic48944 SC1|sc1_1.1018 SC1|sc1_1995.26 SC1|sc1_25.125 SF|sf_61.151
PF13089	Polyphosphate kinase N-terminal domain	NA	NA	NA	1	2.13665e-07	1	0.00052647	Over	5	6	400376	13039	SC1|sc1_11.156 SF|sf_61.210 SC1|sc1_1140.12 SC1|sc1_7.707 SF|sf_37.5
PF06812	ImpA; N-terminal; type VI secretion system	NA	NA	NA	1	2.13665e-07	1	0.00052647	Over	5	6	400376	13039	SC1|sc1_16.266 SC1|sc1_24.105 SF|sf_982.27 SC1|sc1_1.679 SC1|sc1_23724.2
PF04820	Tryptophan halogenase	NA	NA	NA	1	2.13665e-07	1	0.00052647	Over	5	6	400376	13039	SC1|sc1_22757.1 SC1|sc1_2.2217 SC1|sc1_1.766 SF|sf_61.268 SC1|sc1_16.40
PF01943	Polysacc_synt	GO:0016020	cellular_component	membrane	1	2.23481e-07	1	0.000549092	Over	6	10	400372	13039	SC1|sc1_113.56 SC1|sc1_1.2046 SC1|sc1_11.301 SC1|sc1_14730.2 SC1|sc1_23834.1 SC1|sc1_4.744
PF08334	Type II secretion system (T2SS); protein G	NA	NA	NA	1	2.23481e-07	1	0.000549092	Over	6	10	400372	13039	SC1|sc1_10111.4 SC1|sc1_2.856 SC1|sc1_23491.1 SC1|sc1_1.1725 SC1|sc1_1.1775 SC1|sc1_5.976
PF13487	HD domain	NA	NA	NA	1	2.23481e-07	1	0.000549092	Over	6	10	400372	13039	SC1|sc1_20634.2 SC1|sc1_3095.9 SC1|sc1_3459.9 SC1|sc1_7.594 SC1|sc1_80.100 SC1|sc1_17346.1
PF04151	Bacterial pre-peptidase C-terminal domain	NA	NA	NA	1	2.67942e-07	1	0.000657529	Over	8	22	400360	13039	SC1|sc1_1.947 SC1|sc1_1.266 SC1|sc1_1.267 SF|sf_75.172 SC1|sc1_2.2083 SC1|sc1_18727.2 SC1|sc1_28350.1 SC1|sc1_9.39
PF00582	Usp	GO:0006950	biological_process	response to stress	1	3.12497e-07	1	0.000766556	Over	12	58	400324	13039	SC1|sc1_1.907 SC1|sc1_2099.20 SA|Smic43045 SC1|sc1_113.10 SF|sf_7.753 SC1|sc1_17.123 SC1|sc1_19.244 SC1|sc1_2.312 SC1|sc1_25.5 SC1|sc1_5.366 SC1|sc1_7.794 SF|sf_1535.14
PF03073	TspO_MBR	GO:0016021	cellular_component	integral component of membrane	1	3.42306e-07	1	0.000839335	Over	7	16	400366	13039	SF|sf_348.51 SF|sf_7.119 SC1|sc1_1.1656 SC1|sc1_13388.5 SC1|sc1_2.1011 SC1|sc1_4.1476 SF|sf_348.55
PF00384	Molybdopterin	GO:0016491	molecular_function	oxidoreductase activity	1	4.31689e-07	1	0.00105807	Over	9	31	400351	13039	SC1|sc1_15.71 SC1|sc1_15.155 SC1|sc1_7.115 SF|sf_6.34 SC1|sc1_12558.2 SC1|sc1_3095.26 SC1|sc1_7.208 SF|sf_2612.1 SF|sf_37.148
PF01075	Glyco_transf_9	GO:0016757	molecular_function	transferase activity- transferring glycosyl groups	1	4.77972e-07	1	0.00117103	Over	6	11	400371	13039	SF|sf_270.100 SC1|sc1_2.533 SF|sf_18.126 SC1|sc1_17877.2 SC1|sc1_2.1152 SC1|sc1_36445.1
PF02384	N6_Mtase	GO:0003677	molecular_function	DNA binding	1	4.77972e-07	1	0.00117103	Over	6	11	400371	13039	SF|sf_348.66 SF|sf_11.68 SF|sf_203.29 SF|sf_6.203 SC1|sc1_24.97 SF|sf_7.180
PF07244	POTRA	GO:0019867	cellular_component	outer membrane	1	4.77972e-07	1	0.00117103	Over	6	11	400371	13039	SC1|sc1_4.308 SC1|sc1_1.451 SC1|sc1_15383.1 SC1|sc1_2.597 SC1|sc1_5.869 SF|sf_1438.23
PF12801	4Fe-4S binding domain	NA	NA	NA	1	4.77972e-07	1	0.00117103	Over	6	11	400371	13039	SC1|sc1_2.254 SF|sf_2688.7 SA|Smic28503 SF|sf_4039.2 SC1|sc1_10688.7 SC1|sc1_11.350
PF00801	PKD domain	NA	NA	NA	1	4.77972e-07	1	0.00117103	Over	6	11	400371	13039	SC1|sc1_1.1395 SF|sf_18.306 SC1|sc1_1.1874 SF|sf_7.559 SC1|sc1_7.882 SF|sf_1438.21
PF02754	Cysteine-rich domain	NA	NA	NA	1	5.65417e-07	1	0.00138245	Over	7	17	400365	13039	SC1|sc1_22.260 SC1|sc1_1.1569 SF|sf_7.135 SC1|sc1_1.312 SC1|sc1_19882.1 SC1|sc1_2.405 SC1|sc1_25.207
PF13243	Squalene-hopene cyclase C-terminal domain	NA	NA	NA	1	5.81316e-07	1	0.00142074	Over	8	24	400358	13039	SC1|sc1_18.212 SC1|sc1_1.1931 SF|sf_4025.6 SC1|sc1_1.33 SF|sf_7.34 SC1|sc1_1.653 SC1|sc1_2.1426 SC1|sc1_2.1434
PF01551	Peptidase family M23	NA	NA	NA	1	5.83141e-07	1	0.00142461	Over	9	32	400350	13039	SA|Smic4251 SC1|sc1_21.193 SC1|sc1_21929.2 SC1|sc1_4.1188 SC1|sc1_80.111 SF|sf_125.4 SC1|sc1_19.65 SC1|sc1_2946.2 SC1|sc1_19.261
PF07727	Reverse transcriptase (RNA-dependent DNA polymerase)	NA	NA	NA	1	6.05127e-07	1	0.00147772	Over	150	3037	397345	13039	SA|Smic24167 SA|Smic24170 SA|Smic28643 SA|Smic38725 SA|Smic40430 SB|symbB.v1.2.005282.t1 SB|symbB.v1.2.029410.t1 SB|symbB.v1.2.031868.t1 SB|symbB.v1.2.039152.t1 SB|symbB.v1.2.039494.t1 SB|symbB.v1.2.041468.t1 SA|Smic11160 SA|Smic19935 SA|Smic29296 SA|Smic30710 SA|Smic32030 SA|Smic39289 SA|Smic41547 SA|Smic42334 SA|Smic42834 SA|Smic43133 SA|Smic43794 SA|Smic43799 SB|symbB.v1.2.004434.t1 SB|symbB.v…
PF14559	Tetratricopeptide repeat	NA	NA	NA	1	6.7193e-07	1	0.00164018	Over	24	230	400152	13039	SC1|sc1_5.502 SF|sf_7.673 SC1|sc1_2.1183 SC1|sc1_2.2195 SC1|sc1_1.1036 SF|sf_11.364 SF|sf_11.114 SC1|sc1_1.257 SC1|sc1_11.222 SC1|sc1_11.474 SC1|sc1_11.688 SC1|sc1_17.184 SC1|sc1_18.96 SC1|sc1_1852.16 SC1|sc1_19844.1 SC1|sc1_2.1528 SC1|sc1_2.1790 SC1|sc1_28627.1 SC1|sc1_3237.2 SC1|sc1_3237.3 SC1|sc1_4.1010 SC1|sc1_5.513 SC1|sc1_9.150 SF|sf_4851.1
PF06839	zf-GRF	GO:0008270	molecular_function	zinc ion binding	1	6.86171e-07	1	0.00167426	Over	16	111	400271	13039	SA|Smic1292 SA|Smic16198 SA|Smic17706 SA|Smic36365 SA|Smic3943 SA|Smic5832 SC1|sc1_11564.2 SC1|sc1_253.5 SC1|sc1_3426.5 SC1|sc1_5016.4 SF|sf_1728.3 SF|sf_241.10 SF|sf_776.4 SF|sf_12.43 SF|sf_1838.2 SF|sf_951.1
PF00098	zf-CCHC	GO:0003676	molecular_function	nucleic acid binding	1	7.18606e-07	1	0.00175268	Over	43	578	399804	13039	SB|symbB.v1.2.020956.t1 SB|symbB.v1.2.035207.t1 SB|symbB.v1.2.036414.t1 SA|Smic17706 SB|symbB.v1.2.000655.t1 SB|symbB.v1.2.025077.t1 SB|symbB.v1.2.038698.t1 SF|sf_1343.5 SF|sf_1464.7 SF|sf_1728.3 SA|Smic2442 SA|Smic43605 SA|Smic15025 SA|Smic22251 SA|Smic26713 SA|Smic31507 SA|Smic33198 SA|Smic33605 SA|Smic43586 SA|Smic43629 SA|Smic44727 SA|Smic8446 SA|Smic1465 SA|Smic2355 SA|Smic35510 SA|Smic36456…
PF00825	Ribonuclease_P	GO:0000049	molecular_function	tRNA binding	1	7.27556e-07	1	0.00177378	Over	5	7	400375	13039	SC1|sc1_13828.1 SC1|sc1_17.177 SC1|sc1_2.2221 SC1|sc1_5.692 SC1|sc1_19.44
PF01386	Ribosomal_L25p	GO:0003735	molecular_function	structural constituent of ribosome	1	7.27556e-07	1	0.00177378	Over	5	7	400375	13039	SC1|sc1_1.603 SF|sf_61.95 SC1|sc1_18.299 SC1|sc1_21.221 SC1|sc1_940.25
PF05375	Pacifastin_I	GO:0030414	molecular_function	peptidase inhibitor activity	1	7.27556e-07	1	0.00177378	Over	5	7	400375	13039	SA|Smic38722 SB|symbB.v1.2.022387.t1 SB|symbB.v1.2.022387.t2 SB|symbB.v1.2.022387.t3 SF|sf_1074.2
PF07195	FliD_C	GO:0007155	biological_process	cell adhesion	1	7.27556e-07	1	0.00177378	Over	5	7	400375	13039	SC1|sc1_5679.9 SC1|sc1_1.886 SC1|sc1_38371.1 SC1|sc1_4.1645 SC1|sc1_9.352
PF06271	RDD family	NA	NA	NA	1	7.27556e-07	1	0.00177378	Over	5	7	400375	13039	SC1|sc1_1.432 SF|sf_75.153 SC1|sc1_17.79 SC1|sc1_24143.1 SC1|sc1_9.669
PF13577	SnoaL-like domain	NA	NA	NA	1	7.27556e-07	1	0.00177378	Over	5	7	400375	13039	SC1|sc1_15726.1 SC1|sc1_4.504 SC1|sc1_4.536 SC1|sc1_4.1678 SC1|sc1_5488.20
PF07676	WD40-like Beta Propeller Repeat	NA	NA	NA	1	8.99002e-07	1	0.00218637	Over	7	18	400364	13039	SC1|sc1_21.77 SC1|sc1_80.161 SF|sf_8.57 SC1|sc1_18.31 SF|sf_35.40 SC1|sc1_19.186 SC1|sc1_4.671
PF01464	Transglycosylase SLT domain	NA	NA	NA	1	9.29353e-07	1	0.00225926	Over	6	12	400370	13039	SC1|sc1_39.201 SC1|sc1_4.673 SC1|sc1_20.12 SC1|sc1_4.1705 SC1|sc1_471.28 SF|sf_8.3
PF00374	NiFeSe_Hases	GO:0016151	molecular_function	nickel cation binding	1	1.12431e-06	1	0.00273207	Over	4	4	400378	13039	SC1|sc1_15.321 SF|sf_75.141 SC1|sc1_4.1161 SC1|sc1_6270.13
PF00872	Transposase_mut	GO:0003677	molecular_function	DNA binding	1	1.12431e-06	1	0.00273207	Over	4	4	400378	13039	SC1|sc1_16.175 SC1|sc1_24.99 SF|sf_10435.1 SC1|sc1_7.119
PF00950	ABC-3	GO:0005524	molecular_function	ATP binding	1	1.12431e-06	1	0.00273207	Over	4	4	400378	13039	SC1|sc1_2.1596 SC1|sc1_1.172 SC1|sc1_7.669 SF|sf_6.179
PF01548	DEDD_Tnp_IS110	GO:0003677	molecular_function	DNA binding	1	1.12431e-06	1	0.00273207	Over	4	4	400378	13039	SC1|sc1_15.81 SC1|sc1_15.354 SC1|sc1_5992.5 SC1|sc1_9.332
PF03748	FliL	GO:0006935	biological_process	chemotaxis	1	1.12431e-06	1	0.00273207	Over	4	4	400378	13039	SC1|sc1_5679.10 SC1|sc1_18.119 SC1|sc1_39.51 SC1|sc1_4.1655
PF04205	FMN_bind	GO:0010181	molecular_function	FMN binding	1	1.12431e-06	1	0.00273207	Over	4	4	400378	13039	SC1|sc1_2.1574 SC1|sc1_4.1016 SC1|sc1_5.508 SF|sf_1438.18
PF13742	tRNA_anti_2	GO:0003676	molecular_function	nucleic acid binding	1	1.12431e-06	1	0.00273207	Over	4	4	400378	13039	SC1|sc1_19.65 SC1|sc1_39.230 SF|sf_7.206 SC1|sc1_15.60
PF00381	PTS HPr component phosphorylation site	NA	NA	NA	1	1.12431e-06	1	0.00273207	Over	4	4	400378	13039	SC1|sc1_172.11 SC1|sc1_5.33 SC1|sc1_80.125 SC1|sc1_9.171
PF03050	Transposase IS66 family	NA	NA	NA	1	1.12431e-06	1	0.00273207	Over	4	4	400378	13039	SA|Smic43487 SC1|sc1_16.181 SC1|sc1_24.99 SF|sf_11.67
PF05488	PAAR motif	NA	NA	NA	1	1.12431e-06	1	0.00273207	Over	4	4	400378	13039	SC1|sc1_1.1686 SC1|sc1_1.2393 SC1|sc1_1.125 SC1|sc1_11200.3
PF01976	Protein of unknown function DUF116	NA	NA	NA	1	1.12431e-06	1	0.00273207	Over	4	4	400378	13039	SC1|sc1_1.344 SC1|sc1_18.212 SC1|sc1_2.1425 SF|sf_7.255
PF07804	HipA-like C-terminal domain	NA	NA	NA	1	1.12431e-06	1	0.00273207	Over	4	4	400378	13039	SA|Smic45278 SC1|sc1_16591.2 SC1|sc1_1852.13 SF|sf_203.74
PF09492	Pectic acid lyase	NA	NA	NA	1	1.12431e-06	1	0.00273207	Over	4	4	400378	13039	SC1|sc1_2.1511 SC1|sc1_22718.2 SC1|sc1_35725.1 SC1|sc1_9249.6
PF08345	Flagellar M-ring protein C-terminal	NA	NA	NA	1	1.12431e-06	1	0.00273207	Over	4	4	400378	13039	SC1|sc1_5679.10 SC1|sc1_23.25 SF|sf_7.512 SC1|sc1_19.76
PF03743	Bacterial conjugation TrbI-like protein	NA	NA	NA	1	1.12431e-06	1	0.00273207	Over	4	4	400378	13039	SA|Smic44823 SC1|sc1_15787.1 SC1|sc1_18392.1 SC1|sc1_20361.1
PF12696	TraM recognition site of TraD and TraG	NA	NA	NA	1	1.12431e-06	1	0.00273207	Over	4	4	400378	13039	SC1|sc1_15787.1 SA|Smic44822 SC1|sc1_2.1030 SC1|sc1_5.202
PF13514	AAA domain	NA	NA	NA	1	1.12431e-06	1	0.00273207	Over	4	4	400378	13039	SF|sf_7.326 SC1|sc1_2.75 SC1|sc1_20.115 SC1|sc1_9.39
PF12399	Branched-chain amino acid ATP-binding cassette transporter	NA	NA	NA	1	1.12431e-06	1	0.00273207	Over	4	4	400378	13039	SC1|sc1_113.56 SC1|sc1_39.153 SC1|sc1_7.293 SC1|sc1_1995.21
PF13382	Adenine deaminase C-terminal domain	NA	NA	NA	1	1.12431e-06	1	0.00273207	Over	4	4	400378	13039	SA|Smic45737 SC1|sc1_16.76 SC1|sc1_38050.1 SF|sf_8.289
PF08479	POTRA domain; ShlB-type	NA	NA	NA	1	1.12431e-06	1	0.00273207	Over	4	4	400378	13039	SC1|sc1_109.94 SC1|sc1_21.114 SC1|sc1_4.627 SC1|sc1_80.51
PF07622	Protein of unknown function (DUF1583)	NA	NA	NA	1	1.12431e-06	1	0.00273207	Over	4	4	400378	13039	SC1|sc1_14665.1 SC1|sc1_18.96 SC1|sc1_18835.1 SC1|sc1_5.643
PF07755	Domain of unknown function (DUF1611_C) P-loop domain	NA	NA	NA	1	1.12431e-06	1	0.00273207	Over	4	4	400378	13039	SC1|sc1_11.374 SC1|sc1_5.618 SC1|sc1_9.299 SF|sf_37.105
PF01867	CRISPR associated protein Cas1	NA	NA	NA	1	1.12431e-06	1	0.00273207	Over	4	4	400378	13039	SC1|sc1_1.1127 SC1|sc1_27911.1 SC1|sc1_11.536 SC1|sc1_19.48
PF04285	Protein of unknown function (DUF444)	NA	NA	NA	1	1.12431e-06	1	0.00273207	Over	4	4	400378	13039	SF|sf_1311.7 SF|sf_75.106 SC1|sc1_25.70 SC1|sc1_4.750
PF05534	HicB family	NA	NA	NA	1	1.12431e-06	1	0.00273207	Over	4	4	400378	13039	SC1|sc1_1.317 SF|sf_7.343 SC1|sc1_24315.1 SC1|sc1_31098.1
PF13346	ABC-2 family transporter protein	NA	NA	NA	1	1.12431e-06	1	0.00273207	Over	4	4	400378	13039	SC1|sc1_87.43 SF|sf_348.96 SC1|sc1_11.528 SC1|sc1_33106.1
PF07995	GSDH	GO:0016901	molecular_function	oxidoreductase activity- acting on the CH-OH group of donors- quinone or similar compound as acceptor	1	1.34363e-06	1	0.00323008	Over	9	35	400347	13039	SF|sf_690.27 SC1|sc1_13237.3 SC1|sc1_1.1482 SF|sf_18.118 SC1|sc1_1.1649 SF|sf_18.294 SC1|sc1_1.1800 SF|sf_7.478 SF|sf_690.20
PF02397	Bacterial sugar transferase	NA	NA	NA	1	1.38309e-06	1	0.00332357	Over	7	19	400363	13039	SC1|sc1_12708.2 SC1|sc1_172.32 SC1|sc1_2.4 SC1|sc1_23.289 SC1|sc1_25447.1 SC1|sc1_9.55 SF|sf_37.36
PF02585	GlcNAc-PI de-N-acetylase	NA	NA	NA	1	1.60775e-06	1	0.00386182	Over	8	27	400355	13039	SC1|sc1_2.778 SC1|sc1_1.165 SF|sf_18.366 SC1|sc1_1.572 SF|sf_7.436 SC1|sc1_1.1536 SC1|sc1_11797.4 SF|sf_11.121
PF08327	AHSA1	GO:0006950	biological_process	response to stress	1	1.67796e-06	1	0.00402878	Over	6	13	400369	13039	SC1|sc1_3998.32 SC1|sc1_109.66 SC1|sc1_15.276 SC1|sc1_19.174 SC1|sc1_27520.1 SC1|sc1_471.34
PF16697	Inner membrane component of T3SS; cytoplasmic domain	NA	NA	NA	1	1.67796e-06	1	0.00402878	Over	6	13	400369	13039	SC1|sc1_11797.1 SC1|sc1_5.177 SC1|sc1_1.2393 SC1|sc1_1.2332 SC1|sc1_11.216 SC1|sc1_2.1627
PF01475	FUR	GO:0003700	molecular_function	transcription factor activity- sequence-specific DNA binding	1	1.8876e-06	1	0.00452835	Over	5	8	400374	13039	SF|sf_6.323 SC1|sc1_14730.2 SC1|sc1_2.1949 SC1|sc1_7.249 SC1|sc1_9.569
PF04079	SMC_ScpB	GO:0051304	biological_process	chromosome separation	1	1.8876e-06	1	0.00452835	Over	5	8	400374	13039	SC1|sc1_5.1154 SC1|sc1_9.529 SC1|sc1_21.190 SC1|sc1_70.110 SF|sf_3599.3
PF16976	Flp pilus assembly protein RcpC/CpaB	NA	NA	NA	1	1.8876e-06	1	0.00452835	Over	5	8	400374	13039	SC1|sc1_1.649 SF|sf_11.394 SC1|sc1_8964.2 SF|sf_249.80 SC1|sc1_1412.21
PF05690	Thiazole biosynthesis protein ThiG	NA	NA	NA	1	1.8876e-06	1	0.00452835	Over	5	8	400374	13039	SC1|sc1_1.2364 SF|sf_35.159 SC1|sc1_15863.2 SC1|sc1_2.743 SC1|sc1_22933.1
PF09721	Transmembrane exosortase (Exosortase_EpsH)	NA	NA	NA	1	1.8876e-06	1	0.00452835	Over	5	8	400374	13039	SC1|sc1_9.639 SC1|sc1_219.39 SC1|sc1_23.288 SC1|sc1_5.413 SC1|sc1_5.416
PF12762	ISXO2-like transposase domain	NA	NA	NA	1	1.8876e-06	1	0.00452835	Over	5	8	400374	13039	SA|Smic12818 SC1|sc1_19.340 SA|Smic13832 SA|Smic39442 SC1|sc1_19.341
PF13144	Chaperone for flagella basal body P-ring formation	NA	NA	NA	1	1.8876e-06	1	0.00452835	Over	5	8	400374	13039	SF|sf_2612.17 SC1|sc1_1.1785 SF|sf_7.464 SC1|sc1_18.120 SC1|sc1_21111.2
PF00571	CBS domain	NA	NA	NA	0.999999	2.03115e-06	1	0.00485852	Over	23	228	400154	13039	SC1|sc1_15411.2 SC1|sc1_2.1361 SC1|sc1_5.427 SC1|sc1_4.1016 SC1|sc1_24.140 SC1|sc1_39.93 SC1|sc1_5.352 SC1|sc1_80.125 SC1|sc1_9.271 SF|sf_203.36 SC1|sc1_1.1204 SF|sf_11.239 SC1|sc1_1.528 SC1|sc1_1.693 SF|sf_61.208 SF|sf_2992.6 SC1|sc1_16512.2 SC1|sc1_17.165 SC1|sc1_17661.1 SC1|sc1_2.312 SC1|sc1_20132.1 SC1|sc1_6118.8 SF|sf_75.10
PF08757	CotH kinase protein	NA	NA	NA	1	2.18621e-06	1	0.00522723	Over	8	28	400354	13039	SC1|sc1_16.272 SC1|sc1_9.25 SF|sf_11.38 SF|sf_61.274 SC1|sc1_1.1018 SF|sf_11.386 SC1|sc1_11.462 SC1|sc1_9.72
PF01029	NusB	GO:0003723	molecular_function	RNA binding	1	2.85484e-06	1	0.00682308	Over	6	14	400368	13039	SC1|sc1_16.245 SC1|sc1_1.2277 SC1|sc1_18056.1 SC1|sc1_2.1280 SC1|sc1_2307.27 SC1|sc1_24.174
PF08245	Mur_ligase_M	GO:0005524	molecular_function	ATP binding	1	3.88397e-06	1	0.00927879	Over	8	30	400352	13039	SC1|sc1_16.289 SC1|sc1_21.33 SC1|sc1_35048.1 SC1|sc1_41130.1 SC1|sc1_8464.4 SF|sf_249.17 SF|sf_6.371 SF|sf_966.5
PF00932	Lamin Tail Domain	NA	NA	NA	1	3.88397e-06	1	0.00927879	Over	8	30	400352	13039	SC1|sc1_9.25 SF|sf_11.38 SF|sf_61.274 SC1|sc1_1.1018 SC1|sc1_9.506 SF|sf_11.386 SC1|sc1_5.37 SC1|sc1_5.517
PF02075	RuvC	GO:0004520	molecular_function	endodeoxyribonuclease activity	1	4.13216e-06	1	0.00986346	Over	5	9	400373	13039	SC1|sc1_24690.1 SC1|sc1_1.103 SC1|sc1_16.47 SC1|sc1_19.188 SC1|sc1_22481.1
PF09397	Ftsk gamma domain	NA	NA	NA	1	4.13216e-06	1	0.00986346	Over	5	9	400373	13039	SC1|sc1_1.579 SC1|sc1_25.229 SC1|sc1_5.900 SC1|sc1_9.592 SF|sf_7.445
PF13531	Bacterial extracellular solute-binding protein	NA	NA	NA	1	4.13216e-06	1	0.00986346	Over	5	9	400373	13039	SC1|sc1_2.1920 SF|sf_18.363 SC1|sc1_20460.1 SC1|sc1_22.86 SC1|sc1_7.111
PF00708	Acylphosphatase	NA	NA	NA	1	4.29488e-06	1	0.010239	Over	7	22	400360	13039	SC1|sc1_27004.1 SC1|sc1_1.845 SC1|sc1_13946.1 SC1|sc1_15.321 SC1|sc1_6270.10 SC1|sc1_9619.6 SC1|sc1_410.49
PF13401	AAA domain	NA	NA	NA	1	4.49082e-06	1	0.0107016	Over	9	40	400342	13039	SC1|sc1_4.1505 SC1|sc1_1.566 SF|sf_7.411 SC1|sc1_15.204 SC1|sc1_18502.1 SC1|sc1_23.189 SC1|sc1_36584.1 SC1|sc1_5.125 SC1|sc1_80.99
PF07497	Rho_RNA_bind	GO:0003723	molecular_function	RNA binding	1	4.62596e-06	1	0.011019	Over	6	15	400367	13039	SC1|sc1_1.518 SC1|sc1_16.245 SC1|sc1_2.1281 SC1|sc1_24.81 SC1|sc1_80.247 SF|sf_8.50
PF01322	Cytochrom_C_2	GO:0005506	molecular_function	iron ion binding	1	5.47513e-06	1	0.0130363	Over	4	5	400377	13039	SC1|sc1_113.15 SC1|sc1_13249.2 SC1|sc1_5.51 SC1|sc1_80.235
PF02308	MgtC	GO:0016020	cellular_component	membrane	1	5.47513e-06	1	0.0130363	Over	4	5	400377	13039	SA|Smic7300 SB|symbB.v1.2.014491.t1 SC1|sc1_2925.1 SF|sf_1106.11
PF02601	Exonuc_VII_L	GO:0008855	molecular_function	exodeoxyribonuclease VII activity	1	5.47513e-06	1	0.0130363	Over	4	5	400377	13039	SC1|sc1_19.65 SC1|sc1_39.230 SF|sf_7.206 SC1|sc1_15.60
PF02673	BacA	GO:0050380	molecular_function	undecaprenyl-diphosphatase activity	1	5.47513e-06	1	0.0130363	Over	4	5	400377	13039	SC1|sc1_1.1674 SC1|sc1_12056.2 SC1|sc1_1995.10 SC1|sc1_7.755
PF03401	TctC	GO:0030288	cellular_component	outer membrane-bounded periplasmic space	1	5.47513e-06	1	0.0130363	Over	4	5	400377	13039	SC1|sc1_217.7 SC1|sc1_1.1018 SC1|sc1_25.125 SF|sf_61.151
PF04085	MreC	GO:0008360	biological_process	regulation of cell shape	1	5.47513e-06	1	0.0130363	Over	4	5	400377	13039	SC1|sc1_20.276 SC1|sc1_540.27 SC1|sc1_80.131 SC1|sc1_4.724
PF04186	FxsA	GO:0016020	cellular_component	membrane	1	5.47513e-06	1	0.0130363	Over	4	5	400377	13039	SC1|sc1_1.888 SC1|sc1_25.209 SC1|sc1_4.695 SC1|sc1_9.110
PF04229	GrpB protein	NA	NA	NA	1	5.47513e-06	1	0.0130363	Over	4	5	400377	13039	SC1|sc1_109.99 SC1|sc1_11.663 SC1|sc1_31551.1 SC1|sc1_4.611
PF13746	4Fe-4S dicluster domain	NA	NA	NA	1	5.47513e-06	1	0.0130363	Over	4	5	400377	13039	SC1|sc1_2.254 SC1|sc1_2099.20 SF|sf_2688.7 SC1|sc1_11.350
PF11897	Protein of unknown function (DUF3417)	NA	NA	NA	1	5.47513e-06	1	0.0130363	Over	4	5	400377	13039	SC1|sc1_22.195 SC1|sc1_2.1142 SC1|sc1_2.1736 SC1|sc1_26403.1
PF10418	Iron-sulfur cluster binding domain of dihydroorotate dehydrogenase B	NA	NA	NA	1	5.47513e-06	1	0.0130363	Over	4	5	400377	13039	SF|sf_1663.21 SC1|sc1_2.478 SC1|sc1_1.1755 SF|sf_18.1
PF02132	RecR protein	NA	NA	NA	1	5.47513e-06	1	0.0130363	Over	4	5	400377	13039	SC1|sc1_23.87 SC1|sc1_1.84 SF|sf_18.192 SC1|sc1_2.2228
PF07643	Protein of unknown function (DUF1598)	NA	NA	NA	1	5.47513e-06	1	0.0130363	Over	4	5	400377	13039	SC1|sc1_1.1943 SC1|sc1_17.34 SC1|sc1_23.38 SC1|sc1_28125.1
PF05235	CHAD domain	NA	NA	NA	1	5.47513e-06	1	0.0130363	Over	4	5	400377	13039	SC1|sc1_19.314 SC1|sc1_15713.4 SC1|sc1_540.40 SC1|sc1_7.195
PF13435	Cytochrome c554 and c-prime	NA	NA	NA	1	5.47513e-06	1	0.0130363	Over	4	5	400377	13039	SC1|sc1_9.253 SF|sf_3213.6 SC1|sc1_1.2313 SC1|sc1_2.1991
PF03631	Virulence factor BrkB	NA	NA	NA	1	5.47513e-06	1	0.0130363	Over	4	5	400377	13039	SC1|sc1_1.745 SC1|sc1_19087.1 SC1|sc1_28645.1 SC1|sc1_4.1535
PF14715	N-terminal domain of cytochrome oxidase-cbb3; FixP	NA	NA	NA	1	5.47513e-06	1	0.0130363	Over	4	5	400377	13039	SC1|sc1_11.351 SC1|sc1_2.254 SC1|sc1_2099.20 SF|sf_2688.7
PF05239	PRC-barrel domain	NA	NA	NA	1	5.47513e-06	1	0.0130363	Over	4	5	400377	13039	SC1|sc1_12614.5 SC1|sc1_18489.2 SC1|sc1_25.124 SF|sf_270.160
PF11614	IG-like fold at C-terminal of FixG; putative oxidoreductase	NA	NA	NA	1	5.47513e-06	1	0.0130363	Over	4	5	400377	13039	SC1|sc1_2.254 SC1|sc1_2099.20 SF|sf_2688.7 SC1|sc1_11.350
PF05114	Protein of unknown function (DUF692)	NA	NA	NA	1	5.47513e-06	1	0.0130363	Over	4	5	400377	13039	SC1|sc1_19294.1 SC1|sc1_2.1375 SC1|sc1_216.42 SF|sf_18.273
PF11992	Domain of unknown function (DUF3488)	NA	NA	NA	1	5.47513e-06	1	0.0130363	Over	4	5	400377	13039	SC1|sc1_11274.9 SC1|sc1_17.275 SC1|sc1_2.629 SC1|sc1_4.228
PF13480	Acetyltransferase (GNAT) domain	NA	NA	NA	1	5.99932e-06	1	0.0141584	Over	7	23	400359	13039	SC1|sc1_2.340 SC1|sc1_1.2046 SC1|sc1_11.95 SC1|sc1_13705.4 SC1|sc1_219.40 SC1|sc1_21945.1 SC1|sc1_25.158
PF01841	Transglutaminase-like superfamily	NA	NA	NA	0.999999	6.00853e-06	1	0.0141741	Over	15	116	400266	13039	SC1|sc1_2.1735 SC1|sc1_5.421 SC1|sc1_7.730 SC1|sc1_9.448 SB|symbB.v1.2.022434.t1 SC1|sc1_1.1567 SC1|sc1_11.112 SC1|sc1_11.135 SC1|sc1_11274.9 SC1|sc1_17.275 SC1|sc1_2.629 SC1|sc1_26188.1 SC1|sc1_4.228 SC1|sc1_5.403 SC1|sc1_7.223
PF01476	LysM domain	NA	NA	NA	1	7.19615e-06	1	0.0169685	Over	6	16	400366	13039	SC1|sc1_4093.18 SC1|sc1_21.193 SC1|sc1_15.221 SC1|sc1_24272.1 SC1|sc1_4.1053 SF|sf_419.11
PF03717	PBP_dimer	GO:0008658	molecular_function	penicillin binding	1	8.04083e-06	1	0.0189522	Over	5	10	400372	13039	SC1|sc1_21.33 SC1|sc1_24129.1 SC1|sc1_25907.1 SC1|sc1_4.1218 SC1|sc1_540.28
PF05697	Trigger_N	GO:0006457	biological_process	protein folding	1	8.04083e-06	1	0.0189522	Over	5	10	400372	13039	SC1|sc1_1.2179 SC1|sc1_20.344 SC1|sc1_219.84 SC1|sc1_410.49 SF|sf_35.297
PF05698	Trigger_C	GO:0006457	biological_process	protein folding	1	8.04083e-06	1	0.0189522	Over	5	10	400372	13039	SC1|sc1_1.2179 SC1|sc1_20.344 SC1|sc1_219.84 SC1|sc1_410.49 SF|sf_35.297
PF13525	Outer membrane lipoprotein	NA	NA	NA	1	8.04083e-06	1	0.0189522	Over	5	10	400372	13039	SC1|sc1_2890.15 SC1|sc1_1.24 SC1|sc1_1.246 SC1|sc1_11.106 SC1|sc1_2.1375
PF17210	SdrD B-like domain	NA	NA	NA	0.999999	8.23027e-06	1	0.0193658	Over	7	24	400358	13039	SC1|sc1_1.1185 SC1|sc1_1.696 SF|sf_11.122 SC1|sc1_9.2 SC1|sc1_11.81 SC1|sc1_12099.1 SC1|sc1_4.1009
PF00953	Glycos_transf_4	GO:0008963	molecular_function	phospho-N-acetylmuramoyl-pentapeptide-transferase activity	0.999999	8.44347e-06	1	0.019859	Over	8	33	400349	13039	SC1|sc1_1412.37 SF|sf_35.256 SC1|sc1_21.33 SC1|sc1_25.235 SC1|sc1_5.1084 SC1|sc1_8464.4 SF|sf_249.17 SF|sf_966.5
PF13353	4Fe-4S single cluster domain	NA	NA	NA	0.999999	1.1108e-05	1	0.026115	Over	7	25	400357	13039	SC1|sc1_1.1207 SC1|sc1_1.189 SC1|sc1_12895.3 SF|sf_11.251 SC1|sc1_2.1426 SC1|sc1_25831.1 SC1|sc1_9907.1
PF16347	Domain of unknown function (DUF4976)	NA	NA	NA	0.999999	1.35049e-05	1	0.0317364	Over	8	35	400347	13039	SF|sf_7.119 SC1|sc1_1.1018 SF|sf_61.150 SC1|sc1_1.1527 SC1|sc1_1.693 SF|sf_61.208 SC1|sc1_23.103 SC1|sc1_18336.1
PF05593	RHS Repeat	NA	NA	NA	1	1.43432e-05	1	0.0336922	Over	5	11	400371	13039	SC1|sc1_1.1185 SC1|sc1_24.212 SC1|sc1_9.342 SC1|sc1_18.290 SC1|sc1_21054.1
PF03147	FDX-ACB	GO:0000049	molecular_function	tRNA binding	0.999999	1.47713e-05	1	0.034683	Over	7	26	400356	13039	SC1|sc1_1672.5 SC1|sc1_17.99 SC1|sc1_1995.2 SC1|sc1_4.530 SC1|sc1_5.909 SF|sf_270.105 SF|sf_5295.2
PF01810	LysE	GO:0006865	biological_process	amino acid transport	1	1.59981e-05	1	0.0375474	Over	4	6	400376	13039	SA|Smic21128 SC1|sc1_14473.2 SC1|sc1_23830.2 SC1|sc1_28272.1
PF02465	FliD_N	GO:0009424	cellular_component	bacterial-type flagellum hook	1	1.59981e-05	1	0.0375474	Over	4	6	400376	13039	SC1|sc1_5679.9 SC1|sc1_1.886 SC1|sc1_4.1645 SC1|sc1_9.352
PF03975	CheD	GO:0050568	molecular_function	protein-glutamine glutaminase activity	1	1.59981e-05	1	0.0375474	Over	4	6	400376	13039	SC1|sc1_1.523 SF|sf_1624.6 SC1|sc1_17.139 SC1|sc1_5679.3
PF07670	Nucleoside recognition	NA	NA	NA	1	1.59981e-05	1	0.0375474	Over	4	6	400376	13039	SC1|sc1_5.618 SC1|sc1_2.286 SC1|sc1_32953.1 SF|sf_4025.2
PF07607	Protein of unknown function (DUF1570)	NA	NA	NA	1	1.59981e-05	1	0.0375474	Over	4	6	400376	13039	SC1|sc1_1.996 SF|sf_348.18 SC1|sc1_30819.1 SF|sf_2992.12
PF11127	Protein of unknown function (DUF2892)	NA	NA	NA	1	1.59981e-05	1	0.0375474	Over	4	6	400376	13039	SC1|sc1_1.632 SC1|sc1_16938.2 SF|sf_61.160 SC1|sc1_20.114
PF03825	Nucleoside H+ symporter	NA	NA	NA	1	1.59981e-05	1	0.0375474	Over	4	6	400376	13039	SC1|sc1_5.699 SC1|sc1_16.338 SC1|sc1_19933.2 SC1|sc1_2.2199
PF14842	FliG N-terminal domain	NA	NA	NA	1	1.59981e-05	1	0.0375474	Over	4	6	400376	13039	SC1|sc1_5.217 SF|sf_419.42 SC1|sc1_1.1123 SC1|sc1_19.76
PF10135	Rod binding protein	NA	NA	NA	1	1.59981e-05	1	0.0375474	Over	4	6	400376	13039	SC1|sc1_4.1643 SC1|sc1_8639.4 SC1|sc1_9.358 SF|sf_7.465
PF08843	Nucleotidyl transferase AbiEii toxin; Type IV TA system	NA	NA	NA	1	1.59981e-05	1	0.0375474	Over	4	6	400376	13039	SC1|sc1_1.1266 SC1|sc1_34036.1 SC1|sc1_5590.3 SC1|sc1_5590.5
PF01887	S-adenosyl-l-methionine hydroxide adenosyltransferase	NA	NA	NA	1	1.59981e-05	1	0.0375474	Over	4	6	400376	13039	SC1|sc1_22.265 SC1|sc1_1.1202 SF|sf_11.237 SC1|sc1_2.1230
PF11924	Inverse autotransporter; beta-domain	NA	NA	NA	1	1.59981e-05	1	0.0375474	Over	4	6	400376	13039	SC1|sc1_1.598 SF|sf_61.90 SC1|sc1_13666.2 SC1|sc1_24831.1
PF05099	Tellurite resistance protein TerB	NA	NA	NA	1	1.59981e-05	1	0.0375474	Over	4	6	400376	13039	SC1|sc1_12366.3 SC1|sc1_160.64 SC1|sc1_2307.31 SC1|sc1_41371.1
PF03484	B5	GO:0000287	molecular_function	magnesium ion binding	0.999998	1.93786e-05	1	0.0452296	Over	7	27	400355	13039	SC1|sc1_1672.5 SC1|sc1_17.99 SC1|sc1_1995.2 SC1|sc1_4.530 SC1|sc1_5.909 SF|sf_270.105 SF|sf_5295.2
PF00793	DAHP_synth_1	GO:0009058	biological_process	biosynthetic process	0.999998	2.09035e-05	1	0.0487679	Over	8	37	400345	13039	SC1|sc1_1.197 SC1|sc1_18.265 SC1|sc1_70.31 SF|sf_5147.8 SC1|sc1_11.361 SC1|sc1_17.172 SC1|sc1_2.1765 SC1|sc1_5.979
PF00520	Ion_trans	GO:0005216	molecular_function	ion channel activity	4.19627e-45	1	1.1439e-41	1	Under	56	7110	393272	13039	SB|symbB.v1.2.030252.t1 SA|Smic42395 SC1|sc1_921.1 SA|Smic37484 SB|symbB.v1.2.021740.t1 SB|symbB.v1.2.022932.t1 SC1|sc1_433.5 SF|sf_2724.7 SF|sf_36.46 SA|Smic1492 SB|symbB.v1.2.026595.t1 SC1|sc1_3196.1 SC1|sc1_7386.2 SF|sf_104.1 SA|Smic21069 SB|symbB.v1.2.031058.t1 SF|sf_456.13 SB|symbB.v1.2.032637.t1 SB|symbB.v1.2.035358.t1 SF|sf_219.17 SB|symbB.v1.2.004752.t1 SA|Smic27157 SC1|sc1_450.15 SF|sf_4…
PF00076	RRM_1	GO:0003676	molecular_function	nucleic acid binding	6.30057e-43	1	1.7169e-39	1	Under	15	4333	396049	13039	SA|Smic38129 SA|Smic30647 SA|Smic26454 SB|symbB.v1.2.035067.t1 SA|Smic28605 SB|symbB.v1.2.007972.t1 SC1|sc1_3268.3 SA|Smic24081 SA|Smic6220 SA|Smic31934 SA|Smic43267 SB|symbB.v1.2.026946.t1 SB|symbB.v1.2.030675.t1 SF|sf_1535.11 SF|sf_37.101
PF13499	EF-hand_7	GO:0005509	molecular_function	calcium ion binding	3.34763e-39	1	9.11894e-36	1	Under	40	5665	394717	13039	SA|Smic3064 SA|Smic15616 SB|symbB.v1.2.011666.t1 SB|symbB.v1.2.013480.t1 SB|symbB.v1.2.023005.t1 SC1|sc1_399.1 SC1|sc1_6581.5 SA|Smic39011 SB|symbB.v1.2.003832.t1 SB|symbB.v1.2.003832.t2 SB|symbB.v1.2.003832.t3 SA|Smic7152 SF|sf_255.5 SB|symbB.v1.2.013279.t1 SB|symbB.v1.2.039371.t1 SC1|sc1_1047.6 SB|symbB.v1.2.027136.t1 SC1|sc1_79.10 SF|sf_1357.2 SC1|sc1_6912.3 SC1|sc1_1769.2 SF|sf_3490.1 SC1|sc1…
PF00504	Chlorophyll A-B binding protein	NA	NA	NA	2.55506e-22	1	6.95743e-19	1	Under	6	2070	398312	13039	SA|Smic31920 SA|Smic31921 SA|Smic39769 SC1|sc1_3115.7 SA|Smic21156 SA|Smic27765
PF00226	DnaJ domain	NA	NA	NA	6.00773e-18	1	1.6353e-14	1	Under	32	3280	397102	13039	SB|symbB.v1.2.022118.t1 SF|sf_1738.8 SC1|sc1_6134.2 SF|sf_1279.7 SF|sf_2473.1 SB|symbB.v1.2.038875.t1 SA|Smic4654 SA|Smic33855 SF|sf_3410.1 SC1|sc1_17.177 SC1|sc1_2.2221 SC1|sc1_5.692 SF|sf_35.186 SB|symbB.v1.2.011100.t1 SB|symbB.v1.2.011100.t2 SB|symbB.v1.2.022263.t1 SB|symbB.v1.2.031905.t1 SC1|sc1_1912.1 SB|symbB.v1.2.021197.t1 SF|sf_869.9 SB|symbB.v1.2.025206.t1 SC1|sc1_1.918 SF|sf_61.241 SC1|…
PF00168	C2	GO:0005515	molecular_function	protein binding	1.27372e-17	1	3.4658e-14	1	Under	3	1474	398908	13039	SB|symbB.v1.2.021118.t1 SC1|sc1_2449.5 SA|Smic31450
PF00313	CSD	GO:0003677	molecular_function	DNA binding	2.32258e-17	1	6.31741e-14	1	Under	7	1763	398619	13039	SB|symbB.v1.2.040875.t1 SC1|sc1_2.339 SB|symbB.v1.2.028980.t1 SC1|sc1_4915.4 SC1|sc1_21.326 SC1|sc1_31298.1 SB|symbB.v1.2.040647.t1
PF00481	PP2C	GO:0003824	molecular_function	catalytic activity	1.63058e-16	1	4.43354e-13	1	Under	5	1551	398831	13039	SA|Smic18892 SB|symbB.v1.2.009046.t1 SC1|sc1_1382.6 SB|symbB.v1.2.025328.t1 SF|sf_1001.11
PF00069	Pkinase	GO:0004672	molecular_function	protein kinase activity	3.84709e-16	1	1.04564e-12	1	Under	241	11817	388565	13039	SA|Smic10866 SB|symbB.v1.2.028934.t1 SF|sf_163.14 SB|symbB.v1.2.026219.t1 SA|Smic48482 SA|Smic9812 SB|symbB.v1.2.026031.t3 SB|symbB.v1.2.027899.t1 SC1|sc1_1744.5 SC1|sc1_4539.2 SC1|sc1_563.7 SF|sf_2144.9 SA|Smic6957 SF|sf_3240.2 SA|Smic49123.Novel SB|symbB.v1.2.016679.t1 SB|symbB.v1.2.019626.t1 SB|symbB.v1.2.025917.t1 SB|symbB.v1.2.025920.t1 SB|symbB.v1.2.040484.t1 SB|symbB.v1.2.040485.t1 SB|symb…
PF00397	WW	GO:0005515	molecular_function	protein binding	3.61593e-14	1	9.82449e-11	1	Under	2	1134	399248	13039	SB|symbB.v1.2.017415.t1 SB|symbB.v1.2.008682.t1
PF00013	KH_1	GO:0003723	molecular_function	RNA binding	2.43217e-13	1	6.60576e-10	1	Under	7	1443	398939	13039	SA|Smic8405 SA|Smic6870 SA|Smic12039 SB|symbB.v1.2.020942.t1 SB|symbB.v1.2.016842.t2 SC1|sc1_12625.1 SC1|sc1_5.381
PF00225	Kinesin	GO:0003777	molecular_function	microtubule motor activity	3.53347e-13	1	9.59337e-10	1	Under	12	1741	398641	13039	SA|Smic12276 SA|Smic11410 SA|Smic15938 SA|Smic19711 SA|Smic44327 SA|Smic45153 SA|Smic46445 SB|symbB.v1.2.007382.t1 SB|symbB.v1.2.007382.t2 SB|symbB.v1.2.014085.t1 SB|symbB.v1.2.032857.t1 SF|sf_1886.7
PF13475	Domain of unknown function (DUF4116)	NA	NA	NA	3.86955e-13	1	1.0502e-09	1	Under	11	1678	398704	13039	SA|Smic13244 SA|Smic31883 SA|Smic485 SB|symbB.v1.2.004076.t1 SC1|sc1_1326.1 SB|symbB.v1.2.032289.t1 SF|sf_3120.1 SB|symbB.v1.2.033254.t1 SB|symbB.v1.2.036026.t1 SF|sf_20.15 SC1|sc1_8770.2
PF02493	MORN repeat	NA	NA	NA	1.25048e-12	1	3.39256e-09	1	Under	4	1178	399204	13039	SC1|sc1_5190.5 SF|sf_2378.2 SA|Smic36696 SB|symbB.v1.2.035279.t1
PF01490	Transmembrane amino acid transporter protein	NA	NA	NA	3.6606e-12	1	9.92755e-09	1	Under	4	1142	399240	13039	SF|sf_593.25 SA|Smic33106 SB|symbB.v1.2.033497.t1 SA|Smic1811
PF00271	Helicase conserved C-terminal domain	NA	NA	NA	6.68182e-12	1	1.81144e-08	1	Under	36	2853	397529	13039	SF|sf_348.66 SC1|sc1_2.428 SC1|sc1_4.1361 SC1|sc1_482.61 SC1|sc1_5.126 SC1|sc1_7.718 SC1|sc1_19.293 SC1|sc1_5.1062 SF|sf_37.105 SC1|sc1_280.1 SF|sf_1779.3 SC1|sc1_217.25 SA|Smic6460 SF|sf_840.5 SA|Smic9422 SC1|sc1_4516.3 SB|symbB.v1.2.008677.t1 SF|sf_126.3 SC1|sc1_1.596 SF|sf_61.20 SF|sf_7.227 SA|Smic8479 SA|Smic23816 SB|symbB.v1.2.006376.t1 SC1|sc1_18136.1 SC1|sc1_3846.6 SF|sf_1679.10 SF|sf_2276…
PF12796	Ankyrin repeats (3 copies)	NA	NA	NA	8.89439e-12	1	2.41038e-08	1	Under	121	6429	393953	13039	SA|Smic24113 SB|symbB.v1.2.026395.t1 SC1|sc1_634.4 SB|symbB.v1.2.029801.t1 SB|symbB.v1.2.029801.t2 SA|Smic18850 SA|Smic7378 SA|Smic5229 SA|Smic21703 SA|Smic6957 SF|sf_3084.6 SA|Smic29908 SA|Smic42052 SB|symbB.v1.2.021253.t1 SA|Smic10210 SA|Smic10302 SA|Smic12633 SB|symbB.v1.2.015941.t1 SB|symbB.v1.2.022300.t1 SC1|sc1_4499.4 SF|sf_603.10 SA|Smic14551 SA|Smic23525 SA|Smic11069 SA|Smic8213 SB|symbB.…
PF00270	DEAD	GO:0003676	molecular_function	nucleic acid binding	1.60272e-11	1	4.34178e-08	1	Under	22	2131	398251	13039	SB|symbB.v1.2.038907.t1 SB|symbB.v1.2.038907.t2 SC1|sc1_2.428 SC1|sc1_4.1361 SC1|sc1_482.61 SC1|sc1_5.126 SC1|sc1_7.718 SF|sf_1311.38 SC1|sc1_19.293 SC1|sc1_5.1062 SF|sf_61.53 SC1|sc1_217.25 SC1|sc1_15223.1 SF|sf_7.227 SB|symbB.v1.2.011317.t1 SB|symbB.v1.2.011317.t2 SB|symbB.v1.2.015977.t1 SF|sf_1368.3 SF|sf_1679.10 SF|sf_37.101 SF|sf_663.16 SF|sf_846.13
PF00026	Eukaryotic aspartyl protease	NA	NA	NA	1.72866e-11	1	4.68121e-08	1	Under	9	1416	398966	13039	SB|symbB.v1.2.019733.t1 SB|symbB.v1.2.019733.t2 SF|sf_885.7 SA|Smic19804 SB|symbB.v1.2.026429.t1 SB|symbB.v1.2.022079.t1 SF|sf_3650.2 SA|Smic25555 SB|symbB.v1.2.037041.t1
PF00651	BTB	GO:0005515	molecular_function	protein binding	2.57725e-11	1	6.97663e-08	1	Under	5	1146	399236	13039	SC1|sc1_294.6 SA|Smic42052 SA|Smic7068 SA|Smic24081 SF|sf_214.6
PF00856	SET	GO:0005515	molecular_function	protein binding	2.75422e-11	1	7.45292e-08	1	Under	4	1074	399308	13039	SC1|sc1_1841.2 SB|symbB.v1.2.015484.t1 SF|sf_231.10 SB|symbB.v1.2.007372.t1
PF13041	PPR repeat family	NA	NA	NA	3.29495e-11	1	8.91285e-08	1	Under	23	2150	398232	13039	SF|sf_86.19 SA|Smic13603 SB|symbB.v1.2.013625.t2 SF|sf_3159.6 SB|symbB.v1.2.001020.t1 SB|symbB.v1.2.001020.t2 SA|Smic32925 SC1|sc1_505.2 SB|symbB.v1.2.005184.t1 SB|symbB.v1.2.021866.t2 SB|symbB.v1.2.018156.t1 SA|Smic5925 SA|Smic10761 SA|Smic16075 SB|symbB.v1.2.031291.t1 SC1|sc1_2167.8 SA|Smic27328 SC1|sc1_3051.4 SB|symbB.v1.2.000973.t1 SB|symbB.v1.2.011511.t1 SC1|sc1_981.9 SB|symbB.v1.2.028667.t1…
PF01062	Bestrophin; RFP-TM; chloride channel	NA	NA	NA	6.57333e-10	1	1.77743e-06	1	Under	4	966	399416	13039	SB|symbB.v1.2.021859.t1 SC1|sc1_92.2 SF|sf_1283.8 SF|sf_37.140
PF00173	Cytochrome b5-like Heme/Steroid binding domain	NA	NA	NA	9.05054e-10	1	2.44636e-06	1	Under	5	1022	399360	13039	SB|symbB.v1.2.020215.t1 SB|symbB.v1.2.024938.t1 SB|symbB.v1.2.024938.t2 SB|symbB.v1.2.025752.t1 SF|sf_1247.7
PF08016	Polycystin cation channel	NA	NA	NA	1.24705e-09	1	3.36954e-06	1	Under	1	716	399666	13039	SF|sf_1692.7
PF00085	Thioredoxin	GO:0045454	biological_process	cell redox homeostasis	1.50604e-09	1	4.06781e-06	1	Under	9	1248	399134	13039	SC1|sc1_16938.2 SC1|sc1_21104.1 SF|sf_620.10 SC1|sc1_32207.1 SB|symbB.v1.2.028061.t1 SC1|sc1_2.598 SC1|sc1_2.1803 SC1|sc1_23.113 SC1|sc1_5.1052
PF00083	Sugar_tr	GO:0022857	molecular_function	transmembrane transporter activity	3.5066e-09	1	9.46783e-06	1	Under	2	765	399617	13039	SB|symbB.v1.2.037768.t1 SA|Smic13461
PF13833	EF-hand_8	GO:0005509	molecular_function	calcium ion binding	7.28969e-09	1	1.96749e-05	1	Under	4	883	399499	13039	SA|Smic18797 SA|Smic35111 SB|symbB.v1.2.025565.t1 SC1|sc1_2037.3
PF00027	Cyclic nucleotide-binding domain	NA	NA	NA	7.31461e-09	1	1.97348e-05	1	Under	22	1857	398525	13039	SC1|sc1_5.147 SC1|sc1_9.253 SF|sf_3069.2 SA|Smic8741 SB|symbB.v1.2.035997.t1 SF|sf_577.8 SC1|sc1_1.871 SC1|sc1_2.478 SC1|sc1_1.221 SF|sf_75.184 SB|symbB.v1.2.003250.t1 SC1|sc1_10728.3 SC1|sc1_113.11 SC1|sc1_1957.22 SC1|sc1_22431.1 SC1|sc1_24.71 SC1|sc1_25.225 SC1|sc1_28799.1 SC1|sc1_685.58 SC1|sc1_7.69 SC1|sc1_80.163 SF|sf_956.13
PF00644	PARP	GO:0003950	molecular_function	NAD+ ADP-ribosyltransferase activity	8.09706e-09	1	2.18378e-05	1	Under	8	1126	399256	13039	SA|Smic308 SA|Smic34388 SB|symbB.v1.2.023484.t1 SB|symbB.v1.2.033009.t1 SC1|sc1_742.8 SF|sf_1976.3 SF|sf_4836.3 SB|symbB.v1.2.020205.t1
PF04059	RNA recognition motif 2	NA	NA	NA	2.06215e-08	1	5.55957e-05	1	Under	23	1856	398526	13039	SC1|sc1_955.6 SB|symbB.v1.2.021823.t1 SC1|sc1_2410.3 SC1|sc1_96.15 SB|symbB.v1.2.005585.t2 SB|symbB.v1.2.005585.t4 SB|symbB.v1.2.005585.t5 SC1|sc1_6425.3 SF|sf_788.11 SA|Smic14551 SB|symbB.v1.2.019525.t1 SC1|sc1_7911.2 SC1|sc1_7941.2 SF|sf_1712.11 SA|Smic27827 SB|symbB.v1.2.006161.t1 SC1|sc1_6462.2 SF|sf_424.5 SB|symbB.v1.2.010870.t1 SC1|sc1_7443.2 SA|Smic14722 SB|symbB.v1.2.019523.t1 SB|symbB.v1…
PF00650	CRAL/TRIO domain	NA	NA	NA	2.26739e-08	1	6.11061e-05	1	Under	3	776	399606	13039	SB|symbB.v1.2.028275.t1 SA|Smic5800 SA|Smic16909
PF00112	Peptidase_C1	GO:0008234	molecular_function	cysteine-type peptidase activity	2.45907e-08	1	6.62472e-05	1	Under	13	1355	399027	13039	SA|Smic3064 SB|symbB.v1.2.014618.t1 SB|symbB.v1.2.021920.t1 SB|symbB.v1.2.034272.t1 SC1|sc1_5773.5 SC1|sc1_766.5 SF|sf_3127.5 SF|sf_37.105 SA|Smic2625 SC1|sc1_1235.5 SC1|sc1_1.1420 SA|Smic46399 SF|sf_37.149
PF00153	Mitochondrial carrier protein	NA	NA	NA	3.41356e-08	1	9.19273e-05	1	Under	12	1289	399093	13039	SA|Smic15640 SA|Smic31167 SB|symbB.v1.2.036083.t1 SC1|sc1_5660.2 SF|sf_1442.7 SA|Smic37530 SB|symbB.v1.2.031938.t2 SB|symbB.v1.2.031938.t3 SA|Smic17054 SA|Smic18686 SA|Smic25360 SF|sf_1318.5
PF05903	PPPDE putative peptidase domain	NA	NA	NA	1.17842e-07	1	0.00031723	1	Under	9	1078	399304	13039	SF|sf_314.22 SA|Smic36758 SC1|sc1_1260.2 SF|sf_1047.11 SA|Smic9680 SA|Smic11161 SA|Smic28889 SB|symbB.v1.2.006496.t1 SF|sf_89.14
PF03133	TTL	GO:0006464	biological_process	cellular protein modification process	1.44052e-07	1	0.000387645	1	Under	1	566	399816	13039	SA|Smic15701
PF17177	Pentacotripeptide-repeat region of PRORP	NA	NA	NA	2.48757e-07	1	0.000669157	1	Under	4	759	399623	13039	SB|symbB.v1.2.001521.t1 SB|symbB.v1.2.028448.t1 SB|symbB.v1.2.023208.t1 SB|symbB.v1.2.026952.t1
PF13640	2OG-FeII_Oxy_3	GO:0016491	molecular_function	oxidoreductase activity	2.80291e-07	1	0.000753704	1	Under	7	933	399449	13039	SB|symbB.v1.2.005585.t4 SB|symbB.v1.2.005585.t5 SC1|sc1_160.36 SC1|sc1_20.329 SC1|sc1_21.355 SB|symbB.v1.2.001755.t1 SC1|sc1_8707.3
PF00160	Pro_isomerase	GO:0003755	molecular_function	peptidyl-prolyl cis-trans isomerase activity	3.70599e-07	1	0.000996171	1	Under	9	1032	399350	13039	SA|Smic18930 SA|Smic26740 SC1|sc1_1.560 SC1|sc1_2.405 SC1|sc1_20.154 SC1|sc1_23.84 SC1|sc1_4.1410 SC1|sc1_5.1021 SF|sf_4307.7
PF00642	zf-CCCH	GO:0046872	molecular_function	metal ion binding	6.82426e-07	1	0.00183368	1	Under	16	1359	399023	13039	SF|sf_4336.4 SA|Smic34016 SC1|sc1_11063.2 SF|sf_2193.7 SF|sf_4204.1 SA|Smic14189 SB|symbB.v1.2.018892.t1 SC1|sc1_1766.4 SF|sf_3430.2 SA|Smic5325 SB|symbB.v1.2.005923.t1 SB|symbB.v1.2.007972.t1 SB|symbB.v1.2.007972.t2 SC1|sc1_3268.3 SB|symbB.v1.2.015601.t1 SA|Smic33281
PF00149	Metallophos	GO:0016787	molecular_function	hydrolase activity	1.17091e-06	1	0.00314508	1	Under	25	1747	398635	13039	SF|sf_1663.21 SA|Smic24507 SA|Smic42881 SB|symbB.v1.2.023867.t1 SB|symbB.v1.2.024970.t1 SC1|sc1_5.1001 SA|Smic20575 SA|Smic2510 SA|Smic11739 SA|Smic23489 SA|Smic24460 SA|Smic30435 SA|Smic34803 SB|symbB.v1.2.018377.t2 SC1|sc1_1.774 SC1|sc1_2.222 SC1|sc1_2.1862 SC1|sc1_2613.2 SC1|sc1_4.744 SC1|sc1_453.10 SC1|sc1_5.413 SC1|sc1_87.74 SF|sf_1402.6 SF|sf_1784.5 SF|sf_2485.4
PF00686	CBM_20	GO:2001070	molecular_function	starch binding	1.17845e-06	1	0.00316415	1	Under	1	499	399883	13039	SA|Smic216
PF04969	CS domain	NA	NA	NA	1.25446e-06	1	0.00336698	1	Under	1	497	399885	13039	SA|Smic9337
PF13639	zf-RING_2	GO:0005515	molecular_function	protein binding	1.61086e-06	0.999999	0.00432194	1	Under	21	1551	398831	13039	SF|sf_59.50 SA|Smic30715 SB|symbB.v1.2.022387.t2 SB|symbB.v1.2.022387.t3 SB|symbB.v1.2.019001.t1 SB|symbB.v1.2.024478.t2 SB|symbB.v1.2.024478.t3 SC1|sc1_178.6 SC1|sc1_3198.1 SB|symbB.v1.2.043221.t1 SB|symbB.v1.2.043846.t1 SF|sf_4906.2 SF|sf_446.8 SF|sf_562.1 SB|symbB.v1.2.002690.t1 SA|Smic38627 SB|symbB.v1.2.010550.t1 SB|symbB.v1.2.026495.t1 SB|symbB.v1.2.033120.t1 SC1|sc1_1228.11 SF|sf_1235.7
PF00183	HSP90	GO:0005524	molecular_function	ATP binding	1.82472e-06	1	0.00489391	1	Under	1	485	399897	13039	SC1|sc1_17.248
PF00550	Phosphopantetheine attachment site	NA	NA	NA	1.91709e-06	1	0.00513972	1	Under	8	912	399470	13039	SC1|sc1_1.1741 SC1|sc1_5.678 SA|Smic36723 SB|symbB.v1.2.034105.t1 SB|symbB.v1.2.034105.t2 SC1|sc1_17.111 SF|sf_1641.13 SF|sf_2867.7
PF04142	Nuc_sug_transp	GO:0005351	molecular_function	sugar:proton symporter activity	2.13136e-06	1	0.00571204	1	Under	2	553	399829	13039	SF|sf_1728.3 SB|symbB.v1.2.039863.t1
PF00106	short chain dehydrogenase	NA	NA	NA	2.13167e-06	0.999999	0.00571204	1	Under	16	1306	399076	13039	SC1|sc1_17.326 SC1|sc1_2.1704 SC1|sc1_2.778 SC1|sc1_21026.2 SC1|sc1_12558.1 SC1|sc1_5.1006 SB|symbB.v1.2.010902.t1 SB|symbB.v1.2.010902.t2 SC1|sc1_301.7 SC1|sc1_1.241 SF|sf_75.219 SC1|sc1_12558.2 SC1|sc1_22.280 SC1|sc1_4.779 SC1|sc1_4.1517 SC1|sc1_9.72
PF13532	2OG-Fe(II) oxygenase superfamily	NA	NA	NA	2.34183e-06	1	0.00627143	1	Under	1	477	399905	13039	SC1|sc1_3685.3
PF05721	Phytanoyl-CoA dioxygenase (PhyH)	NA	NA	NA	2.72708e-06	0.999999	0.00730039	1	Under	5	732	399650	13039	SC1|sc1_2.624 SC1|sc1_4.852 SC1|sc1_4.987 SF|sf_2816.1 SC1|sc1_4.1660
PF00415	Regulator of chromosome condensation (RCC1) repeat	NA	NA	NA	3.32656e-06	1	0.00890188	1	Under	2	538	399844	13039	SB|symbB.v1.2.040254.t1 SB|symbB.v1.2.002190.t1
PF05050	Methyltransferase FkbM domain	NA	NA	NA	3.48023e-06	0.999999	0.00930961	1	Under	4	664	399718	13039	SC1|sc1_5.421 SA|Smic39252 SF|sf_4827.2 SB|symbB.v1.2.012333.t1
PF04564	U-box	GO:0004842	molecular_function	ubiquitin-protein transferase activity	3.85424e-06	1	0.0103062	1	Under	1	461	399921	13039	SA|Smic21532
PF13621	Cupin-like domain	NA	NA	NA	3.92956e-06	0.999999	0.0105037	1	Under	3	598	399784	13039	SA|Smic14064 SB|symbB.v1.2.009688.t1 SC1|sc1_597.2
PF00150	Cellulase	GO:0004553	molecular_function	hydrolase activity- hydrolyzing O-glycosyl compounds	3.97601e-06	1	0.0106239	1	Under	1	460	399922	13039	SC1|sc1_1.774
PF07690	MFS_1	GO:0055085	biological_process	transmembrane transport	4.43256e-06	0.999998	0.0118394	1	Under	33	2019	398363	13039	SF|sf_652.9 SA|Smic9584 SC1|sc1_11.679 SC1|sc1_4.530 SC1|sc1_9.256 SC1|sc1_4.533 SC1|sc1_22.239 SF|sf_348.77 SC1|sc1_7.648 SF|sf_4025.2 SA|Smic105 SF|sf_3673.1 SF|sf_678.16 SB|symbB.v1.2.011824.t1 SC1|sc1_558.1 SC1|sc1_17.331 SC1|sc1_2.2184 SC1|sc1_216.17 SC1|sc1_4.1213 SC1|sc1_5.465 SA|Smic4214 SC1|sc1_947.15 SB|symbB.v1.2.000150.t1 SC1|sc1_1.231 SF|sf_75.200 SC1|sc1_12255.3 SC1|sc1_21952.2 SC1|…
PF00179	Ubiquitin-conjugating enzyme	NA	NA	NA	5.019e-06	0.999999	0.0134007	1	Under	5	709	399673	13039	SB|symbB.v1.2.013626.t1 SC1|sc1_92.19 SF|sf_3159.6 SC1|sc1_146.6 SB|symbB.v1.2.032977.t1
PF00004	AAA	GO:0005524	molecular_function	ATP binding	5.62365e-06	0.999998	0.0150095	1	Under	22	1532	398850	13039	SC1|sc1_1.1137 SF|sf_348.55 SA|Smic29042 SF|sf_61.71 SC1|sc1_1.256 SF|sf_75.235 SC1|sc1_1.678 SC1|sc1_6058.12 SF|sf_7.779 SA|Smic44334 SC1|sc1_1.87 SC1|sc1_11.474 SC1|sc1_15.241 SC1|sc1_18.365 SC1|sc1_1852.16 SC1|sc1_2181.4 SC1|sc1_2361.2 SC1|sc1_471.40 SC1|sc1_5.513 SC1|sc1_7.387 SF|sf_1123.10 SF|sf_7.755
PF01423	LSM domain	NA	NA	NA	6.74224e-06	1	0.0179883	1	Under	1	443	399939	13039	SF|sf_3290.2
PF00400	WD40	GO:0005515	molecular_function	protein binding	1.0108e-05	0.999996	0.0269581	1	Under	23	1545	398837	13039	SC1|sc1_1.1137 SC1|sc1_1369.4 SC1|sc1_15111.1 SC1|sc1_5.755 SC1|sc1_9.2 SC1|sc1_16.5 SC1|sc1_2.1706 SC1|sc1_2.2112 SF|sf_7.508 SF|sf_7.408 SC1|sc1_1.31 SF|sf_7.29 SC1|sc1_1.1706 SC1|sc1_1.1935 SF|sf_7.629 SC1|sc1_2.2083 SF|sf_61.24 SA|Smic31485 SC1|sc1_1.1745 SC1|sc1_2.1130 SC1|sc1_20031.1 SF|sf_1902.3 SF|sf_2732.10
PF01529	zf-DHHC	GO:0008270	molecular_function	zinc ion binding	1.50665e-05	0.999996	0.0401672	1	Under	6	722	399660	13039	SA|Smic33264 SA|Smic23474 SC1|sc1_9169.1 SA|Smic6612 SB|symbB.v1.2.043389.t1 SB|symbB.v1.2.043535.t1
PF01344	Kelch_1	GO:0005515	molecular_function	protein binding	1.84092e-05	0.999994	0.0490606	1	Under	10	919	399463	13039	SB|symbB.v1.2.023407.t1 SB|symbB.v1.2.023407.t2 SF|sf_2023.5 SA|Smic19496 SB|symbB.v1.2.006145.t1 SB|symbB.v1.2.033258.t1 SC1|sc1_784.2 SF|sf_1077.6 SA|Smic2389 SA|Smic14777
