# Supplementary material for: Symbiodinium genomes reveal adaptive evolution of functions related to coral-dinoflagellate symbiosis
Source: Commun Biol. 2018 Jul 17;1:95. doi: 10.1038/s42003-018-0098-3 (PMC6123633; doi:10.1038/s42003-018-0098-3)
Supplement: Supplementary file 9 — Supplementary Data 7 [file 42003_2018_98_MOESM9_ESM.xlsx]

## Sheet: SuppData_7
Supplementary Data 7. Positively selected Symbiodinium genes against the 15 taxa (14 dinoflagellates and Perkinsus as outgroup).
Gene set (family)	Symbiodnium gene	Pfam annotation	GO annotation
OG0015017	SA|Smic15723;SB|symbB.v1.2.008555.t1;SB|symbB.v1.2.008556.t1;SC1|sc1_1480.4;	PF00887;	GO:0000062;
OG0026091	SB|symbB.v1.2.003783.t1;	PF09103;	GO:0000724;
OG0010419	SA|Smic12895;SB|symbB.v1.2.005652.t1;SC1|sc1_1263.3;SF|sf_1005.3;	PF00491;PF03222;PF14023;	GO:0003333;GO:0046872;
OG0001940	SA|Smic29320;SB|symbB.v1.2.015898.t1;SC1|sc1_1875.3;SF|sf_538.7;	PF16900;PF08646;PF01336;	GO:0003676;
OG0003589	SB|symbB.v1.2.018473.t1;SF|sf_3036.6;SF|sf_396.1;	PF00076;	GO:0003676;
OG0004279	SA|Smic20058;SB|symbB.v1.2.003041.t1;SC1|sc1_7600.1;	PF00076;	GO:0003676;
OG0004676	SA|Smic7425;SB|symbB.v1.2.021649.t1;SC1|sc1_2557.5;SF|sf_4356.2;SF|sf_4356.3;	PF08662;PF00076;	GO:0003676;
OG0005216	SA|Smic12912;SB|symbB.v1.2.008001.t1;SC1|sc1_58.8;	PF00076;	GO:0003676;
OG0009298	SA|Smic42699;SB|symbB.v1.2.036144.t1;SB|symbB.v1.2.036144.t2;SC1|sc1_868.1;	PF00076;	GO:0003676;
OG0009526	SA|Smic590;SB|symbB.v1.2.018096.t1;SC1|sc1_523.1;SF|sf_1404.3;	PF00145;PF15519;PF00076;	GO:0003676;
OG0012227	SA|Smic26466;SB|symbB.v1.2.022039.t1;SF|sf_1789.1;	PF01490;PF00076;	GO:0003676;
OG0012297	SA|Smic33957;SB|symbB.v1.2.012178.t1;	PF00076;	GO:0003676;
OG0012393	SB|symbB.v1.2.002472.t1;SC1|sc1_1306.3;	PF00076;	GO:0003676;
OG0015251	SA|Smic35378;SB|symbB.v1.2.010735.t1;SC1|sc1_776.8;	PF01424;PF00076;	GO:0003676;
OG0016240	SA|Smic15309;SB|symbB.v1.2.037940.t1;	PF00076;	GO:0003676;
OG0016581	SB|symbB.v1.2.009548.t1;SC1|sc1_506.9;	PF00076;	GO:0003676;
OG0016718	SB|symbB.v1.2.033764.t1;SC1|sc1_11069.3;	PF01585;	GO:0003676;
OG0017369	SA|Smic2016;SB|symbB.v1.2.014796.t1;SC1|sc1_1497.8;SF|sf_182.2;	PF00076;	GO:0003676;
OG0018997	SA|Smic12913;SF|sf_1221.8;	PF00076;	GO:0003676;
OG0019059	SA|Smic19577;SB|symbB.v1.2.027111.t1;SC1|sc1_5164.3;SF|sf_3620.2;	PF00076;	GO:0003676;
OG0020708	SA|Smic9416;SB|symbB.v1.2.041357.t1;SC1|sc1_269.3;SF|sf_2575.4;	PF00076;PF07683;	GO:0003676;
OG0022944	SA|Smic16028;	PF00076;	GO:0003676;
OG0005907	SA|Smic30139;SB|symbB.v1.2.024733.t1;SC1|sc1_526.10;SF|sf_1313.7;SF|sf_652.12;	PF00076;PF00397;	GO:0003676;GO:0005515;
OG0006884	SA|Smic11569;SB|symbB.v1.2.008018.t1;SB|symbB.v1.2.008019.t1;SC1|sc1_1590.4;SF|sf_335.3;	PF00076;PF00498;PF08719;	GO:0003676;GO:0005515;
OG0011181	SA|Smic13789;SB|symbB.v1.2.026889.t1;SB|symbB.v1.2.029971.t1;SC1|sc1_1147.2;SF|sf_142.24;SF|sf_142.25;	PF01424;PF00271;PF00270;	GO:0003676;GO:0005524;
OG0009269	SA|Smic38753;SB|symbB.v1.2.032801.t1;SC1|sc1_4461.3;	PF10208;PF02776;PF00076;	GO:0003676;GO:0030976;
OG0004298	SA|Smic24753;SB|symbB.v1.2.033765.t1;SC1|sc1_11069.2;SF|sf_36.11;	PF10507;PF00076;PF12353;PF00462;PF01585;	GO:0003676;GO:0045454;
OG0006906	SA|Smic14110;SB|symbB.v1.2.035898.t1;SB|symbB.v1.2.035898.t2;SC1|sc1_11220.1;SF|sf_2337.7;	PF01625;PF00076;	GO:0003676;GO:0055114;
OG0002430	SA|Smic25401;SB|symbB.v1.2.031635.t1;SF|sf_498.7;	PF00125;PF12314;PF00078;	GO:0003677;
OG0008948	SA|Smic8393;SB|symbB.v1.2.009570.t1;	PF00216;	GO:0003677;
OG0012957	SA|Smic9807;SB|symbB.v1.2.040752.t1;	PF00216;PF02338;	GO:0003677;
OG0013928	SA|Smic10470;SC1|sc1_4869.1;SF|sf_283.8;	PF10405;PF10403;	GO:0003677;
OG0019582	SC1|sc1_1.936;SC1|sc1_2.790;SC1|sc1_7.375;	PF01040;PF00501;PF00440;PF00391;PF00106;PF01326;	GO:0003677;GO:0016491;GO:0008152;GO:0016765;GO:0016310;GO:0016772;
OG0002028	SA|Smic42584;SA|Smic42587;SB|symbB.v1.2.001927.t1;SC1|sc1_1556.8;SF|sf_126.20;	PF00013;	GO:0003723;
OG0003278	SB|symbB.v1.2.022367.t1;SC1|sc1_2518.1;	PF00013;	GO:0003723;
OG0003623	SA|Smic2967;SB|symbB.v1.2.007791.t1;SC1|sc1_10345.2;SF|sf_2507.4;	PF00806;	GO:0003723;
OG0007524	SA|Smic36812;SB|symbB.v1.2.017909.t1;	PF05116;PF00806;	GO:0003723;
OG0008160	SB|symbB.v1.2.031131.t1;SC1|sc1_5479.2;SF|sf_1377.5;	PF00013;	GO:0003723;
OG0008534	SA|Smic28567;SB|symbB.v1.2.022329.t1;SC1|sc1_1020.6;SF|sf_1750.6;SF|sf_1750.7;	PF00806;	GO:0003723;
OG0009219	SA|Smic33973;SB|symbB.v1.2.031810.t1;SF|sf_761.19;	PF02926;	GO:0003723;
OG0017438	SA|Smic7487;SB|symbB.v1.2.023142.t1;SF|sf_2690.1;SF|sf_2690.3;	PF00013;	GO:0003723;
OG0012268	SA|Smic30615;SB|symbB.v1.2.003189.t1;SC1|sc1_2945.3;	PF00977;PF10469;PF00013;	GO:0003723;GO:0000105;
OG0009061	SA|Smic18376;SA|Smic18379;SB|symbB.v1.2.014898.t1;SB|symbB.v1.2.014900.t1;SC1|sc1_4450.1;SF|sf_300.9;	PF00076;PF00013;	GO:0003723;GO:0003676;
OG0006061	SA|Smic2506;SB|symbB.v1.2.027663.t1;SC1|sc1_362.3;	PF00561;PF08386;PF00498;PF00013;	GO:0003723;GO:0005515;
OG0005592	SA|Smic28092;SB|symbB.v1.2.019809.t1;SC1|sc1_5974.3;SF|sf_420.9;	PF16198;PF08068;PF01472;PF01509;PF00520;	GO:0003723;GO:0006396;GO:0055085;
OG0009233	SA|Smic35480;SB|symbB.v1.2.000082.t1;	PF00557;PF01472;	GO:0003723;GO:0008235;
OG0008521	SA|Smic26765;SB|symbB.v1.2.026737.t1;SB|symbB.v1.2.026737.t2;SC1|sc1_4336.7;SF|sf_1582.5;	PF10309;	GO:0003729;
OG0004910	SA|Smic2517;SB|symbB.v1.2.032343.t1;SB|symbB.v1.2.032344.t1;SC1|sc1_1914.6;SF|sf_1947.4;SF|sf_1947.5;	PF07541;PF00575;	GO:0003743;GO:0003676;
OG0009601	SA|Smic7700;SB|symbB.v1.2.017952.t1;SC1|sc1_6187.1;SF|sf_2597.2;	PF05721;PF00481;	GO:0003824;
OG0010459	SA|Smic16558;SC1|sc1_12729.1;SC1|sc1_3147.4;SF|sf_701.11;	PF00432;	GO:0003824;
OG0012550	SB|symbB.v1.2.039472.t1;SC1|sc1_5257.2;SF|sf_1228.6;SF|sf_871.5;	PF01663;	GO:0003824;
OG0013890	SA|Smic6367;SB|symbB.v1.2.019300.t1;	PF00481;	GO:0003824;
OG0014074	SA|Smic24531;SB|symbB.v1.2.007814.t1;SC1|sc1_496.2;	PF00481;	GO:0003824;
OG0014212	SA|Smic37563;SB|symbB.v1.2.009873.t1;SC1|sc1_6746.4;SF|sf_513.14;	PF00481;	GO:0003824;
OG0020930	SA|Smic30155;SB|symbB.v1.2.034593.t1;SC1|sc1_4693.1;SF|sf_56.36;	PF12796;PF03328;PF13637;	GO:0003824;
OG0004957	SA|Smic8189;SB|symbB.v1.2.007639.t1;SC1|sc1_520.1;SF|sf_143.14;	PF00118;PF02515;	GO:0003824;GO:0005524;GO:0051082;
OG0011342	SA|Smic27208;SB|symbB.v1.2.034714.t1;SC1|sc1_8687.1;SF|sf_148.18;	PF00313;PF00481;	GO:0003824;GO:0006355;
OG0007012	SA|Smic27783;SB|symbB.v1.2.014304.t1;SC1|sc1_1836.12;SC1|sc1_1836.13;SF|sf_3869.2;SF|sf_693.1;	PF00639;PF00481;	GO:0003824;GO:0016853;
OG0013244	SA|Smic37300;SC1|sc1_1536.3;	PF00481;PF00211;	GO:0003824;GO:0035556;
OG0007491	SA|Smic32339;SC1|sc1_2632.6;SF|sf_2654.2;	PF00481;	GO:0003824;GO:0043169;
OG0011330	SA|Smic26375;SB|symbB.v1.2.014611.t1;SC1|sc1_1083.4;	PF00481;	GO:0003824;GO:0043169;
OG0026188	SB|symbB.v1.2.014293.t1;SB|symbB.v1.2.039637.t1;	PF00686;PF00481;	GO:0003824;GO:2001070;
OG0007978	SA|Smic27000;SA|Smic27008;SB|symbB.v1.2.038846.t1;SB|symbB.v1.2.038846.t2;SC1|sc1_4501.3;SF|sf_246.6;	PF00644;	GO:0003950;
OG0011331	SA|Smic26460;SB|symbB.v1.2.031136.t2;SB|symbB.v1.2.031136.t3;	PF00644;	GO:0003950;
OG0011203	SA|Smic15459;SB|symbB.v1.2.020558.t1;	PF00216;PF01124;PF00644;	GO:0003950;GO:0003677;
OG0011981	SA|Smic3635;SB|symbB.v1.2.030301.t1;SB|symbB.v1.2.040022.t1;SC1|sc1_2864.8;	PF05183;	GO:0003968;
OG0020622	SA|Smic1478;SB|symbB.v1.2.036271.t1;SC1|sc1_269.7;	PF13458;PF05183;	GO:0003968;
OG0005237	SA|Smic16858;SA|Smic21131;	PF00078;PF04408;PF00270;	GO:0004386;GO:0005524;
OG0010340	SA|Smic6972;SB|symbB.v1.2.008218.t1;SC1|sc1_8832.1;SF|sf_773.1;SF|sf_773.2;	PF02732;	GO:0004518;
OG0006941	SA|Smic20282;SA|Smic20284;SB|symbB.v1.2.010150.t1;SC1|sc1_82.2;SF|sf_31.11;	PF00078;PF11794;PF03241;PF00075;	GO:0004523;
OG0012340	SA|Smic38693;SB|symbB.v1.2.031209.t1;SC1|sc1_2611.5;SF|sf_1532.5;	PF00075;PF00144;	GO:0004523;
OG0006489	SA|Smic13753;SA|Smic23912;	PF00078;PF13041;PF00075;PF13896;	GO:0004523;GO:0046872;
OG0009751	SA|Smic21884;SB|symbB.v1.2.008797.t1;SC1|sc1_2866.4;SF|sf_1409.11;	PF03159;PF05383;	GO:0004527;
OG0013378	SB|symbB.v1.2.015746.t1;SC1|sc1_3325.5;SF|sf_212.34;	PF03159;	GO:0004527;
OG0010873	SC1|sc1_2.810;SC1|sc1_30925.1;	PF01747;PF14306;	GO:0004781;
OG0015528	SB|symbB.v1.2.036020.t1;SB|symbB.v1.2.036021.t1;SC1|sc1_2484.2;SF|sf_40.11;	PF00632;	GO:0004842;
OG0016363	SA|Smic27465;SB|symbB.v1.2.001108.t1;SC1|sc1_8298.3;SF|sf_1733.7;	PF00632;	GO:0004842;
OG0006422	SA|Smic26369;SA|Smic3851;SA|Smic38555;SB|symbB.v1.2.004384.t1;SC1|sc1_989.4;	PF13374;PF13540;PF01412;PF00415;PF13424;	GO:0005096;GO:0005515;
OG0006214	SA|Smic28701;SB|symbB.v1.2.012811.t1;SC1|sc1_9532.1;SF|sf_128.30;	PF07991;PF01450;PF01412;	GO:0005096;GO:0055114;
OG0006020	SC1|sc1_7.839;SC1|sc1_7.863;	PF08021;PF13450;PF01497;	GO:0005488;
OG0003840	SA|Smic9560;SB|symbB.v1.2.020759.t1;	PF13499;	GO:0005509;
OG0005538	SA|Smic17741;SB|symbB.v1.2.031328.t1;SC1|sc1_3786.2;SF|sf_482.26;	PF13202;PF13499;	GO:0005509;
OG0005802	SA|Smic12585;SB|symbB.v1.2.022001.t1;SF|sf_2887.4;	PF13833;PF01619;	GO:0005509;
OG0006317	SB|symbB.v1.2.017801.t1;SF|sf_1917.7;	PF13202;	GO:0005509;
OG0007047	SA|Smic32621;SB|symbB.v1.2.003658.t1;SB|symbB.v1.2.012970.t3;SB|symbB.v1.2.036431.t1;SB|symbB.v1.2.037115.t1;SB|symbB.v1.2.037116.t1;SB|symbB.v1.2.037117.t1;SB|symbB.v1.2.037117.t2;SB|symbB.v1.2.037117.t3;	PF13499;	GO:0005509;
OG0007318	SA|Smic32503;SA|Smic9943;SB|symbB.v1.2.003400.t1;SB|symbB.v1.2.003401.t1;SB|symbB.v1.2.036310.t1;SC1|sc1_366.6;SC1|sc1_366.7;SC1|sc1_4630.1;SF|sf_2570.7;	PF13499;	GO:0005509;
OG0009039	SA|Smic16193;SA|Smic48627;	PF07177;PF13499;	GO:0005509;
OG0009054	SA|Smic17664;SC1|sc1_5841.2;	PF13833;PF01713;	GO:0005509;
OG0009359	SB|symbB.v1.2.018171.t1;SF|sf_316.39;	PF13499;PF13405;	GO:0005509;
OG0009854	SA|Smic32941;SB|symbB.v1.2.032749.t1;SC1|sc1_1576.11;SF|sf_1619.7;	PF00036;	GO:0005509;
OG0010001	SB|symbB.v1.2.009044.t1;SC1|sc1_1382.8;SF|sf_169.23;	PF13499;	GO:0005509;
OG0011037	SA|Smic1044;SB|symbB.v1.2.017919.t1;SC1|sc1_2026.1;SF|sf_3329.4;	PF00036;PF13499;	GO:0005509;
OG0011414	SA|Smic34601;SB|symbB.v1.2.015040.t1;SB|symbB.v1.2.015040.t2;	PF13405;PF13499;	GO:0005509;
OG0013019	SA|Smic14767;SB|symbB.v1.2.016761.t1;	PF13202;PF13499;	GO:0005509;
OG0013172	SA|Smic29415;SB|symbB.v1.2.008356.t1;	PF13499;	GO:0005509;
OG0013824	SA|Smic1528;SA|Smic20162;SB|symbB.v1.2.010828.t1;SB|symbB.v1.2.010829.t1;SB|symbB.v1.2.010831.t1;SC1|sc1_100.11;SF|sf_174.1;	PF13202;	GO:0005509;
OG0014162	SA|Smic33511;SB|symbB.v1.2.007852.t1;SC1|sc1_1644.4;	PF13499;	GO:0005509;
OG0014941	SA|Smic8660;SB|symbB.v1.2.007986.t1;SC1|sc1_1571.14;SF|sf_2312.4;	PF12777;PF13499;	GO:0005509;
OG0016174	SA|Smic10577;SB|symbB.v1.2.001340.t1;SC1|sc1_1888.2;SF|sf_20.34;	PF13857;PF13499;PF12796;	GO:0005509;
OG0017584	SA|Smic20971;SB|symbB.v1.2.034603.t2;SC1|sc1_555.6;SF|sf_1234.3;	PF00226;PF13499;	GO:0005509;
OG0018985	SA|Smic11584;SB|symbB.v1.2.020608.t1;SF|sf_2787.6;	PF13499;PF03815;	GO:0005509;
OG0015105	SA|Smic23602;SC1|sc1_211.9;SC1|sc1_2414.3;SC1|sc1_7664.2;SF|sf_2060.5;	PF13499;PF00651;	GO:0005509;GO:0005515;
OG0008444	SA|Smic17849;SB|symbB.v1.2.034428.t3;SB|symbB.v1.2.034428.t5;SF|sf_3017.4;	PF13833;PF00270;	GO:0005509;GO:0005524;
OG0004823	SA|Smic40532;SB|symbB.v1.2.012441.t1;	PF00069;PF13499;	GO:0005509;GO:0005524;GO:0006468;
OG0007245	SA|Smic979;SB|symbB.v1.2.028327.t1;SC1|sc1_3834.4;SF|sf_1875.5;	PF04339;PF13499;PF00069;	GO:0005509;GO:0006468;
OG0008651	SA|Smic41225;SB|symbB.v1.2.027251.t1;SC1|sc1_3678.3;SF|sf_3028.10;	PF13499;PF00069;	GO:0005509;GO:0006468;
OG0010326	SA|Smic6000;SB|symbB.v1.2.038680.t1;SB|symbB.v1.2.038680.t2;SC1|sc1_3918.3;SF|sf_2971.2;	PF00069;PF10294;PF13833;	GO:0005509;GO:0006468;
OG0013000	SA|Smic13384;SB|symbB.v1.2.009809.t1;SB|symbB.v1.2.009809.t2;SB|symbB.v1.2.009809.t3;SB|symbB.v1.2.009809.t4;SF|sf_2587.3;	PF00642;PF10591;PF12777;PF13499;	GO:0005509;GO:0007165;GO:0046872;
OG0013146	SA|Smic26783;SB|symbB.v1.2.002121.t1;	PF13833;PF13499;PF16094;	GO:0005509;GO:0043248;
OG0008007	SA|Smic30068;SB|symbB.v1.2.035333.t1;SB|symbB.v1.2.036332.t1;SC1|sc1_2855.6;SF|sf_775.1;	PF13499;PF00085;	GO:0005509;GO:0045454;
OG0012181	SA|Smic21936;SC1|sc1_5186.1;SF|sf_4683.2;	PF00262;	GO:0005509;GO:0051082;
OG0002584	SA|Smic127;SB|symbB.v1.2.025086.t1;SC1|sc1_131.15;	PF13499;PF01459;	GO:0005509;GO:0055085;
OG0009742	SA|Smic20684;SB|symbB.v1.2.035922.t1;	PF13499;PF00520;	GO:0005509;GO:0055085;
OG0020957	SA|Smic33248;SB|symbB.v1.2.037125.t1;SB|symbB.v1.2.037125.t2;SC1|sc1_6363.5;SF|sf_2073.2;	PF00520;PF13405;	GO:0005509;GO:0055085;
OG0013069	SA|Smic20252;SB|symbB.v1.2.026097.t1;SB|symbB.v1.2.026097.t2;SC1|sc1_417.11;	PF13640;PF00036;PF13475;	GO:0005509;GO:0055114;
OG0004800	SA|Smic34863;SB|symbB.v1.2.010274.t1;SC1|sc1_23053.1;SF|sf_888.5;	PF06738;PF08238;PF00400;	GO:0005515;
OG0004966	SA|Smic25478;SA|Smic9340;SB|symbB.v1.2.030925.t1;SB|symbB.v1.2.030925.t2;	PF00397;	GO:0005515;
OG0005884	SA|Smic26498;SB|symbB.v1.2.023123.t1;	PF13415;PF13418;PF13854;PF01344;	GO:0005515;
OG0005910	SA|Smic30656;SA|Smic30657;SB|symbB.v1.2.014071.t1;SB|symbB.v1.2.039202.t1;SC1|sc1_15177.1;SC1|sc1_4500.2;SF|sf_241.21;	PF00514;	GO:0005515;
OG0006169	SA|Smic20558;SB|symbB.v1.2.031158.t1;SC1|sc1_5634.4;SF|sf_4892.2;	PF13410;PF13417;PF00397;	GO:0005515;
OG0006202	SA|Smic25689;SB|symbB.v1.2.042086.t1;SC1|sc1_1844.2;SF|sf_1136.7;	PF00650;PF13857;PF13606;	GO:0005515;
OG0006307	SB|symbB.v1.2.011284.t1;SC1|sc1_455.9;	PF00400;PF12265;	GO:0005515;
OG0006590	SA|Smic27250;SB|symbB.v1.2.023533.t1;SC1|sc1_3745.1;SF|sf_3466.1;	PF00041;PF10021;	GO:0005515;
OG0006629	SA|Smic35302;SB|symbB.v1.2.002621.t1;SC1|sc1_674.5;SF|sf_145.2;	PF09070;PF08324;PF00400;	GO:0005515;
OG0006813	SA|Smic4466;SB|symbB.v1.2.030067.t1;SC1|sc1_3016.1;SF|sf_322.20;	PF16561;PF04739;	GO:0005515;
OG0006985	SA|Smic25284;SB|symbB.v1.2.037698.t1;SB|symbB.v1.2.038246.t1;SC1|sc1_1910.6;SF|sf_1137.18;	PF00400;PF12894;	GO:0005515;
OG0007080	SA|Smic40267;SB|symbB.v1.2.013550.t1;SF|sf_2091.4;SF|sf_2091.5;	PF00240;	GO:0005515;
OG0007352	SA|Smic15460;SB|symbB.v1.2.010143.t1;SC1|sc1_7290.1;	PF12796;PF07707;PF00651;	GO:0005515;
OG0007414	SA|Smic22707;SB|symbB.v1.2.019446.t3;SC1|sc1_333.6;	PF00651;	GO:0005515;
OG0007543	SA|Smic38592;SA|Smic38593;SB|symbB.v1.2.040196.t1;SB|symbB.v1.2.041810.t1;SC1|sc1_11895.2;SC1|sc1_8932.2;SF|sf_158.10;	PF00240;PF01399;PF15025;	GO:0005515;
OG0007909	SA|Smic18267;SB|symbB.v1.2.036252.t1;SC1|sc1_879.12;SF|sf_156.16;	PF00514;	GO:0005515;
OG0008099	SA|Smic45340;SB|symbB.v1.2.013362.t1;SF|sf_1524.3;	PF01399;PF10602;	GO:0005515;
OG0008141	SB|symbB.v1.2.017307.t1;SB|symbB.v1.2.017308.t1;SB|symbB.v1.2.017308.t2;	PF00789;	GO:0005515;
OG0008288	SA|Smic2990;SB|symbB.v1.2.023684.t1;SB|symbB.v1.2.023684.t2;SC1|sc1_3405.1;	PF00078;PF00856;PF00226;PF12796;	GO:0005515;
OG0008515	SA|Smic25990;SB|symbB.v1.2.000631.t1;SC1|sc1_2219.2;SC1|sc1_5685.4;SF|sf_927.12;	PF00856;PF01753;PF02151;PF07727;	GO:0005515;
OG0008559	SA|Smic30857;SB|symbB.v1.2.004240.t1;SB|symbB.v1.2.004241.t1;SC1|sc1_2182.2;SF|sf_1330.5;	PF02170;PF07691;PF02493;	GO:0005515;
OG0008621	SA|Smic37153;SB|symbB.v1.2.031310.t1;SF|sf_1666.2;	PF01399;	GO:0005515;
OG0008764	SB|symbB.v1.2.035131.t1;SC1|sc1_1403.9;SF|sf_1374.1;	PF00856;	GO:0005515;
OG0009523	SA|Smic475;SB|symbB.v1.2.030866.t1;	PF13516;	GO:0005515;
OG0009622	SA|Smic9615;SB|symbB.v1.2.017271.t1;SC1|sc1_1547.5;SF|sf_1079.1;	PF00078;PF00397;PF00856;	GO:0005515;
OG0009696	SA|Smic16174;SC1|sc1_2601.11;SF|sf_3426.2;	PF00400;PF07727;	GO:0005515;
OG0009701	SA|Smic16656;SB|symbB.v1.2.026690.t1;SC1|sc1_1075.7;SF|sf_280.5;	PF00498;	GO:0005515;
OG0009753	SA|Smic22009;SB|symbB.v1.2.008399.t1;SB|symbB.v1.2.008399.t2;SC1|sc1_2172.1;SF|sf_86.34;	PF00168;PF00656;	GO:0005515;
OG0009787	SA|Smic25364;SB|symbB.v1.2.015972.t1;SC1|sc1_328.2;SF|sf_810.1;	PF12796;PF00226;PF04825;PF13637;	GO:0005515;
OG0009801	SA|Smic27307;SC1|sc1_1975.8;SF|sf_96.21;	PF04399;PF13417;	GO:0005515;
OG0009869	SA|Smic33727;SB|symbB.v1.2.007749.t1;SC1|sc1_6805.2;SF|sf_2574.2;	PF00240;	GO:0005515;
OG0010063	SB|symbB.v1.2.032746.t1;SC1|sc1_1576.8;SC1|sc1_1576.9;SF|sf_1619.9;	PF00498;	GO:0005515;
OG0010344	SA|Smic7319;SB|symbB.v1.2.015576.t1;SC1|sc1_3092.1;SF|sf_608.3;	PF00856;	GO:0005515;
OG0010557	SA|Smic27212;SB|symbB.v1.2.012654.t1;SC1|sc1_3502.3;SC1|sc1_4824.3;SF|sf_1181.5;SF|sf_2489.7;	PF00856;PF00271;PF00106;	GO:0005515;
OG0010576	SA|Smic28849;SB|symbB.v1.2.002070.t1;	PF00397;	GO:0005515;
OG0011144	SA|Smic10139;SC1|sc1_8458.2;SF|sf_433.26;	PF00646;	GO:0005515;
OG0011180	SA|Smic13563;SB|symbB.v1.2.008100.t1;	PF00400;	GO:0005515;
OG0011214	SA|Smic16719;SB|symbB.v1.2.030577.t1;SC1|sc1_2469.3;	PF00651;	GO:0005515;
OG0011484	SA|Smic39469;SB|symbB.v1.2.014221.t1;SC1|sc1_1504.7;SF|sf_2430.1;	PF08450;PF00168;	GO:0005515;
OG0011572	SB|symbB.v1.2.006509.t1;SF|sf_234.7;	PF02213;	GO:0005515;
OG0011970	SA|Smic2687;SB|symbB.v1.2.021908.t1;SC1|sc1_3358.3;SF|sf_1926.2;	PF00856;	GO:0005515;
OG0012263	SA|Smic30053;SB|symbB.v1.2.027353.t2;SC1|sc1_4523.8;SF|sf_1876.11;	PF05739;	GO:0005515;
OG0012267	SA|Smic30423;SB|symbB.v1.2.016565.t1;SC1|sc1_4378.5;SC1|sc1_5517.5;	PF00498;PF07540;	GO:0005515;
OG0012290	SA|Smic33634;SB|symbB.v1.2.016669.t1;SB|symbB.v1.2.016671.t1;	PF07647;	GO:0005515;
OG0012353	SA|Smic40420;SC1|sc1_182.2;	PF00400;PF08799;	GO:0005515;
OG0012914	SA|Smic7320;SB|symbB.v1.2.035781.t1;	PF04969;PF13516;	GO:0005515;
OG0012968	SA|Smic10952;SC1|sc1_139.4;SF|sf_2082.1;	PF00856;	GO:0005515;
OG0013236	SA|Smic36411;SB|symbB.v1.2.020116.t1;SC1|sc1_1198.3;SF|sf_1483.8;SF|sf_1483.9;	PF13475;PF00240;	GO:0005515;
OG0013237	SA|Smic36412;SC1|sc1_1198.4;SF|sf_1483.6;	PF00400;	GO:0005515;
OG0013451	SB|symbB.v1.2.032138.t1;SC1|sc1_3216.5;	NA;	GO:0005515;
OG0013950	SA|Smic12786;SB|symbB.v1.2.026616.t1;SC1|sc1_5071.1;SC1|sc1_5253.1;SF|sf_310.3;	PF00400;	GO:0005515;
OG0014017	SA|Smic18824;SB|symbB.v1.2.040287.t1;SC1|sc1_5116.5;	PF00856;	GO:0005515;
OG0014263	SA|Smic45414;SB|symbB.v1.2.031140.t1;	PF00856;	GO:0005515;
OG0014324	SB|symbB.v1.2.010162.t1;SC1|sc1_686.2;SF|sf_2505.2;	PF00514;	GO:0005515;
OG0014368	SB|symbB.v1.2.020754.t1;SC1|sc1_1605.6;SF|sf_247.14;	PF00536;PF13207;	GO:0005515;
OG0014404	SB|symbB.v1.2.028050.t1;SC1|sc1_738.10;SF|sf_363.5;SF|sf_829.1;	PF00651;	GO:0005515;
OG0015032	SA|Smic16936;SB|symbB.v1.2.018733.t1;SC1|sc1_6399.1;SF|sf_816.14;	PF01344;PF00498;	GO:0005515;
OG0015090	SA|Smic21747;SB|symbB.v1.2.027285.t1;SC1|sc1_2384.10;SC1|sc1_2384.11;SC1|sc1_2384.5;SC1|sc1_2384.8;SF|sf_404.10;	PF00651;	GO:0005515;
OG0015231	SA|Smic33954;SB|symbB.v1.2.012176.t1;SF|sf_1028.11;	PF00307;	GO:0005515;
OG0015274	SA|Smic38310;SC1|sc1_194.6;	PF03164;PF00400;	GO:0005515;
OG0016499	SA|Smic42017;SB|symbB.v1.2.040125.t2;SB|symbB.v1.2.040125.t3;SC1|sc1_5077.2;SF|sf_2799.5;	PF00400;	GO:0005515;
OG0016811	SC1|sc1_5048.1;SC1|sc1_7315.1;	PF00240;	GO:0005515;
OG0017418	SA|Smic6133;SC1|sc1_11451.1;SC1|sc1_1967.4;	PF00400;	GO:0005515;
OG0017570	SA|Smic19757;SB|symbB.v1.2.018965.t1;	PF14311;PF00240;	GO:0005515;
OG0017581	SA|Smic20861;SB|symbB.v1.2.005756.t1;SB|symbB.v1.2.005756.t2;SF|sf_1972.6;	PF00856;PF12796;	GO:0005515;
OG0017619	SA|Smic24069;SB|symbB.v1.2.018422.t1;SC1|sc1_380.4;SF|sf_1706.12;	PF00023;PF12796;	GO:0005515;
OG0018124	SF|sf_3674.5;SF|sf_4567.1;	PF00400;	GO:0005515;
OG0019111	SA|Smic24033;SB|symbB.v1.2.024825.t1;SC1|sc1_2764.1;SF|sf_676.5;	PF01344;	GO:0005515;
OG0019144	SA|Smic28745;SB|symbB.v1.2.040385.t1;	PF00856;	GO:0005515;
OG0019342	SB|symbB.v1.2.004682.t1;SC1|sc1_2004.7;	PF00023;PF13637;PF12796;	GO:0005515;
OG0019379	SB|symbB.v1.2.010067.t1;SC1|sc1_1291.3;SC1|sc1_689.4;SC1|sc1_9100.3;	PF00240;PF04733;	GO:0005515;
OG0020612	SA|Smic742;SB|symbB.v1.2.011627.t1;SC1|sc1_7861.1;	PF12763;	GO:0005515;
OG0022962	SA|Smic18276;SB|symbB.v1.2.030771.t1;	PF00856;PF13432;	GO:0005515;
OG0023169	SA|Smic35645;SC1|sc1_141.11;	PF00622;	GO:0005515;
OG0023219	SA|Smic40376;SB|symbB.v1.2.008081.t1;	PF00240;PF01062;PF13306;	GO:0005515;
OG0023363	SB|symbB.v1.2.009411.t1;SC1|sc1_5319.3;	PF13855;	GO:0005515;
OG0026480	SC1|sc1_1813.3;SF|sf_231.13;	PF00498;PF13638;	GO:0005515;
OG0007960	SA|Smic25341;SB|symbB.v1.2.023571.t1;SC1|sc1_1184.1;SF|sf_642.17;	PF00271;PF13405;PF02854;PF13499;PF09409;	GO:0005515;GO:0005509;
OG0004701	SA|Smic12458;SB|symbB.v1.2.015086.t1;SC1|sc1_1489.2;	PF08145;PF00400;	GO:0005515;GO:0006364;
OG0007037	SA|Smic30988;SA|Smic30990;SB|symbB.v1.2.030973.t1;SC1|sc1_1162.13;SF|sf_2797.8;	PF06003;PF00856;	GO:0005515;GO:0006397;
OG0000581	SA|Smic26937;SB|symbB.v1.2.014238.t1;SB|symbB.v1.2.025699.t1;SB|symbB.v1.2.025700.t1;SC1|sc1_1979.3;SF|sf_4839.2;SF|sf_4839.3;SF|sf_568.12;	PF00856;PF00237;	GO:0005515;GO:0006412;
OG0001812	SA|Smic14556;SB|symbB.v1.2.021236.t1;SF|sf_996.2;	PF02020;PF01873;	GO:0005515;GO:0006413;
OG0013184	SA|Smic30095;SB|symbB.v1.2.017589.t1;	PF07707;PF00651;PF00160;	GO:0005515;GO:0006457;
OG0007938	SA|Smic22282;SB|symbB.v1.2.020691.t1;SC1|sc1_10778.1;	PF00069;PF12937;PF00134;	GO:0005515;GO:0006468;
OG0009549	SA|Smic2476;SB|symbB.v1.2.009504.t1;SC1|sc1_252.6;SF|sf_1707.2;	PF00514;PF00069;	GO:0005515;GO:0006468;GO:0005524;
OG0013354	SB|symbB.v1.2.010564.t1;SC1|sc1_11438.1;SF|sf_1804.2;	PF00857;PF12999;PF00651;PF13015;	GO:0005515;GO:0008152;
OG0006245	SA|Smic32142;SB|symbB.v1.2.006308.t1;SC1|sc1_6133.1;SC1|sc1_6133.2;SF|sf_78.35;	PF13857;PF12796;PF07998;PF00240;PF13637;	GO:0005515;GO:0008270;
OG0009291	SA|Smic41449;SB|symbB.v1.2.018583.t1;SF|sf_1306.1;SF|sf_3697.1;	PF13639;PF07576;PF00856;PF02148;PF01753;	GO:0005515;GO:0008270;
OG0012252	SA|Smic29102;SB|symbB.v1.2.026210.t1;SC1|sc1_2108.5;	PF00622;PF00179;	GO:0005515;GO:0008270;
OG0008008	SA|Smic30118;SB|symbB.v1.2.031428.t1;SC1|sc1_282.3;SF|sf_1039.13;	PF08519;PF00400;PF08016;PF05154;PF00875;PF04158;PF03441;PF01612;	GO:0005515;GO:0008408;GO:0006260;
OG0005333	SA|Smic39507;SB|symbB.v1.2.016273.t1;SB|symbB.v1.2.016273.t2;SB|symbB.v1.2.016275.t1;SC1|sc1_7270.1;SF|sf_2893.2;SF|sf_2893.3;SF|sf_374.4;	PF13432;PF00515;PF07719;PF13847;PF00665;PF13414;PF07727;	GO:0005515;GO:0015074;
OG0006963	SA|Smic22047;SB|symbB.v1.2.037038.t1;SC1|sc1_528.9;	PF01925;PF00498;PF03567;	GO:0005515;GO:0016021;
OG0010431	SA|Smic13657;SB|symbB.v1.2.004417.t1;SC1|sc1_4298.1;SF|sf_2055.5;	PF08282;PF00651;PF00483;	GO:0005515;GO:0016779;
OG0009200	SA|Smic31890;SC1|sc1_24.48;SC1|sc1_7.139;SC1|sc1_7.348;SF|sf_7.556;	PF00856;PF08281;PF04542;PF00571;	GO:0005515;GO:0016987;
OG0007003	SA|Smic27056;SB|symbB.v1.2.002419.t1;SB|symbB.v1.2.002419.t2;SC1|sc1_591.8;SF|sf_414.14;	PF00547;PF05721;	GO:0005515;GO:0043419;
OG0007870	SA|Smic13956;SB|symbB.v1.2.007529.t1;SB|symbB.v1.2.007529.t2;SC1|sc1_2391.2;SF|sf_79.17;	PF04961;PF13424;PF13374;PF13875;	GO:0005515;GO:0044237;
OG0002948	SA|Smic14884;SB|symbB.v1.2.026598.t1;SC1|sc1_13502.1;SC1|sc1_3342.3;SF|sf_700.2;	PF02463;PF12796;PF01398;PF06470;	GO:0005515;GO:0051276;
OG0009174	SA|Smic29852;SB|symbB.v1.2.005294.t1;	PF01399;PF00226;PF10602;PF00520;PF01556;	GO:0005515;GO:0055085;
OG0011481	SA|Smic39179;SB|symbB.v1.2.010173.t1;SC1|sc1_913.3;SF|sf_1105.6;	PF01242;PF00018;PF00355;	GO:0005515;GO:0055114;
OG0016464	SA|Smic38285;SF|sf_548.16;	PF00141;PF07992;PF00397;PF04324;	GO:0005515;GO:0055114;
OG0016594	SB|symbB.v1.2.011813.t1;SF|sf_354.18;	PF12796;PF00168;PF00686;	GO:0005515;GO:2001070;
OG0002733	SA|Smic14051;SB|symbB.v1.2.022094.t1;SB|symbB.v1.2.022094.t2;SB|symbB.v1.2.022094.t3;SC1|sc1_1924.8;SF|sf_2750.1;	PF00004;PF02575;PF00550;	GO:0005524;
OG0003090	SA|Smic27777;SC1|sc1_359.6;SF|sf_2849.5;	PF11913;PF00270;	GO:0005524;
OG0003194	SA|Smic13309;SB|symbB.v1.2.026282.t1;SC1|sc1_577.3;SF|sf_686.3;	PF00271;PF00270;	GO:0005524;
OG0007503	SA|Smic33724;SB|symbB.v1.2.036195.t1;SC1|sc1_1062.1;SF|sf_154.40;	PF08542;PF00004;	GO:0005524;
OG0008749	SB|symbB.v1.2.027865.t1;SC1|sc1_8809.2;SF|sf_687.1;	PF03668;PF10021;	GO:0005524;
OG0017898	SB|symbB.v1.2.015291.t1;SC1|sc1_1038.6;SF|sf_256.1;	PF00004;	GO:0005524;
OG0018849	SA|Smic414;SA|Smic415;	PF00176;PF00271;	GO:0005524;
OG0019514	SB|symbB.v1.2.030996.t1;SC1|sc1_4354.4;SF|sf_1192.1;	PF13649;PF00270;PF01135;	GO:0005524;
OG0023381	SB|symbB.v1.2.010925.t1;SC1|sc1_718.6;SF|sf_1910.6;	PF00270;PF00271;	GO:0005524;
OG0025577	SA|Smic3958;SB|symbB.v1.2.028515.t1;SC1|sc1_1465.1;	PF08148;PF13086;PF00270;PF00271;PF13087;	GO:0005524;
OG0012971	SA|Smic11197;SB|symbB.v1.2.017056.t1;SC1|sc1_687.13;SF|sf_2371.5;	PF13857;PF12796;PF00270;PF01753;PF00856;PF00271;	GO:0005524;GO:0005515;
OG0003557	SA|Smic31215;SB|symbB.v1.2.034213.t1;SC1|sc1_5490.5;SF|sf_56.16;	PF07534;PF00069;PF00566;	GO:0005524;GO:0006468;
OG0005753	SA|Smic4861;SB|symbB.v1.2.027508.t1;SC1|sc1_237.22;SF|sf_2528.10;	PF00069;	GO:0005524;GO:0006468;
OG0010691	SA|Smic39733;SB|symbB.v1.2.039050.t1;SC1|sc1_6872.1;SF|sf_498.18;	PF00069;	GO:0005524;GO:0006468;
OG0011074	SA|Smic3745;SB|symbB.v1.2.004706.t1;SC1|sc1_4428.2;	PF00069;	GO:0005524;GO:0006468;
OG0011255	SA|Smic19976;SB|symbB.v1.2.003557.t1;SC1|sc1_5206.3;SC1|sc1_5206.4;SF|sf_1013.14;SF|sf_1013.16;	PF00069;	GO:0005524;GO:0006468;
OG0013448	SB|symbB.v1.2.030164.t1;SC1|sc1_2876.5;SF|sf_147.27;	PF00069;PF01597;	GO:0005524;GO:0006468;
OG0013871	SA|Smic4797;SA|Smic9542;SB|symbB.v1.2.015689.t1;SC1|sc1_3024.2;SF|sf_2456.1;	PF00069;	GO:0005524;GO:0006468;
OG0014154	SA|Smic32578;SB|symbB.v1.2.011166.t1;	PF00069;	GO:0005524;GO:0006468;
OG0017920	SB|symbB.v1.2.019655.t1;SC1|sc1_1092.2;SF|sf_38.22;	PF00069;	GO:0005524;GO:0006468;
OG0020800	SA|Smic18682;SB|symbB.v1.2.025495.t1;	PF05050;PF00069;PF07714;	GO:0005524;GO:0006468;
OG0026274	SB|symbB.v1.2.022623.t1;SC1|sc1_5529.5;SF|sf_1046.5;	PF00069;	GO:0005524;GO:0006468;
OG0015360	SB|symbB.v1.2.004288.t1;SC1|sc1_6447.3;SF|sf_1876.20;	PF07717;PF04408;PF00270;PF00271;	GO:0005524;GO:0008026;GO:0004386;
OG0006174	SA|Smic21065;SB|symbB.v1.2.020319.t1;SC1|sc1_4675.1;SF|sf_3652.1;	PF00176;PF00627;PF00271;PF01189;	GO:0005524;GO:0008168;
OG0013090	SA|Smic22384;SB|symbB.v1.2.017331.t1;SC1|sc1_6336.3;SF|sf_3406.1;	PF08241;PF00271;PF00270;	GO:0005524;GO:0008168;
OG0005072	SA|Smic37107;SB|symbB.v1.2.028692.t1;SB|symbB.v1.2.028692.t2;SF|sf_844.12;	PF12796;PF00795;PF07959;PF09801;PF00288;	GO:0005524;GO:0016810;GO:0016772;
OG0011298	SA|Smic23300;SB|symbB.v1.2.027766.t1;SB|symbB.v1.2.027767.t1;SB|symbB.v1.2.027767.t2;SC1|sc1_3285.5;	PF06733;PF13307;	GO:0005524;GO:0016818;
OG0010305	SA|Smic4348;SC1|sc1_19154.2;	PF00430;PF00306;PF02874;PF00006;	GO:0005524;GO:0033178;GO:0046034;
OG0002658	SA|Smic31209;SB|symbB.v1.2.035366.t1;SC1|sc1_1458.5;SF|sf_1307.14;	PF16886;PF00006;PF02874;	GO:0005524;GO:0046034;
OG0005830	SA|Smic18507;SB|symbB.v1.2.012125.t1;	PF00004;	GO:0005524;GO:0046872;
OG0020928	SA|Smic29866;SB|symbB.v1.2.013443.t1;SC1|sc1_1821.7;SF|sf_2930.3;	PF00270;PF00642;	GO:0005524;GO:0046872;
OG0003109	SA|Smic42326;SB|symbB.v1.2.010301.t1;SC1|sc1_6980.1;SF|sf_2539.3;	PF02263;	GO:0005525;
OG0004513	SA|Smic20506;SB|symbB.v1.2.006498.t1;SB|symbB.v1.2.006498.t2;SC1|sc1_12411.1;SF|sf_58.9;	PF03144;PF00009;PF02492;PF09173;PF13920;	GO:0005525;
OG0007081	SA|Smic40901;SB|symbB.v1.2.000912.t1;SB|symbB.v1.2.032790.t1;SC1|sc1_759.3;SF|sf_3377.3;	PF14492;PF03144;PF00679;PF16004;PF03764;PF00009;	GO:0005525;
OG0008147	SB|symbB.v1.2.020182.t1;SC1|sc1_1662.2;	PF04670;	GO:0005525;
OG0008539	SA|Smic28817;SB|symbB.v1.2.001215.t1;SC1|sc1_799.3;SF|sf_1113.9;	PF01926;	GO:0005525;
OG0009218	SA|Smic33962;SC1|sc1_911.14;SF|sf_929.5;	PF04821;PF01926;PF02824;PF03372;PF16897;	GO:0005525;
OG0010670	SA|Smic37910;SB|symbB.v1.2.035515.t1;SC1|sc1_8103.2;SF|sf_846.17;	PF01926;PF13646;	GO:0005525;
OG0011699	SB|symbB.v1.2.038829.t1;SC1|sc1_4188.3;SF|sf_2595.3;	PF01926;	GO:0005525;
OG0012008	SA|Smic6274;SB|symbB.v1.2.018668.t1;SC1|sc1_153.12;SF|sf_3296.2;	PF12738;PF01926;	GO:0005525;
OG0015240	SA|Smic34895;SB|symbB.v1.2.007989.t1;SC1|sc1_3997.2;SC1|sc1_4981.2;SC1|sc1_4981.3;SF|sf_2312.1;SF|sf_2312.2;	PF00735;PF00012;PF01302;PF12796;PF13519;	GO:0005525;
OG0017690	SA|Smic30848;SB|symbB.v1.2.004218.t1;SC1|sc1_5102.1;	PF01926;PF13812;PF13041;PF06071;	GO:0005525;
OG0004108	SA|Smic36900;SA|Smic36901;SB|symbB.v1.2.001433.t1;SC1|sc1_3959.4;SF|sf_2696.3;	PF12999;PF01926;PF13499;PF13015;	GO:0005525;GO:0005509;
OG0004483	SA|Smic12272;SB|symbB.v1.2.017021.t1;SB|symbB.v1.2.017021.t2;SB|symbB.v1.2.022785.t1;SB|symbB.v1.2.034588.t1;SC1|sc1_3550.1;SC1|sc1_9171.1;SF|sf_2103.7;SF|sf_4685.1;	PF00173;PF01231;PF02212;	GO:0005525;GO:0020037;
OG0003565	SA|Smic36566;SB|symbB.v1.2.037512.t1;	PF04548;PF00520;	GO:0005525;GO:0055085;
OG0008082	SA|Smic41333;SB|symbB.v1.2.041855.t1;SC1|sc1_1209.5;SF|sf_425.2;	PF00570;PF00069;	GO:0005622;GO:0006468;GO:0005524;
OG0009774	SA|Smic23896;SB|symbB.v1.2.009294.t1;SB|symbB.v1.2.009296.t1;SC1|sc1_288.4;	PF00241;PF02209;	GO:0005622;GO:0007010;
OG0007256	SA|Smic1793;SB|symbB.v1.2.031103.t1;SC1|sc1_10608.2;SF|sf_1163.15;	PF14307;PF04857;	GO:0005634;
OG0007462	SA|Smic28350;SB|symbB.v1.2.010193.t1;SC1|sc1_2933.4;SF|sf_268.12;SF|sf_268.13;	PF07808;	GO:0005634;
OG0008729	SB|symbB.v1.2.019041.t1;SB|symbB.v1.2.019042.t1;SC1|sc1_2192.6;SF|sf_361.8;	PF02750;PF04857;	GO:0005634;
OG0007862	SA|Smic12980;SB|symbB.v1.2.013772.t1;SC1|sc1_7219.1;SF|sf_692.2;	PF02731;	GO:0005681;
OG0006019	SC1|sc1_3601.3;SF|sf_2293.2;	PF16550;PF04683;	GO:0005737;
OG0005332	SA|Smic39444;SB|symbB.v1.2.033064.t1;SC1|sc1_8743.4;SC1|sc1_8743.5;	PF00246;PF08634;	GO:0005739;GO:0008270;
OG0016429	SA|Smic34720;SB|symbB.v1.2.026841.t1;SB|symbB.v1.2.026841.t2;SC1|sc1_5511.3;	PF06624;PF07690;	GO:0005783;GO:0055085;
OG0011434	SA|Smic36158;SB|symbB.v1.2.026908.t1;SC1|sc1_6451.4;SF|sf_257.27;	PF05502;	GO:0005869;
OG0003311	SA|Smic2343;SB|symbB.v1.2.029743.t1;	PF01301;PF13920;	GO:0005975;
OG0005681	SB|symbB.v1.2.018705.t1;SF|sf_4450.2;	PF00722;	GO:0005975;
OG0006895	SA|Smic12757;SB|symbB.v1.2.011134.t1;SF|sf_1147.2;	PF12110;PF00933;	GO:0005975;
OG0008136	SB|symbB.v1.2.015198.t1;SB|symbB.v1.2.038955.t1;SF|sf_242.2;	PF17137;PF01055;	GO:0005975;
OG0008348	SA|Smic8180;SB|symbB.v1.2.004674.t1;SB|symbB.v1.2.038455.t1;SC1|sc1_3191.1;SF|sf_3562.2;	PF10273;	GO:0005975;
OG0009016	SA|Smic13390;SB|symbB.v1.2.004967.t1;SB|symbB.v1.2.004967.t2;SC1|sc1_2788.1;SF|sf_2840.5;	PF04749;PF00728;PF14870;PF02838;	GO:0005975;
OG0009876	SA|Smic34339;SB|symbB.v1.2.002141.t1;SF|sf_2705.5;	PF01915;PF14310;PF00933;	GO:0005975;
OG0012977	SA|Smic11885;SB|symbB.v1.2.005598.t1;SC1|sc1_304.3;SF|sf_41.41;	PF00557;PF00656;PF16499;	GO:0005975;
OG0013180	SA|Smic29880;SB|symbB.v1.2.029903.t1;SC1|sc1_7969.3;SF|sf_1253.8;	PF02836;PF16355;PF00703;PF02837;	GO:0005975;
OG0014204	SA|Smic36942;SB|symbB.v1.2.002373.t1;SB|symbB.v1.2.015609.t1;SC1|sc1_18515.1;	PF00150;PF12796;	GO:0005975;
OG0020754	SA|Smic13613;SB|symbB.v1.2.013607.t1;SC1|sc1_92.3;SF|sf_16.20;	PF00332;PF01755;	GO:0005975;
OG0012319	SA|Smic36031;SA|Smic36032;SB|symbB.v1.2.002953.t1;	PF04153;PF00128;	GO:0005975;GO:0006355;
OG0005852	SA|Smic20606;SB|symbB.v1.2.025527.t1;SB|symbB.v1.2.031416.t1;SB|symbB.v1.2.031416.t2;SC1|sc1_8786.2;SF|sf_1064.20;	PF15711;PF13476;PF05118;PF00128;	GO:0005975;GO:0018193;
OG0016135	SA|Smic7477;SB|symbB.v1.2.006719.t1;SC1|sc1_463.6;SF|sf_43.46;	PF00128;PF00686;PF02922;	GO:0005975;GO:2001070;
OG0014950	SA|Smic9591;SB|symbB.v1.2.034260.t1;SF|sf_3676.5;	PF01204;PF03200;	GO:0005991;
OG0005124	SC1|sc1_32266.1;SC1|sc1_7.86;	PF00274;	GO:0006096;
OG0016421	SA|Smic33827;SB|symbB.v1.2.023856.t1;SC1|sc1_1750.7;SF|sf_2896.2;	PF02887;PF00224;	GO:0006096;GO:0030955;
OG0019174	SA|Smic31377;SC1|sc1_73.113;	PF01274;PF00144;	GO:0006097;
OG0007039	SA|Smic31117;SB|symbB.v1.2.005369.t1;SB|symbB.v1.2.005370.t1;SC1|sc1_4940.6;SF|sf_1081.2;	PF13848;PF00787;PF13920;PF02223;PF00085;	GO:0006233;GO:0035091;GO:0045454;
OG0012009	SA|Smic14804;SA|Smic6409;SB|symbB.v1.2.012650.t1;SB|symbB.v1.2.030561.t1;SC1|sc1_1034.5;SC1|sc1_5571.3;SF|sf_191.23;SF|sf_2070.7;	PF03265;	GO:0006259;
OG0003084	SA|Smic23774;SB|symbB.v1.2.018226.t1;SB|symbB.v1.2.018227.t1;SC1|sc1_2549.1;SF|sf_1000.11;	PF00493;PF12796;PF14551;PF17207;	GO:0006260;
OG0005204	SA|Smic11275;SB|symbB.v1.2.032060.t1;SF|sf_1549.5;	PF14551;PF17207;PF07727;PF00493;	GO:0006260;
OG0008715	SB|symbB.v1.2.015949.t1;SF|sf_343.7;	PF04084;	GO:0006260;
OG0011297	SA|Smic23259;SB|symbB.v1.2.020336.t1;SC1|sc1_1491.2;SF|sf_734.6;	PF02163;PF04042;	GO:0006260;GO:0006508;
OG0007852	SA|Smic11993;SB|symbB.v1.2.015948.t1;SC1|sc1_2052.1;SF|sf_343.6;	PF02317;PF04084;	GO:0006260;GO:0055114;
OG0009846	SA|Smic32255;SB|symbB.v1.2.014846.t1;SB|symbB.v1.2.014847.t1;SC1|sc1_677.2;SF|sf_4001.1;	PF01565;PF00476;	GO:0006260;GO:0055114;
OG0007521	SA|Smic35478;SB|symbB.v1.2.029958.t1;SC1|sc1_143.2;SF|sf_1091.3;	PF02919;PF01028;PF14370;	GO:0006265;
OG0005067	SA|Smic35439;SB|symbB.v1.2.028883.t1;SC1|sc1_2062.2;SF|sf_232.11;	PF01131;PF01751;PF03441;PF00875;	GO:0006265;GO:0003917;
OG0012902	SA|Smic6295;SB|symbB.v1.2.008075.t1;SF|sf_1064.10;	PF01896;	GO:0006269;
OG0016798	SC1|sc1_3011.1;SF|sf_1337.6;	PF01035;	GO:0006281;
OG0017714	SA|Smic33229;SB|symbB.v1.2.017542.t1;	PF11799;	GO:0006281;
OG0004537	SA|Smic29792;SB|symbB.v1.2.017794.t1;SC1|sc1_4715.2;SF|sf_1326.9;	PF08534;PF00752;PF00867;	GO:0006281;GO:0004518;GO:0016491;GO:0016788;
OG0005117	SB|symbB.v1.2.032961.t1;SC1|sc1_1359.8;	PF08711;	GO:0006351;
OG0007830	SA|Smic10043;SB|symbB.v1.2.009893.t1;SF|sf_1879.7;	PF00078;PF04931;	GO:0006351;
OG0009085	SA|Smic20867;SB|symbB.v1.2.005765.t1;SC1|sc1_13952.1;	PF01191;PF03871;	GO:0006351;
OG0011335	SA|Smic26772;SB|symbB.v1.2.033810.t1;SB|symbB.v1.2.033810.t2;SC1|sc1_895.7;	PF01194;	GO:0006351;
OG0006215	SA|Smic28725;SA|Smic46391;SB|symbB.v1.2.006969.t1;	PF08711;PF00787;PF13392;PF12018;	GO:0006351;GO:0035091;
OG0006594	SA|Smic27569;SB|symbB.v1.2.012085.t1;SC1|sc1_513.1;SF|sf_644.4;	PF13656;	GO:0006351;GO:0046983;
OG0001310	SA|Smic22848;SB|symbB.v1.2.037485.t1;SF|sf_500.3;	PF00313;	GO:0006355;
OG0003521	SA|Smic17154;SB|symbB.v1.2.017938.t1;SB|symbB.v1.2.017938.t2;SC1|sc1_1970.5;SF|sf_4846.2;	PF00313;	GO:0006355;
OG0007573	SA|Smic42942;SB|symbB.v1.2.014460.t1;SC1|sc1_170.15;SF|sf_3691.3;	PF02492;PF00313;PF07683;	GO:0006355;
OG0008964	SA|Smic9556;SB|symbB.v1.2.020748.t1;SC1|sc1_1605.2;	PF02229;PF08766;	GO:0006355;
OG0010615	SA|Smic32233;SC1|sc1_417.5;	PF00313;	GO:0006355;
OG0011270	SA|Smic20844;SB|symbB.v1.2.017246.t1;SF|sf_2720.1;	PF00313;PF00650;	GO:0006355;
OG0013931	SA|Smic10733;SB|symbB.v1.2.005090.t1;SC1|sc1_724.12;SF|sf_3145.8;	PF00313;	GO:0006355;
OG0014987	SA|Smic12779;SB|symbB.v1.2.019315.t1;	PF00254;PF00313;	GO:0006355;GO:0006457;
OG0008673	SB|symbB.v1.2.002789.t1;SC1|sc1_348.4;	PF03133;PF00313;	GO:0006355;GO:0006464;
OG0014086	SA|Smic26335;SB|symbB.v1.2.001230.t1;SC1|sc1_2087.2;SF|sf_442.5;SF|sf_50.15;	PF01424;PF01302;PF00149;PF00313;PF01501;	GO:0006355;GO:0016787;GO:0003676;GO:0016757;
OG0009232	SA|Smic35427;SB|symbB.v1.2.002544.t2;SB|symbB.v1.2.011120.t1;SC1|sc1_853.3;SF|sf_3602.2;	PF07690;PF00847;	GO:0006355;GO:0055085;
OG0025915	SA|Smic33381;	PF01974;	GO:0006388;
OG0007326	SA|Smic11708;SA|Smic44567;SB|symbB.v1.2.009298.t1;SB|symbB.v1.2.009299.t1;SC1|sc1_3807.1;SF|sf_2587.4;SF|sf_2587.5;	PF00076;PF01480;	GO:0006397;GO:0003676;
OG0011183	SA|Smic13875;SB|symbB.v1.2.036690.t1;SF|sf_1273.16;	PF03919;PF01529;PF01331;	GO:0006397;GO:0008270;GO:0004484;
OG0000838	SA|Smic40237;SB|symbB.v1.2.020508.t1;SC1|sc1_5627.3;SF|sf_13.52;SF|sf_1837.4;	PF07727;PF01655;	GO:0006412;
OG0001118	SA|Smic36703;SB|symbB.v1.2.019717.t1;SB|symbB.v1.2.024149.t1;SC1|sc1_3179.1;SC1|sc1_3179.2;SF|sf_546.9;	PF00673;PF12796;PF00281;	GO:0006412;
OG0001279	SA|Smic38613;SB|symbB.v1.2.001083.t1;SB|symbB.v1.2.021673.t1;SC1|sc1_193.9;SF|sf_1088.11;	PF01199;	GO:0006412;
OG0001363	SA|Smic3516;SB|symbB.v1.2.018984.t1;SB|symbB.v1.2.018985.t1;SF|sf_1411.4;	PF01780;	GO:0006412;
OG0007024	SA|Smic29735;SB|symbB.v1.2.007801.t1;	PF00276;	GO:0006412;
OG0007041	SA|Smic31687;SB|symbB.v1.2.011799.t1;SF|sf_237.19;	PF01197;PF00566;	GO:0006412;
OG0010595	SA|Smic30412;SB|symbB.v1.2.005587.t1;SC1|sc1_13310.1;	PF17136;	GO:0006412;
OG0011702	SC1|sc1_1.64;SC1|sc1_21597.3;	PF00573;	GO:0006412;
OG0012101	SA|Smic14302;SC1|sc1_1728.1;	PF00237;	GO:0006412;
OG0013004	SA|Smic13707;SB|symbB.v1.2.004691.t1;SC1|sc1_9524.2;SF|sf_708.4;	PF00833;PF12796;PF00535;	GO:0006412;
OG0013065	SA|Smic19514;SB|symbB.v1.2.021021.t1;	PF00276;	GO:0006412;
OG0011518	SA|Smic41891;SB|symbB.v1.2.004746.t1;SC1|sc1_436.7;SF|sf_347.10;	PF00861;PF00069;	GO:0006412;GO:0006468;
OG0000539	SA|Smic20467;SB|symbB.v1.2.008637.t1;SB|symbB.v1.2.008638.t1;SC1|sc1_356.19;SF|sf_831.12;	PF12796;PF00828;PF00225;	GO:0006412;GO:0008017;
OG0003271	SA|Smic43245;SB|symbB.v1.2.038037.t1;SB|symbB.v1.2.042505.t1;SC1|sc1_5787.1;SC1|sc1_5787.2;SF|sf_733.5;	PF00573;PF02817;PF00198;PF00364;	GO:0006412;GO:0016746;
OG0003910	SA|Smic26591;SB|symbB.v1.2.028294.t1;SC1|sc1_1170.6;SC1|sc1_520.2;SF|sf_90.20;SF|sf_90.21;	PF00312;PF14777;	GO:0006412;GO:0042384;
OG0006285	SA|Smic40517;SB|symbB.v1.2.022175.t1;	PF01253;	GO:0006413;
OG0007302	SA|Smic7160;SB|symbB.v1.2.011216.t1;SB|symbB.v1.2.011216.t2;SC1|sc1_2805.1;	PF01652;PF07727;	GO:0006413;
OG0008894	SA|Smic3807;SB|symbB.v1.2.007955.t1;	PF01253;	GO:0006413;
OG0026334	SB|symbB.v1.2.029226.t1;SF|sf_2297.5;	PF00133;	GO:0006418;
OG0006580	SA|Smic26211;SB|symbB.v1.2.015098.t1;SC1|sc1_670.6;SF|sf_786.10;SF|sf_786.8;	PF03483;PF03484;	GO:0006432;GO:0004826;
OG0008019	SA|Smic31565;SB|symbB.v1.2.033995.t1;	PF00254;	GO:0006457;
OG0008164	SB|symbB.v1.2.034561.t1;SF|sf_2422.3;	PF00160;	GO:0006457;
OG0010673	SA|Smic38163;SB|symbB.v1.2.013989.t1;	PF00160;PF12796;	GO:0006457;
OG0011490	SA|Smic39905;SB|symbB.v1.2.013557.t1;SB|symbB.v1.2.013557.t4;	PF00160;	GO:0006457;
OG0011626	SB|symbB.v1.2.020854.t1;SC1|sc1_222.14;	PF00160;PF08231;	GO:0006457;
OG0012172	SA|Smic20760;SC1|sc1_2347.3;SF|sf_142.20;	PF04969;PF00254;	GO:0006457;
OG0012231	SA|Smic26797;SB|symbB.v1.2.035680.t1;	PF00160;	GO:0006457;
OG0012338	SA|Smic38347;SC1|sc1_291.2;	PF00254;	GO:0006457;
OG0012898	SA|Smic6002;SB|symbB.v1.2.027039.t1;SC1|sc1_3391.7;SF|sf_92.11;	PF02825;PF00160;PF07719;PF00254;	GO:0006457;
OG0010282	SA|Smic2130;SA|Smic47560;SB|symbB.v1.2.020380.t1;SF|sf_3285.1;SF|sf_3285.3;	PF05631;PF00005;PF00160;PF00078;	GO:0006457;GO:0016021;GO:0016887;
OG0008657	SA|Smic42570;SB|symbB.v1.2.009795.t1;SB|symbB.v1.2.009796.t1;SB|symbB.v1.2.009796.t2;SC1|sc1_3153.6;	PF03577;PF00254;	GO:0006457;GO:0016805;
OG0012323	SA|Smic36732;SB|symbB.v1.2.001878.t1;SB|symbB.v1.2.001878.t2;SC1|sc1_1774.2;SF|sf_3174.5;	PF00160;PF00795;	GO:0006457;GO:0016810;
OG0008048	SA|Smic36055;SB|symbB.v1.2.012949.t1;SC1|sc1_8267.1;SF|sf_258.4;	PF03133;	GO:0006464;
OG0016131	SA|Smic7284;SB|symbB.v1.2.005238.t1;SC1|sc1_589.3;SF|sf_2970.1;	PF03133;	GO:0006464;
OG0001282	SB|symbB.v1.2.020604.t1;SF|sf_1153.3;	PF00069;	GO:0006468;
OG0001573	SB|symbB.v1.2.029279.t1;SF|sf_2441.4;	PF00069;	GO:0006468;
OG0002758	SA|Smic30632;SB|symbB.v1.2.012522.t1;SB|symbB.v1.2.020327.t1;SC1|sc1_1398.5;SF|sf_429.3;	PF00069;	GO:0006468;
OG0004356	SA|Smic39067;SB|symbB.v1.2.017367.t1;SC1|sc1_2402.5;SF|sf_1288.12;	PF00069;	GO:0006468;
OG0005675	SB|symbB.v1.2.007281.t1;SB|symbB.v1.2.007281.t2;	PF07714;	GO:0006468;
OG0005777	SA|Smic8728;SB|symbB.v1.2.015841.t2;SB|symbB.v1.2.015841.t3;SB|symbB.v1.2.035995.t1;SC1|sc1_2635.3;SF|sf_2065.7;	PF02816;PF13519;	GO:0006468;
OG0006599	SA|Smic28298;SC1|sc1_3380.2;SF|sf_474.2;SF|sf_474.3;	PF00069;	GO:0006468;
OG0006873	SA|Smic10448;SB|symbB.v1.2.015076.t1;SC1|sc1_1288.3;SF|sf_1229.11;SF|sf_1229.12;	PF03407;PF00069;	GO:0006468;
OG0008906	SA|Smic4839;SB|symbB.v1.2.001828.t1;SB|symbB.v1.2.029654.t1;SC1|sc1_649.13;	PF02816;PF13041;PF13812;	GO:0006468;
OG0008934	SA|Smic7145;SB|symbB.v1.2.041526.t1;SC1|sc1_3988.4;SF|sf_1069.11;	PF00069;	GO:0006468;
OG0009662	SA|Smic12869;SB|symbB.v1.2.010776.t2;SC1|sc1_3529.4;SF|sf_2034.5;	PF08659;PF00069;	GO:0006468;
OG0009996	SB|symbB.v1.2.007317.t2;SB|symbB.v1.2.007317.t4;	PF13432;PF00069;	GO:0006468;
OG0010623	SA|Smic32720;SB|symbB.v1.2.003016.t1;SC1|sc1_8936.1;SF|sf_1155.13;	PF00069;PF13419;	GO:0006468;
OG0010777	SB|symbB.v1.2.014402.t1;SC1|sc1_5588.3;	PF00069;	GO:0006468;
OG0011191	SA|Smic14414;SB|symbB.v1.2.000944.t1;SB|symbB.v1.2.000944.t2;SC1|sc1_2775.3;SF|sf_336.8;SF|sf_336.9;	PF00069;	GO:0006468;
OG0011358	SA|Smic28961;SB|symbB.v1.2.015106.t1;SC1|sc1_3168.4;SF|sf_99.9;	PF02275;PF00069;	GO:0006468;
OG0012449	SB|symbB.v1.2.015874.t1;SB|symbB.v1.2.037999.t1;SC1|sc1_4954.5;	PF00069;	GO:0006468;
OG0012842	SA|Smic1318;SB|symbB.v1.2.018514.t1;	PF00069;	GO:0006468;
OG0014283	SB|symbB.v1.2.003020.t1;SF|sf_1155.8;	PF00069;	GO:0006468;
OG0017940	SB|symbB.v1.2.022702.t2;SC1|sc1_6130.3;	PF03747;PF00069;PF08719;	GO:0006468;
OG0018957	SA|Smic9610;SB|symbB.v1.2.032076.t2;SF|sf_1079.11;	PF00069;PF00226;	GO:0006468;
OG0019210	SA|Smic34997;SF|sf_222.12;	PF00069;	GO:0006468;
OG0019411	SB|symbB.v1.2.013981.t1;SC1|sc1_4186.2;	PF00069;	GO:0006468;
OG0020811	SA|Smic19589;SB|symbB.v1.2.012451.t1;SC1|sc1_4402.3;SF|sf_1643.11;	PF00069;	GO:0006468;
OG0021283	SB|symbB.v1.2.033536.t1;	PF00069;	GO:0006468;
OG0022821	SA|Smic5261;SB|symbB.v1.2.004158.t1;SC1|sc1_3416.4;	PF00069;PF13540;	GO:0006468;
OG0023121	SA|Smic31204;SB|symbB.v1.2.023594.t1;	PF07714;	GO:0006468;
OG0023360	SB|symbB.v1.2.009207.t1;SC1|sc1_4041.1;	PF00069;	GO:0006468;
OG0026223	SB|symbB.v1.2.017920.t1;SC1|sc1_569.4;	PF00069;	GO:0006468;
OG0014076	SA|Smic24747;SB|symbB.v1.2.039528.t1;SC1|sc1_17747.1;SF|sf_36.5;	PF00076;PF00248;PF00069;	GO:0006468;GO:0003676;
OG0006559	SA|Smic23449;SB|symbB.v1.2.028972.t1;SC1|sc1_3474.6;SF|sf_1885.9;	PF00069;PF00481;	GO:0006468;GO:0003824;GO:0005524;GO:0043169;
OG0009820	SA|Smic29854;SB|symbB.v1.2.040079.t1;	PF13499;PF07714;	GO:0006468;GO:0005509;
OG0011345	SA|Smic27513;SA|Smic27514;SB|symbB.v1.2.027263.t1;SF|sf_2211.8;	PF13499;PF00069;	GO:0006468;GO:0005509;
OG0006191	SA|Smic23756;SB|symbB.v1.2.011431.t1;SB|symbB.v1.2.011432.t1;SC1|sc1_8492.1;SF|sf_2122.2;	PF00041;PF00069;	GO:0006468;GO:0005515;
OG0020617	SA|Smic1014;SC1|sc1_3816.6;	PF02151;PF00069;PF12796;PF12770;	GO:0006468;GO:0005515;
OG0004545	SA|Smic32107;SB|symbB.v1.2.022703.t1;SC1|sc1_6130.2;SF|sf_69.29;	PF13499;PF00069;PF05773;PF00520;	GO:0006468;GO:0005515;GO:0055085;GO:0005509;GO:0005524;
OG0006253	SA|Smic32969;SB|symbB.v1.2.003934.t1;SC1|sc1_2070.1;SC1|sc1_2070.2;SF|sf_770.10;SF|sf_770.11;	PF01554;PF00089;PF00069;PF07714;PF00498;	GO:0006468;GO:0005515;GO:0055085;GO:0006508;
OG0001204	SA|Smic20817;SB|symbB.v1.2.002855.t1;SF|sf_172.10;	PF00069;	GO:0006468;GO:0005524;
OG0002214	SA|Smic224;SB|symbB.v1.2.001053.t1;SB|symbB.v1.2.007321.t1;SB|symbB.v1.2.014068.t1;SB|symbB.v1.2.035160.t1;SC1|sc1_3653.1;SF|sf_299.16;SF|sf_433.14;SF|sf_5729.2;SF|sf_598.4;	PF00069;PF03148;PF07727;	GO:0006468;GO:0005524;
OG0005103	SB|symbB.v1.2.013982.t1;SC1|sc1_4186.1;SF|sf_13.32;	PF00069;PF06813;	GO:0006468;GO:0005524;
OG0008087	SA|Smic42172;SB|symbB.v1.2.026849.t1;SC1|sc1_2421.1;SF|sf_110.16;	PF00069;	GO:0006468;GO:0005524;
OG0009205	SA|Smic32577;SB|symbB.v1.2.007788.t1;SB|symbB.v1.2.007788.t2;	PF00069;	GO:0006468;GO:0005524;
OG0011269	SA|Smic20818;SC1|sc1_166.13;SF|sf_3681.2;	PF00069;PF12796;	GO:0006468;GO:0005524;
OG0015158	SA|Smic28295;SB|symbB.v1.2.003426.t1;	PF00069;PF04755;	GO:0006468;GO:0005524;
OG0016659	SB|symbB.v1.2.023129.t1;SC1|sc1_3983.4;SF|sf_370.4;	PF00069;	GO:0006468;GO:0005524;
OG0017776	SA|Smic40321;SB|symbB.v1.2.005107.t1;SB|symbB.v1.2.005107.t2;SC1|sc1_2859.1;SC1|sc1_2859.2;	PF00069;	GO:0006468;GO:0005524;
OG0018901	SA|Smic4487;SB|symbB.v1.2.008273.t2;SF|sf_2022.5;	PF00027;PF00069;	GO:0006468;GO:0005524;
OG0007271	SA|Smic3366;SB|symbB.v1.2.020605.t1;SC1|sc1_2998.4;SF|sf_1153.5;	PF13499;PF00069;PF13202;PF07986;	GO:0006468;GO:0005524;GO:0005509;
OG0011983	SA|Smic3734;SB|symbB.v1.2.004714.t1;SC1|sc1_2490.3;SF|sf_3361.6;	PF05118;PF00069;	GO:0006468;GO:0005524;GO:0018193;
OG0012278	SA|Smic32193;SB|symbB.v1.2.015155.t1;SC1|sc1_193.11;SF|sf_1088.13;	PF00810;PF07727;PF00069;PF00787;	GO:0006468;GO:0005524;GO:0046923;GO:0035091;
OG0010249	SA|Smic10;SB|symbB.v1.2.029180.t1;SC1|sc1_4363.4;SF|sf_9.21;	PF00069;PF04616;	GO:0006468;GO:0005975;
OG0006484	SA|Smic12834;SB|symbB.v1.2.030023.t1;SF|sf_1652.5;	PF00520;PF07727;PF00069;PF00071;PF13202;	GO:0006468;GO:0007264;GO:0055085;GO:0005509;
OG0016350	SA|Smic25902;SB|symbB.v1.2.009262.t1;	PF00285;PF00665;PF00069;PF03989;PF00098;	GO:0006468;GO:0008270;GO:0046912;GO:0006265;GO:0015074;GO:0005524;
OG0003593	SC1|sc1_2.585;SC1|sc1_5.726;	PF03030;PF13177;PF00069;	GO:0006468;GO:0016020;
OG0012249	SA|Smic28853;SB|symbB.v1.2.031054.t1;SB|symbB.v1.2.031054.t3;SC1|sc1_10337.1;SF|sf_1235.8;	PF13812;PF03083;PF00069;	GO:0006468;GO:0016021;GO:0005524;
OG0016155	SA|Smic9096;SB|symbB.v1.2.023518.t1;SB|symbB.v1.2.023518.t2;SB|symbB.v1.2.023518.t3;SC1|sc1_3219.1;SF|sf_200.4;	PF13812;PF01713;PF01026;PF13041;PF13499;PF00069;	GO:0006468;GO:0016888;GO:0016788;GO:0005509;
OG0005498	SA|Smic11359;SB|symbB.v1.2.016972.t1;SB|symbB.v1.2.016972.t3;SC1|sc1_2511.4;SF|sf_842.5;	PF08777;PF00069;PF00027;PF04192;	GO:0006468;GO:0032040;GO:0003723;
OG0007508	SA|Smic34136;SB|symbB.v1.2.020006.t1;SC1|sc1_2072.3;SF|sf_2307.10;	PF10453;PF00069;	GO:0006468;GO:0046872;
OG0000720	SA|Smic12780;SB|symbB.v1.2.019319.t1;SC1|sc1_549.3;	PF00810;PF00069;	GO:0006468;GO:0046923;
OG0011091	SA|Smic5119;SB|symbB.v1.2.012852.t1;SB|symbB.v1.2.012852.t2;SC1|sc1_204.12;	PF07690;PF00069;	GO:0006468;GO:0055085;
OG0011413	SA|Smic34593;SB|symbB.v1.2.007315.t1;SC1|sc1_704.10;SF|sf_299.12;	PF13640;PF00069;PF05118;PF03441;PF00875;	GO:0006468;GO:0055114;GO:0018193;
OG0008513	SA|Smic25685;SB|symbB.v1.2.031308.t1;SB|symbB.v1.2.031309.t1;SF|sf_1666.3;	PF01129;	GO:0006471;
OG0001470	SA|Smic40902;SB|symbB.v1.2.032789.t1;SC1|sc1_759.2;SF|sf_3377.4;	PF00026;	GO:0006508;
OG0003767	SB|symbB.v1.2.027153.t1;SC1|sc1_640.1;	PF00648;	GO:0006508;
OG0004836	SB|symbB.v1.2.002941.t1;SC1|sc1_3089.3;SF|sf_63.14;	PF05193;PF00648;PF00675;	GO:0006508;
OG0006418	SA|Smic2917;SB|symbB.v1.2.019574.t1;SC1|sc1_1889.5;SF|sf_579.1;	PF00450;	GO:0006508;
OG0006518	SA|Smic17722;SB|symbB.v1.2.022445.t1;SC1|sc1_6076.3;SF|sf_749.12;	PF00648;	GO:0006508;
OG0009155	SA|Smic27881;SB|symbB.v1.2.019407.t1;SC1|sc1_1001.1;SF|sf_411.2;	PF00450;	GO:0006508;
OG0009585	SA|Smic5934;SB|symbB.v1.2.033098.t1;SC1|sc1_11140.2;SF|sf_320.19;	PF00648;	GO:0006508;
OG0009823	SA|Smic30016;SB|symbB.v1.2.027862.t1;SF|sf_898.10;	PF00026;	GO:0006508;
OG0020980	SA|Smic36082;SB|symbB.v1.2.020450.t1;SC1|sc1_2358.4;SF|sf_1935.2;SF|sf_1935.5;	PF00648;	GO:0006508;
OG0022915	SA|Smic13809;SB|symbB.v1.2.006344.t1;SB|symbB.v1.2.006344.t2;	PF00026;	GO:0006508;
OG0023397	SB|symbB.v1.2.013449.t1;SC1|sc1_1431.1;SF|sf_5525.1;	PF01400;	GO:0006508;
OG0016310	SA|Smic22316;SB|symbB.v1.2.013214.t1;SC1|sc1_652.10;SF|sf_307.14;	PF00648;PF02201;	GO:0006508;GO:0005515;
OG0008491	SA|Smic23170;SB|symbB.v1.2.022425.t1;SC1|sc1_10053.1;SF|sf_195.13;	PF02190;PF08757;PF01936;PF00004;	GO:0006508;GO:0005524;
OG0012304	SA|Smic34622;SB|symbB.v1.2.035942.t1;SC1|sc1_5949.2;	PF00004;PF01434;	GO:0006508;GO:0005524;
OG0000709	SA|Smic23216;SB|symbB.v1.2.018517.t1;SB|symbB.v1.2.018518.t1;SB|symbB.v1.2.018519.t1;SB|symbB.v1.2.018520.t1;SB|symbB.v1.2.018521.t1;SB|symbB.v1.2.020193.t1;SB|symbB.v1.2.020196.t1;SC1|sc1_12379.1;SC1|sc1_5155.3;SC1|sc1_5350.1;SC1|sc1_5350.2;SF|sf_2542.3;SF|sf_2542.4;SF|sf_3820.2;	PF16639;PF00753;PF01333;PF07727;PF00665;	GO:0006508;GO:0015074;GO:0031361;
OG0019040	SA|Smic17592;SB|symbB.v1.2.027678.t1;SC1|sc1_2629.8;SF|sf_701.3;	PF00089;PF07728;PF13365;	GO:0006508;GO:0016887;
OG0003662	SA|Smic13155;SB|symbB.v1.2.004187.t1;	PF00652;PF01764;	GO:0006629;
OG0003872	SA|Smic17365;SB|symbB.v1.2.035746.t1;SB|symbB.v1.2.035746.t2;SC1|sc1_12320.1;SF|sf_1527.14;	PF01764;	GO:0006629;
OG0004142	SB|symbB.v1.2.021259.t1;SC1|sc1_2487.1;	PF00487;PF08837;	GO:0006629;
OG0007557	SA|Smic40501;SB|symbB.v1.2.030691.t3;SC1|sc1_11629.1;	PF04083;PF00561;	GO:0006629;
OG0007619	SB|symbB.v1.2.019504.t1;SC1|sc1_3379.1;SF|sf_1332.7;	PF00487;PF05345;PF00173;	GO:0006629;
OG0007858	SA|Smic12279;SB|symbB.v1.2.030368.t1;SC1|sc1_751.4;SF|sf_90.12;	PF00487;PF00145;	GO:0006629;
OG0011225	SA|Smic17359;SB|symbB.v1.2.005098.t1;SC1|sc1_2173.2;SF|sf_504.6;	PF01734;PF13460;	GO:0006629;
OG0014946	SA|Smic9167;SA|Smic9168;SB|symbB.v1.2.002422.t1;SB|symbB.v1.2.031319.t1;SB|symbB.v1.2.031320.t1;SC1|sc1_6726.2;SC1|sc1_7171.2;SF|sf_1804.8;SF|sf_1819.9;	PF01764;	GO:0006629;
OG0021198	SB|symbB.v1.2.019192.t1;SF|sf_1608.5;	PF01764;	GO:0006629;
OG0006643	SA|Smic37571;SB|symbB.v1.2.037229.t1;SF|sf_115.13;	PF13439;PF01764;PF00534;PF00168;	GO:0006629;GO:0005515;
OG0023480	SB|symbB.v1.2.026444.t1;SC1|sc1_12020.1;SC1|sc1_2211.6;SC1|sc1_9533.1;	PF00350;PF01764;PF01926;	GO:0006629;GO:0005525;
OG0002872	SA|Smic31327;SB|symbB.v1.2.009021.t1;SC1|sc1_3508.4;SF|sf_439.11;	PF13923;PF04096;	GO:0006810;
OG0016654	SB|symbB.v1.2.022527.t1;SC1|sc1_833.8;SF|sf_83.16;	PF00582;PF12796;	GO:0006950;
OG0012322	SA|Smic36664;SB|symbB.v1.2.013216.t1;SC1|sc1_345.4;SF|sf_2742.1;	PF03953;PF00091;PF08659;	GO:0007017;GO:0003924;
OG0008440	SA|Smic17635;SB|symbB.v1.2.008315.t1;SB|symbB.v1.2.008315.t2;SC1|sc1_626.11;SF|sf_1156.13;	PF00225;PF13637;	GO:0007018;GO:0008017;
OG0008532	SA|Smic28359;SB|symbB.v1.2.010184.t1;SC1|sc1_11857.1;SF|sf_9.36;	PF00225;	GO:0007018;GO:0008017;
OG0008870	SA|Smic703;SB|symbB.v1.2.002809.t1;	PF00225;PF12796;	GO:0007018;GO:0008017;
OG0010381	SA|Smic9729;SB|symbB.v1.2.026417.t1;	PF12697;PF00225;	GO:0007018;GO:0008017;
OG0011101	SA|Smic6173;SB|symbB.v1.2.039567.t1;SC1|sc1_4076.5;SF|sf_940.4;	PF00225;PF00656;	GO:0007018;GO:0008017;
OG0009197	SA|Smic31622;SB|symbB.v1.2.012237.t1;SC1|sc1_4858.2;	PF00225;PF04564;	GO:0007018;GO:0016567;GO:0008017;
OG0016482	SA|Smic40130;SB|symbB.v1.2.026540.t1;SC1|sc1_5978.1;SF|sf_472.3;	PF03357;	GO:0007034;
OG0007999	SA|Smic29325;SB|symbB.v1.2.033877.t1;SB|symbB.v1.2.033878.t1;SC1|sc1_11605.1;SF|sf_2799.3;	PF03800;	GO:0007067;
OG0009352	SB|symbB.v1.2.016116.t1;SB|symbB.v1.2.022863.t1;	PF06248;	GO:0007067;
OG0005647	SA|Smic39481;SB|symbB.v1.2.026634.t1;	PF00233;	GO:0007165;
OG0002261	SA|Smic29926;SB|symbB.v1.2.005185.t1;SC1|sc1_3729.6;	PF00233;	GO:0007165;GO:0008081;
OG0004012	SA|Smic7625;SB|symbB.v1.2.029878.t1;SC1|sc1_1106.1;SF|sf_3790.2;	PF00233;	GO:0007165;GO:0008081;
OG0006428	SA|Smic5203;SB|symbB.v1.2.010375.t1;SC1|sc1_2829.2;	PF00071;	GO:0007264;
OG0006662	SA|Smic41576;SB|symbB.v1.2.030485.t1;SC1|sc1_5933.5;SC1|sc1_6673.5;SF|sf_992.9;	PF14580;PF00071;	GO:0007264;
OG0007757	SA|Smic3922;SB|symbB.v1.2.018971.t1;SB|symbB.v1.2.040442.t1;SF|sf_1165.5;	PF00071;PF12796;	GO:0007264;
OG0007864	SA|Smic13490;SC1|sc1_11298.1;	PF00071;PF16870;	GO:0007264;
OG0007916	SA|Smic19470;SB|symbB.v1.2.015237.t1;	PF00071;	GO:0007264;
OG0007966	SA|Smic25897;SC1|sc1_761.2;	PF00071;	GO:0007264;
OG0010412	SA|Smic11756;SB|symbB.v1.2.027592.t1;SC1|sc1_4059.3;SF|sf_3071.3;	PF00226;PF00071;	GO:0007264;
OG0011048	SA|Smic1596;SB|symbB.v1.2.000389.t1;SC1|sc1_111.6;	PF00071;PF08477;	GO:0007264;
OG0008561	SA|Smic30951;SB|symbB.v1.2.024535.t1;SC1|sc1_5868.1;SF|sf_2355.2;	PF00270;PF00271;PF08477;PF02225;	GO:0007264;GO:0005524;
OG0008519	SA|Smic26569;SB|symbB.v1.2.005623.t1;	PF00225;	GO:0008017;
OG0010723	SB|symbB.v1.2.002904.t1;SB|symbB.v1.2.002904.t2;	PF00225;	GO:0008017;
OG0012243	SA|Smic28127;SB|symbB.v1.2.033603.t1;	PF02187;	GO:0008017;
OG0013282	SA|Smic42331;SB|symbB.v1.2.024232.t1;SC1|sc1_102.6;SF|sf_42.13;	PF02187;	GO:0008017;
OG0011034	SA|Smic705;SB|symbB.v1.2.029842.t1;	PF00225;	GO:0008017;GO:0007018;
OG0020986	SA|Smic37165;SB|symbB.v1.2.011791.t1;SB|symbB.v1.2.011791.t2;SC1|sc1_4082.1;SF|sf_1385.6;	PF00225;PF07727;	GO:0008017;GO:0007018;
OG0021158	SB|symbB.v1.2.012187.t1;SC1|sc1_911.17;	PF00225;PF01189;	GO:0008017;GO:0008168;
OG0017491	SA|Smic12120;SB|symbB.v1.2.018960.t1;	PF00225;PF01694;	GO:0008017;GO:0016021;
OG0009930	SA|Smic39042;SC1|sc1_6543.1;SF|sf_1524.7;	PF01103;PF16796;	GO:0008017;GO:0019867;
OG0007059	SA|Smic35581;SB|symbB.v1.2.027236.t1;SC1|sc1_3070.1;SF|sf_421.12;	PF06298;PF00225;	GO:0008017;GO:0030145;GO:0007018;
OG0008978	SA|Smic10298;SB|symbB.v1.2.006634.t1;SC1|sc1_9270.1;SF|sf_1229.3;	PF00939;PF00225;	GO:0008017;GO:0055085;
OG0009214	SA|Smic33768;SB|symbB.v1.2.028553.t1;SC1|sc1_15150.1;SF|sf_1185.3;	PF00583;	GO:0008080;
OG0012512	SB|symbB.v1.2.029696.t1;SC1|sc1_460.7;SF|sf_246.16;	PF00294;PF00583;	GO:0008080;
OG0014914	SA|Smic6755;SB|symbB.v1.2.016562.t1;SB|symbB.v1.2.016562.t2;SF|sf_631.3;	PF00583;	GO:0008080;
OG0019004	SA|Smic13573;SB|symbB.v1.2.016406.t1;	PF13508;	GO:0008080;
OG0010383	SA|Smic10091;SB|symbB.v1.2.005535.t1;SC1|sc1_309.4;SF|sf_1810.5;	PF00583;PF14775;PF00411;PF14772;	GO:0008080;GO:0006412;
OG0011495	SA|Smic40259;SB|symbB.v1.2.027076.t1;SC1|sc1_2066.3;SF|sf_1155.1;	PF06087;	GO:0008081;
OG0014251	SA|Smic43111;SB|symbB.v1.2.000866.t1;SC1|sc1_4471.2;SF|sf_354.14;	PF03009;	GO:0008081;
OG0006152	SA|Smic18336;SB|symbB.v1.2.021590.t1;SC1|sc1_2573.3;	PF08016;PF00782;PF07727;PF07885;	GO:0008138;
OG0014958	SA|Smic10580;SB|symbB.v1.2.030213.t1;SC1|sc1_1888.4;	PF00782;	GO:0008138;
OG0008000	SA|Smic29468;SB|symbB.v1.2.019046.t1;	PF08238;PF00782;	GO:0008138;GO:0016791;
OG0016369	SA|Smic28104;SB|symbB.v1.2.039242.t1;	PF00782;PF04179;PF17184;	GO:0008138;GO:0016791;
OG0006727	SC1|sc1_15.150;SC1|sc1_4.955;	PF00135;PF00685;	GO:0008146;
OG0000657	SB|symbB.v1.2.034377.t1;SC1|sc1_1578.9;	PF00501;	GO:0008152;
OG0007394	SA|Smic20272;SB|symbB.v1.2.007598.t1;SC1|sc1_1184.5;	PF12697;PF00378;PF07986;	GO:0008152;
OG0007939	SA|Smic22397;SB|symbB.v1.2.012351.t3;SB|symbB.v1.2.012351.t4;SB|symbB.v1.2.028176.t1;SC1|sc1_10060.2;SC1|sc1_17926.2;SF|sf_2434.6;	PF13306;PF00857;PF00415;PF05725;	GO:0008152;
OG0013975	SA|Smic15470;SB|symbB.v1.2.003126.t1;SC1|sc1_8050.1;SF|sf_761.9;	PF00501;PF03372;PF13041;	GO:0008152;
OG0014303	SB|symbB.v1.2.007691.t1;SC1|sc1_1531.2;	PF00300;	GO:0008152;
OG0003240	SA|Smic27015;SB|symbB.v1.2.021284.t1;SB|symbB.v1.2.021285.t1;SB|symbB.v1.2.021286.t1;SB|symbB.v1.2.021287.t1;SB|symbB.v1.2.021288.t1;SC1|sc1_12897.1;SC1|sc1_12897.2;SC1|sc1_2649.3;SC1|sc1_3162.1;SC1|sc1_3192.2;SC1|sc1_40617.1;SF|sf_1937.6;SF|sf_3760.1;SF|sf_620.17;	PF00069;PF00849;PF01557;PF06912;	GO:0008152;GO:0005524;GO:0009982;GO:0006468;
OG0021420	SC1|sc1_4.261;SC1|sc1_80.55;	PF13561;PF00756;PF00378;	GO:0008152;GO:0016491;
OG0018046	SC1|sc1_11274.3;SC1|sc1_22.15;	PF07690;PF00501;PF05360;PF01553;	GO:0008152;GO:0016746;GO:0055085;
OG0011383	SA|Smic31688;SB|symbB.v1.2.011796.t1;SC1|sc1_4346.2;SF|sf_237.17;	PF04755;PF00462;PF00651;	GO:0008152;GO:0045454;GO:0005515;
OG0004493	SA|Smic14653;SB|symbB.v1.2.027772.t1;SC1|sc1_3801.1;SF|sf_3546.5;	PF00300;PF01591;PF07690;PF00240;	GO:0008152;GO:0055085;GO:0006000;GO:0005515;
OG0003625	SA|Smic3559;SA|Smic3560;SA|Smic5787;SB|symbB.v1.2.005932.t1;SC1|sc1_2034.1;	PF01269;	GO:0008168;
OG0008340	SA|Smic7264;SB|symbB.v1.2.020967.t1;SC1|sc1_202.6;SF|sf_1218.14;SF|sf_6086.1;	PF13649;PF08241;PF13847;	GO:0008168;
OG0011042	SA|Smic1414;SB|symbB.v1.2.015218.t1;SC1|sc1_4311.1;SF|sf_611.21;	PF12294;PF04452;PF00565;PF05901;	GO:0008168;
OG0011328	SA|Smic26052;SB|symbB.v1.2.019225.t1;SF|sf_1523.6;	PF06325;PF05185;	GO:0008168;
OG0017468	SA|Smic10545;SB|symbB.v1.2.007208.t1;	PF08241;	GO:0008168;
OG0019343	SB|symbB.v1.2.004823.t1;SF|sf_1324.2;	PF04252;	GO:0008168;
OG0023683	SC1|sc1_28588.1;SC1|sc1_685.23;	PF13489;PF08241;	GO:0008168;
OG0003888	SA|Smic21839;SB|symbB.v1.2.006562.t1;SF|sf_3102.4;	PF01269;PF00076;	GO:0008168;GO:0003676;
OG0016209	SA|Smic13105;SA|Smic22396;SB|symbB.v1.2.019241.t1;SB|symbB.v1.2.019241.t2;SC1|sc1_480.20;SF|sf_2878.5;	PF03006;PF01205;PF08241;	GO:0008168;GO:0016021;
OG0008050	SA|Smic36109;SB|symbB.v1.2.025382.t2;SC1|sc1_535.3;	PF08241;PF00155;PF00574;	GO:0008168;GO:0030170;
OG0009104	SA|Smic22846;SB|symbB.v1.2.037483.t1;SC1|sc1_2041.4;SF|sf_500.1;	PF05175;	GO:0008168;GO:0032259;
OG0010271	SA|Smic1551;SB|symbB.v1.2.031222.t1;SF|sf_943.3;	PF01596;	GO:0008171;
OG0013213	SA|Smic33637;SB|symbB.v1.2.009391.t1;SC1|sc1_1620.2;SC1|sc1_1620.3;SF|sf_789.7;	PF01596;PF11069;	GO:0008171;
OG0022946	SA|Smic16889;SB|symbB.v1.2.009407.t1;SC1|sc1_1128.9;	PF01596;PF00557;	GO:0008171;
OG0008301	SA|Smic4124;SA|Smic4125;SB|symbB.v1.2.015672.t1;SC1|sc1_1610.3;SC1|sc1_475.14;SF|sf_293.7;	PF01596;PF03124;PF00535;	GO:0008171;GO:0016021;
OG0013058	SA|Smic19156;SB|symbB.v1.2.019766.t1;SC1|sc1_426.10;SF|sf_3437.3;	PF00588;	GO:0008173;
OG0015091	SA|Smic21956;SB|symbB.v1.2.022817.t1;SC1|sc1_5578.1;SF|sf_3774.1;	PF05958;PF04969;	GO:0008173;
OG0008079	SA|Smic41174;SB|symbB.v1.2.023731.t1;SC1|sc1_8079.2;SF|sf_115.28;	PF13041;PF01409;PF02390;PF02668;	GO:0008176;GO:0043039;GO:0055114;
OG0006579	SA|Smic25986;SB|symbB.v1.2.004199.t1;SB|symbB.v1.2.004199.t2;SC1|sc1_1717.1;SF|sf_1496.1;	PF16653;PF00270;PF03435;PF02390;PF08147;PF00271;PF00520;PF00013;PF05222;PF04455;PF13561;	GO:0008176;GO:0055085;GO:0003723;GO:0055114;GO:0005524;GO:0005634;
OG0012208	SA|Smic24530;SB|symbB.v1.2.007813.t1;SF|sf_423.7;	PF13367;	GO:0008233;
OG0014347	SB|symbB.v1.2.014902.t1;SB|symbB.v1.2.014902.t2;	PF02902;	GO:0008234;
OG0015163	SA|Smic28807;SB|symbB.v1.2.028155.t1;	PF00112;PF12796;	GO:0008234;
OG0019473	SB|symbB.v1.2.023679.t1;SC1|sc1_1355.7;	PF00112;	GO:0008234;
OG0004754	SA|Smic24141;SB|symbB.v1.2.001336.t1;SB|symbB.v1.2.001336.t2;SF|sf_611.15;	PF01529;	GO:0008270;
OG0004975	SA|Smic11207;SB|symbB.v1.2.003806.t1;SC1|sc1_1476.1;SF|sf_637.15;	PF01428;	GO:0008270;
OG0005929	SA|Smic33858;SC1|sc1_279.9;	PF14634;PF12796;PF04755;	GO:0008270;
OG0006445	SA|Smic6799;SB|symbB.v1.2.000482.t1;SC1|sc1_248.6;SF|sf_28.9;	PF01529;	GO:0008270;
OG0006601	SA|Smic28529;SB|symbB.v1.2.012831.t1;SC1|sc1_4225.1;SF|sf_1783.5;	PF13639;PF00145;	GO:0008270;
OG0007027	SA|Smic30318;SB|symbB.v1.2.022354.t1;SF|sf_2361.5;	PF01529;	GO:0008270;
OG0008418	SA|Smic14609;SB|symbB.v1.2.013995.t1;	PF13639;	GO:0008270;
OG0008983	SA|Smic10503;SB|symbB.v1.2.028063.t1;SC1|sc1_225.6;	PF00566;PF01529;	GO:0008270;
OG0009958	SA|Smic42381;SC1|sc1_5677.5;SF|sf_284.7;	PF13532;PF00098;	GO:0008270;
OG0011323	SA|Smic25427;SB|symbB.v1.2.021551.t1;SC1|sc1_4021.2;	PF00569;PF13879;	GO:0008270;
OG0011526	SA|Smic43173;SB|symbB.v1.2.022233.t1;SB|symbB.v1.2.022233.t2;SC1|sc1_1123.6;SF|sf_170.9;	PF13415;PF13639;	GO:0008270;
OG0012164	SA|Smic20217;SC1|sc1_1232.2;	PF07967;	GO:0008270;
OG0012292	SA|Smic33711;SB|symbB.v1.2.013563.t1;SC1|sc1_4714.3;SC1|sc1_9152.1;SF|sf_1249.2;SF|sf_1974.3;	PF13639;PF12678;	GO:0008270;
OG0012379	SA|Smic48328;SB|symbB.v1.2.018392.t1;	PF00641;	GO:0008270;
OG0012931	SA|Smic8609;SB|symbB.v1.2.028913.t1;SC1|sc1_8644.2;	PF12678;PF13639;	GO:0008270;
OG0013872	SA|Smic4799;SB|symbB.v1.2.031028.t1;SB|symbB.v1.2.031028.t2;	PF17123;	GO:0008270;
OG0015037	SA|Smic17779;SB|symbB.v1.2.036819.t2;	PF12701;PF00641;PF13812;	GO:0008270;
OG0015229	SA|Smic33765;SC1|sc1_6821.3;	PF13639;	GO:0008270;
OG0015371	SB|symbB.v1.2.007781.t1;SC1|sc1_1340.3;SF|sf_1004.10;	PF00645;	GO:0008270;
OG0015602	SC1|sc1_4339.7;SF|sf_4509.1;SF|sf_4509.3;	PF00484;	GO:0008270;
OG0016260	SA|Smic17416;SB|symbB.v1.2.014696.t1;SB|symbB.v1.2.014696.t2;	PF13639;	GO:0008270;
OG0016300	SA|Smic21537;SB|symbB.v1.2.019943.t1;SC1|sc1_2028.2;	PF13639;PF13424;	GO:0008270;
OG0016415	SA|Smic33318;SB|symbB.v1.2.040549.t1;	PF01529;	GO:0008270;
OG0016432	SA|Smic35225;SB|symbB.v1.2.015923.t1;SF|sf_65.5;	PF12906;	GO:0008270;
OG0017657	SA|Smic27467;SB|symbB.v1.2.027391.t1;SC1|sc1_4885.3;SF|sf_3327.1;	PF00875;PF03441;PF00641;	GO:0008270;
OG0019522	SB|symbB.v1.2.032884.t1;SC1|sc1_23191.1;SF|sf_1426.2;	NA;	GO:0008270;
OG0020712	SA|Smic9755;SB|symbB.v1.2.001001.t1;SC1|sc1_4878.2;SF|sf_3780.4;	PF17123;PF13812;	GO:0008270;
OG0020813	SA|Smic19872;SB|symbB.v1.2.040928.t1;SC1|sc1_3937.1;	PF01529;	GO:0008270;
OG0020850	SA|Smic22314;SB|symbB.v1.2.022165.t1;SB|symbB.v1.2.022165.t2;	PF00641;	GO:0008270;
OG0022890	SA|Smic10721;SB|symbB.v1.2.035968.t1;SB|symbB.v1.2.035968.t2;	PF13812;PF14432;	GO:0008270;
OG0012343	SA|Smic38917;SB|symbB.v1.2.025689.t1;	PF07500;PF01096;PF08711;	GO:0008270;GO:0006351;
OG0008277	SA|Smic2089;SB|symbB.v1.2.013041.t1;SC1|sc1_2820.1;	PF00098;PF12796;PF00886;	GO:0008270;GO:0006412;
OG0005228	SA|Smic15329;SB|symbB.v1.2.000480.t1;SC1|sc1_248.11;	PF01529;PF13499;PF00069;PF02622;	GO:0008270;GO:0006468;GO:0005509;
OG0010762	SB|symbB.v1.2.011050.t1;SC1|sc1_6779.2;SF|sf_1715.1;	PF02209;PF00412;	GO:0008270;GO:0007010;
OG0006646	SA|Smic38062;SB|symbB.v1.2.005909.t1;SC1|sc1_2733.1;SF|sf_517.8;	PF01553;PF00641;PF00076;	GO:0008270;GO:0016746;GO:0003676;
OG0009195	SA|Smic31568;SB|symbB.v1.2.025373.t1;	PF01885;PF13639;	GO:0008270;GO:0016772;
OG0013840	SA|Smic2424;SB|symbB.v1.2.010344.t1;SF|sf_1420.3;	PF00383;	GO:0008270;GO:0016787;
OG0007278	SA|Smic4334;SB|symbB.v1.2.016065.t2;SC1|sc1_1901.1;SF|sf_294.6;	PF02861;PF01529;PF07727;PF00270;PF00561;PF00004;PF00067;PF00271;	GO:0008270;GO:0019538;GO:0055114;GO:0005524;
OG0002874	SA|Smic32418;SB|symbB.v1.2.035424.t1;SC1|sc1_8182.1;SF|sf_569.1;	PF01529;PF00231;	GO:0008270;GO:0046961;
OG0011111	SA|Smic6572;SC1|sc1_4452.2;SF|sf_313.14;	PF00083;PF13639;	GO:0008270;GO:0055085;
OG0016319	SA|Smic22927;SB|symbB.v1.2.013474.t1;SC1|sc1_5899.1;SF|sf_1770.7;	PF17047;	GO:0008289;
OG0009069	SA|Smic19231;SB|symbB.v1.2.017836.t1;	PF00168;PF17047;	GO:0008289;GO:0005515;
OG0008078	SA|Smic41119;SB|symbB.v1.2.011768.t1;SC1|sc1_2164.4;SF|sf_2405.4;	PF02450;	GO:0008374;
OG0026406	SB|symbB.v1.2.040735.t1;SC1|sc1_475.8;	PF03071;	GO:0008375;
OG0016222	SA|Smic14150;SC1|sc1_3248.2;SF|sf_2840.1;	PF01612;	GO:0008408;
OG0006186	SA|Smic22301;SB|symbB.v1.2.032680.t1;SC1|sc1_3764.4;	PF00300;PF01612;	GO:0008408;GO:0008152;
OG0006644	SA|Smic37597;SB|symbB.v1.2.016754.t1;SB|symbB.v1.2.016755.t1;SF|sf_1210.16;	PF03770;	GO:0008440;
OG0007859	SA|Smic12489;SB|symbB.v1.2.022390.t1;SC1|sc1_2422.2;SF|sf_665.7;	PF10585;PF14732;PF00899;	GO:0008641;
OG0013967	SA|Smic14548;SB|symbB.v1.2.001615.t1;	PF00899;	GO:0008641;
OG0008588	SA|Smic33284;SB|symbB.v1.2.039647.t1;	PF03275;PF13450;	GO:0008767;
OG0007751	SA|Smic2987;SB|symbB.v1.2.044188.t1;	PF13646;PF01467;	GO:0009058;GO:0005515;
OG0012835	SA|Smic986;SB|symbB.v1.2.028269.t1;SC1|sc1_912.5;SF|sf_243.8;	PF01735;	GO:0009395;
OG0008739	SB|symbB.v1.2.023994.t1;SC1|sc1_3756.4;	PF01268;	GO:0009396;
OG0003431	SB|symbB.v1.2.032461.t1;SF|sf_1554.9;SF|sf_2080.5;SF|sf_2080.6;SF|sf_2080.8;SF|sf_3329.1;	PF01129;PF03496;	GO:0009405;GO:0006471;
OG0011379	SA|Smic31498;SB|symbB.v1.2.030592.t1;SC1|sc1_4125.4;SF|sf_1050.12;	PF07727;PF09445;	GO:0009452;
OG0015069	SA|Smic20169;SA|Smic32060;SC1|sc1_100.21;	PF09445;PF13532;	GO:0009452;
OG0013324	SB|symbB.v1.2.003308.t1;SC1|sc1_3150.1;SF|sf_767.8;	PF02529;	GO:0009512;
OG0001633	SA|Smic21323;SA|Smic7236;SB|symbB.v1.2.011647.t1;SC1|sc1_1834.2;SC1|sc1_675.9;SF|sf_41.13;SF|sf_494.6;	PF13475;PF00849;	GO:0009982;
OG0008373	SA|Smic10629;SB|symbB.v1.2.037561.t1;SC1|sc1_499.15;	PF00849;	GO:0009982;
OG0008374	SA|Smic10652;SB|symbB.v1.2.021108.t1;SF|sf_3432.6;	PF00849;	GO:0009982;
OG0009329	SB|symbB.v1.2.008211.t1;SB|symbB.v1.2.008211.t2;	PF15261;PF13041;PF00849;	GO:0009982;
OG0010594	SA|Smic30257;SB|symbB.v1.2.015651.t1;SC1|sc1_2646.1;	PF00849;PF00650;	GO:0009982;
OG0014028	SA|Smic20014;SB|symbB.v1.2.003230.t1;SC1|sc1_238.7;SF|sf_928.8;	PF00849;PF13392;	GO:0009982;
OG0019413	SB|symbB.v1.2.014379.t1;SC1|sc1_2229.3;	PF00849;	GO:0009982;
OG0020985	SA|Smic37141;SC1|sc1_1771.2;SF|sf_1349.1;	PF12796;PF00849;	GO:0009982;
OG0023500	SB|symbB.v1.2.028488.t1;SC1|sc1_6912.1;SF|sf_59.16;	PF00849;	GO:0009982;
OG0026083	SB|symbB.v1.2.003231.t1;SF|sf_928.9;	PF00849;	GO:0009982;
OG0009670	SA|Smic13608;SB|symbB.v1.2.013614.t1;SB|symbB.v1.2.013614.t2;SB|symbB.v1.2.013614.t3;SC1|sc1_92.9;	PF00240;PF00849;	GO:0009982;GO:0005515;
OG0014376	SB|symbB.v1.2.022135.t1;SC1|sc1_2790.4;SF|sf_3557.4;	PF01428;PF01142;	GO:0009982;GO:0008270;
OG0020700	SA|Smic9031;SB|symbB.v1.2.002360.t1;SB|symbB.v1.2.002360.t2;SC1|sc1_503.2;SF|sf_228.24;	PF01170;PF07727;PF00849;PF02580;	GO:0009982;GO:0032259;GO:0019478;
OG0005869	SA|Smic24040;SF|sf_2765.1;	PF00258;	GO:0010181;
OG0009783	SA|Smic25072;SB|symbB.v1.2.022044.t1;SC1|sc1_4176.2;	PF12766;	GO:0010181;
OG0005518	SA|Smic14755;SB|symbB.v1.2.013105.t1;SB|symbB.v1.2.041829.t1;SC1|sc1_2754.1;	PF00175;PF00258;PF06472;PF00005;PF00667;	GO:0010181;GO:0055114;GO:0016887;GO:0055085;
OG0002657	SA|Smic29980;SB|symbB.v1.2.001675.t1;SC1|sc1_462.13;SF|sf_462.23;	PF13326;	GO:0010207;
OG0006890	SA|Smic12167;SB|symbB.v1.2.020041.t1;SC1|sc1_623.5;	PF02416;	GO:0015031;
OG0020865	SA|Smic23943;SC1|sc1_7401.1;	PF01323;PF04909;PF13424;	GO:0015035;GO:0016787;
OG0008991	SA|Smic11234;SB|symbB.v1.2.004326.t1;SC1|sc1_1403.4;SF|sf_1374.4;	PF00665;PF07727;PF00153;	GO:0015074;
OG0011695	SB|symbB.v1.2.037734.t1;SC1|sc1_5217.2;	PF12796;PF00665;	GO:0015074;
OG0013317	SB|symbB.v1.2.001902.t2;SF|sf_77.21;	PF07727;PF00665;	GO:0015074;
OG0014261	SA|Smic45241;SB|symbB.v1.2.011602.t1;SC1|sc1_7059.1;	PF13419;PF00589;	GO:0015074;
OG0011089	SA|Smic4999;SB|symbB.v1.2.006814.t1;SC1|sc1_2471.3;SF|sf_228.8;SF|sf_228.9;	PF00665;PF01344;PF12796;PF13854;PF07727;PF00098;PF06839;PF13637;	GO:0015074;GO:0005515;GO:0008270;
OG0007393	SA|Smic20142;SB|symbB.v1.2.001080.t1;SB|symbB.v1.2.001084.t1;SC1|sc1_6285.3;SC1|sc1_847.12;SF|sf_454.19;	PF07717;PF16363;PF04408;PF01199;PF00271;PF07727;PF00665;PF01852;	GO:0015074;GO:0006412;GO:0004386;GO:0008289;GO:0016491;
OG0007904	SA|Smic17225;SB|symbB.v1.2.033229.t1;SC1|sc1_6041.1;	PF04055;PF00665;PF08241;PF04096;PF00795;PF13649;	GO:0015074;GO:0008168;GO:0051536;GO:0006810;GO:0016810;
OG0012320	SA|Smic36367;SB|symbB.v1.2.038250.t1;SB|symbB.v1.2.038250.t2;SC1|sc1_4868.6;SF|sf_1882.6;	PF07727;PF13450;PF00665;PF00098;	GO:0015074;GO:0008270;
OG0006492	SA|Smic13884;SB|symbB.v1.2.000534.t1;SC1|sc1_5964.1;SF|sf_1641.12;	PF00665;PF00550;PF00083;PF07727;PF01812;	GO:0015074;GO:0055085;
OG0019093	SA|Smic22391;SB|symbB.v1.2.020838.t1;SB|symbB.v1.2.020838.t2;SC1|sc1_42.9;SC1|sc1_6437.1;	PF04607;PF00230;	GO:0015969;GO:0016020;
OG0001314	SA|Smic28082;SB|symbB.v1.2.012847.t1;SB|symbB.v1.2.025464.t1;SB|symbB.v1.2.025465.t1;SC1|sc1_4581.4;SC1|sc1_532.2;	PF02507;	GO:0015979;
OG0005260	SA|Smic20732;SB|symbB.v1.2.027138.t1;SC1|sc1_8457.1;SF|sf_2116.1;	PF00078;PF03388;	GO:0016020;
OG0005316	SA|Smic35591;SB|symbB.v1.2.032155.t1;SC1|sc1_1677.4;SF|sf_470.20;	PF03381;	GO:0016020;
OG0005349	SB|symbB.v1.2.000642.t1;SC1|sc1_842.7;	PF01762;	GO:0016020;
OG0007592	SB|symbB.v1.2.007476.t1;SC1|sc1_2821.2;SC1|sc1_6878.4;SF|sf_886.4;	PF12796;	GO:0016020;
OG0008553	SA|Smic30039;SC1|sc1_5776.1;	PF03388;	GO:0016020;
OG0008942	SA|Smic7806;SB|symbB.v1.2.001178.t1;SC1|sc1_2498.1;SF|sf_96.7;	PF03030;	GO:0016020;
OG0009118	SA|Smic24583;SB|symbB.v1.2.024562.t1;SB|symbB.v1.2.024562.t2;SB|symbB.v1.2.024562.t3;SB|symbB.v1.2.024562.t4;SB|symbB.v1.2.024562.t5;SB|symbB.v1.2.024562.t6;SF|sf_1141.11;	PF03647;	GO:0016020;
OG0012012	SA|Smic6871;SC1|sc1_58.9;	PF01770;	GO:0016020;
OG0013260	SA|Smic39470;SB|symbB.v1.2.020064.t1;	PF00909;	GO:0016020;
OG0015537	SB|symbB.v1.2.038822.t1;SC1|sc1_5286.3;	PF02141;PF01532;	GO:0016020;
OG0016107	SA|Smic5640;SB|symbB.v1.2.003775.t1;SB|symbB.v1.2.003775.t2;	PF00230;	GO:0016020;
OG0016165	SA|Smic9846;SB|symbB.v1.2.011526.t1;SC1|sc1_17428.1;SF|sf_3295.2;SF|sf_3295.3;	PF02517;	GO:0016020;
OG0016649	SB|symbB.v1.2.021378.t1;SC1|sc1_616.7;SF|sf_446.20;	PF01793;	GO:0016020;
OG0016092	SA|Smic4351;SB|symbB.v1.2.028850.t1;	PF00069;PF04664;	GO:0016020;GO:0006468;
OG0017695	SA|Smic31514;SB|symbB.v1.2.030019.t1;SC1|sc1_1057.2;SF|sf_384.23;	PF12698;PF00005;PF02364;PF00069;PF00566;	GO:0016020;GO:0006468;GO:0016887;
OG0003959	SB|symbB.v1.2.014563.t1;SC1|sc1_2605.1;	PF00648;PF01762;	GO:0016020;GO:0006508;
OG0005580	SA|Smic25670;SB|symbB.v1.2.032209.t1;SC1|sc1_1844.5;	PF01762;PF00928;PF01217;PF01529;	GO:0016020;GO:0008270;GO:0030131;
OG0006388	SA|Smic22497;SA|Smic466;SA|Smic6690;SB|symbB.v1.2.009511.t1;SB|symbB.v1.2.009649.t1;SB|symbB.v1.2.013148.t1;SB|symbB.v1.2.022209.t1;SB|symbB.v1.2.027945.t1;SC1|sc1_1077.2;SC1|sc1_15024.1;SC1|sc1_1584.1;SC1|sc1_3693.2;SC1|sc1_7000.1;SC1|sc1_776.14;SF|sf_2589.1;SF|sf_2635.1;SF|sf_3510.1;SF|sf_3510.3;SF|sf_689.11;	PF01457;PF00520;PF01612;	GO:0016020;GO:0055085;GO:0008408;
OG0012345	SA|Smic39464;SB|symbB.v1.2.037227.t1;	PF04893;PF01467;PF00520;	GO:0016020;GO:0055085;GO:0009058;
OG0019222	SA|Smic36413.t1;SB|symbB.v1.2.020120.t1;SC1|sc1_1198.5;SF|sf_1483.5;	PF01825;PF02826;	GO:0016020;GO:0055114;
OG0019621	SC1|sc1_216.10;SC1|sc1_25.100;	PF00909;	GO:0016020;GO:0072488;
OG0001390	SA|Smic41061;SB|symbB.v1.2.007395.t1;SC1|sc1_1367.3;	PF01925;PF01145;	GO:0016021;
OG0001722	SB|symbB.v1.2.033476.t1;SC1|sc1_6375.1;SF|sf_1909.2;	PF01151;	GO:0016021;
OG0004065	SA|Smic21518;SB|symbB.v1.2.001492.t1;SC1|sc1_4102.2;SC1|sc1_4102.3;SF|sf_642.20;	PF07727;PF00916;	GO:0016021;
OG0004091	SA|Smic29847;SB|symbB.v1.2.028380.t1;SC1|sc1_247.5;	PF03567;	GO:0016021;
OG0004430	SA|Smic2331;SA|Smic44870;SB|symbB.v1.2.024420.t1;SC1|sc1_4146.4;SC1|sc1_556.13;	PF01740;PF00916;	GO:0016021;
OG0004548	SA|Smic32404;SB|symbB.v1.2.036191.t1;SF|sf_1362.5;	PF01733;PF00385;	GO:0016021;
OG0005258	SA|Smic20693;SA|Smic20694;	PF03083;	GO:0016021;
OG0006115	SA|Smic11896;SB|symbB.v1.2.025128.t1;SC1|sc1_5600.4;SF|sf_41.18;	PF04258;	GO:0016021;
OG0006181	SA|Smic21803;SB|symbB.v1.2.013888.t1;SB|symbB.v1.2.013888.t2;SC1|sc1_7987.1;	PF00892;PF03151;	GO:0016021;
OG0007060	SA|Smic35585;SB|symbB.v1.2.009573.t1;SC1|sc1_407.3;SF|sf_421.11;	PF00892;	GO:0016021;
OG0007372	SA|Smic17621;SB|symbB.v1.2.025760.t1;	PF04144;	GO:0016021;
OG0007927	SA|Smic20555;SA|Smic20556;SB|symbB.v1.2.018593.t1;SC1|sc1_2718.1;SF|sf_1240.1;	PF04142;PF14781;PF14782;PF14783;	GO:0016021;
OG0008051	SA|Smic36577;SB|symbB.v1.2.031206.t1;SC1|sc1_733.3;	PF00026;PF05705;PF05602;	GO:0016021;
OG0008279	SA|Smic2171;SB|symbB.v1.2.016704.t1;SB|symbB.v1.2.016704.t2;SC1|sc1_1653.2;	PF03798;	GO:0016021;
OG0008368	SA|Smic10216;SB|symbB.v1.2.010097.t1;	PF03092;	GO:0016021;
OG0008734	SB|symbB.v1.2.021273.t1;SF|sf_27.17;	PF04142;	GO:0016021;
OG0009264	SA|Smic38556;SB|symbB.v1.2.016016.t1;SC1|sc1_802.4;	PF01105;	GO:0016021;
OG0009721	SA|Smic18646;SB|symbB.v1.2.012277.t1;SC1|sc1_7775.1;SF|sf_266.4;	PF04142;	GO:0016021;
OG0010251	SA|Smic85;SB|symbB.v1.2.002350.t1;	PF03661;	GO:0016021;
OG0012192	SA|Smic22875;SB|symbB.v1.2.035877.t1;	PF00892;	GO:0016021;
OG0012242	SA|Smic28048;SB|symbB.v1.2.008404.t1;SB|symbB.v1.2.008405.t1;SC1|sc1_3100.1;	PF00916;	GO:0016021;
OG0012962	SA|Smic10487;SC1|sc1_2378.3;	PF01105;	GO:0016021;
OG0013234	SA|Smic36356;SB|symbB.v1.2.012292.t1;	PF01925;	GO:0016021;
OG0013476	SB|symbB.v1.2.039331.t1;SC1|sc1_3781.1;	PF06728;	GO:0016021;
OG0014831	SA|Smic732;SC1|sc1_20352.1;SF|sf_1229.2;SF|sf_1420.4;	PF01694;	GO:0016021;
OG0014969	SA|Smic11382;SB|symbB.v1.2.007988.t1;SC1|sc1_4981.4;SF|sf_2312.3;	PF01694;	GO:0016021;
OG0015483	SB|symbB.v1.2.027237.t1;SF|sf_421.13;	PF01007;	GO:0016021;
OG0016513	SA|Smic46434;SB|symbB.v1.2.009173.t2;	PF00916;	GO:0016021;
OG0019246	SA|Smic38648;SC1|sc1_3396.7;	PF03798;	GO:0016021;
OG0012561	SC1|sc1_11.25;SC1|sc1_17.121;SC1|sc1_18.178;SF|sf_2612.11;	PF01839;PF00404;PF13517;PF03160;	GO:0016021;GO:0004553;
OG0006113	SA|Smic11874;SB|symbB.v1.2.017406.t1;SB|symbB.v1.2.017407.t1;SC1|sc1_792.3;SF|sf_3286.2;	PF06027;PF13920;PF00168;	GO:0016021;GO:0005515;
OG0017395	SA|Smic4406;	PF03083;PF00400;	GO:0016021;GO:0005515;
OG0004116	SA|Smic39907;SB|symbB.v1.2.013557.t2;SB|symbB.v1.2.013557.t3;SB|symbB.v1.2.013557.t5;SC1|sc1_175.6;SC1|sc1_4589.3;SF|sf_1584.2;SF|sf_1584.3;	PF00970;PF00175;PF04142;PF00160;	GO:0016021;GO:0006457;GO:0055114;
OG0015015	SA|Smic15546;SA|Smic30330;SB|symbB.v1.2.011746.t1;SF|sf_1799.5;	PF01400;PF03798;	GO:0016021;GO:0006508;
OG0025984	SA|Smic40381;SC1|sc1_1.1767;SC1|sc1_2.1378;	PF13738;PF07683;PF07670;PF01258;PF03160;PF02492;	GO:0016021;GO:0008270;
OG0019084	SA|Smic21631;SB|symbB.v1.2.033693.t1;SC1|sc1_3812.8;SF|sf_1225.3;	PF00916;PF00909;PF01740;	GO:0016021;GO:0016020;
OG0002317	SA|Smic8662;SB|symbB.v1.2.025430.t1;SC1|sc1_477.2;SF|sf_2018.5;	PF00160;PF08718;PF00955;PF03577;	GO:0016021;GO:0051861;GO:0016805;GO:0006457;
OG0013265	SA|Smic39888;SA|Smic45351;SB|symbB.v1.2.007379.t1;	PF04142;PF07690;	GO:0016021;GO:0055085;
OG0007398	SA|Smic20968;SB|symbB.v1.2.010038.t1;SC1|sc1_555.8;SF|sf_272.23;	PF02516;PF03567;PF00255;PF00069;PF00856;	GO:0016021;GO:0055114;GO:0006468;GO:0005515;GO:0016020;
OG0010545	SA|Smic25833;SC1|sc1_10088.2;SF|sf_1777.4;	PF00194;PF01105;PF04378;	GO:0016021;GO:0070475;
OG0007920	SA|Smic19756;SF|sf_402.17;	PF09088;PF03435;PF08241;PF09090;PF01507;PF14306;	GO:0016070;GO:0008152;GO:0055114;GO:0008168;
OG0005110	SB|symbB.v1.2.023216.t1;SC1|sc1_872.1;SF|sf_602.3;SF|sf_602.4;SF|sf_602.5;	PF04178;PF13637;PF12796;	GO:0016192;
OG0009334	SB|symbB.v1.2.011153.t1;SC1|sc1_1926.1;	PF00995;	GO:0016192;
OG0011152	SA|Smic10830;SB|symbB.v1.2.002138.t1;SC1|sc1_8895.4;	PF08449;PF00637;	GO:0016192;GO:0055085;
OG0009008	SA|Smic12466;SB|symbB.v1.2.027726.t1;SC1|sc1_746.5;SF|sf_679.5;	PF00454;PF00415;	GO:0016301;
OG0005015	SA|Smic20661;SA|Smic36466;SB|symbB.v1.2.000189.t1;SC1|sc1_779.1;SF|sf_2021.3;	PF12796;PF00797;	GO:0016407;
OG0017370	SA|Smic2023;SB|symbB.v1.2.014803.t1;SC1|sc1_590.4;SF|sf_182.7;	PF06079;PF02089;PF06762;	GO:0016462;GO:0098599;
OG0007242	SA|Smic879;SB|symbB.v1.2.025414.t1;SC1|sc1_7515.3;SF|sf_3205.10;	PF09174;	GO:0016480;
OG0006633	SA|Smic35876;SB|symbB.v1.2.009382.t1;SB|symbB.v1.2.009382.t2;SC1|sc1_400.4;SF|sf_1391.1;	PF12796;PF01070;	GO:0016491;
OG0009741	SA|Smic20525;SA|Smic20526;SB|symbB.v1.2.035822.t1;SB|symbB.v1.2.035823.t1;SB|symbB.v1.2.035823.t2;SC1|sc1_295.20;SC1|sc1_295.21;	PF08534;PF13923;	GO:0016491;
OG0011460	SA|Smic37854;SB|symbB.v1.2.041200.t1;	PF00106;	GO:0016491;
OG0012265	SA|Smic30182;SF|sf_1699.7;	PF00106;PF13561;	GO:0016491;
OG0016493	SA|Smic41116;SB|symbB.v1.2.011765.t1;	PF02900;	GO:0016491;
OG0020790	SA|Smic17410;SC1|sc1_12719.1;SC1|sc1_8078.1;SF|sf_554.8;	PF03358;	GO:0016491;
OG0015344	SB|symbB.v1.2.001090.t1;SF|sf_454.16;	PF16363;PF01852;	GO:0016491;GO:0008289;
OG0019627	SC1|sc1_25.202;SC1|sc1_3388.25;	PF11563;PF13649;PF00106;PF00015;PF03992;PF08450;PF08241;	GO:0016491;GO:0016020;GO:0008168;
OG0016411	SA|Smic33050;SC1|sc1_2.996;	PF02894;PF01408;PF13561;PF05721;	GO:0016491;GO:0055114;
OG0007036	SA|Smic30732;SB|symbB.v1.2.004913.t1;SC1|sc1_1616.8;SF|sf_337.9;	PF05648;	GO:0016559;
OG0011333	SA|Smic26482;SB|symbB.v1.2.019182.t1;SB|symbB.v1.2.019184.t1;SC1|sc1_4325.1;SC1|sc1_4325.2;SF|sf_3453.2;SF|sf_3453.3;	PF07727;PF04564;	GO:0016567;
OG0015259	SA|Smic36728;SB|symbB.v1.2.038388.t1;	PF04564;PF02493;	GO:0016567;
OG0016501	SA|Smic42157;SC1|sc1_1846.2;SF|sf_535.2;	PF04934;	GO:0016592;
OG0008178	SC1|sc1_2.1317;SF|sf_7.842;	PF04238;PF13720;PF00132;	GO:0016740;
OG0019634	SC1|sc1_37088.1;SF|sf_982.6;	PF02748;PF03309;PF00009;PF00185;PF01926;PF02729;PF00177;	GO:0016743;GO:0006412;GO:0004594;GO:0005525;
OG0011141	SA|Smic9571;SB|symbB.v1.2.036703.t1;SC1|sc1_1982.5;	PF00027;PF01553;	GO:0016746;
OG0014153	SA|Smic32368;SB|symbB.v1.2.002725.t1;SB|symbB.v1.2.002725.t2;SC1|sc1_314.7;	PF16076;PF01553;	GO:0016746;
OG0014183	SA|Smic35363;SB|symbB.v1.2.023121.t1;SC1|sc1_139.12;SF|sf_1673.3;	PF16076;PF01553;	GO:0016746;
OG0019121	SA|Smic25335;SB|symbB.v1.2.016126.t1;SC1|sc1_9140.3;SF|sf_1118.3;	PF01553;	GO:0016746;
OG0021147	SB|symbB.v1.2.010305.t1;SC1|sc1_1757.6;	PF01553;	GO:0016746;
OG0006255	SA|Smic33588;SB|symbB.v1.2.008197.t1;SF|sf_1326.1;	PF02230;PF00226;PF01553;PF00270;	GO:0016746;GO:0005524;GO:0016787;
OG0013402	SB|symbB.v1.2.020679.t1;SC1|sc1_7946.2;SF|sf_246.12;	PF03982;	GO:0016747;
OG0016374	SA|Smic28755;SB|symbB.v1.2.003954.t1;SF|sf_1763.5;	PF03982;	GO:0016747;
OG0022989	SA|Smic20356;SB|symbB.v1.2.015063.t1;SC1|sc1_9942.1;SF|sf_3972.1;	PF02458;	GO:0016747;
OG0009589	SA|Smic6165;SB|symbB.v1.2.008358.t3;SC1|sc1_2207.2;	PF01063;PF03982;	GO:0016747;GO:0008152;
OG0010361	SA|Smic8558;SB|symbB.v1.2.009238.t1;SC1|sc1_2245.10;SF|sf_870.2;	PF01501;	GO:0016757;
OG0011608	SB|symbB.v1.2.017113.t1;SC1|sc1_2131.3;SF|sf_1120.1;	PF02434;	GO:0016757;
OG0012310	SA|Smic35154;SB|symbB.v1.2.031873.t1;SB|symbB.v1.2.031873.t2;SB|symbB.v1.2.031874.t1;SC1|sc1_2004.2;SF|sf_1430.11;	PF02434;PF13812;	GO:0016757;
OG0014037	SA|Smic20930;SB|symbB.v1.2.006420.t1;SB|symbB.v1.2.006420.t2;	PF11051;	GO:0016757;
OG0014249	SA|Smic42399;SB|symbB.v1.2.026720.t1;SC1|sc1_11361.1;SC1|sc1_12955.1;SF|sf_4580.1;SF|sf_4580.2;	PF01501;	GO:0016757;
OG0022895	SA|Smic11180;SB|symbB.v1.2.024603.t1;SC1|sc1_2420.3;	PF04577;	GO:0016757;
OG0000646	SA|Smic14756;SA|Smic20112;SA|Smic2226;SB|symbB.v1.2.002209.t1;SB|symbB.v1.2.016764.t1;SB|symbB.v1.2.022620.t1;SC1|sc1_1045.7;SC1|sc1_447.4;SF|sf_2852.2;SF|sf_2970.2;SF|sf_415.10;	PF04577;PF07727;PF16121;PF00900;PF08071;PF01479;	GO:0016757;GO:0003723;
OG0003387	SA|Smic22450;SB|symbB.v1.2.002328.t1;SF|sf_1458.7;	PF00673;PF00890;PF00173;PF01501;PF00281;	GO:0016757;GO:0006412;
OG0006961	SA|Smic21997;SB|symbB.v1.2.008383.t1;SC1|sc1_2218.3;SF|sf_528.10;	PF09346;PF13434;PF04116;PF05637;PF05708;	GO:0016757;GO:0055114;
OG0003200	SA|Smic15293;SB|symbB.v1.2.026786.t1;SC1|sc1_663.1;SF|sf_62.1;	PF00201;	GO:0016758;
OG0016367	SA|Smic27809;SB|symbB.v1.2.004365.t1;SC1|sc1_1699.8;SF|sf_28.41;	PF06925;PF00534;	GO:0016758;
OG0021093	SB|symbB.v1.2.003055.t1;SC1|sc1_4930.4;SF|sf_1250.1;	PF00201;	GO:0016758;
OG0014870	SA|Smic3600;SC1|sc1_5337.1;	PF01040;	GO:0016765;
OG0008580	SA|Smic32857;SB|symbB.v1.2.027161.t1;SC1|sc1_1711.4;SF|sf_2161.3;	PF13243;PF13249;PF03618;	GO:0016772;
OG0012047	SA|Smic33460;SA|Smic9794;SB|symbB.v1.2.036167.t1;	PF01885;	GO:0016772;
OG0012250	SA|Smic28856;SB|symbB.v1.2.028672.t2;SB|symbB.v1.2.028672.t3;SB|symbB.v1.2.028672.t4;SC1|sc1_84.5;SF|sf_3408.2;	PF13649;PF03618;	GO:0016772;
OG0013885	SA|Smic5732;SB|symbB.v1.2.017851.t1;	PF01885;	GO:0016772;
OG0009826	SA|Smic30075;SB|symbB.v1.2.018198.t1;SC1|sc1_17572.1;	PF00106;PF00400;PF10469;PF01885;	GO:0016772;GO:0005515;
OG0012593	SC1|sc1_552.2;SF|sf_148.25;	PF01885;PF10469;PF03798;	GO:0016772;GO:0016021;
OG0011046	SA|Smic1467;SB|symbB.v1.2.005574.t1;SC1|sc1_3422.9;SF|sf_2488.3;	PF06293;	GO:0016773;
OG0005191	SA|Smic7788;SB|symbB.v1.2.036754.t1;SC1|sc1_2613.10;SF|sf_1067.15;	PF01909;	GO:0016779;
OG0017775	SA|Smic40222;SC1|sc1_10179.1;SC1|sc1_8901.1;SF|sf_4660.1;	PF01909;PF13646;	GO:0016779;
OG0017389	SA|Smic3688;SB|symbB.v1.2.003236.t1;	PF01743;PF00520;	GO:0016779;GO:0055085;
OG0003067	SA|Smic17423;SB|symbB.v1.2.004430.t1;SC1|sc1_1512.5;	PF05193;PF13637;PF00675;PF00149;PF13812;	GO:0016787;
OG0003917	SA|Smic28615;SC1|sc1_384.10;SF|sf_225.6;	PF00226;PF01027;PF02230;PF00149;	GO:0016787;
OG0005870	SA|Smic24085;SB|symbB.v1.2.015059.t1;SF|sf_679.2;	PF12796;PF10234;PF01738;	GO:0016787;
OG0007389	SA|Smic19580;SB|symbB.v1.2.000318.t1;SB|symbB.v1.2.000318.t2;	PF02230;	GO:0016787;
OG0007576	SA|Smic44053;SB|symbB.v1.2.024183.t1;SC1|sc1_3300.5;SF|sf_298.27;	PF00149;	GO:0016787;
OG0007603	SB|symbB.v1.2.009721.t1;SB|symbB.v1.2.017761.t1;SF|sf_146.20;	PF00149;	GO:0016787;
OG0008307	SA|Smic4653;SB|symbB.v1.2.029529.t1;SB|symbB.v1.2.029529.t2;SC1|sc1_2348.4;SF|sf_227.6;	PF09414;PF00149;	GO:0016787;
OG0008453	SA|Smic18934;SB|symbB.v1.2.016927.t1;SB|symbB.v1.2.037417.t1;SC1|sc1_2993.5;	PF01979;	GO:0016787;
OG0010041	SB|symbB.v1.2.024540.t1;SF|sf_902.18;	PF06821;	GO:0016787;
OG0010787	SB|symbB.v1.2.016682.t1;SF|sf_1151.7;	PF00149;	GO:0016787;
OG0011305	SA|Smic23490;SA|Smic42771;SB|symbB.v1.2.019101.t1;SC1|sc1_3586.3;SF|sf_3493.5;	PF00293;PF13460;	GO:0016787;
OG0011377	SA|Smic31154;SB|symbB.v1.2.007921.t1;SB|symbB.v1.2.007921.t2;SC1|sc1_3278.6;SF|sf_193.26;	PF04909;PF04981;	GO:0016787;
OG0011427	SA|Smic35712;SB|symbB.v1.2.002025.t1;SC1|sc1_1513.1;	PF03016;PF01738;	GO:0016787;
OG0012958	SA|Smic9814;SB|symbB.v1.2.036995.t1;SC1|sc1_2025.9;	PF00149;	GO:0016787;
OG0013956	SA|Smic13223;SB|symbB.v1.2.022012.t1;SC1|sc1_1932.2;SF|sf_1279.3;	PF00149;	GO:0016787;
OG0015034	SA|Smic17198;SB|symbB.v1.2.013567.t1;SC1|sc1_843.6;	PF02230;	GO:0016787;
OG0015409	SB|symbB.v1.2.014793.t1;SC1|sc1_1938.4;	PF07859;	GO:0016787;
OG0016182	SA|Smic11309;SB|symbB.v1.2.012171.t5;SC1|sc1_1640.7;SF|sf_49.16;	PF13419;	GO:0016787;
OG0017537	SA|Smic15700;SB|symbB.v1.2.025040.t1;SB|symbB.v1.2.029432.t1;	PF00149;	GO:0016787;
OG0019027	SA|Smic16077;SB|symbB.v1.2.009199.t1;SB|symbB.v1.2.036249.t1;SF|sf_3416.2;	PF00149;	GO:0016787;
OG0019475	SB|symbB.v1.2.023795.t1;SB|symbB.v1.2.023796.t1;SC1|sc1_4145.1;	PF00149;	GO:0016787;
OG0019486	SB|symbB.v1.2.025999.t1;SB|symbB.v1.2.026000.t1;SC1|sc1_5049.2;SF|sf_677.8;	PF00293;	GO:0016787;
OG0019539	SB|symbB.v1.2.035902.t1;SC1|sc1_1631.4;	PF02230;	GO:0016787;
OG0022798	SA|Smic2939;SB|symbB.v1.2.026570.t1;SF|sf_2894.1;	PF00557;PF01321;	GO:0016787;
OG0026147	SB|symbB.v1.2.009709.t1;SC1|sc1_1207.2;	PF00293;	GO:0016787;
OG0005453	SA|Smic4710;SB|symbB.v1.2.005815.t2;SF|sf_579.17;	PF00076;PF00149;	GO:0016787;GO:0003676;
OG0008974	SA|Smic10041;SB|symbB.v1.2.032948.t1;SC1|sc1_5871.2;SF|sf_3299.1;	PF00125;PF07859;	GO:0016787;GO:0003677;
OG0005051	SA|Smic32129;SB|symbB.v1.2.009990.t1;SC1|sc1_1819.3;	PF00036;PF05903;PF00149;PF13499;	GO:0016787;GO:0005509;
OG0014474	SC1|sc1_14625.4;SC1|sc1_2.2120;	PF13180;PF02230;PF13365;	GO:0016787;GO:0005515;
OG0013246	SA|Smic37457;SB|symbB.v1.2.022500.t1;SC1|sc1_7396.3;	PF00176;PF00271;PF01738;	GO:0016787;GO:0005524;
OG0009893	SA|Smic35724;SB|symbB.v1.2.007221.t1;SC1|sc1_2728.4;SF|sf_130.22;	PF00160;PF01150;PF08449;PF07500;	GO:0016787;GO:0006457;GO:0006351;GO:0055085;
OG0016784	SC1|sc1_1917.33;SC1|sc1_20959.1;SC1|sc1_23160.2;SC1|sc1_7.262;	PF01738;PF04960;PF13521;	GO:0016787;GO:0006541;
OG0005390	SC1|sc1_182.9;SF|sf_4311.3;	PF00071;PF00149;	GO:0016787;GO:0007264;
OG0013482	SC1|sc1_1.1662;SC1|sc1_1.1913;SC1|sc1_14166.2;SC1|sc1_18.206;SC1|sc1_30449.1;SF|sf_8529.1;	PF00149;PF13528;PF11899;PF06812;PF01209;	GO:0016787;GO:0008168;
OG0007235	SA|Smic379;SB|symbB.v1.2.013182.t1;SB|symbB.v1.2.013183.t1;SC1|sc1_8916.1;SF|sf_680.18;	PF13087;PF09416;PF04851;PF13086;	GO:0016787;GO:0008270;
OG0016485	SA|Smic40531;SB|symbB.v1.2.012440.t1;SC1|sc1_150.12;SF|sf_1757.3;	PF00383;	GO:0016787;GO:0008270;
OG0015286	SA|Smic39335;SB|symbB.v1.2.039408.t1;SC1|sc1_2381.4;SF|sf_1089.10;	PF04909;PF00294;PF03372;PF13419;	GO:0016787;GO:0016773;GO:0006281;
OG0015096	SA|Smic22865;SB|symbB.v1.2.030789.t1;SB|symbB.v1.2.030789.t2;SC1|sc1_5189.3;SF|sf_3465.3;	PF00149;	GO:0016787;GO:0030247;
OG0008437	SA|Smic16967;SB|symbB.v1.2.017879.t1;SC1|sc1_7607.5;SF|sf_955.12;	PF00899;PF00520;PF09358;PF00810;PF00226;PF16191;PF02230;PF10585;PF07690;PF16190;	GO:0016787;GO:0046923;GO:0008641;GO:0055085;
OG0006254	SA|Smic33495;SA|Smic33496;SB|symbB.v1.2.008173.t2;SB|symbB.v1.2.008173.t3;SB|symbB.v1.2.008174.t1;SC1|sc1_5158.1;SF|sf_104.16;	PF00504;PF15911;PF01920;PF03283;PF13475;PF12796;PF04762;	GO:0016787;GO:0051082;GO:0033588;
OG0014091	SA|Smic26907;SB|symbB.v1.2.025984.t1;SC1|sc1_645.7;SF|sf_523.12;	PF00107;PF02230;PF00226;PF00069;	GO:0016787;GO:0055114;GO:0005524;GO:0006468;
OG0003576	SA|Smic42385;SB|symbB.v1.2.008897.t1;SC1|sc1_3086.2;SF|sf_680.11;	PF12697;PF00975;	GO:0016788;
OG0019001	SA|Smic13379;SB|symbB.v1.2.025596.t1;SC1|sc1_7845.2;	PF00249;PF13472;PF00657;	GO:0016788;
OG0005823	SA|Smic16843;SB|symbB.v1.2.019143.t1;SC1|sc1_369.5;SF|sf_1348.5;	PF04408;PF00271;PF00752;PF00867;	GO:0016788;GO:0004386;GO:0006281;GO:0004518;
OG0008275	SA|Smic1747;SC1|sc1_1137.9;SF|sf_525.15;	PF00849;PF01026;	GO:0016788;GO:0009982;
OG0007915	SA|Smic19436;SB|symbB.v1.2.006895.t3;SC1|sc1_236.15;	PF12689;PF00226;	GO:0016791;
OG0011356	SA|Smic28773;SA|Smic28774;SB|symbB.v1.2.033300.t1;SC1|sc1_10641.1;SF|sf_549.7;	PF12689;	GO:0016791;
OG0010657	SA|Smic35992;SB|symbB.v1.2.028895.t1;SC1|sc1_6326.2;SF|sf_672.12;	PF00515;PF00648;	GO:0016791;GO:0005515;GO:0006508;
OG0013946	SA|Smic12419;SB|symbB.v1.2.006199.t2;SC1|sc1_2439.5;SF|sf_130.15;	PF13180;PF05903;PF07859;PF00782;PF13365;	GO:0016791;GO:0016787;GO:0005515;GO:0008138;
OG0005600	SA|Smic29714;SB|symbB.v1.2.025960.t1;SB|symbB.v1.2.025960.t2;SB|symbB.v1.2.025960.t3;SC1|sc1_2996.5;SC1|sc1_4856.1;SF|sf_1383.10;SF|sf_1383.11;	PF00782;PF13450;PF01369;PF00023;PF00890;	GO:0016791;GO:0032012;GO:0008138;GO:0005515;
OG0009146	SA|Smic27211;SB|symbB.v1.2.024105.t1;SB|symbB.v1.2.036060.t1;SC1|sc1_1050.4;SF|sf_2187.3;	PF00226;PF06831;PF13646;	GO:0016799;
OG0016514	SA|Smic46811;SC1|sc1_4471.1;SF|sf_2219.3;	PF01244;	GO:0016805;
OG0012543	SB|symbB.v1.2.037165.t1;SC1|sc1_2823.6;SF|sf_1210.14;	PF01522;	GO:0016810;
OG0020984	SA|Smic37116;SC1|sc1_24512.1;SC1|sc1_70.77;SF|sf_35.147;	PF01522;PF13439;PF13579;PF00069;PF00534;	GO:0016810;GO:0006468;
OG0015487	SB|symbB.v1.2.028255.t1;SB|symbB.v1.2.040546.t1;SC1|sc1_2619.2;SF|sf_307.22;	PF00271;PF12513;	GO:0016817;
OG0002527	SA|Smic23414;SB|symbB.v1.2.009621.t1;SC1|sc1_1855.1;SF|sf_208.14;	PF03224;PF11698;	GO:0016820;
OG0007902	SA|Smic17117;SB|symbB.v1.2.013947.t1;SF|sf_4515.2;	PF00106;PF04828;PF07774;	GO:0016846;
OG0007548	SA|Smic38935;SB|symbB.v1.2.018768.t1;SF|sf_1041.6;	PF00639;	GO:0016853;
OG0003901	SA|Smic24741;SB|symbB.v1.2.032310.t1;SC1|sc1_384.2;SF|sf_1122.22;	PF01263;PF01081;PF00400;	GO:0016853;GO:0016829;GO:0005515;
OG0009167	SA|Smic28972;SB|symbB.v1.2.009355.t1;SC1|sc1_312.4;SF|sf_1403.9;	PF00834;	GO:0016857;
OG0002194	SA|Smic36667;SB|symbB.v1.2.025761.t1;SF|sf_4822.1;	PF00005;PF12848;	GO:0016887;
OG0004098	SA|Smic31325;SB|symbB.v1.2.009022.t1;SC1|sc1_3508.2;SF|sf_439.10;	PF05903;PF00005;	GO:0016887;
OG0007608	SB|symbB.v1.2.012928.t1;SC1|sc1_96.9;	PF00005;	GO:0016887;
OG0008566	SA|Smic31545;SA|Smic33921;	PF00005;	GO:0016887;
OG0011378	SA|Smic31155;SB|symbB.v1.2.033069.t1;SC1|sc1_1003.11;SF|sf_3784.4;	PF00005;PF12848;	GO:0016887;
OG0015250	SA|Smic35375;SB|symbB.v1.2.010738.t1;SC1|sc1_776.6;	PF06695;	GO:0016887;
OG0017599	SA|Smic22215;SB|symbB.v1.2.033278.t1;SC1|sc1_8625.1;	PF00005;	GO:0016887;
OG0020715	SA|Smic9991;SB|symbB.v1.2.028304.t1;SC1|sc1_3765.1;	PF07728;	GO:0016887;
OG0008049	SA|Smic36089;SB|symbB.v1.2.017857.t1;SC1|sc1_5056.6;SF|sf_25.10;SF|sf_25.11;	PF08507;PF05903;PF00005;PF00664;	GO:0016887;GO:0055085;
OG0006902	SA|Smic13367;SB|symbB.v1.2.004585.t1;SB|symbB.v1.2.004585.t2;	PF13649;PF07517;	GO:0017038;
OG0002642	SA|Smic21540;SB|symbB.v1.2.022632.t1;SC1|sc1_760.3;SC1|sc1_9376.1;SF|sf_851.8;SF|sf_851.9;	PF10597;PF12134;PF08084;PF08083;PF10596;PF01398;PF08082;PF10598;	GO:0017070;GO:0003723;GO:0000398;GO:0030623;GO:0005515;
OG0012889	SA|Smic5223;SB|symbB.v1.2.014561.t1;SC1|sc1_2605.4;SF|sf_1204.4;	PF13637;PF07727;PF08123;PF12796;	GO:0018024;
OG0008454	SA|Smic18976;SB|symbB.v1.2.027279.t1;SC1|sc1_2853.1;	PF05118;PF02801;PF00109;	GO:0018193;
OG0008391	SA|Smic11769;SB|symbB.v1.2.001937.t1;SB|symbB.v1.2.001938.t1;SC1|sc1_6385.1;SF|sf_3038.2;	PF00962;	GO:0019239;
OG0019020	SA|Smic15308;SB|symbB.v1.2.021300.t1;SC1|sc1_51.1;	PF00962;PF00076;PF00145;	GO:0019239;GO:0003676;
OG0003540	SA|Smic22845;SB|symbB.v1.2.038475.t1;SC1|sc1_2041.2;	PF02580;	GO:0019478;
OG0014187	SA|Smic35588;SB|symbB.v1.2.039553.t1;SB|symbB.v1.2.039553.t2;	PF01250;	GO:0019843;
OG0019523	SB|symbB.v1.2.033201.t1;SB|symbB.v1.2.039553.t3;	PF01250;	GO:0019843;
OG0009597	SA|Smic7520;SB|symbB.v1.2.008997.t1;SF|sf_885.4;	PF01214;	GO:0019887;
OG0012566	SC1|sc1_13269.1;SF|sf_1689.8;	PF01789;	GO:0019898;
OG0006732	SC1|sc1_3998.41;SC1|sc1_5488.1;	PF05050;PF13442;PF13360;	GO:0020037;
OG0013268	SA|Smic40141;SB|symbB.v1.2.029071.t1;SC1|sc1_2101.1;	PF00173;PF05127;	GO:0020037;
OG0016522	SB|symbB.v1.2.000707.t1;SC1|sc1_2094.2;	PF00034;	GO:0020037;
OG0013350	SB|symbB.v1.2.010465.t1;SF|sf_978.2;	PF00173;PF00487;	GO:0020037;GO:0006629;
OG0009231	SA|Smic35281;SB|symbB.v1.2.036406.t1;SF|sf_576.6;	PF04049;PF13414;PF03781;	GO:0030071;GO:0005515;
OG0020647	SA|Smic3113;SB|symbB.v1.2.020266.t1;SC1|sc1_1243.2;	PF02429;PF00650;	GO:0030076;
OG0005938	SA|Smic36242;SB|symbB.v1.2.006052.t1;SC1|sc1_285.4;SF|sf_1618.9;SF|sf_302.13;SF|sf_4065.5;	PF09066;PF07727;PF00441;PF03083;PF12717;PF00665;PF00012;PF02771;PF00173;PF02770;PF01602;	GO:0030117;GO:0015074;GO:0055114;GO:0016021;GO:0030131;
OG0006278	SA|Smic38204;SB|symbB.v1.2.028407.t1;SF|sf_1872.9;SF|sf_779.13;	PF01248;PF12796;PF02296;PF01602;	GO:0030117;GO:0030131;
OG0005793	SA|Smic10488;SB|symbB.v1.2.004477.t1;SB|symbB.v1.2.004477.t2;SB|symbB.v1.2.026382.t1;SC1|sc1_2378.2;	PF08033;PF04810;PF04811;PF04815;	GO:0030127;
OG0008590	SA|Smic33292;SB|symbB.v1.2.016006.t1;SC1|sc1_8433.2;SF|sf_1679.4;SF|sf_1679.5;	PF08033;PF04811;PF04810;	GO:0030127;
OG0007493	SA|Smic32516;SB|symbB.v1.2.031824.t1;	PF02883;	GO:0030131;
OG0006190	SA|Smic23329;SB|symbB.v1.2.016220.t1;SC1|sc1_4707.8;SC1|sc1_6732.1;SF|sf_3444.2;	PF00155;	GO:0030170;
OG0008995	SA|Smic11583;SB|symbB.v1.2.041504.t1;SC1|sc1_10412.1;SF|sf_90.16;	PF00155;	GO:0030170;
OG0009249	SA|Smic37137;SB|symbB.v1.2.000511.t1;SC1|sc1_237.4;SF|sf_3121.1;	PF00155;PF05383;	GO:0030170;
OG0009929	SA|Smic39035;SB|symbB.v1.2.013356.t1;SC1|sc1_2895.2;SF|sf_958.6;	PF00155;	GO:0030170;
OG0014298	SB|symbB.v1.2.007159.t1;SC1|sc1_3552.5;SF|sf_3883.1;	PF00202;	GO:0030170;
OG0016399	SA|Smic32257;SB|symbB.v1.2.008729.t1;SC1|sc1_677.4;SF|sf_740.10;	PF00282;	GO:0030170;
OG0008098	SA|Smic44435;SB|symbB.v1.2.036207.t1;SC1|sc1_1657.3;SC1|sc1_4627.6;	PF00266;PF08711;PF03473;PF03476;	GO:0030170;GO:0006351;
OG0015241	SA|Smic34979;SB|symbB.v1.2.008041.t1;SC1|sc1_456.7;	PF00291;PF00069;	GO:0030170;GO:0006468;
OG0013858	SA|Smic3853;SB|symbB.v1.2.001705.t1;SB|symbB.v1.2.001706.t1;SC1|sc1_753.13;	PF02668;	GO:0030170;GO:0055114;
OG0012168	SA|Smic20542;SB|symbB.v1.2.025275.t1;SB|symbB.v1.2.025276.t1;SC1|sc1_2545.1;SF|sf_1085.5;	PF04706;	GO:0030178;
OG0011530	SA|Smic44376;SB|symbB.v1.2.037412.t1;SC1|sc1_715.10;	PF07382;	GO:0030261;
OG0009598	SA|Smic7568;SF|sf_1122.3;	PF01221;	GO:0030286;
OG0010536	SA|Smic24984;SC1|sc1_200.12;	PF01221;	GO:0030286;
OG0014008	SA|Smic18098;SC1|sc1_1441.5;SF|sf_1801.5;	PF04263;PF04265;	GO:0030975;GO:0009229;
OG0020899	SA|Smic26974;SB|symbB.v1.2.011162.t1;SC1|sc1_5070.1;	PF02776;	GO:0030976;
OG0007383	SA|Smic19048;SB|symbB.v1.2.033130.t1;SC1|sc1_7521.2;SF|sf_1868.12;	PF01119;	GO:0030983;
OG0011424	SA|Smic35518;SB|symbB.v1.2.022936.t1;	PF05648;PF06807;PF16573;PF16575;	GO:0031124;GO:0016559;
OG0008609	SA|Smic35377;SB|symbB.v1.2.010736.t1;SC1|sc1_776.7;SF|sf_994.3;	PF04969;PF09802;	GO:0031207;
OG0003360	SA|Smic17202;SB|symbB.v1.2.013564.t1;SC1|sc1_7698.2;SF|sf_1974.4;SF|sf_1974.6;	PF05470;PF01399;	GO:0031369;GO:0005515;
OG0013286	SA|Smic42816;SB|symbB.v1.2.020786.t1;SB|symbB.v1.2.020786.t2;SC1|sc1_1443.4;SF|sf_692.6;	PF08704;	GO:0031515;
OG0010655	SA|Smic35897;SB|symbB.v1.2.013488.t1;	PF01369;	GO:0032012;
OG0009677	SA|Smic13955;SB|symbB.v1.2.007526.t1;SC1|sc1_8775.1;	PF04900;	GO:0032040;
OG0012303	SA|Smic34587;SB|symbB.v1.2.010020.t1;SC1|sc1_2475.2;SF|sf_3950.1;	PF04900;	GO:0032040;
OG0004624	SA|Smic227;SB|symbB.v1.2.006488.t1;SC1|sc1_8364.1;SF|sf_2080.1;	PF03441;PF04072;	GO:0032259;
OG0015039	SA|Smic18010;SB|symbB.v1.2.007291.t1;SC1|sc1_398.2;SF|sf_1397.2;	PF13812;PF13041;PF04072;	GO:0032259;
OG0001830	SA|Smic42933;SB|symbB.v1.2.014982.t1;	PF03223;PF13602;	GO:0033180;
OG0009940	SA|Smic39703;SB|symbB.v1.2.002131.t1;	PF00069;PF09494;	GO:0033557;GO:0006468;
OG0015063	SA|Smic19861;SB|symbB.v1.2.017574.t1;SC1|sc1_368.5;	PF00071;PF00445;	GO:0033897;GO:0007264;
OG0013365	SB|symbB.v1.2.012834.t1;SB|symbB.v1.2.012836.t1;SF|sf_386.10;	PF04045;	GO:0034314;
OG0008530	SA|Smic27466;SB|symbB.v1.2.027622.t1;	PF04006;	GO:0034457;
OG0009694	SA|Smic15918;SB|symbB.v1.2.007777.t1;SF|sf_2664.3;	PF00787;	GO:0035091;
OG0011381	SA|Smic31644;SB|symbB.v1.2.020850.t1;SC1|sc1_17811.1;SC1|sc1_3894.8;	PF00787;	GO:0035091;
OG0011431	SA|Smic35916;SB|symbB.v1.2.017672.t1;SC1|sc1_1640.4;	PF13920;PF00787;	GO:0035091;
OG0013379	SB|symbB.v1.2.016182.t1;SC1|sc1_1235.10;SF|sf_1597.6;	PF00566;PF00787;	GO:0035091;
OG0014493	SC1|sc1_6320.2;SF|sf_182.35;	PF00787;	GO:0035091;
OG0014957	SA|Smic10559;SB|symbB.v1.2.010523.t1;SC1|sc1_3903.5;SF|sf_1416.1;	PF00787;	GO:0035091;
OG0016349	SA|Smic25864;SB|symbB.v1.2.014082.t1;SB|symbB.v1.2.034793.t1;SC1|sc1_877.1;	PF00789;PF00787;	GO:0035091;GO:0005515;
OG0014158	SA|Smic32863;SB|symbB.v1.2.028146.t1;SC1|sc1_3279.9;SF|sf_2056.1;	PF06090;	GO:0035299;
OG0005998	SB|symbB.v1.2.019305.t1;SC1|sc1_166.6;SF|sf_97.9;	PF00403;PF04145;	GO:0035434;GO:0046872;
OG0009987	SB|symbB.v1.2.005981.t1;SB|symbB.v1.2.017241.t1;SC1|sc1_1683.2;SF|sf_2220.2;	PF05276;	GO:0035556;
OG0016304	SA|Smic22114;SB|symbB.v1.2.015585.t1;SB|symbB.v1.2.015585.t2;SC1|sc1_3143.1;	PF13913;PF00211;	GO:0035556;
OG0002107	SA|Smic28280;SB|symbB.v1.2.033641.t1;SC1|sc1_693.2;SF|sf_1006.5;	PF00387;PF00168;PF01504;PF00388;	GO:0035556;GO:0046488;GO:0005515;
OG0010454	SA|Smic15890;SB|symbB.v1.2.015497.t1;SF|sf_1333.3;	PF00443;	GO:0036459;
OG0013249	SA|Smic37911;SC1|sc1_4868.7;	PF00443;	GO:0036459;
OG0005240	SA|Smic16973;SA|Smic16974;SB|symbB.v1.2.017638.t1;SC1|sc1_2106.6;	PF02492;PF03635;PF07683;PF10036;	GO:0042147;
OG0008631	SA|Smic38342;SB|symbB.v1.2.015138.t1;SF|sf_345.9;	PF04939;	GO:0042254;
OG0006114	SA|Smic11878;SB|symbB.v1.2.019490.t1;SB|symbB.v1.2.019491.t1;SC1|sc1_304.10;SC1|sc1_304.11;SF|sf_1351.5;	PF09773;	GO:0042384;
OG0019234	SA|Smic37073;SB|symbB.v1.2.032533.t1;SC1|sc1_5913.1;SF|sf_2970.6;	PF00249;PF06514;	GO:0042549;
OG0017770	SA|Smic39441;SB|symbB.v1.2.028053.t1;SC1|sc1_2700.2;SF|sf_359.10;	PF04130;	GO:0043015;
OG0009099	SA|Smic22174;SB|symbB.v1.2.024338.t1;SC1|sc1_1096.3;	PF00749;PF01588;PF00665;PF03950;PF07727;	GO:0043039;GO:0000049;GO:0006418;GO:0015074;
OG0009855	SA|Smic33073;SB|symbB.v1.2.038980.t1;SF|sf_1091.26;	PF00749;PF03950;	GO:0043039;GO:0006418;
OG0008753	SB|symbB.v1.2.029921.t1;SC1|sc1_5299.2;SF|sf_939.7;	PF07973;PF01411;	GO:0043039;GO:0006419;
OG0009848	SA|Smic32340;SB|symbB.v1.2.007865.t1;SC1|sc1_2632.5;SF|sf_2654.1;	PF12400;PF04178;PF00481;PF10294;	GO:0043169;GO:0003824;GO:0016192;
OG0015192	SA|Smic30983;SB|symbB.v1.2.028665.t1;	PF04928;PF00069;	GO:0043631;GO:0005524;GO:0006468;
OG0022920	SA|Smic14213;SB|symbB.v1.2.022133.t1;SC1|sc1_2064.3;	PF00909;PF04928;PF13563;PF03372;	GO:0043631;GO:0072488;GO:0016020;
OG0005646	SA|Smic39327;SB|symbB.v1.2.010153.t1;	PF00085;	GO:0045454;
OG0007551	SA|Smic39627;SB|symbB.v1.2.010843.t1;	PF00226;PF00085;	GO:0045454;
OG0008970	SA|Smic9821;SB|symbB.v1.2.011543.t1;SC1|sc1_5722.1;SF|sf_593.21;	PF00085;PF13848;	GO:0045454;
OG0009044	SA|Smic16571;SB|symbB.v1.2.012511.t1;SB|symbB.v1.2.025058.t1;SC1|sc1_3188.1;SC1|sc1_3206.1;SC1|sc1_697.2;	PF00085;	GO:0045454;
OG0019592	SC1|sc1_1.2147;SC1|sc1_4.773;	PF00364;PF02683;PF11412;PF01220;PF13899;	GO:0045454;GO:0003855;GO:0055114;
OG0004290	SA|Smic22183;SA|Smic22184;SB|symbB.v1.2.003668.t1;SC1|sc1_3871.1;	PF00651;PF04784;PF00462;	GO:0045454;GO:0005515;
OG0010064	SB|symbB.v1.2.032750.t1;SC1|sc1_1576.12;SF|sf_1619.4;	PF00133;PF06827;PF00085;PF00268;PF08264;	GO:0045454;GO:0006418;GO:0055114;
OG0007983	SA|Smic27713;SB|symbB.v1.2.018244.t1;SC1|sc1_5400.1;SF|sf_1783.1;	PF02055;PF00190;	GO:0045735;
OG0013358	SB|symbB.v1.2.011242.t1;SC1|sc1_4362.1;	PF01504;	GO:0046488;
OG0015208	SA|Smic32109;SB|symbB.v1.2.025053.t1;SC1|sc1_697.12;SF|sf_69.34;	PF01504;	GO:0046488;
OG0015523	SB|symbB.v1.2.034765.t1;SC1|sc1_3636.1;	PF01504;	GO:0046488;
OG0019076	SA|Smic21008;SB|symbB.v1.2.023214.t1;SF|sf_602.8;	PF01504;	GO:0046488;
OG0007409	SA|Smic22226;SB|symbB.v1.2.019635.t1;SF|sf_2155.2;	PF13833;PF01504;PF00144;PF03109;PF13499;	GO:0046488;GO:0005509;
OG0020707	SA|Smic9358;SB|symbB.v1.2.036001.t1;SC1|sc1_1139.6;SF|sf_2387.1;	PF06964;PF02018;	GO:0046556;GO:0016798;
OG0014490	SC1|sc1_39.115;SC1|sc1_4.887;	PF02738;PF00459;PF01315;	GO:0046854;GO:0055114;
OG0004630	SA|Smic1744;SB|symbB.v1.2.023233.t1;SC1|sc1_2552.1;SF|sf_525.11;	PF11919;PF16507;	GO:0046872;
OG0005817	SA|Smic15234;SB|symbB.v1.2.025846.t1;SB|symbB.v1.2.025846.t2;SC1|sc1_371.6;SC1|sc1_371.7;SF|sf_95.34;	PF00642;	GO:0046872;
OG0005982	SB|symbB.v1.2.009890.t1;SC1|sc1_4712.1;	PF00642;	GO:0046872;
OG0007975	SA|Smic26513;SB|symbB.v1.2.013684.t1;	PF00226;PF03107;	GO:0046872;
OG0009717	SA|Smic18198;SB|symbB.v1.2.012246.t1;	PF00642;	GO:0046872;
OG0011175	SA|Smic13064;SB|symbB.v1.2.020453.t1;SF|sf_2930.8;	PF00097;	GO:0046872;
OG0011326	SA|Smic25812;SB|symbB.v1.2.025812.t1;	NA;	GO:0046872;
OG0011365	SA|Smic29643;SB|symbB.v1.2.014149.t1;SC1|sc1_1271.6;	PF02862;PF11288;PF00078;PF02825;	GO:0046872;
OG0011955	SA|Smic1829;SB|symbB.v1.2.011169.t1;SC1|sc1_2336.2;SF|sf_127.10;	PF01556;PF00226;	GO:0046872;
OG0012052	SA|Smic10307;SB|symbB.v1.2.019982.t1;SC1|sc1_2845.11;	PF00122;	GO:0046872;
OG0014449	SB|symbB.v1.2.037488.t1;SF|sf_826.1;	PF13578;PF02862;	GO:0046872;
OG0014824	SA|Smic243;SB|symbB.v1.2.030984.t1;SC1|sc1_1260.4;SF|sf_1048.14;SF|sf_1839.9;	PF00403;PF13637;	GO:0046872;
OG0014897	SA|Smic5546;SB|symbB.v1.2.002385.t1;SB|symbB.v1.2.024882.t1;SF|sf_917.9;	PF13532;PF05383;PF01423;PF00642;	GO:0046872;
OG0016413	SA|Smic33260;SC1|sc1_12913.2;SF|sf_2561.5;	PF00642;	GO:0046872;
OG0017463	SA|Smic33278;SA|Smic9958;SB|symbB.v1.2.028982.t1;SC1|sc1_3655.1;SF|sf_254.6;SF|sf_254.7;SF|sf_898.4;	NA;	GO:0046872;
OG0017622	SA|Smic24325;SB|symbB.v1.2.011608.t1;SF|sf_1212.2;	PF00173;	GO:0046872;
OG0004044	SA|Smic13497;SF|sf_3763.1;	PF00076;	GO:0046872;GO:0003676;
OG0011736	SC1|sc1_32.85;SC1|sc1_5.993;	PF00149;PF13469;PF07963;PF14559;PF13385;PF06067;PF07596;PF01663;PF16656;	GO:0046872;GO:0003824;GO:0016787;
OG0007375	SA|Smic17949;SB|symbB.v1.2.014034.t1;SB|symbB.v1.2.014035.t1;SC1|sc1_3467.3;SF|sf_218.20;	PF01363;PF00168;	GO:0046872;GO:0005515;
OG0006560	SA|Smic23496;SC1|sc1_9123.2;SF|sf_697.11;	PF00690;PF00069;PF00702;PF00122;	GO:0046872;GO:0006468;GO:0005524;
OG0014041	SA|Smic21376;SC1|sc1_1907.6;	PF01174;PF00097;PF00225;PF01485;	GO:0046872;GO:0042823;GO:0008017;
OG0001946	SA|Smic31892;SC1|sc1_1109.3;	PF00638;	GO:0046907;
OG0008489	SA|Smic22882;SB|symbB.v1.2.007354.t1;SB|symbB.v1.2.028153.t1;SC1|sc1_1823.1;SF|sf_2024.7;	PF00860;PF01193;PF00076;PF01000;PF00169;	GO:0046983;GO:0003676;GO:0055085;
OG0023671	SC1|sc1_219.54;SC1|sc1_3095.23;	PF00245;PF01235;PF14864;PF00753;PF14863;	GO:0046983;GO:0032328;GO:0016791;
OG0006284	SA|Smic40301;SB|symbB.v1.2.028210.t1;SB|symbB.v1.2.042133.t1;SC1|sc1_8157.4;SF|sf_16.26;SF|sf_1712.2;	PF02970;PF00622;PF03724;PF12352;	GO:0048487;GO:0005515;
OG0010031	SB|symbB.v1.2.019353.t1;SF|sf_1367.14;	PF01922;	GO:0048500;
OG0014409	SB|symbB.v1.2.028747.t1;SC1|sc1_911.5;SF|sf_761.8;	PF01370;PF00687;	GO:0050662;
OG0015123	SA|Smic25432;SB|symbB.v1.2.039397.t2;	PF01370;PF04321;	GO:0050662;
OG0023523	SB|symbB.v1.2.030887.t1;SC1|sc1_738.4;SF|sf_1491.5;	PF16864;PF00891;PF01370;	GO:0050662;GO:0008171;
OG0011718	SC1|sc1_17354.2;SC1|sc1_5.419;	PF01041;PF00534;PF00908;PF00535;PF01370;PF01408;	GO:0050662;GO:0016740;GO:0008830;GO:0016491;
OG0020705	SA|Smic9276;SB|symbB.v1.2.018781.t1;SF|sf_1297.7;	PF00737;	GO:0050821;
OG0010377	SA|Smic9503;SB|symbB.v1.2.030369.t1;SC1|sc1_1589.5;SF|sf_213.25;	PF00026;PF00183;PF02518;PF06094;	GO:0051082;
OG0005478	SA|Smic7720;SB|symbB.v1.2.008520.t1;SC1|sc1_3313.2;SF|sf_1550.6;	PF01055;PF00262;PF13802;	GO:0051082;GO:0005975;
OG0009403	SB|symbB.v1.2.041941.t1;SC1|sc1_1544.3;SF|sf_567.8;	PF01490;PF01025;	GO:0051087;
OG0010714	SA|Smic43989;SB|symbB.v1.2.009095.t1;SC1|sc1_19900.1;SF|sf_41.8;	PF09229;PF13431;	GO:0051087;
OG0012244	SA|Smic28283;SB|symbB.v1.2.009982.t1;SC1|sc1_3951.2;	PF09229;PF07719;	GO:0051087;
OG0008538	SA|Smic28731;SB|symbB.v1.2.031442.t1;SF|sf_1760.8;	PF13857;PF02096;	GO:0051205;
OG0008170	SB|symbB.v1.2.040310.t1;SC1|sc1_4068.1;	PF14833;PF03446;	GO:0051287;GO:0055114;
OG0002725	SA|Smic11408;SB|symbB.v1.2.013967.t1;SC1|sc1_4096.1;SF|sf_272.7;	PF01592;	GO:0051536;
OG0012028	SA|Smic7958;SB|symbB.v1.2.000231.t1;SC1|sc1_2913.4;	PF00210;PF00111;	GO:0051537;GO:0008199;GO:0051536;
OG0004220	SA|Smic9867;SB|symbB.v1.2.036884.t1;SC1|sc1_2918.1;SF|sf_4078.2;	PF00227;	GO:0051603;
OG0005508	SA|Smic13173;SB|symbB.v1.2.012264.t1;SC1|sc1_4308.2;SF|sf_2541.2;	PF10584;PF00227;	GO:0051603;GO:0019773;
OG0010560	SA|Smic27495;SB|symbB.v1.2.017915.t1;SC1|sc1_2166.3;SF|sf_1018.12;	PF08718;	GO:0051861;
OG0012138	SA|Smic17753;SA|Smic47813;	PF13673;PF00076;PF01256;	GO:0052855;GO:0008080;GO:0003676;
OG0004146	SB|symbB.v1.2.028835.t1;SF|sf_574.6;	PF03639;	GO:0052861;
OG0003031	SA|Smic13346;SA|Smic13348;SA|Smic2516;SB|symbB.v1.2.006039.t1;SB|symbB.v1.2.036394.t1;SC1|sc1_2411.1;SF|sf_3535.2;	PF00520;	GO:0055085;
OG0003936	SA|Smic37794;SB|symbB.v1.2.008178.t1;SC1|sc1_9890.1;SF|sf_104.12;	PF07690;	GO:0055085;
OG0004980	SA|Smic12607;SB|symbB.v1.2.017497.t1;SC1|sc1_17971.1;SF|sf_23.9;	PF00078;PF00520;	GO:0055085;
OG0005481	SA|Smic8188;SB|symbB.v1.2.041254.t1;SC1|sc1_520.3;SF|sf_1203.1;	PF07690;	GO:0055085;
OG0005798	SA|Smic11283;SB|symbB.v1.2.016533.t1;	PF01545;	GO:0055085;
OG0006210	SA|Smic27559;SB|symbB.v1.2.024639.t1;	PF00520;PF00027;	GO:0055085;
OG0006227	SA|Smic29837;SB|symbB.v1.2.005960.t1;SF|sf_541.10;	PF01459;	GO:0055085;
OG0006885	SA|Smic11580;SB|symbB.v1.2.020607.t1;	PF00999;	GO:0055085;
OG0006953	SA|Smic21253;SB|symbB.v1.2.036832.t1;SB|symbB.v1.2.039502.t1;SC1|sc1_2552.4;SF|sf_678.6;SF|sf_9.38;	PF00520;PF13517;	GO:0055085;
OG0008480	SA|Smic21871;SB|symbB.v1.2.007401.t1;SC1|sc1_6592.6;	PF07690;	GO:0055085;
OG0009560	SA|Smic3458;SB|symbB.v1.2.009661.t1;	PF00520;	GO:0055085;
OG0009904	SA|Smic36874;SB|symbB.v1.2.015418.t1;SC1|sc1_12178.1;	PF07690;	GO:0055085;
OG0011340	SA|Smic26995;SB|symbB.v1.2.030951.t1;SC1|sc1_1577.2;SF|sf_634.5;	PF02535;	GO:0055085;
OG0011397	SA|Smic33045;SB|symbB.v1.2.021177.t1;SC1|sc1_7688.3;	PF01545;	GO:0055085;
OG0011557	SB|symbB.v1.2.002806.t1;SC1|sc1_318.8;	PF00520;PF00226;	GO:0055085;
OG0012315	SA|Smic35606;SB|symbB.v1.2.022983.t1;SC1|sc1_4535.4;	PF02386;	GO:0055085;
OG0012391	SB|symbB.v1.2.002332.t1;SF|sf_129.1;	PF01351;PF07690;	GO:0055085;
OG0012956	SA|Smic9772;SB|symbB.v1.2.000980.t1;SC1|sc1_5228.1;SF|sf_661.9;	PF00520;	GO:0055085;
OG0013181	SA|Smic29925;SB|symbB.v1.2.005187.t1;SB|symbB.v1.2.005187.t2;SC1|sc1_3729.3;SC1|sc1_3729.4;	PF00083;	GO:0055085;
OG0013235	SA|Smic36385;SB|symbB.v1.2.012735.t1;SC1|sc1_1809.9;	PF07690;	GO:0055085;
OG0014394	SB|symbB.v1.2.025316.t1;SC1|sc1_1047.4;	PF07690;	GO:0055085;
OG0015044	SA|Smic18280;SB|symbB.v1.2.018046.t1;SC1|sc1_4624.2;SF|sf_2139.4;	PF12796;PF00520;	GO:0055085;
OG0015085	SA|Smic21212;SB|symbB.v1.2.011969.t1;SC1|sc1_1428.2;	PF07690;	GO:0055085;
OG0016071	SA|Smic2854;SB|symbB.v1.2.016415.t1;SC1|sc1_2197.3;	PF03169;PF00226;	GO:0055085;
OG0016148	SA|Smic8359;SB|symbB.v1.2.000035.t1;SC1|sc1_11417.1;SF|sf_1560.6;	PF13460;PF00664;	GO:0055085;
OG0016440	SA|Smic36304;SB|symbB.v1.2.029728.t1;SC1|sc1_1028.1;SC1|sc1_9015.1;SF|sf_85.6;	PF07690;PF00083;	GO:0055085;
OG0020614	SA|Smic835;SC1|sc1_8310.5;SF|sf_225.25;	PF07690;	GO:0055085;
OG0020859	SA|Smic23272;SB|symbB.v1.2.003121.t1;SB|symbB.v1.2.003121.t2;SF|sf_799.14;	PF06516;	GO:0055085;
OG0023012	SA|Smic22133;SB|symbB.v1.2.027516.t1;SF|sf_2528.6;	PF01554;	GO:0055085;
OG0023476	SB|symbB.v1.2.025705.t1;SC1|sc1_5660.5;SF|sf_1442.9;	PF07690;	GO:0055085;
OG0009580	SA|Smic5423;SB|symbB.v1.2.012328.t1;SB|symbB.v1.2.012328.t2;SC1|sc1_4295.3;SF|sf_698.12;	PF00575;PF00520;	GO:0055085;GO:0003676;
OG0014905	SA|Smic6271;SB|symbB.v1.2.012425.t1;SC1|sc1_1218.4;SF|sf_1352.11;	PF00520;PF00658;	GO:0055085;GO:0003723;
OG0007977	SA|Smic26908;SA|Smic26909;SB|symbB.v1.2.025986.t1;SB|symbB.v1.2.025986.t2;SC1|sc1_645.10;SF|sf_298.35;	PF13646;PF00644;PF07690;PF00654;	GO:0055085;GO:0003950;
OG0008400	SA|Smic12744;SC1|sc1_3766.3;SF|sf_1127.32;	PF13202;PF05183;PF00520;	GO:0055085;GO:0003968;GO:0005509;
OG0004764	SA|Smic25971;SB|symbB.v1.2.016870.t1;SC1|sc1_12501.2;SF|sf_756.6;	PF07690;PF13499;PF00520;	GO:0055085;GO:0005509;
OG0011441	SA|Smic37035;SB|symbB.v1.2.017783.t1;SC1|sc1_1482.4;SF|sf_298.20;	PF00270;PF00271;PF00520;PF13499;PF12796;	GO:0055085;GO:0005524;GO:0005509;
OG0015526	SB|symbB.v1.2.035678.t1;SB|symbB.v1.2.035679.t1;SB|symbB.v1.2.035679.t2;SC1|sc1_1697.1;	PF07690;PF00160;	GO:0055085;GO:0006457;
OG0015257	SA|Smic35993;SB|symbB.v1.2.028894.t1;	PF00648;PF00520;	GO:0055085;GO:0006508;
OG0005615	SA|Smic32148;SB|symbB.v1.2.030877.t1;SB|symbB.v1.2.030877.t2;SC1|sc1_414.6;SF|sf_1394.2;	PF07728;PF01432;PF04755;PF00083;	GO:0055085;GO:0006508;GO:0016887;
OG0007935	SA|Smic22026;SB|symbB.v1.2.003606.t1;SC1|sc1_3886.8;SF|sf_120.10;	PF00520;PF00225;	GO:0055085;GO:0008017;GO:0007018;
OG0022891	SA|Smic10850;SB|symbB.v1.2.033198.t1;SF|sf_99.12;	PF07993;PF00501;PF00999;	GO:0055085;GO:0008152;
OG0004315	SA|Smic29711;SA|Smic29713;SA|Smic34165;SB|symbB.v1.2.027956.t1;SB|symbB.v1.2.027956.t2;SB|symbB.v1.2.027956.t3;SC1|sc1_3849.1;SF|sf_1533.5;	PF08016;PF07727;PF13948;PF00520;PF13639;	GO:0055085;GO:0008270;
OG0006073	SA|Smic4688;SB|symbB.v1.2.004962.t1;SB|symbB.v1.2.004963.t1;SC1|sc1_735.5;SF|sf_3692.3;	PF08389;PF03810;PF08767;PF00520;	GO:0055085;GO:0008536;
OG0004502	SA|Smic17390;SA|Smic46464;SB|symbB.v1.2.027690.t1;SB|symbB.v1.2.027690.t2;SB|symbB.v1.2.027690.t3;SC1|sc1_1168.4;SF|sf_3923.3;	PF00664;PF00005;PF04191;	GO:0055085;GO:0016887;
OG0011112	SA|Smic6577;SB|symbB.v1.2.007829.t1;SB|symbB.v1.2.007829.t2;SF|sf_798.11;	PF07727;PF00664;PF00005;	GO:0055085;GO:0016887;
OG0016062	SA|Smic2310;SB|symbB.v1.2.023340.t1;SC1|sc1_1539.3;SC1|sc1_7525.1;SF|sf_1007.4;	PF00664;PF07823;PF00005;	GO:0055085;GO:0016887;GO:0004112;
OG0007808	SA|Smic8071;SB|symbB.v1.2.027770.t1;SB|symbB.v1.2.027771.t1;SC1|sc1_4171.3;SF|sf_1971.3;	PF00690;PF10392;PF00520;	GO:0055085;GO:0017119;
OG0009611	SA|Smic8436;SB|symbB.v1.2.024926.t1;SC1|sc1_7897.2;	PF04124;PF00520;	GO:0055085;GO:0017119;
OG0013161	SA|Smic28240;SB|symbB.v1.2.005521.t1;SC1|sc1_363.2;	PF13640;PF00520;	GO:0055085;GO:0055114;
OG0009882	SA|Smic34664;SB|symbB.v1.2.027792.t1;SC1|sc1_344.6;SF|sf_1379.9;	PF00155;PF04116;PF00083;	GO:0055085;GO:0055114;GO:0030170;
OG0005303	SA|Smic33234;SB|symbB.v1.2.017538.t1;SC1|sc1_2036.6;SF|sf_2123.6;	PF05199;PF03121;PF00732;	GO:0055114;
OG0005466	SA|Smic6408;SB|symbB.v1.2.012649.t1;SC1|sc1_1034.3;SF|sf_983.4;	PF00355;PF00175;PF00970;	GO:0055114;
OG0005788	SA|Smic9872;SB|symbB.v1.2.022555.t1;SB|symbB.v1.2.022556.t1;SC1|sc1_5215.1;SF|sf_1221.5;SF|sf_1221.6;	PF14226;PF03171;	GO:0055114;
OG0006054	SA|Smic1505;SB|symbB.v1.2.029823.t1;SC1|sc1_9721.2;SF|sf_2870.8;	PF08240;PF14765;PF00550;PF00107;PF03959;	GO:0055114;
OG0006490	SA|Smic13871;SB|symbB.v1.2.026555.t1;SC1|sc1_3593.5;SF|sf_2320.8;	PF00848;PF00355;	GO:0055114;
OG0007332	SA|Smic12390;SB|symbB.v1.2.015275.t1;SC1|sc1_4294.3;SF|sf_1319.15;	PF06052;	GO:0055114;
OG0007426	SA|Smic24941;SB|symbB.v1.2.023065.t1;SC1|sc1_5160.2;SF|sf_215.7;	PF04116;	GO:0055114;
OG0007552	SA|Smic39979;SB|symbB.v1.2.016313.t1;	PF14226;PF03171;	GO:0055114;
OG0007611	SB|symbB.v1.2.016922.t1;SC1|sc1_664.3;	PF05050;PF00248;	GO:0055114;
OG0008029	SA|Smic33540;SB|symbB.v1.2.021815.t1;SC1|sc1_5292.2;SF|sf_2412.3;	PF00067;	GO:0055114;
OG0008776	SC1|sc1_1672.1;SC1|sc1_1957.15;SF|sf_1213.24;	PF13450;PF00732;PF09423;PF05199;	GO:0055114;
OG0009112	SA|Smic23657;SA|Smic23660;SB|symbB.v1.2.003284.t1;SC1|sc1_11837.1;SF|sf_1335.2;	PF01266;	GO:0055114;
OG0009228	SA|Smic35149;SB|symbB.v1.2.001284.t1;SC1|sc1_4299.3;SF|sf_27.2;	PF13640;	GO:0055114;
OG0009285	SA|Smic40779;SB|symbB.v1.2.037574.t1;SB|symbB.v1.2.042089.t1;SC1|sc1_1341.11;SF|sf_1798.4;	PF00180;	GO:0055114;
OG0009629	SA|Smic10020;SC1|sc1_3533.1;	PF01565;	GO:0055114;
OG0009671	SA|Smic13614;SB|symbB.v1.2.013606.t1;SB|symbB.v1.2.016574.t1;SC1|sc1_1808.1;SC1|sc1_1808.3;SF|sf_16.17;SF|sf_16.18;SF|sf_16.19;	PF01641;	GO:0055114;
OG0009715	SA|Smic18148;SB|symbB.v1.2.000718.t1;SC1|sc1_2783.6;SF|sf_562.14;	PF12831;	GO:0055114;
OG0009726	SA|Smic19083;SB|symbB.v1.2.001847.t1;SC1|sc1_9443.5;SF|sf_648.12;	PF01786;	GO:0055114;
OG0010592	SA|Smic30072;SB|symbB.v1.2.012463.t1;SC1|sc1_4523.2;SF|sf_2674.12;	PF01210;PF07479;PF00027;	GO:0055114;
OG0011338	SA|Smic26946;SB|symbB.v1.2.035549.t1;	PF00044;	GO:0055114;
OG0011370	SA|Smic30218;SB|symbB.v1.2.020878.t1;SC1|sc1_3377.1;SF|sf_87.2;	PF00248;	GO:0055114;
OG0011931	SA|Smic208;SB|symbB.v1.2.005108.t1;	PF08022;PF01794;PF08030;	GO:0055114;
OG0013802	SA|Smic255;SB|symbB.v1.2.022499.t1;SC1|sc1_7396.1;	PF01207;	GO:0055114;
OG0013836	SA|Smic2271;SB|symbB.v1.2.018218.t1;	PF13640;	GO:0055114;
OG0015226	SA|Smic33641;SB|symbB.v1.2.021294.t1;SB|symbB.v1.2.021294.t2;SC1|sc1_1620.7;SF|sf_360.4;	PF13640;	GO:0055114;
OG0015248	SA|Smic35257;SB|symbB.v1.2.006186.t1;SB|symbB.v1.2.006186.t2;	PF02668;	GO:0055114;
OG0015502	SB|symbB.v1.2.031049.t1;SC1|sc1_143.18;SF|sf_1091.23;	PF08417;PF00355;	GO:0055114;
OG0015522	SB|symbB.v1.2.034753.t1;SC1|sc1_531.3;SF|sf_1626.6;	PF04116;	GO:0055114;
OG0016162	SA|Smic9651;SB|symbB.v1.2.023812.t1;SC1|sc1_7884.2;SF|sf_498.25;	PF00107;PF08240;	GO:0055114;
OG0016333	SA|Smic23831;SF|sf_4641.2;	PF00571;PF00478;PF13640;	GO:0055114;
OG0016418	SA|Smic33706;SB|symbB.v1.2.026962.t1;SC1|sc1_790.3;	PF02668;	GO:0055114;
OG0016484	SA|Smic40255;SB|symbB.v1.2.019435.t1;SC1|sc1_2962.5;SF|sf_1690.9;	PF00465;	GO:0055114;
OG0016497	SA|Smic41935;SB|symbB.v1.2.025754.t1;SC1|sc1_674.7;SF|sf_824.8;	PF10637;	GO:0055114;
OG0016500	SA|Smic42018;SB|symbB.v1.2.028151.t1;SC1|sc1_8765.1;	PF01753;PF13640;	GO:0055114;
OG0016731	SB|symbB.v1.2.035653.t1;SC1|sc1_319.7;	PF00743;	GO:0055114;
OG0017592	SA|Smic21461;SB|symbB.v1.2.017935.t1;SC1|sc1_2462.2;SF|sf_1360.2;	PF00067;	GO:0055114;
OG0017699	SA|Smic31743;SB|symbB.v1.2.034083.t1;SC1|sc1_554.3;SF|sf_1282.6;	PF01266;	GO:0055114;
OG0017705	SA|Smic32464;SC1|sc1_5527.8;SF|sf_1497.2;	PF08240;PF00107;	GO:0055114;
OG0018001	SB|symbB.v1.2.033701.t1;SF|sf_948.3;	PF13640;	GO:0055114;
OG0018889	SA|Smic3451;SB|symbB.v1.2.028316.t1;SC1|sc1_2062.7;SC1|sc1_3922.4;	PF13640;	GO:0055114;
OG0019106	SA|Smic23519;SF|sf_419.47;	PF01266;	GO:0055114;
OG0019401	SB|symbB.v1.2.013262.t2;SC1|sc1_606.8;SF|sf_2481.7;	PF03171;PF03031;	GO:0055114;
OG0019474	SB|symbB.v1.2.023729.t1;SC1|sc1_5686.4;SF|sf_115.27;	PF02668;	GO:0055114;
OG0020634	SA|Smic2221;SB|symbB.v1.2.002212.t1;	PF13640;	GO:0055114;
OG0020702	SA|Smic9061;SB|symbB.v1.2.027458.t1;SC1|sc1_4210.1;	PF01641;	GO:0055114;
OG0021018	SA|Smic40928;SB|symbB.v1.2.034219.t1;SC1|sc1_3622.1;SF|sf_2037.11;	PF13812;PF08659;PF00698;PF00504;PF00109;PF00107;PF02801;PF00550;PF14765;	GO:0055114;
OG0023065	SA|Smic26647;SB|symbB.v1.2.037464.t1;SC1|sc1_975.4;	PF13640;	GO:0055114;
OG0023131	SA|Smic31895;	PF01168;PF00355;PF00970;PF04059;PF00175;	GO:0055114;
OG0023265	SB|symbB.v1.2.000094.t1;SC1|sc1_1560.2;SC1|sc1_9105.1;	PF14226;PF03215;PF03171;PF05721;	GO:0055114;
OG0016786	SC1|sc1_20.240;SC1|sc1_5.1012;SC1|sc1_9.773;	PF08335;PF12838;PF13202;PF00072;PF01593;PF02954;PF03710;PF01571;PF04542;PF08281;	GO:0055114;GO:0005509;GO:0016779;GO:0016987;GO:0043565;GO:0008882;GO:0000160;
OG0004678	SA|Smic7749;SB|symbB.v1.2.021035.t1;SF|sf_154.23;	PF01571;PF13637;PF00856;PF16350;PF08669;PF00171;PF01266;PF12796;	GO:0055114;GO:0005515;
OG0007510	SA|Smic34565;SB|symbB.v1.2.002646.t1;SC1|sc1_3050.4;SF|sf_126.23;	PF14226;PF03171;PF01344;	GO:0055114;GO:0005515;
OG0006125	SA|Smic13147;SB|symbB.v1.2.021531.t1;SC1|sc1_5342.4;	PF03133;PF00171;	GO:0055114;GO:0006464;
OG0003160	SA|Smic2041;SB|symbB.v1.2.011083.t1;SB|symbB.v1.2.017876.t1;SB|symbB.v1.2.017876.t2;SC1|sc1_5508.4;SF|sf_36.20;SF|sf_955.6;	PF00069;PF00067;	GO:0055114;GO:0006468;
OG0008516	SA|Smic26007;SB|symbB.v1.2.033781.t1;SB|symbB.v1.2.033781.t2;SB|symbB.v1.2.033781.t3;SB|symbB.v1.2.033781.t4;SC1|sc1_4472.2;	PF01764;PF03171;PF13041;PF13812;	GO:0055114;GO:0006629;
OG0009575	SA|Smic4828;SB|symbB.v1.2.035691.t1;SC1|sc1_1401.14;SF|sf_2328.1;	PF14124;PF00225;PF01094;PF16796;PF06011;PF07699;PF00355;	GO:0055114;GO:0008017;
OG0016473	SA|Smic39154;SB|symbB.v1.2.004491.t1;SC1|sc1_67.6;SF|sf_2407.2;	PF07992;PF00378;	GO:0055114;GO:0008152;
OG0010640	SA|Smic34220;SB|symbB.v1.2.015000.t1;SF|sf_3538.3;	PF00875;PF03441;PF00590;	GO:0055114;GO:0008168;
OG0016375	SA|Smic28806;SB|symbB.v1.2.009186.t1;SF|sf_520.16;	PF06414;PF03055;	GO:0055114;GO:0016301;
OG0017560	SA|Smic18979;SC1|sc1_2906.1;SF|sf_306.10;	PF06414;PF13328;PF03971;	GO:0055114;GO:0016301;
OG0016758	SC1|sc1_1037.51;SC1|sc1_17672.1;	PF00106;PF00355;PF00848;	GO:0055114;GO:0016491;
OG0008486	SA|Smic22324;SB|symbB.v1.2.013200.t2;SB|symbB.v1.2.013200.t3;SC1|sc1_1583.1;SF|sf_1617.13;	PF05990;PF04030;PF12848;PF01565;PF00005;PF00651;PF07707;	GO:0055114;GO:0016887;GO:0005515;
OG0014484	SC1|sc1_217.62;SC1|sc1_540.54;	PF07582;PF13407;PF02653;PF00355;PF00005;PF01408;PF01261;	GO:0055114;GO:0016887;GO:0016491;GO:0016020;
OG0005261	SA|Smic20853;SB|symbB.v1.2.014758.t1;SC1|sc1_924.13;	PF02615;PF13640;PF00155;	GO:0055114;GO:0030170;
OG0007500	SA|Smic33494;SB|symbB.v1.2.018262.t1;SC1|sc1_5526.3;SF|sf_2443.12;	PF15911;PF13419;PF13812;PF04072;PF03447;PF01958;	GO:0055114;GO:0032259;
OG0006553	SA|Smic23213;SB|symbB.v1.2.011750.t1;SB|symbB.v1.2.011750.t2;SC1|sc1_251.4;SF|sf_1254.9;	PF00171;PF01411;PF07973;PF03712;	GO:0055114;GO:0043039;GO:0006419;
OG0001660	SA|Smic32043;SB|symbB.v1.2.034764.t1;SB|symbB.v1.2.034764.t2;SF|sf_1378.4;	PF10162;PF02770;PF14749;PF01504;PF01756;	GO:0055114;GO:0046488;
OG0011230	SA|Smic17851;SB|symbB.v1.2.008428.t1;SC1|sc1_4913.1;	PF04030;PF00111;PF01565;PF00941;	GO:0055114;GO:0051537;GO:0051536;
OG0012154	SA|Smic19129;SB|symbB.v1.2.012815.t1;SC1|sc1_2428.4;SF|sf_128.23;	PF02146;PF03092;	GO:0070403;GO:0016021;
OG0012001	SA|Smic5475;SB|symbB.v1.2.023410.t1;SC1|sc1_5825.1;SF|sf_1441.4;	PF13475;PF00090;PF04378;	GO:0070475;
OG0013203	SA|Smic31813;SB|symbB.v1.2.007958.t1;SC1|sc1_141.3;	PF04378;PF13812;PF13041;	GO:0070475;
OG0013857	SA|Smic3708;SB|symbB.v1.2.037424.t1;SB|symbB.v1.2.037425.t1;SC1|sc1_5012.2;SF|sf_2973.5;	PF10266;	GO:0071203;
OG0016420	SA|Smic33815;SB|symbB.v1.2.030537.t1;	PF10152;	GO:0071203;
OG0014077	SA|Smic24881;SB|symbB.v1.2.011965.t1;SC1|sc1_9306.1;	PF07168;	GO:0071705;
OG0013827	SA|Smic1794;SB|symbB.v1.2.008123.t1;SC1|sc1_4320.3;SF|sf_3813.1;	PF00520;PF01494;	GO:0071949;GO:0055085;
OG0007016	SA|Smic28347;SB|symbB.v1.2.019826.t1;SC1|sc1_7610.1;SF|sf_970.5;	PF08417;PF01494;PF00355;	GO:0071949;GO:0055114;
OG0004903	SA|Smic16804;SA|Smic1881;SB|symbB.v1.2.012582.t1;SB|symbB.v1.2.017777.t1;SB|symbB.v1.2.017777.t2;SC1|sc1_403.1;SC1|sc1_9293.1;SF|sf_1927.2;SF|sf_228.3;	PF13871;PF00909;	GO:0072488;GO:0016020;
OG0011176	SA|Smic13307;SB|symbB.v1.2.026283.t1;	PF00271;PF17098;	GO:0080009;
OG0007092	SA|Smic42797;SB|symbB.v1.2.012205.t1;	PF00686;	GO:2001070;
OG0009004	SA|Smic12317;SB|symbB.v1.2.007361.t1;	PF00686;	GO:2001070;
OG0020795	SA|Smic17944;SC1|sc1_12370.1;SC1|sc1_7374.1;SF|sf_354.17;	PF00686;	GO:2001070;
OG0012342	SA|Smic38873;SB|symbB.v1.2.022828.t1;	PF00686;PF00069;	GO:2001070;GO:0006468;
OG0006863	SA|Smic9548;SB|symbB.v1.2.016376.t1;SC1|sc1_5083.1;	PF00005;PF00686;PF11913;PF13499;PF00069;PF12848;PF01467;	GO:2001070;GO:0006468;GO:0016887;GO:0005509;GO:0005524;GO:0009058;
OG0000811	SA|Smic38343;SB|symbB.v1.2.015141.t1;SC1|sc1_291.7;	NA;	NA;
OG0000841	SB|symbB.v1.2.023738.t1;SC1|sc1_2649.1;	PF13574;	NA;
OG0001014	SA|Smic16744;SB|symbB.v1.2.023402.t1;SB|symbB.v1.2.023403.t1;SF|sf_1476.9;	PF03501;	NA;
OG0001117	SA|Smic34543;SB|symbB.v1.2.010623.t1;SB|symbB.v1.2.010624.t1;SB|symbB.v1.2.010625.t1;SB|symbB.v1.2.010626.t1;SB|symbB.v1.2.010627.t1;SB|symbB.v1.2.010628.t1;SC1|sc1_60.17;SF|sf_10731.1;SF|sf_1812.2;SF|sf_1812.3;SF|sf_1812.4;SF|sf_1812.5;	NA;	NA;
OG0001120	SB|symbB.v1.2.004258.t1;SC1|sc1_2143.4;SC1|sc1_9383.1;	NA;	NA;
OG0001135	SA|Smic15260;SB|symbB.v1.2.026227.t1;SB|symbB.v1.2.026228.t1;SC1|sc1_1401.16;SC1|sc1_6723.1;SC1|sc1_6723.2;SF|sf_2862.4;	PF01041;	NA;
OG0001217	SB|symbB.v1.2.014738.t1;SC1|sc1_2065.3;	NA;	NA;
OG0001431	SB|symbB.v1.2.005743.t1;SC1|sc1_4029.2;SF|sf_3513.1;	PF05045;	NA;
OG0001433	SC1|sc1_9674.1;SC1|sc1_9917.3;	PF05704;	NA;
OG0001480	SA|Smic3672;SF|sf_1944.2;	PF04749;	NA;
OG0001723	SB|symbB.v1.2.034159.t1;SB|symbB.v1.2.034159.t2;	NA;	NA;
OG0001829	SA|Smic39096;SB|symbB.v1.2.015917.t1;	NA;	NA;
OG0001836	SB|symbB.v1.2.038640.t1;SC1|sc1_127.17;SF|sf_1374.14;	NA;	NA;
OG0001845	SA|Smic1353;SB|symbB.v1.2.033259.t1;SB|symbB.v1.2.035395.t1;SC1|sc1_1721.7;SF|sf_272.15;	PF01755;	NA;
OG0001873	SA|Smic15452;SB|symbB.v1.2.010131.t1;SC1|sc1_1956.3;SF|sf_1615.1;SF|sf_3300.3;	NA;	NA;
OG0001907	SA|Smic5351;SB|symbB.v1.2.032234.t1;	NA;	NA;
OG0001955	SA|Smic40487;SB|symbB.v1.2.016226.t1;SC1|sc1_37.5;SF|sf_1707.10;SF|sf_4641.4;	PF03765;PF00650;	NA;
OG0002011	SA|Smic22283;SB|symbB.v1.2.003879.t1;SB|symbB.v1.2.008086.t1;SC1|sc1_2629.2;SC1|sc1_5186.3;SF|sf_951.16;	NA;	NA;
OG0002021	SA|Smic33849;SB|symbB.v1.2.028877.t1;SB|symbB.v1.2.028878.t1;SB|symbB.v1.2.028879.t1;SB|symbB.v1.2.028880.t1;SC1|sc1_2927.2;SC1|sc1_2927.3;	NA;	NA;
OG0002024	SA|Smic39058;SB|symbB.v1.2.002849.t1;SC1|sc1_5617.3;	NA;	NA;
OG0002110	SA|Smic30344;SB|symbB.v1.2.012739.t1;SF|sf_1940.4;	PF01549;PF00024;	NA;
OG0002263	SA|Smic30484;SB|symbB.v1.2.019971.t1;SC1|sc1_2539.11;	NA;	NA;
OG0002325	SA|Smic13458;SB|symbB.v1.2.019400.t1;SB|symbB.v1.2.019400.t2;	NA;	NA;
OG0002442	SA|Smic30237;SB|symbB.v1.2.025185.t1;SB|symbB.v1.2.025185.t2;SF|sf_2725.4;	PF00226;	NA;
OG0002548	SA|Smic31624;SA|Smic31626;SB|symbB.v1.2.015812.t1;SB|symbB.v1.2.015813.t1;SB|symbB.v1.2.015814.t1;SB|symbB.v1.2.015814.t2;SB|symbB.v1.2.015814.t3;SC1|sc1_14613.1;SC1|sc1_3722.2;SC1|sc1_3722.3;SF|sf_1127.5;SF|sf_1127.6;SF|sf_1127.8;	NA;	NA;
OG0002552	SA|Smic36620;SB|symbB.v1.2.028780.t1;SB|symbB.v1.2.028780.t2;SB|symbB.v1.2.028781.t1;SB|symbB.v1.2.028782.t1;SC1|sc1_879.9;SF|sf_3698.3;SF|sf_3698.5;	PF09859;PF00364;	NA;
OG0002668	SA|Smic39596;SC1|sc1_4100.3;SF|sf_2937.2;	PF00135;	NA;
OG0002670	SB|symbB.v1.2.012275.t1;SF|sf_266.7;	NA;	NA;
OG0002672	SB|symbB.v1.2.025056.t1;SC1|sc1_697.5;	NA;	NA;
OG0002772	SB|symbB.v1.2.003670.t1;SC1|sc1_3871.2;SF|sf_2916.1;	NA;	NA;
OG0002827	SA|Smic10522;SB|symbB.v1.2.026384.t1;SC1|sc1_2378.5;	NA;	NA;
OG0002929	SA|Smic7410;SB|symbB.v1.2.011989.t1;SC1|sc1_1799.4;	NA;	NA;
OG0002945	SA|Smic13167;SF|sf_358.10;	NA;	NA;
OG0002956	SA|Smic19774;SB|symbB.v1.2.032291.t1;	NA;	NA;
OG0002989	SA|Smic36219;SF|sf_1338.2;	PF00145;PF13489;	NA;
OG0003001	SB|symbB.v1.2.001222.t1;SC1|sc1_678.3;	NA;	NA;
OG0003094	SA|Smic29291;SC1|sc1_339.6;	PF09409;PF05903;	NA;
OG0003095	SA|Smic29659;SB|symbB.v1.2.012054.t1;SB|symbB.v1.2.012054.t2;SB|symbB.v1.2.012054.t3;SC1|sc1_6469.3;SF|sf_2344.11;	PF01755;	NA;
OG0003126	SB|symbB.v1.2.024643.t1;SC1|sc1_3864.2;	PF00650;	NA;
OG0003127	SB|symbB.v1.2.035571.t1;SC1|sc1_4003.1;SF|sf_1793.9;	PF16016;	NA;
OG0003191	SA|Smic12498;SB|symbB.v1.2.011993.t1;SC1|sc1_9275.1;SF|sf_665.12;	NA;	NA;
OG0003204	SA|Smic16405;SA|Smic45664;SB|symbB.v1.2.014316.t1;SC1|sc1_960.3;SF|sf_2208.2;	NA;	NA;
OG0003253	SA|Smic31997;SB|symbB.v1.2.014512.t1;SB|symbB.v1.2.036960.t1;SC1|sc1_9038.1;SF|sf_95.27;	PF14765;	NA;
OG0003257	SA|Smic32861;SB|symbB.v1.2.028150.t1;SC1|sc1_8765.2;SF|sf_2056.7;	NA;	NA;
OG0003267	SA|Smic41274;SB|symbB.v1.2.017779.t1;SC1|sc1_3300.2;SF|sf_298.23;	NA;	NA;
OG0003379	SA|Smic20429;SB|symbB.v1.2.020088.t1;	NA;	NA;
OG0003403	SA|Smic30187;SB|symbB.v1.2.015931.t1;SC1|sc1_5271.1;SF|sf_1441.7;	NA;	NA;
OG0003454	SA|Smic1537;SC1|sc1_7313.1;	PF01753;	NA;
OG0003517	SA|Smic16250;SC1|sc1_939.7;	NA;	NA;
OG0003527	SA|Smic19834;SB|symbB.v1.2.025341.t1;	PF05903;	NA;
OG0003543	SA|Smic23458;SB|symbB.v1.2.006071.t1;	NA;	NA;
OG0003579	SA|Smic48003;SB|symbB.v1.2.004629.t1;	NA;	NA;
OG0003584	SB|symbB.v1.2.010396.t1;SC1|sc1_873.1;	NA;	NA;
OG0003591	SB|symbB.v1.2.033127.t1;SF|sf_432.17;	NA;	NA;
OG0003645	SA|Smic8955;SB|symbB.v1.2.026869.t1;	PF07885;	NA;
OG0003650	SA|Smic9279;SB|symbB.v1.2.017435.t1;	NA;	NA;
OG0003653	SA|Smic10873;SB|symbB.v1.2.008484.t1;SC1|sc1_2786.1;SF|sf_2046.12;	PF00300;	NA;
OG0003665	SA|Smic13997;SB|symbB.v1.2.003383.t1;SC1|sc1_1527.8;SC1|sc1_1527.9;SF|sf_838.8;	NA;	NA;
OG0003742	SA|Smic41124;SB|symbB.v1.2.036574.t1;SB|symbB.v1.2.036575.t1;SC1|sc1_950.8;SF|sf_212.11;	PF00550;	NA;
OG0003745	SA|Smic43840;SB|symbB.v1.2.026704.t1;	NA;	NA;
OG0003746	SA|Smic44800;SB|symbB.v1.2.001052.t1;SB|symbB.v1.2.012403.t1;SB|symbB.v1.2.027134.t1;SC1|sc1_5741.6;SF|sf_56.13;SF|sf_716.20;SF|sf_716.22;	NA;	NA;
OG0003756	SB|symbB.v1.2.007530.t1;SB|symbB.v1.2.007530.t2;	NA;	NA;
OG0003764	SB|symbB.v1.2.024268.t1;SC1|sc1_2143.1;SF|sf_1394.8;	PF03715;	NA;
OG0003964	SB|symbB.v1.2.029717.t1;SC1|sc1_8102.1;SF|sf_328.14;	PF00300;	NA;
OG0003985	SA|Smic1109;SB|symbB.v1.2.033194.t1;SF|sf_3725.2;	NA;	NA;
OG0003994	SA|Smic2685;SB|symbB.v1.2.021910.t1;SF|sf_3043.7;	PF13424;	NA;
OG0004062	SA|Smic20837;SA|Smic20838;SB|symbB.v1.2.032092.t1;SB|symbB.v1.2.032092.t2;SC1|sc1_1683.5;	NA;	NA;
OG0004149	SB|symbB.v1.2.031317.t1;SF|sf_2066.10;	NA;	NA;
OG0004154	SC1|sc1_3742.2;SF|sf_1011.3;	NA;	NA;
OG0004250	SA|Smic15445;SB|symbB.v1.2.020620.t1;SC1|sc1_11683.1;	PF00557;	NA;
OG0004305	SA|Smic26881;SC1|sc1_8668.2;SF|sf_702.11;	NA;	NA;
OG0004324	SA|Smic31939;SB|symbB.v1.2.018436.t1;SF|sf_2385.1;	PF09793;	NA;
OG0004336	SA|Smic33294;SB|symbB.v1.2.038865.t1;	NA;	NA;
OG0004338	SA|Smic33429;SB|symbB.v1.2.027316.t1;SB|symbB.v1.2.027316.t2;SC1|sc1_1347.1;SC1|sc1_24635.1;SF|sf_677.10;SF|sf_677.11;	PF12248;	NA;
OG0004341	SA|Smic33636;SB|symbB.v1.2.017231.t1;	NA;	NA;
OG0004347	SA|Smic35571;SC1|sc1_6305.2;	PF03226;	NA;
OG0004538	SA|Smic29846;SB|symbB.v1.2.032318.t1;SB|symbB.v1.2.035738.t1;	PF00226;	NA;
OG0004549	SA|Smic32498;SB|symbB.v1.2.028654.t1;	PF03372;PF13621;	NA;
OG0004562	SA|Smic37604;SB|symbB.v1.2.018368.t1;SC1|sc1_4163.2;SF|sf_5681.1;	PF12799;	NA;
OG0004586	SB|symbB.v1.2.012309.t1;SF|sf_571.3;	PF00226;	NA;
OG0004589	SB|symbB.v1.2.025589.t1;SF|sf_166.8;	NA;	NA;
OG0004708	SA|Smic13872;SB|symbB.v1.2.000429.t1;SB|symbB.v1.2.026553.t1;SF|sf_851.13;	NA;	NA;
OG0004774	SA|Smic28357;SB|symbB.v1.2.010187.t1;SB|symbB.v1.2.010188.t1;SC1|sc1_419.1;SF|sf_268.2;SF|sf_268.3;	NA;	NA;
OG0004796	SA|Smic34434;SB|symbB.v1.2.004978.t1;SC1|sc1_921.5;	NA;	NA;
OG0004827	SA|Smic42035;SB|symbB.v1.2.035919.t1;SC1|sc1_613.2;	PF05903;	NA;
OG0004861	SB|symbB.v1.2.033811.t1;SC1|sc1_895.6;	NA;	NA;
OG0004862	SB|symbB.v1.2.036796.t1;SF|sf_482.21;	NA;	NA;
OG0004872	SC1|sc1_5314.2;SF|sf_128.16;	NA;	NA;
OG0004953	SA|Smic15139;SA|Smic29266;SA|Smic36199;SA|Smic7415;SA|Smic9833;SB|symbB.v1.2.011533.t1;SF|sf_671.6;	NA;	NA;
OG0005014	SA|Smic19977;SB|symbB.v1.2.003558.t1;SC1|sc1_5206.2;SF|sf_1013.13;	NA;	NA;
OG0005059	SA|Smic33503;SB|symbB.v1.2.033380.t1;SC1|sc1_3643.4;SF|sf_446.27;	NA;	NA;
OG0005065	SA|Smic34777;SB|symbB.v1.2.029687.t1;SB|symbB.v1.2.029687.t2;	NA;	NA;
OG0005082	SA|Smic40486;SB|symbB.v1.2.016227.t1;SF|sf_1707.9;	NA;	NA;
OG0005093	SB|symbB.v1.2.001110.t1;SB|symbB.v1.2.001111.t1;SB|symbB.v1.2.029235.t1;SC1|sc1_5624.4;SF|sf_1128.7;	PF13432;PF14559;	NA;
OG0005101	SB|symbB.v1.2.012158.t1;SF|sf_49.4;	NA;	NA;
OG0005107	SB|symbB.v1.2.021854.t1;SC1|sc1_2381.2;SF|sf_1089.11;	NA;	NA;
OG0005119	SB|symbB.v1.2.038241.t1;SF|sf_166.11;	NA;	NA;
OG0005170	SA|Smic22967;SA|Smic4333;	PF05212;	NA;
OG0005209	SA|Smic11784;SB|symbB.v1.2.001953.t1;SF|sf_1037.5;	NA;	NA;
OG0005217	SA|Smic13067;SB|symbB.v1.2.032145.t1;SC1|sc1_1741.3;SF|sf_2930.4;	NA;	NA;
OG0005307	SA|Smic33632;SB|symbB.v1.2.023043.t1;SB|symbB.v1.2.023044.t1;SC1|sc1_1845.4;SF|sf_2463.2;	PF00092;PF00179;PF13519;	NA;
OG0005312	SA|Smic34478;SB|symbB.v1.2.001470.t1;SB|symbB.v1.2.001471.t1;SC1|sc1_1256.1;SF|sf_2060.1;SF|sf_2060.2;	PF00679;PF00009;	NA;
OG0005362	SB|symbB.v1.2.010415.t1;SB|symbB.v1.2.010415.t2;	PF03671;PF08507;	NA;
OG0005368	SB|symbB.v1.2.013434.t1;SC1|sc1_1090.3;SC1|sc1_1090.4;SF|sf_2807.6;	NA;	NA;
OG0005438	SA|Smic3189;SB|symbB.v1.2.010600.t1;SC1|sc1_1679.2;	NA;	NA;
OG0005449	SA|Smic4448;SC1|sc1_183.5;SF|sf_396.2;	NA;	NA;
OG0005459	SA|Smic5552;SB|symbB.v1.2.002391.t1;	NA;	NA;
OG0005489	SA|Smic9886;SB|symbB.v1.2.027825.t1;SB|symbB.v1.2.027825.t2;SC1|sc1_787.3;SF|sf_2617.10;	PF12542;	NA;
OG0005504	SA|Smic12943;SB|symbB.v1.2.028697.t1;	NA;	NA;
OG0005546	SA|Smic19464;SB|symbB.v1.2.015234.t1;SC1|sc1_468.3;	PF09743;	NA;
OG0005554	SA|Smic20682;SB|symbB.v1.2.040883.t1;SC1|sc1_594.2;SF|sf_944.2;	PF03024;	NA;
OG0005569	SA|Smic23927;SB|symbB.v1.2.016088.t1;SC1|sc1_631.2;SF|sf_90.24;	NA;	NA;
OG0005586	SA|Smic27155;SB|symbB.v1.2.034492.t1;SC1|sc1_450.17;	PF15294;	NA;
OG0005587	SA|Smic27221;SB|symbB.v1.2.030946.t1;SC1|sc1_14489.1;SF|sf_3256.2;	PF08016;	NA;
OG0005621	SA|Smic33573;SB|symbB.v1.2.017619.t1;SF|sf_154.15;	PF03105;PF05193;PF02656;PF16187;	NA;
OG0005624	SA|Smic33784;SB|symbB.v1.2.020812.t1;SC1|sc1_3034.5;SF|sf_1216.3;	PF04784;PF04511;	NA;
OG0005625	SA|Smic33961;SB|symbB.v1.2.012186.t1;SC1|sc1_17296.1;SF|sf_929.7;	PF13864;	NA;
OG0005630	SA|Smic34598;SB|symbB.v1.2.015038.t1;SC1|sc1_1718.3;SF|sf_1492.6;	PF00566;	NA;
OG0005657	SA|Smic40788;SB|symbB.v1.2.018895.t1;SB|symbB.v1.2.018897.t1;SF|sf_69.62;	PF13812;	NA;
OG0005678	SB|symbB.v1.2.010263.t1;SF|sf_285.16;	PF13365;	NA;
OG0005679	SB|symbB.v1.2.016229.t1;SC1|sc1_437.8;SF|sf_1436.7;	PF13857;	NA;
OG0005686	SB|symbB.v1.2.035923.t1;SC1|sc1_4825.2;SF|sf_2826.1;	NA;	NA;
OG0005724	SA|Smic363;SB|symbB.v1.2.002293.t1;SB|symbB.v1.2.002293.t2;SC1|sc1_1455.4;SF|sf_2145.5;	PF08312;	NA;
OG0005775	SA|Smic7490;SB|symbB.v1.2.006708.t1;SC1|sc1_463.13;SF|sf_43.61;	PF00012;PF05725;PF07727;PF02825;	NA;
OG0005801	SA|Smic12018;SF|sf_2579.4;	NA;	NA;
OG0005805	SA|Smic12935;SC1|sc1_17305.1;	PF08507;	NA;
OG0005806	SA|Smic13138;SB|symbB.v1.2.007185.t3;SC1|sc1_1029.1;SF|sf_505.5;	NA;	NA;
OG0005860	SA|Smic22345;SB|symbB.v1.2.023194.t1;SB|symbB.v1.2.023194.t2;SC1|sc1_7309.2;SF|sf_3999.1;SF|sf_3999.3;	NA;	NA;
OG0005861	SA|Smic22349;SB|symbB.v1.2.023197.t1;SC1|sc1_12629.2;SC1|sc1_7077.1;SF|sf_78.42;	PF12695;	NA;
OG0005866	SA|Smic23427;SA|Smic23428;SB|symbB.v1.2.038512.t1;SC1|sc1_852.2;SF|sf_2203.5;	PF12775;	NA;
OG0005885	SA|Smic26779;SB|symbB.v1.2.029763.t1;SC1|sc1_5391.4;SF|sf_494.1;	PF07779;	NA;
OG0005888	SA|Smic27810;SB|symbB.v1.2.004364.t1;SB|symbB.v1.2.004364.t2;SC1|sc1_1699.9;SF|sf_28.42;	PF05914;	NA;
OG0005898	SA|Smic29051;SB|symbB.v1.2.016070.t1;SC1|sc1_3789.1;	NA;	NA;
OG0005909	SA|Smic30550;SB|symbB.v1.2.025557.t1;	NA;	NA;
OG0005911	SA|Smic30806;SC1|sc1_2377.3;SF|sf_308.30;	NA;	NA;
OG0005917	SA|Smic31373;SB|symbB.v1.2.015975.t1;SB|symbB.v1.2.015976.t1;SC1|sc1_542.5;SF|sf_483.6;	PF00027;	NA;
OG0005918	SA|Smic31562;SB|symbB.v1.2.033992.t1;SC1|sc1_2902.1;	NA;	NA;
OG0005942	SA|Smic36706;SB|symbB.v1.2.029960.t1;SC1|sc1_5297.3;SF|sf_3864.3;	PF13474;	NA;
OG0005964	SA|Smic43661;SB|symbB.v1.2.040176.t1;SC1|sc1_7022.3;SF|sf_2631.4;	PF06244;	NA;
OG0005977	SB|symbB.v1.2.003567.t1;SC1|sc1_147.3;SC1|sc1_5882.2;	NA;	NA;
OG0005980	SB|symbB.v1.2.004855.t2;SC1|sc1_11465.1;SC1|sc1_22036.1;	NA;	NA;
OG0006005	SB|symbB.v1.2.031168.t1;SF|sf_1719.2;	NA;	NA;
OG0006060	SA|Smic2351;SB|symbB.v1.2.029739.t1;SC1|sc1_4617.9;SF|sf_6883.1;	PF08572;PF06544;	NA;
OG0006076	SA|Smic26556;SA|Smic4994;SB|symbB.v1.2.021266.t1;	PF13857;	NA;
OG0006077	SA|Smic49132.Novel;SA|Smic5217;	PF02825;	NA;
OG0006089	SA|Smic6740;SC1|sc1_1639.6;SF|sf_490.27;SF|sf_615.3;	PF03942;	NA;
OG0006213	SA|Smic28626;SB|symbB.v1.2.024748.t1;SC1|sc1_3239.6;SF|sf_225.19;	PF00024;PF14295;PF01549;	NA;
OG0006228	SA|Smic29954;SB|symbB.v1.2.016331.t1;SC1|sc1_3781.7;	NA;	NA;
OG0006239	SA|Smic31678;SB|symbB.v1.2.035038.t1;SB|symbB.v1.2.035038.t2;SC1|sc1_3119.5;SF|sf_2554.2;	NA;	NA;
OG0006240	SA|Smic31888;SA|Smic48020;SB|symbB.v1.2.001834.t1;SC1|sc1_4873.2;SF|sf_3997.6;	NA;	NA;
OG0006263	SA|Smic34393;SB|symbB.v1.2.033049.t1;SC1|sc1_3858.1;SF|sf_3912.3;	NA;	NA;
OG0006271	SA|Smic36320;SB|symbB.v1.2.018113.t1;SB|symbB.v1.2.018113.t2;SC1|sc1_2372.1;SF|sf_613.11;	NA;	NA;
OG0006275	SA|Smic37793;SB|symbB.v1.2.008176.t1;SC1|sc1_4276.4;SC1|sc1_5688.1;	PF07787;PF12894;	NA;
OG0006301	SB|symbB.v1.2.005726.t1;SC1|sc1_1180.7;	PF02825;	NA;
OG0006304	SB|symbB.v1.2.008472.t1;SF|sf_3747.2;	NA;	NA;
OG0006314	SB|symbB.v1.2.016722.t1;SC1|sc1_955.4;	NA;	NA;
OG0006322	SB|symbB.v1.2.023108.t1;SF|sf_1590.6;	NA;	NA;
OG0006333	SB|symbB.v1.2.028011.t1;SB|symbB.v1.2.033863.t1;SC1|sc1_2029.1;	NA;	NA;
OG0006344	SC1|sc1_3213.2;SF|sf_49.25;	PF16043;	NA;
OG0006348	SC1|sc1_852.3;SF|sf_353.13;	NA;	NA;
OG0006438	SA|Smic6180;SB|symbB.v1.2.020869.t1;SC1|sc1_6244.2;SF|sf_114.5;	PF12770;PF00153;PF10585;	NA;
OG0006440	SA|Smic6496;SB|symbB.v1.2.008875.t1;SC1|sc1_353.4;SF|sf_3786.1;	PF08238;PF00249;	NA;
OG0006479	SA|Smic11750;SB|symbB.v1.2.031349.t1;SC1|sc1_591.1;SF|sf_2546.7;	NA;	NA;
OG0006584	SA|Smic26901;SB|symbB.v1.2.032799.t1;SC1|sc1_5001.2;	PF03134;	NA;
OG0006588	SA|Smic27167;SB|symbB.v1.2.018780.t1;	NA;	NA;
OG0006605	SA|Smic29679;SB|symbB.v1.2.018279.t1;SC1|sc1_12144.1;SC1|sc1_18238.1;SF|sf_1611.5;	NA;	NA;
OG0006611	SA|Smic31144;SB|symbB.v1.2.003921.t1;SB|symbB.v1.2.018266.t1;SC1|sc1_1660.1;SC1|sc1_4458.5;SF|sf_1250.12;SF|sf_4995.1;	NA;	NA;
OG0006612	SA|Smic31650;SB|symbB.v1.2.006589.t1;SC1|sc1_5229.1;SC1|sc1_5229.3;SC1|sc1_5229.4;	NA;	NA;
OG0006619	SA|Smic33631;SB|symbB.v1.2.023042.t1;SF|sf_1235.11;	NA;	NA;
OG0006628	SA|Smic35030;SC1|sc1_2132.9;SF|sf_1537.4;	NA;	NA;
OG0006635	SA|Smic36386;SB|symbB.v1.2.012736.t1;SC1|sc1_1809.10;SF|sf_3600.2;	NA;	NA;
OG0006650	SA|Smic39115;SB|symbB.v1.2.014720.t1;SB|symbB.v1.2.014721.t1;SC1|sc1_3662.5;SF|sf_50.17;	NA;	NA;
OG0006651	SA|Smic39626;SB|symbB.v1.2.020300.t1;SF|sf_2085.6;	PF04059;	NA;
OG0006657	SA|Smic40557;SC1|sc1_4071.2;SF|sf_2988.9;	NA;	NA;
OG0006660	SA|Smic41391;SB|symbB.v1.2.024511.t1;SC1|sc1_439.1;SF|sf_413.5;	PF03372;	NA;
OG0006667	SA|Smic46709;SB|symbB.v1.2.023922.t1;	NA;	NA;
OG0006672	SB|symbB.v1.2.000056.t1;SF|sf_138.37;	NA;	NA;
OG0006683	SB|symbB.v1.2.007614.t1;SC1|sc1_3266.3;SF|sf_4341.5;SF|sf_4341.6;	PF12146;	NA;
OG0006685	SB|symbB.v1.2.010135.t1;SC1|sc1_1956.6;	PF00652;	NA;
OG0006698	SB|symbB.v1.2.016724.t1;SC1|sc1_955.2;SF|sf_1613.1;	NA;	NA;
OG0006706	SB|symbB.v1.2.022235.t1;SC1|sc1_1123.8;SC1|sc1_16877.1;SF|sf_170.10;	NA;	NA;
OG0006709	SB|symbB.v1.2.023806.t1;SF|sf_498.21;	NA;	NA;
OG0006794	SA|Smic1514;SB|symbB.v1.2.022370.t1;	NA;	NA;
OG0006802	SA|Smic2432;SB|symbB.v1.2.012937.t1;	PF13637;	NA;
OG0006803	SA|Smic2479;SB|symbB.v1.2.009509.t1;SF|sf_1707.5;	NA;	NA;
OG0006808	SA|Smic3493;SB|symbB.v1.2.034463.t1;SC1|sc1_221.3;SF|sf_1879.5;	NA;	NA;
OG0006816	SA|Smic4637;SB|symbB.v1.2.026077.t1;	NA;	NA;
OG0006824	SA|Smic5769;SB|symbB.v1.2.015697.t1;SC1|sc1_2014.2;SF|sf_607.2;	NA;	NA;
OG0006868	SA|Smic10100;SB|symbB.v1.2.009451.t1;SF|sf_79.38;	PF13921;PF13561;PF11831;	NA;
OG0006871	SA|Smic10250;SB|symbB.v1.2.019281.t1;SB|symbB.v1.2.019282.t1;SC1|sc1_5339.1;	PF14580;PF07727;	NA;
OG0006881	SA|Smic11129;SB|symbB.v1.2.022452.t1;SC1|sc1_2131.1;SF|sf_3503.1;	PF03143;PF00009;	NA;
OG0006888	SA|Smic12074;SC1|sc1_2106.2;SC1|sc1_2106.5;	PF02709;PF13733;PF01753;	NA;
OG0006931	SA|Smic18764;SB|symbB.v1.2.029242.t1;SF|sf_1436.4;	PF00300;	NA;
OG0006932	SA|Smic18953;SB|symbB.v1.2.001079.t1;SF|sf_454.20;	NA;	NA;
OG0006951	SA|Smic21110;SB|symbB.v1.2.036262.t1;SC1|sc1_2188.9;	NA;	NA;
OG0006966	SA|Smic22277;SA|Smic25024;	NA;	NA;
OG0006992	SA|Smic26056;SB|symbB.v1.2.028437.t1;SC1|sc1_4096.2;SF|sf_4114.3;	NA;	NA;
OG0007014	SA|Smic28033;SB|symbB.v1.2.029659.t1;SC1|sc1_1506.4;SC1|sc1_1506.5;	NA;	NA;
OG0007018	SA|Smic28597;SB|symbB.v1.2.038529.t1;SB|symbB.v1.2.040039.t1;SC1|sc1_3245.2;SF|sf_651.9;	PF01423;	NA;
OG0007034	SA|Smic30620;SB|symbB.v1.2.004522.t1;SC1|sc1_221.10;SF|sf_866.12;	PF02996;	NA;
OG0007035	SA|Smic30731;SB|symbB.v1.2.004914.t1;SC1|sc1_1616.6;	NA;	NA;
OG0007043	SA|Smic32021;SB|symbB.v1.2.007747.t1;SC1|sc1_23238.1;SC1|sc1_8295.2;SF|sf_2763.4;	PF01633;PF03372;	NA;
OG0007053	SA|Smic33522;SB|symbB.v1.2.004739.t1;SC1|sc1_436.13;SF|sf_4521.3;	PF00134;	NA;
OG0007070	SA|Smic38216;SB|symbB.v1.2.012482.t1;SB|symbB.v1.2.012482.t2;	PF00571;	NA;
OG0007076	SA|Smic39158;SB|symbB.v1.2.023826.t1;SC1|sc1_3474.8;	PF10159;	NA;
OG0007083	SA|Smic41106;SB|symbB.v1.2.023530.t1;SC1|sc1_9958.2;SF|sf_305.5;	NA;	NA;
OG0007086	SA|Smic41495;SB|symbB.v1.2.022266.t1;SC1|sc1_6604.1;	NA;	NA;
OG0007090	SA|Smic41977;SB|symbB.v1.2.018775.t1;SC1|sc1_450.14;	NA;	NA;
OG0007095	SA|Smic44302;SB|symbB.v1.2.006173.t1;SC1|sc1_1987.3;SF|sf_1643.1;	NA;	NA;
OG0007118	SB|symbB.v1.2.007660.t1;SC1|sc1_4403.2;SF|sf_516.8;	NA;	NA;
OG0007129	SB|symbB.v1.2.012409.t1;SC1|sc1_935.6;	PF14714;	NA;
OG0007133	SB|symbB.v1.2.013919.t1;SC1|sc1_5365.1;	NA;	NA;
OG0007135	SB|symbB.v1.2.014001.t1;SC1|sc1_14206.1;	NA;	NA;
OG0007141	SB|symbB.v1.2.016310.t5;SF|sf_806.9;	PF05725;PF13621;	NA;
OG0007157	SB|symbB.v1.2.025485.t1;SC1|sc1_1858.9;SF|sf_2728.2;	PF10520;	NA;
OG0007158	SB|symbB.v1.2.028186.t1;SF|sf_5100.2;	NA;	NA;
OG0007265	SA|Smic2686;SF|sf_60.2;	PF12796;	NA;
OG0007296	SA|Smic6665;SB|symbB.v1.2.010102.t1;	PF13913;	NA;
OG0007299	SA|Smic6854;SC1|sc1_1131.4;SF|sf_208.22;	NA;	NA;
OG0007314	SA|Smic9473;SA|Smic9474;SB|symbB.v1.2.018463.t1;SC1|sc1_961.2;SF|sf_1255.3;	PF01798;PF13450;PF09785;	NA;
OG0007344	SA|Smic14265;SB|symbB.v1.2.015616.t1;SC1|sc1_5746.1;SF|sf_750.15;	PF13540;PF14559;	NA;
OG0007348	SA|Smic15146;SB|symbB.v1.2.033227.t1;SC1|sc1_2812.7;	PF09724;	NA;
OG0007350	SA|Smic15231;SB|symbB.v1.2.014213.t1;SC1|sc1_371.8;SF|sf_95.33;	PF00226;	NA;
OG0007354	SA|Smic15758;SB|symbB.v1.2.033447.t1;SC1|sc1_1682.7;SF|sf_316.33;	NA;	NA;
OG0007369	SA|Smic17333;SB|symbB.v1.2.006009.t1;SB|symbB.v1.2.006010.t1;SC1|sc1_118.1;SF|sf_4715.2;	PF00561;PF12697;	NA;
OG0007377	SA|Smic18277;SB|symbB.v1.2.018619.t1;SC1|sc1_1635.8;SF|sf_2406.11;	PF13637;PF12796;PF14687;	NA;
OG0007379	SA|Smic18644;SB|symbB.v1.2.016694.t1;	PF03959;	NA;
OG0007402	SA|Smic21577;SB|symbB.v1.2.026671.t1;	NA;	NA;
OG0007407	SA|Smic22148;SB|symbB.v1.2.029931.t1;SC1|sc1_6234.1;SF|sf_1005.16;	PF06098;PF08016;	NA;
OG0007411	SA|Smic22470;SB|symbB.v1.2.030386.t1;SB|symbB.v1.2.030386.t2;SC1|sc1_1248.2;	PF03016;	NA;
OG0007421	SA|Smic24067;SB|symbB.v1.2.012574.t1;SB|symbB.v1.2.037442.t1;SC1|sc1_990.1;SF|sf_3609.3;SF|sf_3609.5;	NA;	NA;
OG0007427	SA|Smic24951;SB|symbB.v1.2.018743.t1;SC1|sc1_2157.2;SF|sf_3291.3;	NA;	NA;
OG0007431	SA|Smic25704;SB|symbB.v1.2.020080.t1;SC1|sc1_266.1;	NA;	NA;
OG0007432	SA|Smic25779;SB|symbB.v1.2.028039.t1;SF|sf_93.27;	NA;	NA;
OG0007453	SA|Smic27228;SB|symbB.v1.2.006132.t1;SB|symbB.v1.2.006134.t1;SC1|sc1_5618.1;SF|sf_164.15;SF|sf_905.7;	NA;	NA;
OG0007464	SA|Smic29183;SB|symbB.v1.2.031288.t1;SC1|sc1_1185.4;SC1|sc1_2291.4;SF|sf_858.1;	NA;	NA;
OG0007482	SA|Smic31032;SA|Smic37981;SB|symbB.v1.2.007050.t1;SB|symbB.v1.2.007050.t2;SB|symbB.v1.2.007051.t1;SC1|sc1_4360.1;SF|sf_181.8;	NA;	NA;
OG0007492	SA|Smic32494;SB|symbB.v1.2.031177.t1;SC1|sc1_1994.1;	NA;	NA;
OG0007494	SA|Smic32550;SC1|sc1_461.5;SF|sf_4797.2;	NA;	NA;
OG0007498	SA|Smic33227;SB|symbB.v1.2.017548.t1;SC1|sc1_2999.4;SF|sf_756.1;	PF09368;PF04000;	NA;
OG0007513	SA|Smic34744;SB|symbB.v1.2.006785.t1;SC1|sc1_6531.7;SF|sf_1270.6;	PF05419;	NA;
OG0007515	SA|Smic34776;SB|symbB.v1.2.029685.t1;SB|symbB.v1.2.029685.t2;SB|symbB.v1.2.029685.t3;SC1|sc1_4262.1;	PF03291;	NA;
OG0007520	SA|Smic35458;SB|symbB.v1.2.024335.t1;SF|sf_1595.6;	NA;	NA;
OG0007525	SA|Smic36871;SB|symbB.v1.2.041217.t1;SC1|sc1_664.6;SF|sf_2014.2;	NA;	NA;
OG0007538	SA|Smic37960;SB|symbB.v1.2.008926.t1;SC1|sc1_619.5;SF|sf_4400.1;	PF13857;	NA;
OG0007545	SA|Smic38710;SB|symbB.v1.2.019930.t1;SC1|sc1_3115.3;SF|sf_1402.1;	PF05721;	NA;
OG0007588	SB|symbB.v1.2.005889.t1;SC1|sc1_3147.1;	NA;	NA;
OG0007601	SB|symbB.v1.2.008478.t1;SC1|sc1_78.3;SF|sf_408.35;	PF13424;	NA;
OG0007620	SB|symbB.v1.2.019544.t1;SC1|sc1_11846.1;	NA;	NA;
OG0007627	SB|symbB.v1.2.023323.t1;SC1|sc1_9599.2;SF|sf_2130.7;	PF00828;	NA;
OG0007643	SB|symbB.v1.2.033922.t1;SC1|sc1_1905.1;SF|sf_877.14;	NA;	NA;
OG0007648	SB|symbB.v1.2.037990.t1;SC1|sc1_6879.1;SF|sf_1635.4;	NA;	NA;
OG0007721	SA|Smic33940;SA|Smic480;SB|symbB.v1.2.004074.t1;SB|symbB.v1.2.004075.t1;SC1|sc1_1326.2;SC1|sc1_1326.3;SF|sf_3896.2;	NA;	NA;
OG0007736	SA|Smic1921;SB|symbB.v1.2.022896.t1;SC1|sc1_66.23;SF|sf_623.8;SF|sf_623.9;	NA;	NA;
OG0007768	SA|Smic4810;SB|symbB.v1.2.006584.t1;SB|symbB.v1.2.014387.t1;	NA;	NA;
OG0007816	SA|Smic9091;SB|symbB.v1.2.035803.t1;SF|sf_3850.4;	PF05916;	NA;
OG0007854	SA|Smic12038;SB|symbB.v1.2.004768.t1;	NA;	NA;
OG0007855	SA|Smic12165;SA|Smic49021;SB|symbB.v1.2.020048.t1;SC1|sc1_3806.4;	NA;	NA;
OG0007900	SA|Smic17068;SB|symbB.v1.2.012168.t1;SB|symbB.v1.2.012168.t2;SB|symbB.v1.2.012168.t3;SC1|sc1_5941.4;SC1|sc1_6571.1;SF|sf_49.13;	PF07970;PF13850;PF00026;	NA;
OG0007906	SA|Smic17567;SB|symbB.v1.2.033077.t1;SC1|sc1_5811.5;SF|sf_1542.5;	PF10294;	NA;
OG0007922	SA|Smic20040;SB|symbB.v1.2.030503.t1;SC1|sc1_3881.10;SF|sf_2572.5;	PF06202;PF14702;PF16561;PF14701;	NA;
OG0007924	SA|Smic20173;SF|sf_556.21;	PF13911;	NA;
OG0007945	SA|Smic23277;SC1|sc1_3460.2;SF|sf_20.2;	NA;	NA;
OG0007954	SA|Smic24812;SC1|sc1_4081.2;	PF04832;	NA;
OG0007957	SA|Smic25085;SB|symbB.v1.2.017518.t1;SC1|sc1_1753.11;	PF04969;	NA;
OG0007974	SA|Smic26457;SF|sf_1198.1;	NA;	NA;
OG0007990	SA|Smic28128;SB|symbB.v1.2.033602.t1;	NA;	NA;
OG0007997	SA|Smic29114;SB|symbB.v1.2.012386.t1;SC1|sc1_1565.3;SF|sf_1658.2;	PF00009;	NA;
OG0008020	SA|Smic32022;SC1|sc1_8295.3;	PF01633;	NA;
OG0008024	SA|Smic33003;SA|Smic41902;SB|symbB.v1.2.000531.t1;SC1|sc1_18869.1;SC1|sc1_2280.1;SC1|sc1_2446.2;SC1|sc1_2792.1;SF|sf_1641.9;	NA;	NA;
OG0008025	SA|Smic33192;SA|Smic33287;SA|Smic39846;	PF00078;	NA;
OG0008026	SA|Smic33280;SF|sf_185.9;	NA;	NA;
OG0008034	SA|Smic33793;SB|symbB.v1.2.001993.t1;SC1|sc1_1203.10;	NA;	NA;
OG0008038	SA|Smic34496;SB|symbB.v1.2.014825.t1;SC1|sc1_59.4;SF|sf_63.37;	PF06246;PF00550;PF02493;	NA;
OG0008053	SA|Smic36795;SB|symbB.v1.2.011634.t1;	NA;	NA;
OG0008069	SA|Smic39698;SB|symbB.v1.2.024161.t1;SB|symbB.v1.2.024161.t2;SF|sf_4190.1;	PF02906;	NA;
OG0008086	SA|Smic42140;SB|symbB.v1.2.005306.t1;SB|symbB.v1.2.005307.t1;SC1|sc1_873.5;SF|sf_1447.1;	PF12717;	NA;
OG0008088	SA|Smic42179;SB|symbB.v1.2.033838.t1;SF|sf_1337.2;	PF10498;	NA;
OG0008100	SA|Smic45781;SB|symbB.v1.2.001718.t1;SC1|sc1_6556.3;SF|sf_731.7;	PF02466;	NA;
OG0008105	SB|symbB.v1.2.001574.t1;SC1|sc1_2862.5;	NA;	NA;
OG0008128	SB|symbB.v1.2.009743.t1;SC1|sc1_1167.3;	PF00173;	NA;
OG0008129	SB|symbB.v1.2.009842.t1;SC1|sc1_541.17;SF|sf_1567.13;	NA;	NA;
OG0008154	SB|symbB.v1.2.024572.t1;SC1|sc1_10098.1;	NA;	NA;
OG0008157	SB|symbB.v1.2.028273.t1;SC1|sc1_4427.1;	PF04212;	NA;
OG0008172	SB|symbB.v1.2.040983.t1;SC1|sc1_9855.1;SF|sf_205.11;	NA;	NA;
OG0008182	SC1|sc1_4294.2;SF|sf_1319.16;	NA;	NA;
OG0008290	SA|Smic3043;SC1|sc1_2876.7;SF|sf_147.25;	PF12796;	NA;
OG0008299	SA|Smic3955;SB|symbB.v1.2.003442.t1;SC1|sc1_342.10;SF|sf_1323.13;SF|sf_857.1;	PF09758;	NA;
OG0008302	SA|Smic4484;SB|symbB.v1.2.008284.t1;	NA;	NA;
OG0008323	SA|Smic5752;SF|sf_713.13;	PF04755;	NA;
OG0008325	SA|Smic5924;SB|symbB.v1.2.009596.t1;SC1|sc1_91.5;SF|sf_320.9;	NA;	NA;
OG0008329	SA|Smic6424;SC1|sc1_4230.1;	NA;	NA;
OG0008335	SA|Smic6802;SB|symbB.v1.2.003807.t1;SB|symbB.v1.2.003807.t2;SC1|sc1_522.2;SF|sf_1832.7;	PF07727;	NA;
OG0008353	SA|Smic47983;SA|Smic8937;SA|Smic8940;SB|symbB.v1.2.030801.t1;SC1|sc1_6153.1;SF|sf_1151.18;	NA;	NA;
OG0008357	SA|Smic9509;SB|symbB.v1.2.033679.t1;SB|symbB.v1.2.036951.t1;SB|symbB.v1.2.036951.t2;SC1|sc1_2151.4;SF|sf_2440.3;	NA;	NA;
OG0008366	SA|Smic10144;SB|symbB.v1.2.003142.t1;SB|symbB.v1.2.003143.t1;SC1|sc1_112.10;SF|sf_341.8;	PF00145;PF13857;	NA;
OG0008376	SA|Smic10844;SA|Smic10863;	NA;	NA;
OG0008396	SA|Smic12237;SB|symbB.v1.2.029826.t1;SC1|sc1_5154.4;	NA;	NA;
OG0008412	SA|Smic14029;SF|sf_772.18;	NA;	NA;
OG0008419	SA|Smic14631;SB|symbB.v1.2.020147.t1;	PF00027;	NA;
OG0008420	SA|Smic14947;SB|symbB.v1.2.029301.t1;SC1|sc1_1151.4;	NA;	NA;
OG0008422	SA|Smic15450;SB|symbB.v1.2.010130.t1;SC1|sc1_1956.4;	NA;	NA;
OG0008425	SA|Smic15513;SC1|sc1_10572.2;	NA;	NA;
OG0008429	SA|Smic16332;SB|symbB.v1.2.001372.t1;SC1|sc1_809.13;SF|sf_52.8;	PF13857;PF12796;	NA;
OG0008433	SA|Smic16708;SB|symbB.v1.2.008772.t1;SC1|sc1_1216.2;	PF00134;PF13369;	NA;
OG0008446	SA|Smic18007;SB|symbB.v1.2.007288.t1;	NA;	NA;
OG0008447	SA|Smic18097;SB|symbB.v1.2.039375.t1;SF|sf_1917.1;	PF04832;	NA;
OG0008450	SA|Smic18419;SB|symbB.v1.2.016880.t1;SC1|sc1_1838.3;SF|sf_1421.4;	PF13854;PF13418;	NA;
OG0008455	SA|Smic18990;SB|symbB.v1.2.017453.t1;SC1|sc1_1269.6;	NA;	NA;
OG0008468	SA|Smic20433;SB|symbB.v1.2.037131.t1;	NA;	NA;
OG0008469	SA|Smic20523;SB|symbB.v1.2.025302.t1;SB|symbB.v1.2.025302.t2;SC1|sc1_295.18;SF|sf_1529.3;	NA;	NA;
OG0008470	SA|Smic20804;SB|symbB.v1.2.004069.t1;SB|symbB.v1.2.004069.t2;SB|symbB.v1.2.004069.t4;SC1|sc1_768.3;SF|sf_1866.1;	PF00144;	NA;
OG0008485	SA|Smic22305;SB|symbB.v1.2.030580.t1;SC1|sc1_4098.7;	PF09805;	NA;
OG0008487	SA|Smic22421;SB|symbB.v1.2.020126.t1;SB|symbB.v1.2.020126.t2;SC1|sc1_4568.1;SF|sf_863.11;	NA;	NA;
OG0008494	SA|Smic23306;SB|symbB.v1.2.012571.t1;SB|symbB.v1.2.012571.t2;SB|symbB.v1.2.012571.t3;	NA;	NA;
OG0008511	SA|Smic25498;SB|symbB.v1.2.015564.t1;SC1|sc1_661.7;	NA;	NA;
OG0008518	SA|Smic26130;SB|symbB.v1.2.024027.t1;SC1|sc1_3924.4;SF|sf_923.1;	PF14580;	NA;
OG0008529	SA|Smic27373;SB|symbB.v1.2.027280.t1;SB|symbB.v1.2.027280.t2;SC1|sc1_1300.2;SF|sf_388.7;	PF15669;	NA;
OG0008540	SA|Smic28869;SB|symbB.v1.2.029018.t1;SF|sf_263.6;	PF13868;	NA;
OG0008555	SA|Smic30290;SB|symbB.v1.2.022169.t1;SC1|sc1_652.11;SF|sf_307.15;	NA;	NA;
OG0008557	SA|Smic30773;SB|symbB.v1.2.002937.t1;SF|sf_147.12;	NA;	NA;
OG0008564	SA|Smic31374;SB|symbB.v1.2.005936.t1;SC1|sc1_8619.1;SF|sf_303.5;	PF10998;	NA;
OG0008578	SA|Smic32721;SF|sf_1155.12;	PF12624;PF02953;	NA;
OG0008581	SA|Smic32882;SB|symbB.v1.2.005983.t1;	PF15253;	NA;
OG0008585	SA|Smic33078;SB|symbB.v1.2.011906.t1;SC1|sc1_6109.3;	PF12830;	NA;
OG0008595	SA|Smic33679;SB|symbB.v1.2.031448.t1;SC1|sc1_821.3;SF|sf_68.14;	PF00153;	NA;
OG0008614	SA|Smic36221;SB|symbB.v1.2.018599.t1;SB|symbB.v1.2.018599.t2;SF|sf_1574.9;	PF05725;PF00027;PF12832;	NA;
OG0008617	SA|Smic36626;SB|symbB.v1.2.009700.t1;SC1|sc1_5888.3;	NA;	NA;
OG0008619	SA|Smic36781;SB|symbB.v1.2.005505.t1;SC1|sc1_2270.2;	NA;	NA;
OG0008620	SA|Smic37139;SC1|sc1_1401.5;SF|sf_2328.10;	PF01490;	NA;
OG0008637	SA|Smic38974;SB|symbB.v1.2.018105.t1;SC1|sc1_3472.2;SF|sf_613.21;	PF04059;	NA;
OG0008641	SA|Smic39083;SB|symbB.v1.2.001446.t1;	NA;	NA;
OG0008653	SA|Smic41584;SB|symbB.v1.2.024406.t1;SC1|sc1_5384.2;SF|sf_2268.2;	PF00687;PF02225;	NA;
OG0008692	SB|symbB.v1.2.009466.t1;SC1|sc1_2415.2;SF|sf_380.24;	PF13920;	NA;
OG0008733	SB|symbB.v1.2.021235.t1;SC1|sc1_3316.4;	NA;	NA;
OG0008738	SB|symbB.v1.2.023767.t1;SC1|sc1_3991.3;	NA;	NA;
OG0008744	SB|symbB.v1.2.026982.t2;SC1|sc1_1426.6;SF|sf_2897.3;	PF01746;	NA;
OG0008869	SA|Smic304;SF|sf_631.11;	PF10436;	NA;
OG0008871	SA|Smic845;SB|symbB.v1.2.024863.t1;SC1|sc1_10894.2;SC1|sc1_3466.2;SC1|sc1_5820.6;	NA;	NA;
OG0008872	SA|Smic850;SB|symbB.v1.2.037860.t1;SB|symbB.v1.2.037860.t2;	NA;	NA;
OG0008909	SA|Smic4907;SB|symbB.v1.2.019887.t1;SF|sf_1237.3;	PF12796;	NA;
OG0008944	SA|Smic7952;SB|symbB.v1.2.000226.t1;	NA;	NA;
OG0008950	SA|Smic8665;SB|symbB.v1.2.025428.t1;SB|symbB.v1.2.025428.t2;	NA;	NA;
OG0008957	SA|Smic9123;SB|symbB.v1.2.026650.t1;SC1|sc1_746.2;SF|sf_679.4;	NA;	NA;
OG0008958	SA|Smic9155;SB|symbB.v1.2.023604.t1;SB|symbB.v1.2.023604.t2;SB|symbB.v1.2.023604.t3;	NA;	NA;
OG0008962	SA|Smic9536;SB|symbB.v1.2.003150.t1;SB|symbB.v1.2.016289.t1;SC1|sc1_13563.1;	NA;	NA;
OG0008971	SA|Smic9848;SB|symbB.v1.2.011525.t1;SC1|sc1_1244.2;	PF01470;	NA;
OG0008985	SA|Smic10737;SC1|sc1_11260.1;SC1|sc1_3903.1;SF|sf_1416.5;	PF00226;	NA;
OG0009027	SA|Smic14572;SB|symbB.v1.2.009941.t1;SB|symbB.v1.2.009941.t2;SC1|sc1_2674.2;	NA;	NA;
OG0009030	SA|Smic14628;SB|symbB.v1.2.026512.t1;	NA;	NA;
OG0009038	SA|Smic16104;SB|symbB.v1.2.040174.t1;SC1|sc1_8033.2;	NA;	NA;
OG0009050	SA|Smic17185;SB|symbB.v1.2.001843.t1;SC1|sc1_614.5;SF|sf_648.17;	NA;	NA;
OG0009053	SA|Smic17509;SB|symbB.v1.2.004229.t1;SB|symbB.v1.2.020856.t1;SB|symbB.v1.2.022564.t1;SF|sf_2194.5;SF|sf_2194.6;SF|sf_2213.6;SF|sf_3012.3;SF|sf_447.21;SF|sf_447.22;	NA;	NA;
OG0009060	SA|Smic18239;SB|symbB.v1.2.039451.t1;SB|symbB.v1.2.040454.t1;SC1|sc1_1180.4;SF|sf_45.47;SF|sf_45.48;	NA;	NA;
OG0009067	SA|Smic19135;SC1|sc1_1217.1;	NA;	NA;
OG0009071	SA|Smic19431;SB|symbB.v1.2.006889.t1;SC1|sc1_236.8;SF|sf_3356.2;	PF15927;	NA;
OG0009079	SA|Smic20407;SB|symbB.v1.2.024066.t1;SC1|sc1_1999.2;SF|sf_359.7;	PF08760;PF16334;PF16335;PF17168;	NA;
OG0009084	SA|Smic20833;SB|symbB.v1.2.038436.t1;SC1|sc1_9136.2;SF|sf_1332.15;	NA;	NA;
OG0009090	SA|Smic21352;SC1|sc1_914.5;SF|sf_108.7;	PF03928;	NA;
OG0009098	SA|Smic22105;SC1|sc1_4769.2;	NA;	NA;
OG0009122	SA|Smic24940;SB|symbB.v1.2.009325.t1;SC1|sc1_455.3;	NA;	NA;
OG0009128	SA|Smic25302;SB|symbB.v1.2.009414.t1;SC1|sc1_8483.3;SF|sf_1289.13;	PF12146;	NA;
OG0009129	SA|Smic25307;SB|symbB.v1.2.030459.t1;SC1|sc1_1949.2;SF|sf_935.1;	PF00415;PF13540;	NA;
OG0009143	SA|Smic27144;SA|Smic27147;SB|symbB.v1.2.009780.t1;SC1|sc1_2857.5;SF|sf_1524.5;	PF03665;	NA;
OG0009150	SA|Smic27470;SB|symbB.v1.2.016375.t1;SC1|sc1_4355.1;SF|sf_1578.5;	PF13578;	NA;
OG0009152	SA|Smic27545;SB|symbB.v1.2.002348.t1;SC1|sc1_12130.1;SF|sf_1989.12;	PF00153;	NA;
OG0009158	SA|Smic28094;SB|symbB.v1.2.013128.t1;SF|sf_1505.8;	NA;	NA;
OG0009168	SA|Smic28986;SB|symbB.v1.2.006850.t1;	NA;	NA;
OG0009180	SA|Smic30317;SB|symbB.v1.2.022353.t1;SC1|sc1_881.6;	NA;	NA;
OG0009183	SA|Smic30528;SB|symbB.v1.2.024984.t1;SC1|sc1_2391.17;SF|sf_1001.6;	PF00027;	NA;
OG0009193	SA|Smic31519;SB|symbB.v1.2.018746.t1;SB|symbB.v1.2.018747.t1;SC1|sc1_2157.4;SF|sf_3291.1;	PF03416;PF07876;	NA;
OG0009194	SA|Smic31523;SB|symbB.v1.2.036953.t1;SC1|sc1_2021.2;SF|sf_2115.12;	PF00135;	NA;
OG0009201	SA|Smic32008;SB|symbB.v1.2.018133.t1;SC1|sc1_1159.12;	PF03107;	NA;
OG0009204	SA|Smic32552;SC1|sc1_461.8;SF|sf_3587.3;	NA;	NA;
OG0009212	SA|Smic33598;SB|symbB.v1.2.012353.t1;SF|sf_1335.1;	PF04727;	NA;
OG0009217	SA|Smic33928;SB|symbB.v1.2.030614.t1;SC1|sc1_9824.1;	PF13863;	NA;
OG0009227	SA|Smic35025;SB|symbB.v1.2.002053.t1;SC1|sc1_10381.2;SC1|sc1_164.6;SC1|sc1_6536.2;	NA;	NA;
OG0009230	SA|Smic35213;SB|symbB.v1.2.017249.t1;SC1|sc1_3839.2;SF|sf_1082.9;	PF12400;PF10294;	NA;
OG0009243	SA|Smic36348;SB|symbB.v1.2.023165.t1;SC1|sc1_1389.9;SF|sf_2792.2;	NA;	NA;
OG0009244	SA|Smic36709;SB|symbB.v1.2.029961.t1;SC1|sc1_5297.4;SF|sf_3864.5;	NA;	NA;
OG0009248	SA|Smic37057;SB|symbB.v1.2.013955.t1;	NA;	NA;
OG0009280	SA|Smic40265;SB|symbB.v1.2.036148.t1;SB|symbB.v1.2.036438.t1;SB|symbB.v1.2.036438.t2;SC1|sc1_2745.1;	PF13920;PF06741;	NA;
OG0009281	SA|Smic40439;SB|symbB.v1.2.031571.t1;SC1|sc1_2695.7;SF|sf_2811.2;	PF13898;PF04059;PF14555;	NA;
OG0009284	SA|Smic40713;SB|symbB.v1.2.021617.t1;SC1|sc1_7934.1;	NA;	NA;
OG0009286	SA|Smic40875;SB|symbB.v1.2.013498.t1;SC1|sc1_4479.7;SF|sf_2042.7;	PF12874;PF16835;	NA;
OG0009289	SA|Smic41292;SB|symbB.v1.2.030785.t1;SC1|sc1_2168.14;SF|sf_1460.13;	PF12796;	NA;
OG0009297	SA|Smic42435;SB|symbB.v1.2.034782.t1;SF|sf_969.17;	PF13460;	NA;
OG0009301	SA|Smic42802;SB|symbB.v1.2.023644.t1;SC1|sc1_255.4;SF|sf_340.8;	PF00566;	NA;
OG0009316	SB|symbB.v1.2.003801.t1;SC1|sc1_2401.1;SF|sf_300.2;	PF13019;	NA;
OG0009321	SB|symbB.v1.2.005083.t1;SC1|sc1_1614.1;	NA;	NA;
OG0009325	SB|symbB.v1.2.006976.t1;SC1|sc1_6481.1;	NA;	NA;
OG0009337	SB|symbB.v1.2.011991.t1;SB|symbB.v1.2.011992.t1;SC1|sc1_5097.1;SF|sf_665.11;	PF00009;PF03143;	NA;
OG0009340	SB|symbB.v1.2.012622.t1;SC1|sc1_2213.11;	NA;	NA;
OG0009343	SB|symbB.v1.2.013605.t1;SC1|sc1_4773.1;	NA;	NA;
OG0009370	SB|symbB.v1.2.024553.t1;SC1|sc1_2336.4;	NA;	NA;
OG0009372	SB|symbB.v1.2.027455.t1;SC1|sc1_5248.1;	PF13424;	NA;
OG0009385	SB|symbB.v1.2.031197.t1;SC1|sc1_1273.13;	NA;	NA;
OG0009386	SB|symbB.v1.2.031203.t1;SC1|sc1_733.5;	NA;	NA;
OG0009390	SB|symbB.v1.2.032480.t1;SC1|sc1_40597.1;SC1|sc1_6753.1;	NA;	NA;
OG0009392	SB|symbB.v1.2.034384.t1;SC1|sc1_1789.2;	NA;	NA;
OG0009397	SB|symbB.v1.2.037635.t1;SC1|sc1_274.2;SF|sf_4876.1;	NA;	NA;
OG0009534	SA|Smic1393;SB|symbB.v1.2.018083.t1;SC1|sc1_3666.6;SF|sf_2207.4;	NA;	NA;
OG0009535	SA|Smic1436;SB|symbB.v1.2.000949.t1;SC1|sc1_5338.1;SC1|sc1_7839.2;	PF00226;	NA;
OG0009536	SA|Smic1453;SC1|sc1_12601.1;SF|sf_1841.2;	NA;	NA;
OG0009538	SA|Smic1542;SB|symbB.v1.2.033401.t1;	NA;	NA;
OG0009545	SA|Smic2039;SB|symbB.v1.2.017877.t1;SC1|sc1_5508.2;	NA;	NA;
OG0009547	SA|Smic2249;SB|symbB.v1.2.006030.t1;	PF13306;	NA;
OG0009552	SA|Smic2671;SB|symbB.v1.2.003318.t1;SC1|sc1_4408.1;SF|sf_3794.1;	NA;	NA;
OG0009578	SA|Smic5161;SB|symbB.v1.2.034481.t1;SC1|sc1_372.9;SF|sf_1160.2;	NA;	NA;
OG0009590	SA|Smic6195;SF|sf_3849.1;	PF03619;	NA;
OG0009596	SA|Smic7329;SB|symbB.v1.2.032581.t1;SB|symbB.v1.2.032582.t1;SC1|sc1_2502.3;SF|sf_1412.9;	NA;	NA;
OG0009619	SA|Smic9577;SB|symbB.v1.2.028222.t1;	NA;	NA;
OG0009631	SA|Smic10322;SB|symbB.v1.2.021868.t1;SC1|sc1_379.9;SF|sf_101.6;	NA;	NA;
OG0009638	SA|Smic10558;SB|symbB.v1.2.003367.t1;SC1|sc1_1931.6;	NA;	NA;
OG0009655	SA|Smic12361;SB|symbB.v1.2.022060.t1;	PF13812;PF13519;	NA;
OG0009678	SA|Smic14087;SC1|sc1_1133.2;	NA;	NA;
OG0009690	SA|Smic15337;SB|symbB.v1.2.003451.t1;SC1|sc1_3130.2;SC1|sc1_342.3;SF|sf_231.1;	PF13419;PF12257;	NA;
OG0009700	SA|Smic16591;SB|symbB.v1.2.009399.t1;	NA;	NA;
OG0009708	SA|Smic17418;SB|symbB.v1.2.014693.t1;	PF06747;	NA;
OG0009710	SA|Smic17576;SB|symbB.v1.2.024035.t1;SF|sf_1542.13;	NA;	NA;
OG0009716	SA|Smic18149;SB|symbB.v1.2.000716.t1;SC1|sc1_2783.5;SF|sf_562.12;	NA;	NA;
OG0009718	SA|Smic18349;SA|Smic18350;SB|symbB.v1.2.032432.t1;SC1|sc1_8384.1;	PF13475;	NA;
OG0009727	SA|Smic19110.t1;SB|symbB.v1.2.006610.t1;SC1|sc1_373.10;SF|sf_640.11;	NA;	NA;
OG0009743	SA|Smic20951;SB|symbB.v1.2.039631.t1;SC1|sc1_555.2;	PF12796;	NA;
OG0009745	SA|Smic21096;SB|symbB.v1.2.001832.t1;SF|sf_543.26;	NA;	NA;
OG0009748	SA|Smic21399;SB|symbB.v1.2.003622.t1;	NA;	NA;
OG0009756	SA|Smic22103;SB|symbB.v1.2.024300.t1;SC1|sc1_1853.6;	NA;	NA;
OG0009767	SA|Smic23326;SB|symbB.v1.2.016217.t1;SC1|sc1_884.2;	NA;	NA;
OG0009769	SA|Smic23591;SB|symbB.v1.2.026070.t1;SC1|sc1_791.3;SF|sf_3501.2;	PF09745;	NA;
OG0009785	SA|Smic25133;SB|symbB.v1.2.008037.t1;	NA;	NA;
OG0009792	SA|Smic25964;SB|symbB.v1.2.016878.t1;SC1|sc1_1593.3;SF|sf_176.15;	PF13385;	NA;
OG0009797	SA|Smic26688;SB|symbB.v1.2.006534.t1;SF|sf_2581.1;	PF00078;PF12796;	NA;
OG0009804	SA|Smic27870;SB|symbB.v1.2.013766.t1;SF|sf_5164.1;	PF13439;PF00534;	NA;
OG0009806	SA|Smic28079;SB|symbB.v1.2.012843.t1;SB|symbB.v1.2.012843.t2;	NA;	NA;
OG0009809	SA|Smic28210;SB|symbB.v1.2.013416.t1;SC1|sc1_1405.2;SF|sf_74.1;	PF02373;	NA;
OG0009810	SA|Smic28274;SC1|sc1_10072.2;SF|sf_299.14;	NA;	NA;
OG0009812	SA|Smic28414;SB|symbB.v1.2.014126.t1;SC1|sc1_4392.2;SF|sf_142.22;	PF10609;	NA;
OG0009827	SA|Smic30120;SB|symbB.v1.2.004847.t1;SC1|sc1_282.6;	NA;	NA;
OG0009833	SA|Smic30741;SB|symbB.v1.2.033734.t1;SC1|sc1_116.8;	PF11947;	NA;
OG0009835	SA|Smic30866;SB|symbB.v1.2.039880.t1;SC1|sc1_8983.1;SF|sf_1845.6;	NA;	NA;
OG0009870	SA|Smic33800;SB|symbB.v1.2.036008.t1;SC1|sc1_2939.1;	NA;	NA;
OG0009873	SA|Smic34026;SB|symbB.v1.2.011929.t1;SF|sf_3143.7;	NA;	NA;
OG0009877	SA|Smic34364;SB|symbB.v1.2.022070.t1;SC1|sc1_1625.4;SF|sf_617.13;	PF13637;	NA;
OG0009885	SA|Smic35158;SB|symbB.v1.2.004681.t1;SC1|sc1_2004.6;SF|sf_129.9;	PF02958;PF01636;	NA;
OG0009886	SA|Smic35185;SB|symbB.v1.2.040256.t1;SC1|sc1_17067.1;SF|sf_776.21;	NA;	NA;
OG0009892	SA|Smic35615;SB|symbB.v1.2.021699.t1;SC1|sc1_8204.4;SF|sf_50.35;	NA;	NA;
OG0009898	SA|Smic36307;SB|symbB.v1.2.016897.t1;SC1|sc1_1064.2;	NA;	NA;
OG0009899	SA|Smic36347;SB|symbB.v1.2.023164.t1;SC1|sc1_1389.10;SF|sf_2792.1;	NA;	NA;
OG0009900	SA|Smic36619;SB|symbB.v1.2.031656.t1;SC1|sc1_879.8;SF|sf_3698.2;	PF13599;PF00805;	NA;
OG0009901	SA|Smic36636;SC1|sc1_1622.5;SF|sf_260.28;	NA;	NA;
OG0009920	SA|Smic38351;SB|symbB.v1.2.034329.t1;SC1|sc1_13324.2;	NA;	NA;
OG0009928	SA|Smic39015;SB|symbB.v1.2.023489.t1;SC1|sc1_1922.5;SF|sf_53.39;SF|sf_53.40;	PF01485;	NA;
OG0009936	SA|Smic39341;SB|symbB.v1.2.028271.t1;SB|symbB.v1.2.028271.t2;SB|symbB.v1.2.028271.t3;SC1|sc1_912.3;SF|sf_3203.2;	NA;	NA;
OG0009938	SA|Smic39506;SF|sf_2893.4;	NA;	NA;
OG0009945	SA|Smic40934;SB|symbB.v1.2.014079.t1;SC1|sc1_877.4;SF|sf_241.16;	PF13857;PF12796;	NA;
OG0009953	SA|Smic41863;SB|symbB.v1.2.033421.t1;	NA;	NA;
OG0009966	SA|Smic45159;SB|symbB.v1.2.038155.t1;SC1|sc1_695.8;SF|sf_298.1;	NA;	NA;
OG0009973	SB|symbB.v1.2.000395.t1;SC1|sc1_111.10;	NA;	NA;
OG0009981	SB|symbB.v1.2.003982.t1;SC1|sc1_2445.1;	PF11790;	NA;
OG0009983	SB|symbB.v1.2.004971.t1;SC1|sc1_921.10;	PF07744;	NA;
OG0010000	SB|symbB.v1.2.009023.t1;SC1|sc1_3508.1;SF|sf_439.9;	NA;	NA;
OG0010009	SB|symbB.v1.2.011271.t1;SF|sf_23.16;	NA;	NA;
OG0010011	SB|symbB.v1.2.012434.t1;SC1|sc1_517.1;	PF13650;PF04109;	NA;
OG0010033	SB|symbB.v1.2.020635.t1;SB|symbB.v1.2.030159.t1;SC1|sc1_5735.3;	NA;	NA;
OG0010035	SB|symbB.v1.2.021325.t1;SC1|sc1_139.7;SF|sf_703.23;	NA;	NA;
OG0010044	SB|symbB.v1.2.025386.t1;SC1|sc1_5212.1;SF|sf_2556.10;	PF00144;	NA;
OG0010067	SB|symbB.v1.2.034060.t1;SB|symbB.v1.2.037548.t1;	NA;	NA;
OG0010074	SB|symbB.v1.2.037754.t1;SC1|sc1_833.4;	NA;	NA;
OG0010103	SC1|sc1_5517.1;SF|sf_1248.16;	NA;	NA;
OG0010107	SC1|sc1_724.3;SF|sf_1064.9;	PF05916;	NA;
OG0010110	SF|sf_2125.3;SF|sf_2840.4;	NA;	NA;
OG0010253	SA|Smic256;SB|symbB.v1.2.018387.t1;SB|symbB.v1.2.018387.t2;SB|symbB.v1.2.018387.t3;	PF03109;PF13306;	NA;
OG0010267	SA|Smic1348;SB|symbB.v1.2.021271.t1;SC1|sc1_59.6;SF|sf_27.16;	NA;	NA;
OG0010284	SA|Smic2312;SB|symbB.v1.2.004922.t1;	PF13385;	NA;
OG0010291	SA|Smic2809;SB|symbB.v1.2.026815.t1;SC1|sc1_2367.2;SF|sf_1120.6;	PF04502;PF13041;	NA;
OG0010293	SA|Smic3392;SB|symbB.v1.2.017210.t1;SC1|sc1_1308.2;	NA;	NA;
OG0010296	SA|Smic3643;SF|sf_2873.3;	NA;	NA;
OG0010321	SA|Smic5615;SB|symbB.v1.2.036411.t1;SC1|sc1_448.11;	NA;	NA;
OG0010325	SA|Smic5919;SB|symbB.v1.2.009221.t1;SB|symbB.v1.2.023837.t1;SC1|sc1_934.8;SF|sf_3166.6;	NA;	NA;
OG0010328	SA|Smic6086;SB|symbB.v1.2.029448.t1;SC1|sc1_3999.2;	PF00024;	NA;
OG0010333	SA|Smic6571;SB|symbB.v1.2.002497.t1;SC1|sc1_1434.1;SF|sf_388.14;	PF13475;	NA;
OG0010335	SA|Smic6685;SB|symbB.v1.2.016685.t1;SC1|sc1_4657.1;SF|sf_1151.11;	NA;	NA;
OG0010336	SA|Smic6739;SB|symbB.v1.2.018161.t1;SC1|sc1_1639.7;SF|sf_2255.6;SF|sf_490.32;	NA;	NA;
OG0010357	SA|Smic8396;SB|symbB.v1.2.009564.t1;SC1|sc1_330.7;SF|sf_9.8;	NA;	NA;
OG0010367	SA|Smic8943;SB|symbB.v1.2.010573.t1;	PF01556;PF12836;PF00226;PF13091;	NA;
OG0010375	SA|Smic9367;SB|symbB.v1.2.014872.t1;	NA;	NA;
OG0010394	SA|Smic10410;SC1|sc1_6213.4;	NA;	NA;
OG0010395	SA|Smic10449;SB|symbB.v1.2.015737.t1;SC1|sc1_2469.5;SF|sf_1278.5;	NA;	NA;
OG0010416	SA|Smic12031;SB|symbB.v1.2.020931.t1;	NA;	NA;
OG0010428	SA|Smic13454;SB|symbB.v1.2.007971.t1;SB|symbB.v1.2.007971.t2;SC1|sc1_13937.1;	NA;	NA;
OG0010430	SA|Smic13530;SB|symbB.v1.2.015489.t1;SC1|sc1_1813.1;SF|sf_231.17;	PF09736;	NA;
OG0010439	SA|Smic14598;SB|symbB.v1.2.019511.t1;SC1|sc1_6247.5;SF|sf_795.12;	NA;	NA;
OG0010442	SA|Smic14730;SB|symbB.v1.2.013702.t1;	NA;	NA;
OG0010444	SA|Smic14846;SB|symbB.v1.2.019298.t1;SC1|sc1_166.14;	PF13424;PF00012;	NA;
OG0010445	SA|Smic14888;SB|symbB.v1.2.030002.t1;SC1|sc1_5061.4;SF|sf_396.16;	PF00226;PF14561;	NA;
OG0010458	SA|Smic16430;SB|symbB.v1.2.035159.t1;SB|symbB.v1.2.036889.t1;SC1|sc1_3713.2;SF|sf_1102.10;	PF04488;	NA;
OG0010466	SA|Smic17166;SB|symbB.v1.2.037415.t1;SC1|sc1_715.8;	PF12352;	NA;
OG0010469	SA|Smic17411;SB|symbB.v1.2.006414.t1;	PF00226;	NA;
OG0010471	SA|Smic17587;SB|symbB.v1.2.028827.t1;	PF08158;PF05285;	NA;
OG0010479	SA|Smic18396;SB|symbB.v1.2.025801.t1;SC1|sc1_1148.2;SF|sf_112.14;	PF09859;PF08495;	NA;
OG0010481	SA|Smic18561;SB|symbB.v1.2.028335.t1;SC1|sc1_544.4;	NA;	NA;
OG0010482	SA|Smic18825;SB|symbB.v1.2.030646.t1;SC1|sc1_1787.3;SF|sf_1957.1;	NA;	NA;
OG0010487	SA|Smic19287;SB|symbB.v1.2.032996.t1;	NA;	NA;
OG0010490	SA|Smic19720;SB|symbB.v1.2.023792.t1;SC1|sc1_2981.1;SC1|sc1_6868.1;SF|sf_1698.4;	NA;	NA;
OG0010494	SA|Smic19795;SB|symbB.v1.2.017570.t1;SB|symbB.v1.2.017570.t2;	NA;	NA;
OG0010497	SA|Smic20520;SB|symbB.v1.2.025297.t1;SC1|sc1_295.13;SF|sf_1529.7;	NA;	NA;
OG0010501	SA|Smic20814;SB|symbB.v1.2.026982.t1;	PF00271;	NA;
OG0010502	SA|Smic20858;SB|symbB.v1.2.014755.t1;SC1|sc1_924.11;SF|sf_1013.2;	NA;	NA;
OG0010511	SA|Smic21581;SB|symbB.v1.2.012764.t1;SC1|sc1_887.1;SF|sf_218.5;	NA;	NA;
OG0010514	SA|Smic21766;SB|symbB.v1.2.018538.t1;SB|symbB.v1.2.018538.t2;SC1|sc1_10693.1;SC1|sc1_10693.2;	NA;	NA;
OG0010516	SA|Smic22222;SB|symbB.v1.2.019634.t1;SC1|sc1_1658.6;SF|sf_742.13;	PF03188;PF13242;PF13344;	NA;
OG0010527	SA|Smic23808;SB|symbB.v1.2.007397.t1;	NA;	NA;
OG0010531	SA|Smic24471;SB|symbB.v1.2.018470.t1;SB|symbB.v1.2.018470.t2;SB|symbB.v1.2.018470.t3;SC1|sc1_43.2;SF|sf_82.19;	NA;	NA;
OG0010537	SA|Smic25066;SB|symbB.v1.2.026593.t1;	PF01594;	NA;
OG0010550	SA|Smic26805;SC1|sc1_2894.2;SF|sf_1089.13;	PF09414;	NA;
OG0010552	SA|Smic26859;SB|symbB.v1.2.020084.t1;SC1|sc1_587.1;SF|sf_718.4;	PF08016;	NA;
OG0010553	SA|Smic26953;SB|symbB.v1.2.021506.t1;	PF01963;	NA;
OG0010561	SA|Smic27606;SB|symbB.v1.2.022529.t1;SB|symbB.v1.2.022529.t2;SF|sf_1983.2;	PF13637;PF00226;	NA;
OG0010565	SA|Smic28086;SB|symbB.v1.2.022740.t1;SC1|sc1_3039.3;SF|sf_3920.1;	NA;	NA;
OG0010571	SA|Smic28741;SC1|sc1_11671.1;	PF06159;	NA;
OG0010580	SA|Smic29037;SB|symbB.v1.2.019709.t1;SC1|sc1_489.3;	NA;	NA;
OG0010581	SA|Smic29043;SB|symbB.v1.2.016062.t1;SC1|sc1_1901.4;	NA;	NA;
OG0010593	SA|Smic30215;SB|symbB.v1.2.024176.t1;	NA;	NA;
OG0010607	SA|Smic31756;SB|symbB.v1.2.020351.t1;	PF07093;PF13637;PF00550;PF12796;	NA;
OG0010632	SA|Smic33887;SB|symbB.v1.2.028558.t1;SF|sf_841.21;	PF00338;	NA;
OG0010635	SA|Smic33983;SB|symbB.v1.2.008224.t1;SC1|sc1_12390.1;SF|sf_1283.1;SF|sf_2358.2;	PF00406;	NA;
OG0010637	SA|Smic34117;SB|symbB.v1.2.014589.t1;SC1|sc1_10916.1;SF|sf_4276.1;	PF00691;	NA;
OG0010638	SA|Smic34196;SB|symbB.v1.2.015625.t1;SF|sf_750.6;	NA;	NA;
OG0010644	SA|Smic34784;SB|symbB.v1.2.038227.t1;SF|sf_1874.8;	PF07264;	NA;
OG0010654	SA|Smic35856;SB|symbB.v1.2.023161.t1;	NA;	NA;
OG0010659	SA|Smic36352;SB|symbB.v1.2.012297.t1;SB|symbB.v1.2.012297.t2;SC1|sc1_1635.3;SC1|sc1_1635.4;	NA;	NA;
OG0010660	SA|Smic36479;SB|symbB.v1.2.024229.t1;SF|sf_3297.2;	NA;	NA;
OG0010671	SA|Smic37974;SB|symbB.v1.2.008945.t1;SC1|sc1_2606.3;	PF00226;	NA;
OG0010675	SA|Smic38359;SB|symbB.v1.2.034323.t1;SC1|sc1_6260.2;	PF00012;	NA;
OG0010677	SA|Smic38467;SB|symbB.v1.2.010297.t1;SC1|sc1_5535.3;SF|sf_1337.3;	PF12796;	NA;
OG0010681	SA|Smic38665;SB|symbB.v1.2.014442.t1;SC1|sc1_5019.1;SF|sf_4418.2;	PF03747;PF09409;	NA;
OG0010684	SA|Smic38938;SB|symbB.v1.2.034871.t1;SC1|sc1_5842.3;	PF00550;	NA;
OG0010695	SA|Smic40748;SF|sf_996.10;	PF03883;	NA;
OG0010697	SA|Smic41432;SB|symbB.v1.2.004580.t1;SC1|sc1_3737.5;	NA;	NA;
OG0010706	SA|Smic42803;SB|symbB.v1.2.014196.t1;SB|symbB.v1.2.014196.t2;SC1|sc1_710.1;	NA;	NA;
OG0010712	SA|Smic43511;SC1|sc1_182.1;SF|sf_111.9;	NA;	NA;
OG0010719	SB|symbB.v1.2.001322.t1;SC1|sc1_581.1;	NA;	NA;
OG0010727	SB|symbB.v1.2.003495.t1;SC1|sc1_1521.4;	NA;	NA;
OG0010729	SB|symbB.v1.2.003848.t1;SC1|sc1_10307.1;	PF07200;	NA;
OG0010731	SB|symbB.v1.2.004236.t1;SC1|sc1_1481.5;SF|sf_2204.1;	NA;	NA;
OG0010734	SB|symbB.v1.2.004465.t1;SC1|sc1_1522.5;SF|sf_2235.11;	NA;	NA;
OG0010752	SB|symbB.v1.2.008093.t1;SF|sf_2885.2;	PF08698;	NA;
OG0010754	SB|symbB.v1.2.008723.t1;SC1|sc1_989.6;SF|sf_473.1;	NA;	NA;
OG0010773	SB|symbB.v1.2.013190.t1;SC1|sc1_10648.2;SF|sf_1303.9;	PF00226;	NA;
OG0010788	SB|symbB.v1.2.017335.t1;SC1|sc1_6336.4;	NA;	NA;
OG0010793	SB|symbB.v1.2.019397.t1;SC1|sc1_3445.1;SF|sf_2599.2;	PF12796;	NA;
OG0010798	SB|symbB.v1.2.020492.t1;SF|sf_1290.9;	NA;	NA;
OG0010807	SB|symbB.v1.2.022716.t1;SC1|sc1_5586.2;SF|sf_2216.3;	PF09754;	NA;
OG0010817	SB|symbB.v1.2.026044.t1;SC1|sc1_7509.7;SF|sf_2161.8;	PF02825;	NA;
OG0010822	SB|symbB.v1.2.027705.t1;SC1|sc1_885.17;	NA;	NA;
OG0010826	SB|symbB.v1.2.029680.t1;SC1|sc1_938.5;	NA;	NA;
OG0010831	SB|symbB.v1.2.030784.t1;SC1|sc1_2168.13;	NA;	NA;
OG0010836	SB|symbB.v1.2.031710.t1;SC1|sc1_7016.1;	PF12146;	NA;
OG0010839	SB|symbB.v1.2.033368.t1;SC1|sc1_1816.4;	NA;	NA;
OG0010840	SB|symbB.v1.2.033426.t1;SC1|sc1_10169.1;	NA;	NA;
OG0010882	SC1|sc1_6235.1;SF|sf_1660.1;	NA;	NA;
OG0011053	SA|Smic1946;SC1|sc1_3863.5;	PF13428;	NA;
OG0011057	SA|Smic2158;SB|symbB.v1.2.019362.t1;	NA;	NA;
OG0011075	SA|Smic3886;SC1|sc1_1365.8;SF|sf_58.2;	NA;	NA;
OG0011096	SA|Smic5716;SB|symbB.v1.2.018647.t1;	NA;	NA;
OG0011103	SA|Smic37646;SA|Smic6262;SB|symbB.v1.2.024802.t1;	NA;	NA;
OG0011109	SA|Smic6487;SB|symbB.v1.2.000430.t1;SF|sf_1190.4;	NA;	NA;
OG0011115	SA|Smic6825;SB|symbB.v1.2.015051.t1;SC1|sc1_5487.1;	NA;	NA;
OG0011129	SA|Smic8176;SB|symbB.v1.2.001519.t1;	NA;	NA;
OG0011135	SA|Smic9027;SB|symbB.v1.2.002367.t1;	PF11817;	NA;
OG0011137	SA|Smic9280;SB|symbB.v1.2.017436.t1;	NA;	NA;
OG0011139	SA|Smic33616;SA|Smic9463;SB|symbB.v1.2.004012.t1;SB|symbB.v1.2.004013.t1;SC1|sc1_1801.2;SF|sf_2144.3;	PF13621;	NA;
OG0011153	SA|Smic10883;SB|symbB.v1.2.028768.t1;SC1|sc1_4587.1;	PF14295;	NA;
OG0011158	SA|Smic11372;SB|symbB.v1.2.007978.t1;SC1|sc1_12752.1;SC1|sc1_1571.7;	NA;	NA;
OG0011169	SA|Smic12434;SB|symbB.v1.2.022819.t1;SB|symbB.v1.2.022819.t2;SC1|sc1_1767.5;SF|sf_920.7;	PF12974;PF07699;	NA;
OG0011178	SA|Smic13435;SB|symbB.v1.2.020324.t1;SB|symbB.v1.2.020324.t2;SC1|sc1_4842.1;	NA;	NA;
OG0011187	SA|Smic14044;SB|symbB.v1.2.036974.t1;SC1|sc1_10507.2;SF|sf_772.2;	PF00226;	NA;
OG0011188	SA|Smic14169;SB|symbB.v1.2.014903.t1;SC1|sc1_7590.1;	NA;	NA;
OG0011194	SA|Smic14860;SB|symbB.v1.2.016716.t1;	PF15341;	NA;
OG0011198	SA|Smic15136;SB|symbB.v1.2.014776.t1;SC1|sc1_6101.2;	NA;	NA;
OG0011204	SA|Smic15468;SB|symbB.v1.2.034773.t1;SB|symbB.v1.2.039510.t1;SC1|sc1_8214.2;SF|sf_2417.3;	NA;	NA;
OG0011213	SA|Smic16194;SB|symbB.v1.2.021494.t1;	NA;	NA;
OG0011215	SA|Smic16798;SB|symbB.v1.2.031056.t1;SF|sf_1892.4;	NA;	NA;
OG0011219	SA|Smic16995;SB|symbB.v1.2.023670.t1;SB|symbB.v1.2.023670.t2;	PF08016;	NA;
OG0011234	SA|Smic18357;SB|symbB.v1.2.012254.t1;SC1|sc1_1274.2;SF|sf_1797.2;	NA;	NA;
OG0011235	SA|Smic18375;SB|symbB.v1.2.014896.t1;SB|symbB.v1.2.014896.t2;SF|sf_300.11;SF|sf_920.5;	NA;	NA;
OG0011236	SA|Smic18410;SB|symbB.v1.2.016886.t1;	PF00226;	NA;
OG0011242	SA|Smic19100;SB|symbB.v1.2.039799.t1;SC1|sc1_373.5;SF|sf_640.18;	NA;	NA;
OG0011244	SA|Smic19228;SB|symbB.v1.2.015441.t1;SC1|sc1_3173.2;SF|sf_1826.7;	PF03372;	NA;
OG0011246	SA|Smic19380;SC1|sc1_6755.3;	NA;	NA;
OG0011253	SA|Smic19701;SB|symbB.v1.2.038363.t1;	NA;	NA;
OG0011257	SA|Smic20036;SB|symbB.v1.2.038255.t1;SC1|sc1_3881.7;	PF07857;	NA;
OG0011260	SA|Smic20197;SB|symbB.v1.2.019021.t1;	NA;	NA;
OG0011261	SA|Smic20265;SB|symbB.v1.2.012140.t1;SB|symbB.v1.2.012140.t2;SC1|sc1_8586.1;	PF13460;	NA;
OG0011264	SA|Smic20452;SB|symbB.v1.2.022848.t1;SC1|sc1_11213.1;SF|sf_285.3;	NA;	NA;
OG0011273	SA|Smic21189;SB|symbB.v1.2.018039.t1;	PF04280;	NA;
OG0011278	SA|Smic21512;SB|symbB.v1.2.021076.t1;	NA;	NA;
OG0011285	SA|Smic21891;SB|symbB.v1.2.003995.t1;	NA;	NA;
OG0011288	SA|Smic22319;SB|symbB.v1.2.013206.t1;SC1|sc1_1583.10;SF|sf_332.16;	PF05670;PF10300;	NA;
OG0011303	SA|Smic23465;SB|symbB.v1.2.024431.t1;SB|symbB.v1.2.024431.t2;	NA;	NA;
OG0011344	SA|Smic27443;SB|symbB.v1.2.040711.t1;SC1|sc1_8261.1;SF|sf_3335.3;	PF05721;	NA;
OG0011347	SA|Smic27658;SC1|sc1_3268.7;	NA;	NA;
OG0011348	SA|Smic27677;SB|symbB.v1.2.011146.t1;SC1|sc1_17328.1;SF|sf_1298.8;	NA;	NA;
OG0011349	SA|Smic27898;SB|symbB.v1.2.003676.t1;SC1|sc1_5330.1;SF|sf_3772.5;	PF13191;PF13401;	NA;
OG0011361	SA|Smic29274;SB|symbB.v1.2.039800.t1;SC1|sc1_373.4;SF|sf_640.19;	NA;	NA;
OG0011385	SA|Smic32113;SC1|sc1_697.4;SF|sf_69.42;	NA;	NA;
OG0011399	SA|Smic33091;SC1|sc1_11258.1;	NA;	NA;
OG0011403	SA|Smic33311;SB|symbB.v1.2.004996.t1;SC1|sc1_2380.7;	NA;	NA;
OG0011409	SA|Smic34197;SB|symbB.v1.2.015624.t1;SC1|sc1_1810.5;SF|sf_750.7;	PF01391;PF10252;	NA;
OG0011415	SA|Smic34673;SC1|sc1_844.6;SF|sf_5310.2;	NA;	NA;
OG0011416	SA|Smic34838;SB|symbB.v1.2.018318.t1;SF|sf_2640.10;	PF14360;	NA;
OG0011425	SA|Smic35569;SB|symbB.v1.2.016147.t1;SB|symbB.v1.2.028211.t1;SC1|sc1_297.1;	PF01753;	NA;
OG0011436	SA|Smic36346;SB|symbB.v1.2.021453.t1;SC1|sc1_188.4;	NA;	NA;
OG0011440	SA|Smic36843;SA|Smic45721;	NA;	NA;
OG0011443	SA|Smic37143;SB|symbB.v1.2.007244.t1;SC1|sc1_2169.4;	PF13041;	NA;
OG0011451	SA|Smic37368;SB|symbB.v1.2.006229.t1;SF|sf_1546.1;	PF12796;	NA;
OG0011462	SA|Smic37940;SB|symbB.v1.2.018739.t1;	NA;	NA;
OG0011470	SA|Smic38450;SB|symbB.v1.2.023761.t1;	NA;	NA;
OG0011472	SA|Smic38638;SB|symbB.v1.2.014343.t1;	PF09758;PF10021;	NA;
OG0011476	SA|Smic38891;SB|symbB.v1.2.031858.t1;SC1|sc1_538.10;SF|sf_358.1;	PF01368;	NA;
OG0011496	SA|Smic40278;SA|Smic40279;SB|symbB.v1.2.033667.t1;	NA;	NA;
OG0011500	SA|Smic40561;SB|symbB.v1.2.036041.t1;SB|symbB.v1.2.036041.t2;SF|sf_3049.4;	NA;	NA;
OG0011501	SA|Smic40673;SB|symbB.v1.2.005666.t1;	NA;	NA;
OG0011503	SA|Smic40740;SB|symbB.v1.2.018297.t1;SC1|sc1_945.2;	NA;	NA;
OG0011513	SA|Smic41750;SB|symbB.v1.2.018574.t1;SC1|sc1_3800.2;	NA;	NA;
OG0011514	SA|Smic41781;SB|symbB.v1.2.029484.t1;	PF00179;	NA;
OG0011516	SA|Smic41815;SB|symbB.v1.2.027147.t1;SC1|sc1_467.2;	PF05907;PF03747;	NA;
OG0011523	SA|Smic42873;SB|symbB.v1.2.024399.t1;SF|sf_724.20;	NA;	NA;
OG0011527	SA|Smic43374;SB|symbB.v1.2.006917.t1;SC1|sc1_470.8;	PF04938;	NA;
OG0011529	SA|Smic44099;SB|symbB.v1.2.031594.t1;SC1|sc1_15432.1;SF|sf_741.12;	NA;	NA;
OG0011534	SA|Smic45440;SB|symbB.v1.2.000350.t1;	NA;	NA;
OG0011535	SA|Smic45696;SB|symbB.v1.2.002897.t1;SB|symbB.v1.2.002897.t2;SC1|sc1_299.1;	NA;	NA;
OG0011536	SA|Smic46375;SB|symbB.v1.2.021455.t1;	NA;	NA;
OG0011537	SA|Smic47131;SB|symbB.v1.2.029052.t1;SC1|sc1_1352.1;	NA;	NA;
OG0011538	SB|symbB.v1.2.000002.t1;SC1|sc1_630.3;	NA;	NA;
OG0011566	SB|symbB.v1.2.004615.t1;SF|sf_3184.7;	PF11527;	NA;
OG0011593	SB|symbB.v1.2.010533.t1;SC1|sc1_3704.3;SF|sf_2645.2;	PF01124;	NA;
OG0011607	SB|symbB.v1.2.017029.t1;SC1|sc1_3515.3;SF|sf_1344.5;	PF00226;	NA;
OG0011614	SB|symbB.v1.2.018793.t1;SF|sf_175.25;	NA;	NA;
OG0011620	SB|symbB.v1.2.020168.t1;SB|symbB.v1.2.021500.t1;SC1|sc1_4608.2;	NA;	NA;
OG0011625	SB|symbB.v1.2.020811.t1;SC1|sc1_4318.4;SF|sf_4266.2;	PF00698;	NA;
OG0011640	SB|symbB.v1.2.023733.t1;SB|symbB.v1.2.023733.t2;	NA;	NA;
OG0011650	SB|symbB.v1.2.026770.t1;SB|symbB.v1.2.038536.t1;SC1|sc1_5798.5;	NA;	NA;
OG0011652	SB|symbB.v1.2.027200.t1;SC1|sc1_1046.2;SF|sf_3980.5;	NA;	NA;
OG0011655	SB|symbB.v1.2.028506.t1;SF|sf_889.7;	PF09430;	NA;
OG0011664	SB|symbB.v1.2.031021.t1;SC1|sc1_3456.1;SF|sf_435.16;	NA;	NA;
OG0011666	SB|symbB.v1.2.031557.t1;SC1|sc1_1101.6;SF|sf_1444.1;	NA;	NA;
OG0011669	SB|symbB.v1.2.031678.t1;SC1|sc1_6854.1;SF|sf_804.9;	PF08795;	NA;
OG0011679	SB|symbB.v1.2.032929.t1;SB|symbB.v1.2.032930.t1;SC1|sc1_5639.1;	NA;	NA;
OG0011688	SB|symbB.v1.2.035573.t1;SF|sf_1556.5;	PF12796;	NA;
OG0011693	SB|symbB.v1.2.037022.t1;SF|sf_990.15;	NA;	NA;
OG0011698	SB|symbB.v1.2.038052.t1;SF|sf_1564.2;	NA;	NA;
OG0011714	SC1|sc1_1370.8;SF|sf_770.3;	PF02622;	NA;
OG0011729	SC1|sc1_2818.4;SF|sf_616.6;	PF13646;	NA;
OG0011733	SC1|sc1_310.14;SF|sf_12.15;	NA;	NA;
OG0011939	SA|Smic492;SC1|sc1_75.6;	PF13637;PF13857;	NA;
OG0011951	SA|Smic1603;SB|symbB.v1.2.000394.t1;SC1|sc1_111.9;	NA;	NA;
OG0011956	SA|Smic1908;SB|symbB.v1.2.021919.t1;SC1|sc1_1290.3;SF|sf_2684.2;	PF00756;	NA;
OG0011962	SA|Smic2147;SB|symbB.v1.2.021186.t1;SC1|sc1_1602.5;	PF00226;	NA;
OG0011979	SA|Smic3595;SB|symbB.v1.2.031073.t1;SC1|sc1_703.3;SF|sf_3838.1;	NA;	NA;
OG0011982	SA|Smic3663;SB|symbB.v1.2.018041.t1;SC1|sc1_1272.5;	NA;	NA;
OG0011992	SA|Smic4120;SF|sf_2335.6;	NA;	NA;
OG0012000	SA|Smic5426;SB|symbB.v1.2.010787.t1;SB|symbB.v1.2.010787.t2;SF|sf_293.4;	NA;	NA;
OG0012017	SA|Smic7206;SB|symbB.v1.2.030897.t1;SF|sf_472.7;	NA;	NA;
OG0012020	SA|Smic7279;SB|symbB.v1.2.010542.t1;SB|symbB.v1.2.019278.t1;SC1|sc1_16473.1;SC1|sc1_3663.3;SF|sf_1613.9;	PF03443;	NA;
OG0012044	SA|Smic9634;SB|symbB.v1.2.026146.t1;SC1|sc1_4827.5;	PF05834;	NA;
OG0012048	SA|Smic9837;SB|symbB.v1.2.011531.t1;SF|sf_593.9;	PF13578;	NA;
OG0012064	SA|Smic12024;SB|symbB.v1.2.020929.t1;SB|symbB.v1.2.020929.t2;	PF13418;PF13415;	NA;
OG0012074	SA|Smic12467;SB|symbB.v1.2.027727.t1;SF|sf_679.6;	PF00415;PF13540;	NA;
OG0012076	SA|Smic12537;SC1|sc1_10587.1;SF|sf_981.6;	NA;	NA;
OG0012081	SA|Smic12916;SB|symbB.v1.2.016194.t1;SC1|sc1_1254.1;SF|sf_153.4;	NA;	NA;
OG0012084	SA|Smic13114;SB|symbB.v1.2.002504.t1;SF|sf_1478.2;	PF04525;	NA;
OG0012085	SA|Smic13169;SB|symbB.v1.2.015861.t1;SB|symbB.v1.2.015861.t2;SC1|sc1_6238.1;	NA;	NA;
OG0012099	SA|Smic14179;SB|symbB.v1.2.018883.t1;SC1|sc1_4084.2;	PF12796;	NA;
OG0012108	SA|Smic15094;SA|Smic37817;SB|symbB.v1.2.029075.t1;SC1|sc1_2881.2;SF|sf_248.24;	NA;	NA;
OG0012112	SA|Smic15655;SB|symbB.v1.2.007587.t1;	NA;	NA;
OG0012113	SA|Smic15709;SB|symbB.v1.2.006750.t1;SB|symbB.v1.2.006750.t2;SC1|sc1_434.8;	NA;	NA;
OG0012129	SA|Smic17377;SB|symbB.v1.2.026447.t1;SC1|sc1_4322.1;	PF13475;	NA;
OG0012130	SA|Smic17430;SB|symbB.v1.2.024305.t1;SC1|sc1_90.10;	NA;	NA;
OG0012139	SA|Smic17847;SB|symbB.v1.2.010405.t1;SC1|sc1_14855.1;SF|sf_3842.3;	PF10294;	NA;
OG0012142	SA|Smic18290;SB|symbB.v1.2.023609.t1;SC1|sc1_1169.11;	PF06201;PF07699;PF05903;	NA;
OG0012151	SA|Smic19039;SF|sf_2815.1;	NA;	NA;
OG0012153	SA|Smic19084;SB|symbB.v1.2.001848.t1;	NA;	NA;
OG0012156	SA|Smic19190;SB|symbB.v1.2.021789.t1;	PF07699;PF07727;	NA;
OG0012163	SA|Smic20157;SA|Smic20158;SB|symbB.v1.2.006321.t1;SC1|sc1_13464.1;SC1|sc1_3782.1;SF|sf_4095.1;SF|sf_78.16;	PF00027;	NA;
OG0012175	SA|Smic21332;SB|symbB.v1.2.032487.t2;SF|sf_1027.3;	PF12796;	NA;
OG0012178	SA|Smic21470;SB|symbB.v1.2.016509.t1;	PF14926;	NA;
OG0012184	SA|Smic22106;SB|symbB.v1.2.025656.t1;	NA;	NA;
OG0012196	SA|Smic23232;SB|symbB.v1.2.034294.t2;SC1|sc1_1589.8;SF|sf_213.22;	PF01697;	NA;
OG0012198	SA|Smic23297;SA|Smic23299;SB|symbB.v1.2.027764.t1;	NA;	NA;
OG0012203	SA|Smic23821;SB|symbB.v1.2.023876.t1;	PF08555;	NA;
OG0012205	SA|Smic24076;SB|symbB.v1.2.000726.t1;	NA;	NA;
OG0012206	SA|Smic24148;SB|symbB.v1.2.001326.t1;SC1|sc1_8877.1;SF|sf_611.1;	PF10693;PF12159;	NA;
OG0012207	SA|Smic24399;SB|symbB.v1.2.014375.t1;SB|symbB.v1.2.014377.t1;SC1|sc1_2229.4;SF|sf_1327.5;	PF00566;	NA;
OG0012211	SA|Smic24843;SB|symbB.v1.2.010373.t1;	NA;	NA;
OG0012212	SA|Smic24993;SB|symbB.v1.2.003845.t1;SC1|sc1_2043.4;	PF01124;	NA;
OG0012214	SA|Smic25155.t2;SB|symbB.v1.2.028376.t2;SF|sf_111.1;	PF07727;	NA;
OG0012217	SA|Smic25507;SB|symbB.v1.2.015553.t1;SC1|sc1_1723.1;SF|sf_2554.5;	NA;	NA;
OG0012220	SA|Smic25821;SB|symbB.v1.2.007030.t1;	NA;	NA;
OG0012232	SA|Smic26807;SA|Smic26808;SB|symbB.v1.2.038450.t1;SC1|sc1_2894.1;	NA;	NA;
OG0012245	SA|Smic28296;SB|symbB.v1.2.003421.t1;SB|symbB.v1.2.003421.t2;	PF13812;	NA;
OG0012262	SA|Smic30019;SB|symbB.v1.2.019735.t1;SB|symbB.v1.2.031693.t1;SC1|sc1_888.7;	NA;	NA;
OG0012269	SA|Smic30853;SB|symbB.v1.2.004230.t1;SC1|sc1_10128.1;SF|sf_193.35;	NA;	NA;
OG0012277	SA|Smic31797;SB|symbB.v1.2.010497.t1;SC1|sc1_1579.5;	PF14606;	NA;
OG0012283	SA|Smic32645;SB|symbB.v1.2.009912.t1;SC1|sc1_2971.2;	NA;	NA;
OG0012289	SA|Smic33579;SB|symbB.v1.2.029117.t1;SC1|sc1_7585.5;SF|sf_154.19;	PF14226;	NA;
OG0012291	SA|Smic33645;SB|symbB.v1.2.018460.t1;	NA;	NA;
OG0012294	SA|Smic33744;SB|symbB.v1.2.015938.t1;SB|symbB.v1.2.015939.t1;SC1|sc1_306.4;SF|sf_235.3;	PF05057;	NA;
OG0012296	SA|Smic33929;SB|symbB.v1.2.030615.t1;	NA;	NA;
OG0012302	SA|Smic34545;SB|symbB.v1.2.024757.t1;SC1|sc1_384.16;	PF01814;	NA;
OG0012305	SA|Smic34666;SB|symbB.v1.2.024960.t1;SC1|sc1_6331.5;	PF02181;	NA;
OG0012311	SA|Smic35197;SF|sf_4728.2;	PF07727;	NA;
OG0012312	SA|Smic35423;SB|symbB.v1.2.011115.t1;SF|sf_194.4;	NA;	NA;
OG0012314	SA|Smic35543;SB|symbB.v1.2.035208.t1;SC1|sc1_11490.2;SC1|sc1_5141.1;	NA;	NA;
OG0012330	SA|Smic37633;SB|symbB.v1.2.022365.t1;SC1|sc1_2518.2;SF|sf_2423.4;	PF01753;	NA;
OG0012333	SA|Smic38040;SB|symbB.v1.2.035613.t1;SC1|sc1_4066.2;	NA;	NA;
OG0012350	SA|Smic40212;SB|symbB.v1.2.010335.t1;SC1|sc1_1477.1;SF|sf_1110.15;	NA;	NA;
OG0012352	SA|Smic40324;SB|symbB.v1.2.009711.t1;	NA;	NA;
OG0012363	SA|Smic42169;SB|symbB.v1.2.020361.t1;SC1|sc1_691.7;	NA;	NA;
OG0012368	SA|Smic42851;SB|symbB.v1.2.021388.t1;SC1|sc1_2330.5;SF|sf_694.7;	PF02410;	NA;
OG0012374	SA|Smic44137;SB|symbB.v1.2.026934.t1;	NA;	NA;
OG0012377	SA|Smic46100;SB|symbB.v1.2.006167.t1;	NA;	NA;
OG0012397	SB|symbB.v1.2.003249.t1;SC1|sc1_399.7;	PF00561;	NA;
OG0012400	SB|symbB.v1.2.004031.t6;SF|sf_238.5;	PF00415;	NA;
OG0012402	SB|symbB.v1.2.004270.t1;SB|symbB.v1.2.037729.t1;	NA;	NA;
OG0012404	SB|symbB.v1.2.004565.t1;SC1|sc1_2645.2;SC1|sc1_3674.1;SC1|sc1_504.3;SC1|sc1_547.3;	NA;	NA;
OG0012414	SB|symbB.v1.2.007484.t1;SC1|sc1_1777.3;	PF04515;	NA;
OG0012447	SB|symbB.v1.2.015476.t1;SC1|sc1_3349.5;SF|sf_2711.3;	NA;	NA;
OG0012467	SB|symbB.v1.2.020155.t1;SF|sf_3575.1;	PF13646;	NA;
OG0012474	SB|symbB.v1.2.021370.t1;SC1|sc1_8198.1;	PF02493;	NA;
OG0012491	SB|symbB.v1.2.025456.t1;SF|sf_247.9;	NA;	NA;
OG0012501	SB|symbB.v1.2.027249.t1;SB|symbB.v1.2.027250.t1;SC1|sc1_3678.2;	PF00723;	NA;
OG0012519	SB|symbB.v1.2.030676.t1;SF|sf_1248.25;	NA;	NA;
OG0012526	SB|symbB.v1.2.032414.t1;SC1|sc1_12172.1;	PF15025;	NA;
OG0012538	SB|symbB.v1.2.035689.t1;SB|symbB.v1.2.035963.t1;SC1|sc1_6251.1;SF|sf_1289.1;	NA;	NA;
OG0012546	SB|symbB.v1.2.038568.t1;SC1|sc1_4339.6;SF|sf_4509.2;	NA;	NA;
OG0012569	SC1|sc1_14486.2;SC1|sc1_9.197;	PF13343;PF13401;	NA;
OG0012570	SC1|sc1_1501.2;SF|sf_1827.8;	NA;	NA;
OG0012577	SC1|sc1_20151.1;SF|sf_2957.5;	NA;	NA;
OG0012579	SC1|sc1_2218.1;SF|sf_528.9;	PF05708;	NA;
OG0012582	SC1|sc1_2519.4;SF|sf_1474.9;	NA;	NA;
OG0012583	SC1|sc1_26432.2;SC1|sc1_6118.3;	PF00903;	NA;
OG0012827	SA|Smic239;SB|symbB.v1.2.002516.t1;SC1|sc1_4247.1;SF|sf_4294.2;	NA;	NA;
OG0012831	SA|Smic618;SB|symbB.v1.2.020824.t1;SB|symbB.v1.2.020824.t2;SF|sf_24.15;	NA;	NA;
OG0012836	SA|Smic1012;SA|Smic5343;	NA;	NA;
OG0012844	SA|Smic1359;SB|symbB.v1.2.016168.t1;SC1|sc1_15265.1;	NA;	NA;
OG0012845	SA|Smic1517;SF|sf_166.4;	NA;	NA;
OG0012863	SA|Smic3461;SB|symbB.v1.2.031162.t1;	PF02991;	NA;
OG0012865	SA|Smic3479;SB|symbB.v1.2.036429.t1;SF|sf_1139.8;	PF12796;	NA;
OG0012870	SA|Smic3698;SB|symbB.v1.2.019109.t1;SB|symbB.v1.2.024362.t1;SC1|sc1_1824.2;	NA;	NA;
OG0012873	SA|Smic3820;SB|symbB.v1.2.007964.t1;	PF13857;PF12796;	NA;
OG0012876	SA|Smic4151;SB|symbB.v1.2.039832.t1;SC1|sc1_6591.1;SF|sf_845.4;	NA;	NA;
OG0012891	SA|Smic5542;SB|symbB.v1.2.024879.t1;	PF07534;	NA;
OG0012897	SA|Smic5943;SB|symbB.v1.2.030233.t1;SB|symbB.v1.2.036363.t1;SB|symbB.v1.2.036363.t2;SC1|sc1_468.11;SF|sf_4164.4;	NA;	NA;
OG0012906	SA|Smic6692;SB|symbB.v1.2.040231.t1;	NA;	NA;
OG0012910	SA|Smic7036;SB|symbB.v1.2.001659.t1;SC1|sc1_2526.6;	NA;	NA;
OG0012918	SA|Smic7997;SB|symbB.v1.2.019244.t1;SC1|sc1_4123.5;	PF00226;	NA;
OG0012928	SA|Smic8409;SB|symbB.v1.2.025549.t1;	PF14778;	NA;
OG0012933	SA|Smic8715;SB|symbB.v1.2.008267.t1;SC1|sc1_4826.1;SF|sf_2160.4;	PF00650;	NA;
OG0012945	SA|Smic9472;SB|symbB.v1.2.023799.t1;SF|sf_974.3;	PF13344;PF13242;	NA;
OG0012950	SA|Smic9593;SB|symbB.v1.2.034254.t1;SF|sf_2036.3;	PF02801;	NA;
OG0012964	SA|Smic10524;SB|symbB.v1.2.024885.t1;SB|symbB.v1.2.028986.t1;SB|symbB.v1.2.028987.t1;SB|symbB.v1.2.028988.t1;SC1|sc1_8318.1;SF|sf_1471.1;SF|sf_205.39;SF|sf_205.40;SF|sf_3397.7;	NA;	NA;
OG0012974	SA|Smic11822;SB|symbB.v1.2.031009.t1;	NA;	NA;
OG0012987	SA|Smic12616;SB|symbB.v1.2.023561.t1;	PF13716;PF01661;	NA;
OG0012988	SA|Smic12617;SB|symbB.v1.2.023559.t1;SF|sf_23.14;	PF12796;	NA;
OG0013008	SA|Smic14112;SB|symbB.v1.2.029618.t1;SC1|sc1_8432.1;SF|sf_2337.5;	NA;	NA;
OG0013015	SA|Smic14713;SB|symbB.v1.2.023162.t1;SF|sf_911.6;	NA;	NA;
OG0013026	SA|Smic15710;SB|symbB.v1.2.006751.t1;SC1|sc1_434.6;	NA;	NA;
OG0013028	SA|Smic15887;SB|symbB.v1.2.015495.t1;SB|symbB.v1.2.015496.t1;SC1|sc1_2707.1;SF|sf_1333.4;	PF13041;	NA;
OG0013033	SA|Smic16322;SB|symbB.v1.2.025669.t1;	PF03883;	NA;
OG0013038	SA|Smic16698;SB|symbB.v1.2.015781.t1;SF|sf_2064.2;	NA;	NA;
OG0013042	SA|Smic17011;SB|symbB.v1.2.004279.t1;SC1|sc1_8599.1;	NA;	NA;
OG0013045	SA|Smic17038;SC1|sc1_4865.2;	PF15377;	NA;
OG0013052	SA|Smic17854;SB|symbB.v1.2.041252.t1;SC1|sc1_3285.2;SF|sf_3319.7;	NA;	NA;
OG0013092	SA|Smic22611;SB|symbB.v1.2.009831.t1;	NA;	NA;
OG0013096	SA|Smic22926;SA|Smic30087;SB|symbB.v1.2.036786.t1;SC1|sc1_1789.4;	PF00226;	NA;
OG0013103	SA|Smic23463;SB|symbB.v1.2.024429.t1;SC1|sc1_44.21;SF|sf_41.1;	PF00248;	NA;
OG0013140	SA|Smic26135;SB|symbB.v1.2.027977.t1;	NA;	NA;
OG0013149	SA|Smic26934;SB|symbB.v1.2.025704.t1;SC1|sc1_5660.6;	NA;	NA;
OG0013150	SA|Smic26957;SB|symbB.v1.2.031771.t1;SC1|sc1_2624.4;SF|sf_3020.3;	NA;	NA;
OG0013151	SA|Smic27183;SB|symbB.v1.2.029161.t1;SF|sf_3210.2;	NA;	NA;
OG0013152	SA|Smic27209;SC1|sc1_4647.6;SF|sf_205.20;	NA;	NA;
OG0013168	SA|Smic28916;SA|Smic28917;SB|symbB.v1.2.006915.t1;SC1|sc1_470.9;SF|sf_834.9;	NA;	NA;
OG0013170	SA|Smic29113;SB|symbB.v1.2.012387.t1;SC1|sc1_1565.4;	NA;	NA;
OG0013175	SA|Smic29466;SC1|sc1_1403.2;SF|sf_1374.6;	PF01425;	NA;
OG0013186	SA|Smic30206;SB|symbB.v1.2.025267.t1;	NA;	NA;
OG0013192	SA|Smic30740;SB|symbB.v1.2.039506.t1;SB|symbB.v1.2.039506.t2;SF|sf_1501.8;	NA;	NA;
OG0013211	SA|Smic33372;SB|symbB.v1.2.004904.t1;SB|symbB.v1.2.004904.t2;SC1|sc1_1002.10;	PF11911;	NA;
OG0013219	SA|Smic35259;SC1|sc1_1738.1;	PF06544;	NA;
OG0013221	SA|Smic35360;SB|symbB.v1.2.029248.t1;	NA;	NA;
OG0013225	SA|Smic35649;SB|symbB.v1.2.028942.t1;SF|sf_2485.1;	NA;	NA;
OG0013230	SA|Smic36100;SB|symbB.v1.2.039840.t1;SC1|sc1_8072.1;SF|sf_2933.3;	NA;	NA;
OG0013250	SA|Smic38157;SF|sf_4206.1;	PF12796;	NA;
OG0013253	SA|Smic38661;SC1|sc1_2092.1;	NA;	NA;
OG0013255	SA|Smic39173;SB|symbB.v1.2.019326.t1;	NA;	NA;
OG0013259	SA|Smic39456;SB|symbB.v1.2.029560.t1;SC1|sc1_14448.1;	NA;	NA;
OG0013262	SA|Smic39818;SB|symbB.v1.2.038110.t1;SC1|sc1_2400.5;	NA;	NA;
OG0013264	SA|Smic39822;SB|symbB.v1.2.025184.t1;SC1|sc1_1862.3;SF|sf_2725.3;	PF00078;	NA;
OG0013275	SA|Smic40820;SF|sf_3051.5;	NA;	NA;
OG0013276	SA|Smic41096;SB|symbB.v1.2.018815.t1;SC1|sc1_3844.2;	NA;	NA;
OG0013300	SA|Smic45839;SB|symbB.v1.2.024768.t1;SC1|sc1_8901.2;	NA;	NA;
OG0013311	SB|symbB.v1.2.000778.t1;SF|sf_1600.1;	NA;	NA;
OG0013330	SB|symbB.v1.2.004044.t1;SC1|sc1_3197.9;	PF13320;	NA;
OG0013340	SB|symbB.v1.2.007970.t1;SC1|sc1_9833.1;	PF13649;	NA;
OG0013351	SB|symbB.v1.2.010467.t1;SC1|sc1_5112.1;	PF13426;	NA;
OG0013366	SB|symbB.v1.2.013045.t1;SB|symbB.v1.2.013045.t2;	PF13847;	NA;
OG0013369	SB|symbB.v1.2.013490.t1;SC1|sc1_52.3;	NA;	NA;
OG0013374	SB|symbB.v1.2.014395.t1;SF|sf_2128.8;	NA;	NA;
OG0013400	SB|symbB.v1.2.020645.t1;SC1|sc1_3521.6;SF|sf_507.10;	NA;	NA;
OG0013404	SB|symbB.v1.2.021229.t1;SC1|sc1_7741.1;	PF13920;	NA;
OG0013411	SB|symbB.v1.2.021867.t1;SF|sf_615.6;	NA;	NA;
OG0013435	SB|symbB.v1.2.028297.t1;SB|symbB.v1.2.028297.t2;	NA;	NA;
OG0013437	SB|symbB.v1.2.028693.t1;SC1|sc1_3972.2;SF|sf_844.11;	PF09801;	NA;
OG0013438	SB|symbB.v1.2.028911.t1;SC1|sc1_275.4;	NA;	NA;
OG0013449	SB|symbB.v1.2.031429.t1;SF|sf_1039.12;	PF00875;	NA;
OG0013463	SB|symbB.v1.2.035365.t1;SC1|sc1_1458.4;SF|sf_1307.13;	NA;	NA;
OG0013465	SB|symbB.v1.2.036599.t1;SC1|sc1_6892.1;	NA;	NA;
OG0013469	SB|symbB.v1.2.037186.t1;SC1|sc1_5790.1;	NA;	NA;
OG0013472	SB|symbB.v1.2.038216.t1;SC1|sc1_5771.1;SF|sf_2463.1;	NA;	NA;
OG0013512	SC1|sc1_7565.1;SF|sf_1237.11;	PF00300;	NA;
OG0013519	SF|sf_2319.11;SF|sf_2319.14;	PF13637;PF12796;	NA;
OG0013860	SA|Smic3899;SC1|sc1_3154.1;	NA;	NA;
OG0013866	SA|Smic4565;SC1|sc1_4501.8;	NA;	NA;
OG0013868	SA|Smic4627;SB|symbB.v1.2.016703.t1;	NA;	NA;
OG0013877	SA|Smic5031;SB|symbB.v1.2.039959.t1;SC1|sc1_726.1;	NA;	NA;
OG0013880	SA|Smic5329;SB|symbB.v1.2.009229.t1;SB|symbB.v1.2.009229.t2;SC1|sc1_1842.2;SC1|sc1_1842.3;SF|sf_1610.3;	NA;	NA;
OG0013892	SA|Smic6553;SB|symbB.v1.2.019150.t1;SC1|sc1_8550.1;	PF09409;	NA;
OG0013893	SA|Smic6731;SB|symbB.v1.2.022830.t1;SC1|sc1_9483.1;	NA;	NA;
OG0013894	SA|Smic6756;SC1|sc1_3092.6;	PF16166;	NA;
OG0013897	SA|Smic6783;SF|sf_2385.3;	PF00656;	NA;
OG0013898	SA|Smic6785;SC1|sc1_5399.1;SF|sf_120.33;	PF00656;	NA;
OG0013912	SA|Smic8305;SB|symbB.v1.2.031666.t1;SB|symbB.v1.2.031666.t2;	NA;	NA;
OG0013915	SA|Smic8528;SB|symbB.v1.2.024656.t1;	PF05871;	NA;
OG0013925	SA|Smic9611;SB|symbB.v1.2.032076.t1;	PF00226;	NA;
OG0013935	SA|Smic11182;SB|symbB.v1.2.024600.t1;	PF05670;PF05833;	NA;
OG0013958	SA|Smic13805;SB|symbB.v1.2.006345.t1;	NA;	NA;
OG0013963	SA|Smic14178;SB|symbB.v1.2.018882.t1;SC1|sc1_4084.3;	PF14520;PF03834;	NA;
OG0013966	SA|Smic14482;SB|symbB.v1.2.027364.t1;SC1|sc1_472.3;SF|sf_1832.1;	PF12796;	NA;
OG0013971	SA|Smic15255;SB|symbB.v1.2.002736.t1;SC1|sc1_7230.3;	PF05721;	NA;
OG0013972	SA|Smic15303;SB|symbB.v1.2.030379.t1;SF|sf_3319.2;	PF10294;	NA;
OG0013983	SA|Smic16117;SA|Smic16119;SB|symbB.v1.2.013603.t1;SC1|sc1_4773.3;SF|sf_1305.7;	NA;	NA;
OG0014001	SA|Smic17627;SA|Smic33140;SB|symbB.v1.2.024719.t1;	NA;	NA;
OG0014003	SA|Smic17732;SB|symbB.v1.2.022450.t1;	NA;	NA;
OG0014009	SA|Smic18211;SC1|sc1_5235.1;SF|sf_160.23;	NA;	NA;
OG0014012	SA|Smic18367;SC1|sc1_1667.2;SF|sf_1303.4;	NA;	NA;
OG0014015	SA|Smic18683;SB|symbB.v1.2.023665.t1;SC1|sc1_14807.1;SC1|sc1_4418.2;SC1|sc1_6513.2;SF|sf_2580.5;	NA;	NA;
OG0014020	SA|Smic19020;SB|symbB.v1.2.003012.t1;SC1|sc1_879.7;SF|sf_3698.1;	PF01541;	NA;
OG0014024	SA|Smic19336;SB|symbB.v1.2.000627.t2;SF|sf_3516.2;	PF12796;	NA;
OG0014025	SA|Smic19358;SC1|sc1_7561.2;SF|sf_1684.4;	PF03372;PF00173;	NA;
OG0014026	SA|Smic19374;SB|symbB.v1.2.011255.t1;SB|symbB.v1.2.011255.t2;SC1|sc1_1984.7;SF|sf_173.11;	NA;	NA;
OG0014035	SA|Smic20723;SB|symbB.v1.2.005693.t1;SC1|sc1_2600.2;SF|sf_2036.10;	PF01391;	NA;
OG0014038	SA|Smic20978;SB|symbB.v1.2.036293.t1;	NA;	NA;
OG0014047	SA|Smic21913;SC1|sc1_6987.2;	NA;	NA;
OG0014057	SA|Smic22852;SB|symbB.v1.2.000894.t1;	NA;	NA;
OG0014070	SA|Smic24022;SB|symbB.v1.2.007568.t1;SC1|sc1_5678.1;	NA;	NA;
OG0014073	SA|Smic24417;SB|symbB.v1.2.013636.t1;SC1|sc1_9600.3;	NA;	NA;
OG0014092	SA|Smic26980;SB|symbB.v1.2.014473.t1;	NA;	NA;
OG0014095	SA|Smic27186;SB|symbB.v1.2.016571.t1;SB|symbB.v1.2.016571.t2;SB|symbB.v1.2.016571.t3;SC1|sc1_2613.1;SF|sf_41.29;	PF13475;	NA;
OG0014096	SA|Smic27237;SB|symbB.v1.2.002606.t1;SC1|sc1_3491.2;	NA;	NA;
OG0014102	SA|Smic27583;SB|symbB.v1.2.034136.t1;SC1|sc1_4642.1;	PF13472;	NA;
OG0014105	SA|Smic27865;SB|symbB.v1.2.017097.t1;SC1|sc1_6840.1;SF|sf_2941.4;	PF03061;	NA;
OG0014107	SA|Smic27894;SB|symbB.v1.2.016407.t1;SC1|sc1_1993.3;	PF12796;	NA;
OG0014112	SA|Smic28801;SB|symbB.v1.2.019209.t1;SC1|sc1_595.4;SF|sf_2286.1;	NA;	NA;
OG0014114	SA|Smic28948;SB|symbB.v1.2.035516.t1;	NA;	NA;
OG0014119	SA|Smic29289;SB|symbB.v1.2.030219.t1;SC1|sc1_339.8;SF|sf_622.9;	NA;	NA;
OG0014120	SA|Smic29380;SB|symbB.v1.2.030937.t1;SF|sf_3143.4;	PF00022;	NA;
OG0014135	SA|Smic30735;SA|Smic44652;SB|symbB.v1.2.004910.t1;	NA;	NA;
OG0014141	SA|Smic31627;SB|symbB.v1.2.015817.t1;SC1|sc1_2662.7;SF|sf_1127.11;SF|sf_1127.12;	NA;	NA;
OG0014149	SA|Smic32123;SB|symbB.v1.2.009999.t1;SC1|sc1_5109.2;	NA;	NA;
OG0014166	SA|Smic33805;SB|symbB.v1.2.038625.t1;SF|sf_2181.2;	NA;	NA;
OG0014170	SA|Smic33977;SC1|sc1_911.2;	PF05903;	NA;
OG0014174	SA|Smic34586;SB|symbB.v1.2.010016.t1;SC1|sc1_162.3;SF|sf_2317.9;	NA;	NA;
OG0014178	SA|Smic35011;SC1|sc1_6278.1;SF|sf_2445.6;	NA;	NA;
OG0014182	SA|Smic35269;SB|symbB.v1.2.010685.t1;SB|symbB.v1.2.010685.t2;	PF13875;	NA;
OG0014195	SA|Smic36099;SC1|sc1_1951.1;	NA;	NA;
OG0014201	SA|Smic36714;SB|symbB.v1.2.008620.t1;SC1|sc1_143.24;SF|sf_282.7;	PF14023;	NA;
OG0014208	SA|Smic37276;SB|symbB.v1.2.036163.t1;SC1|sc1_2904.1;	PF01569;	NA;
OG0014209	SA|Smic37279;SB|symbB.v1.2.010065.t1;	NA;	NA;
OG0014215	SA|Smic37905;SC1|sc1_4216.2;SF|sf_481.3;	NA;	NA;
OG0014225	SA|Smic38973;SB|symbB.v1.2.037490.t1;SC1|sc1_6197.3;	PF13472;	NA;
OG0014236	SA|Smic40290;SB|symbB.v1.2.007757.t1;	NA;	NA;
OG0014241	SA|Smic40963;SB|symbB.v1.2.038804.t1;SC1|sc1_4973.2;	NA;	NA;
OG0014243	SA|Smic41024;SB|symbB.v1.2.013651.t1;	PF00226;	NA;
OG0014258	SA|Smic44694;SB|symbB.v1.2.012556.t1;SB|symbB.v1.2.012556.t2;SB|symbB.v1.2.012556.t3;SB|symbB.v1.2.017756.t1;SB|symbB.v1.2.023113.t1;SC1|sc1_2016.3;SC1|sc1_632.5;	NA;	NA;
OG0014262	SA|Smic45409;SB|symbB.v1.2.030274.t1;	NA;	NA;
OG0014277	SB|symbB.v1.2.001875.t1;SC1|sc1_1774.6;SF|sf_3108.4;	NA;	NA;
OG0014287	SB|symbB.v1.2.004455.t1;SC1|sc1_700.7;SF|sf_5611.4;	PF03762;PF03016;	NA;
OG0014300	SB|symbB.v1.2.007327.t1;SB|symbB.v1.2.007327.t2;	NA;	NA;
OG0014338	SB|symbB.v1.2.012912.t1;SB|symbB.v1.2.012912.t2;	NA;	NA;
OG0014348	SB|symbB.v1.2.015345.t1;	NA;	NA;
OG0014360	SB|symbB.v1.2.019695.t1;SC1|sc1_2102.3;	PF00415;PF13540;	NA;
OG0014367	SB|symbB.v1.2.020725.t1;SC1|sc1_2954.1;	PF05721;	NA;
OG0014380	SB|symbB.v1.2.023078.t1;SF|sf_126.30;SF|sf_1810.3;	NA;	NA;
OG0014382	SB|symbB.v1.2.023370.t1;SC1|sc1_1585.2;SF|sf_282.10;	NA;	NA;
OG0014390	SB|symbB.v1.2.024694.t1;SC1|sc1_1836.4;SF|sf_2997.11;	PF12237;	NA;
OG0014392	SB|symbB.v1.2.024893.t1;SC1|sc1_1099.5;	NA;	NA;
OG0014413	SB|symbB.v1.2.029381.t1;	NA;	NA;
OG0014417	SB|symbB.v1.2.030350.t1;SC1|sc1_3863.3;	NA;	NA;
OG0014422	SB|symbB.v1.2.031148.t1;SC1|sc1_8893.2;SF|sf_796.2;	NA;	NA;
OG0014429	SB|symbB.v1.2.032154.t1;SC1|sc1_1677.5;	NA;	NA;
OG0014435	SB|symbB.v1.2.033375.t1;SC1|sc1_616.4;	PF13920;	NA;
OG0014438	SB|symbB.v1.2.034547.t1;SB|symbB.v1.2.040452.t1;SB|symbB.v1.2.042003.t1;SB|symbB.v1.2.042003.t2;SB|symbB.v1.2.043763.t1;	NA;	NA;
OG0014447	SB|symbB.v1.2.037276.t1;SC1|sc1_691.3;	NA;	NA;
OG0014452	SB|symbB.v1.2.038360.t1;SC1|sc1_12792.1;SC1|sc1_1960.2;SF|sf_1223.6;	PF10544;PF03457;	NA;
OG0014478	SC1|sc1_19.464;SC1|sc1_8739.6;	PF03733;	NA;
OG0014485	SC1|sc1_2177.4;SF|sf_1089.3;	PF12146;	NA;
OG0014496	SC1|sc1_703.6;SF|sf_3801.2;	PF14497;	NA;
OG0014835	SA|Smic1247;SB|symbB.v1.2.025627.t1;	NA;	NA;
OG0014837	SA|Smic1372;SB|symbB.v1.2.023089.t1;	PF04051;	NA;
OG0014847	SA|Smic2277;SB|symbB.v1.2.029068.t1;	NA;	NA;
OG0014849	SA|Smic2378;SB|symbB.v1.2.007907.t1;	PF00027;	NA;
OG0014850	SA|Smic2420;SB|symbB.v1.2.029815.t1;SC1|sc1_6448.1;	NA;	NA;
OG0014864	SA|Smic3249;SA|Smic5715;	NA;	NA;
OG0014868	SA|Smic3387;SA|Smic44713;SA|Smic46582;	PF14307;	NA;
OG0014878	SA|Smic4180;SC1|sc1_4795.1;	PF01490;	NA;
OG0014888	SA|Smic4979;SB|symbB.v1.2.032614.t1;SC1|sc1_3051.1;	NA;	NA;
OG0014904	SA|Smic6140;SA|Smic6145;	PF02585;PF04488;	NA;
OG0014911	SA|Smic6673;SB|symbB.v1.2.027510.t1;SC1|sc1_10168.3;SF|sf_2528.9;	NA;	NA;
OG0014922	SA|Smic7086;SB|symbB.v1.2.019666.t1;SC1|sc1_3947.2;	PF08939;	NA;
OG0014931	SA|Smic7705;SC1|sc1_5375.3;	PF10294;	NA;
OG0014937	SA|Smic8290;SB|symbB.v1.2.024543.t1;SC1|sc1_620.5;SF|sf_902.16;	PF00753;	NA;
OG0014954	SA|Smic10146;SB|symbB.v1.2.030564.t1;SC1|sc1_4293.6;	NA;	NA;
OG0014955	SA|Smic10240;SB|symbB.v1.2.006677.t1;SF|sf_2349.10;	PF07653;	NA;
OG0014956	SA|Smic10450;SB|symbB.v1.2.015738.t1;SC1|sc1_2469.4;SF|sf_1278.6;	NA;	NA;
OG0014985	SA|Smic12698;SB|symbB.v1.2.017986.t4;SB|symbB.v1.2.017986.t5;	NA;	NA;
OG0014988	SA|Smic12835;SB|symbB.v1.2.030759.t1;	NA;	NA;
OG0015000	SA|Smic14118;SB|symbB.v1.2.011673.t1;	NA;	NA;
OG0015013	SA|Smic15348;SF|sf_1073.6;	PF00226;	NA;
OG0015018	SA|Smic15776;SB|symbB.v1.2.007797.t1;SC1|sc1_5625.1;SF|sf_19.38;	NA;	NA;
[truncated: 462 more rows]
