# Supplementary material for: Symbiodinium genomes reveal adaptive evolution of functions related to coral-dinoflagellate symbiosis
Source: Commun Biol. 2018 Jul 17;1:95. doi: 10.1038/s42003-018-0098-3 (PMC6123633; doi:10.1038/s42003-018-0098-3)
Supplement: Supplementary file 10 — Supplementary Data 8 [file 42003_2018_98_MOESM10_ESM.xlsx]

## Sheet: SuppData_8
Supplementary Data 8. Enriched GO terms in positively selected genes against all four Symbiodinium genomes.
GO Identifier	Ontology	GO term	Adjusted p-value
GO:0044260	biological_process	cellular macromolecule metabolic process	1.79418e-132
GO:0043170	biological_process	macromolecule metabolic process	1.98168e-129
GO:0044238	biological_process	primary metabolic process	1.25313e-109
GO:0044237	biological_process	cellular metabolic process	1.736e-108
GO:0044267	biological_process	cellular protein metabolic process	2.19505e-104
GO:0019538	biological_process	protein metabolic process	7.46132e-102
GO:0071704	biological_process	organic substance metabolic process	2.96408e-101
GO:0009987	biological_process	cellular process	4.47133e-98
GO:0008152	biological_process	metabolic process	5.11369e-94
GO:0034645	biological_process	cellular macromolecule biosynthetic process	1.37488e-82
GO:0009059	biological_process	macromolecule biosynthetic process	1.68158e-82
GO:0010467	biological_process	gene expression	1.7052e-78
GO:0034641	biological_process	cellular nitrogen compound metabolic process	5.61632e-57
GO:0043412	biological_process	macromolecule modification	5.37097e-56
GO:0006412	biological_process	translation	1.46754e-53
GO:0006468	biological_process	protein phosphorylation	1.69454e-52
GO:0006807	biological_process	nitrogen compound metabolic process	4.85558e-51
GO:0043043	biological_process	peptide biosynthetic process	1.02716e-50
GO:0043604	biological_process	amide biosynthetic process	1.02716e-50
GO:0036211	biological_process	protein modification process	1.28449e-50
GO:0006464	biological_process	cellular protein modification process	1.28449e-50
GO:1901576	biological_process	organic substance biosynthetic process	5.62007e-50
GO:0006518	biological_process	peptide metabolic process	8.95118e-50
GO:0043603	biological_process	cellular amide metabolic process	9.51585e-50
GO:0044271	biological_process	cellular nitrogen compound biosynthetic process	9.76156e-48
GO:0006793	biological_process	phosphorus metabolic process	1.32956e-47
GO:0044249	biological_process	cellular biosynthetic process	2.91291e-47
GO:0006796	biological_process	phosphate-containing compound metabolic process	5.78806e-46
GO:0010207	biological_process	photosystem II assembly	1.49118e-44
GO:0009058	biological_process	biosynthetic process	5.11646e-42
GO:0016310	biological_process	phosphorylation	1.70049e-41
GO:1901566	biological_process	organonitrogen compound biosynthetic process	4.18323e-36
GO:0016070	biological_process	RNA metabolic process	1.77538e-35
GO:0032259	biological_process	methylation	1.38217e-32
GO:0046907	biological_process	intracellular transport	2.58628e-32
GO:1901564	biological_process	organonitrogen compound metabolic process	9.14365e-32
GO:0051641	biological_process	cellular localization	1.32645e-31
GO:0048285	biological_process	organelle fission	7.21579e-30
GO:0019684	biological_process	photosynthesis, light reaction	1.14855e-29
GO:0051649	biological_process	establishment of localization in cell	2.1895e-29
GO:0071840	biological_process	cellular component organization or biogenesis	2.80839e-29
GO:0006996	biological_process	organelle organization	2.34267e-28
GO:0090304	biological_process	nucleic acid metabolic process	2.00393e-27
GO:0000280	biological_process	nuclear division	2.14433e-27
GO:0007067	biological_process	mitotic nuclear division	2.14433e-27
GO:0006413	biological_process	translational initiation	9.56626e-24
GO:0016480	biological_process	negative regulation of transcription from RNA polymerase III promoter	2.8793e-23
GO:0015979	biological_process	photosynthesis	3.77058e-23
GO:0006396	biological_process	RNA processing	4.41492e-23
GO:0000278	biological_process	mitotic cell cycle	4.47881e-23
GO:1903047	biological_process	mitotic cell cycle process	4.47881e-23
GO:0016043	biological_process	cellular component organization	3.03777e-22
GO:0006471	biological_process	protein ADP-ribosylation	5.52256e-21
GO:0022402	biological_process	cell cycle process	1.05362e-20
GO:0032990	biological_process	cell part morphogenesis	5.72496e-20
GO:0048858	biological_process	cell projection morphogenesis	5.72496e-20
GO:0060271	biological_process	cilium morphogenesis	5.72496e-20
GO:0010927	biological_process	cellular component assembly involved in morphogenesis	5.72496e-20
GO:0042384	biological_process	cilium assembly	5.72496e-20
GO:0009138	biological_process	pyrimidine nucleoside diphosphate metabolic process	1.3144e-19
GO:0009186	biological_process	deoxyribonucleoside diphosphate metabolic process	1.3144e-19
GO:0009196	biological_process	pyrimidine deoxyribonucleoside diphosphate metabolic process	1.3144e-19
GO:0009133	biological_process	nucleoside diphosphate biosynthetic process	1.3144e-19
GO:0009189	biological_process	deoxyribonucleoside diphosphate biosynthetic process	1.3144e-19
GO:0009139	biological_process	pyrimidine nucleoside diphosphate biosynthetic process	1.3144e-19
GO:0046072	biological_process	dTDP metabolic process	1.3144e-19
GO:0009197	biological_process	pyrimidine deoxyribonucleoside diphosphate biosynthetic process	1.3144e-19
GO:0006233	biological_process	dTDP biosynthetic process	1.3144e-19
GO:0043623	biological_process	cellular protein complex assembly	2.08837e-19
GO:0009100	biological_process	glycoprotein metabolic process	2.62543e-19
GO:0043413	biological_process	macromolecule glycosylation	2.62543e-19
GO:0009101	biological_process	glycoprotein biosynthetic process	2.62543e-19
GO:0006486	biological_process	protein glycosylation	2.62543e-19
GO:0016197	biological_process	endosomal transport	4.27256e-18
GO:0016482	biological_process	cytosolic transport	4.27256e-18
GO:0042147	biological_process	retrograde transport; endosome to Golgi	4.27256e-18
GO:0048646	biological_process	anatomical structure formation involved in morphogenesis	4.74943e-18
GO:0000902	biological_process	cell morphogenesis	4.44402e-17
GO:0032989	biological_process	cellular component morphogenesis	4.44402e-17
GO:0009452	biological_process	7-methylguanosine RNA capping	6.98436e-17
GO:0036260	biological_process	RNA capping	6.98436e-17
GO:0070925	biological_process	organelle assembly	1.71173e-16
GO:0030031	biological_process	cell projection assembly	3.25763e-16
GO:0001510	biological_process	RNA methylation	3.3779e-16
GO:0046488	biological_process	phosphatidylinositol metabolic process	7.0413e-16
GO:0009653	biological_process	anatomical structure morphogenesis	1.01291e-15
GO:0006260	biological_process	DNA replication	1.01291e-15
GO:0006650	biological_process	glycerophospholipid metabolic process	1.39558e-15
GO:0016071	biological_process	mRNA metabolic process	2.85649e-15
GO:0006457	biological_process	protein folding	3.26212e-15
GO:0010629	biological_process	negative regulation of gene expression	3.88076e-15
GO:0051253	biological_process	negative regulation of RNA metabolic process	3.88076e-15
GO:1902679	biological_process	negative regulation of RNA biosynthetic process	3.88076e-15
GO:1903507	biological_process	negative regulation of nucleic acid-templated transcription	3.88076e-15
GO:0045892	biological_process	negative regulation of transcription; DNA-templated	3.88076e-15
GO:0048869	biological_process	cellular developmental process	2.35647e-14
GO:1902589	biological_process	single-organism organelle organization	3.46005e-14
GO:0070085	biological_process	glycosylation	3.87561e-14
GO:0009451	biological_process	RNA modification	3.9006e-14
GO:0043414	biological_process	macromolecule methylation	5.05959e-14
GO:0006359	biological_process	regulation of transcription from RNA polymerase III promoter	5.73289e-14
GO:0065008	biological_process	regulation of biological quality	1.26978e-13
GO:0046486	biological_process	glycerolipid metabolic process	1.33704e-13
GO:0006644	biological_process	phospholipid metabolic process	1.53661e-13
GO:0007049	biological_process	cell cycle	2.88501e-13
GO:0046385	biological_process	deoxyribose phosphate biosynthetic process	3.19599e-13
GO:0009263	biological_process	deoxyribonucleotide biosynthetic process	3.19599e-13
GO:0009265	biological_process	2'-deoxyribonucleotide biosynthetic process	3.19599e-13
GO:0009221	biological_process	pyrimidine deoxyribonucleotide biosynthetic process	3.19599e-13
GO:0006139	biological_process	nucleobase-containing compound metabolic process	4.52419e-13
GO:0006725	biological_process	cellular aromatic compound metabolic process	8.97344e-13
GO:0046483	biological_process	heterocycle metabolic process	1.30094e-12
GO:0032502	biological_process	developmental process	1.51631e-12
GO:0048856	biological_process	anatomical structure development	1.51631e-12
GO:0044767	biological_process	single-organism developmental process	1.51631e-12
GO:0044782	biological_process	cilium organization	1.51631e-12
GO:0016072	biological_process	rRNA metabolic process	1.59315e-12
GO:0006364	biological_process	rRNA processing	1.59315e-12
GO:0046416	biological_process	D-amino acid metabolic process	3.06718e-12
GO:0019478	biological_process	D-amino acid catabolic process	3.06718e-12
GO:0006629	biological_process	lipid metabolic process	3.65995e-12
GO:0019725	biological_process	cellular homeostasis	4.10131e-12
GO:0045454	biological_process	cell redox homeostasis	4.10131e-12
GO:0042592	biological_process	homeostatic process	4.47749e-12
GO:1901360	biological_process	organic cyclic compound metabolic process	7.80855e-12
GO:0009890	biological_process	negative regulation of biosynthetic process	3.13734e-11
GO:0009892	biological_process	negative regulation of metabolic process	3.13734e-11
GO:0010605	biological_process	negative regulation of macromolecule metabolic process	3.13734e-11
GO:0051172	biological_process	negative regulation of nitrogen compound metabolic process	3.13734e-11
GO:0010558	biological_process	negative regulation of macromolecule biosynthetic process	3.13734e-11
GO:0031324	biological_process	negative regulation of cellular metabolic process	3.13734e-11
GO:0031327	biological_process	negative regulation of cellular biosynthetic process	3.13734e-11
GO:0045934	biological_process	negative regulation of nucleobase-containing compound metabolic process	3.13734e-11
GO:2000113	biological_process	negative regulation of cellular macromolecule biosynthetic process	3.13734e-11
GO:0016556	biological_process	mRNA modification	3.15398e-11
GO:0080009	biological_process	mRNA methylation	3.15398e-11
GO:0007018	biological_process	microtubule-based movement	6.25456e-11
GO:0006541	biological_process	glutamine metabolic process	1.55685e-10
GO:0006825	biological_process	copper ion transport	2.92822e-10
GO:0035434	biological_process	copper ion transmembrane transport	2.92822e-10
GO:0044085	biological_process	cellular component biogenesis	3.7009e-10
GO:0034660	biological_process	ncRNA metabolic process	4.65642e-10
GO:0048519	biological_process	negative regulation of biological process	6.92977e-10
GO:0048523	biological_process	negative regulation of cellular process	6.92977e-10
GO:0006397	biological_process	mRNA processing	1.02252e-09
GO:0050794	biological_process	regulation of cellular process	1.31796e-09
GO:0030030	biological_process	cell projection organization	1.31796e-09
GO:0050789	biological_process	regulation of biological process	1.75194e-09
GO:0015849	biological_process	organic acid transport	3.59187e-09
GO:1903825	biological_process	organic acid transmembrane transport	3.59187e-09
GO:1905039	biological_process	carboxylic acid transmembrane transport	3.59187e-09
GO:0003333	biological_process	amino acid transmembrane transport	3.59187e-09
GO:0065007	biological_process	biological regulation	5.98754e-09
GO:0033043	biological_process	regulation of organelle organization	1.50509e-08
GO:0009063	biological_process	cellular amino acid catabolic process	1.86065e-08
GO:0006432	biological_process	phenylalanyl-tRNA aminoacylation	2.22804e-08
GO:0006928	biological_process	movement of cell or subcellular component	2.47651e-08
GO:0044710	biological_process	single-organism metabolic process	2.58485e-08
GO:0009219	biological_process	pyrimidine deoxyribonucleotide metabolic process	4.46319e-08
GO:1901137	biological_process	carbohydrate derivative biosynthetic process	4.77614e-08
GO:0019692	biological_process	deoxyribose phosphate metabolic process	5.59944e-08
GO:0009394	biological_process	2'-deoxyribonucleotide metabolic process	5.59944e-08
GO:0044699	biological_process	single-organism process	8.41257e-08
GO:0009396	biological_process	folic acid-containing compound biosynthetic process	8.59534e-08
GO:0042559	biological_process	pteridine-containing compound biosynthetic process	8.59534e-08
GO:0031124	biological_process	mRNA 3'-end processing	1.3034e-07
GO:0006760	biological_process	folic acid-containing compound metabolic process	1.32801e-07
GO:0007062	biological_process	sister chromatid cohesion	1.54514e-07
GO:0007064	biological_process	mitotic sister chromatid cohesion	1.54514e-07
GO:0042254	biological_process	ribosome biogenesis	1.59396e-07
GO:0042357	biological_process	thiamine diphosphate metabolic process	2.23594e-07
GO:0009229	biological_process	thiamine diphosphate biosynthetic process	2.23594e-07
GO:0009262	biological_process	deoxyribonucleotide metabolic process	2.67044e-07
GO:0007017	biological_process	microtubule-based process	3.06647e-07
GO:0070475	biological_process	rRNA base methylation	3.47382e-07
GO:0046395	biological_process	carboxylic acid catabolic process	4.53027e-07
GO:0016559	biological_process	peroxisome fission	5.44508e-07
GO:0034470	biological_process	ncRNA processing	9.54065e-07
GO:0000154	biological_process	rRNA modification	1.17218e-06
GO:0031167	biological_process	rRNA methylation	1.17218e-06
GO:0031123	biological_process	RNA 3'-end processing	2.30798e-06
GO:0007031	biological_process	peroxisome organization	2.71163e-06
GO:0044282	biological_process	small molecule catabolic process	3.11745e-06
GO:0010648	biological_process	negative regulation of cell communication	3.27822e-06
GO:0023057	biological_process	negative regulation of signaling	3.27822e-06
GO:0048585	biological_process	negative regulation of response to stimulus	3.27822e-06
GO:0030111	biological_process	regulation of Wnt signaling pathway	3.27822e-06
GO:0009968	biological_process	negative regulation of signal transduction	3.27822e-06
GO:0030178	biological_process	negative regulation of Wnt signaling pathway	3.27822e-06
GO:0007346	biological_process	regulation of mitotic cell cycle	4.85627e-06
GO:0010564	biological_process	regulation of cell cycle process	4.85627e-06
GO:0033044	biological_process	regulation of chromosome organization	4.85627e-06
GO:0051726	biological_process	regulation of cell cycle	4.85627e-06
GO:0051783	biological_process	regulation of nuclear division	4.85627e-06
GO:0051983	biological_process	regulation of chromosome segregation	4.85627e-06
GO:1901987	biological_process	regulation of cell cycle phase transition	4.85627e-06
GO:1901990	biological_process	regulation of mitotic cell cycle phase transition	4.85627e-06
GO:0007088	biological_process	regulation of mitotic nuclear division	4.85627e-06
GO:0033045	biological_process	regulation of sister chromatid segregation	4.85627e-06
GO:1902099	biological_process	regulation of metaphase/anaphase transition of cell cycle	4.85627e-06
GO:0010965	biological_process	regulation of mitotic sister chromatid separation	4.85627e-06
GO:0033047	biological_process	regulation of mitotic sister chromatid segregation	4.85627e-06
GO:0030071	biological_process	regulation of mitotic metaphase/anaphase transition	4.85627e-06
GO:0016054	biological_process	organic acid catabolic process	5.73592e-06
GO:0051716	biological_process	cellular response to stimulus	6.40062e-06
GO:0000041	biological_process	transition metal ion transport	6.58043e-06
GO:0034622	biological_process	cellular macromolecular complex assembly	1.61076e-05
GO:0055114	biological_process	oxidation-reduction process	1.74706e-05
GO:0006508	biological_process	proteolysis	2.48417e-05
GO:0097659	biological_process	nucleic acid-templated transcription	2.5214e-05
GO:0006351	biological_process	transcription; DNA-templated	2.5214e-05
GO:0051276	biological_process	chromosome organization	3.81588e-05
GO:0010638	biological_process	positive regulation of organelle organization	4.18754e-05
GO:0044089	biological_process	positive regulation of cellular component biogenesis	4.18754e-05
GO:0051495	biological_process	positive regulation of cytoskeleton organization	4.18754e-05
GO:0031334	biological_process	positive regulation of protein complex assembly	4.18754e-05
GO:0032273	biological_process	positive regulation of protein polymerization	4.18754e-05
GO:0030838	biological_process	positive regulation of actin filament polymerization	4.18754e-05
GO:0034314	biological_process	Arp2/3 complex-mediated actin nucleation	4.18754e-05
GO:0045010	biological_process	actin nucleation	4.18754e-05
GO:0016192	biological_process	vesicle-mediated transport	4.36062e-05
GO:0006520	biological_process	cellular amino acid metabolic process	4.53552e-05
GO:0007015	biological_process	actin filament organization	5.28077e-05
GO:0030029	biological_process	actin filament-based process	6.61339e-05
GO:0030036	biological_process	actin cytoskeleton organization	6.61339e-05
GO:0007034	biological_process	vacuolar transport	0.000104601
GO:0032774	biological_process	RNA biosynthetic process	0.000112189
GO:0043038	biological_process	amino acid activation	0.000125403
GO:0043039	biological_process	tRNA aminoacylation	0.000125403
GO:0022613	biological_process	ribonucleoprotein complex biogenesis	0.000198162
GO:0010506	biological_process	regulation of autophagy	0.000305746
GO:0010508	biological_process	positive regulation of autophagy	0.000305746
GO:1901565	biological_process	organonitrogen compound catabolic process	0.000341099
GO:0023052	biological_process	signaling	0.000455682
GO:0044700	biological_process	single organism signaling	0.000455682
GO:0007165	biological_process	signal transduction	0.000455682
GO:0007154	biological_process	cell communication	0.000462864
GO:0051205	biological_process	protein insertion into membrane	0.000496746
GO:0022607	biological_process	cellular component assembly	0.000918149
GO:0042822	biological_process	pyridoxal phosphate metabolic process	0.00106621
GO:0042823	biological_process	pyridoxal phosphate biosynthetic process	0.00106621
GO:0044255	biological_process	cellular lipid metabolic process	0.00146903
GO:0051128	biological_process	regulation of cellular component organization	0.00148782
GO:0050896	biological_process	response to stimulus	0.00149815
GO:0006399	biological_process	tRNA metabolic process	0.00154101
GO:0006419	biological_process	alanyl-tRNA aminoacylation	0.00161524
GO:0090066	biological_process	regulation of anatomical structure size	0.00181702
GO:0032970	biological_process	regulation of actin filament-based process	0.00181702
GO:0051493	biological_process	regulation of cytoskeleton organization	0.00181702
GO:0032271	biological_process	regulation of protein polymerization	0.00181702
GO:0032956	biological_process	regulation of actin cytoskeleton organization	0.00181702
GO:0043254	biological_process	regulation of protein complex assembly	0.00181702
GO:0032535	biological_process	regulation of cellular component size	0.00181702
GO:0008064	biological_process	regulation of actin polymerization or depolymerization	0.00181702
GO:0030832	biological_process	regulation of actin filament length	0.00181702
GO:0030833	biological_process	regulation of actin filament polymerization	0.00181702
GO:0072528	biological_process	pyrimidine-containing compound biosynthetic process	0.00198537
GO:0044087	biological_process	regulation of cellular component biogenesis	0.00238307
GO:0007264	biological_process	small GTPase mediated signal transduction	0.00275872
GO:0009405	biological_process	pathogenesis	0.00404423
GO:0044248	biological_process	cellular catabolic process	0.00497561
GO:0042398	biological_process	cellular modified amino acid biosynthetic process	0.00520659
GO:0098813	biological_process	nuclear chromosome segregation	0.0114542
GO:0000819	biological_process	sister chromatid segregation	0.0114542
GO:0000070	biological_process	mitotic sister chromatid segregation	0.0114542
GO:0007010	biological_process	cytoskeleton organization	0.01166
GO:0044257	biological_process	cellular protein catabolic process	0.0148149
GO:0051603	biological_process	proteolysis involved in cellular protein catabolic process	0.0148149
GO:0006974	biological_process	cellular response to DNA damage stimulus	0.0169014
GO:0006281	biological_process	DNA repair	0.0169014
GO:0042558	biological_process	pteridine-containing compound metabolic process	0.0172315
GO:0033554	biological_process	cellular response to stress	0.0197479
GO:0072527	biological_process	pyrimidine-containing compound metabolic process	0.0202207
GO:0071705	biological_process	nitrogen compound transport	0.0212676
GO:0006221	biological_process	pyrimidine nucleotide biosynthetic process	0.0246246
GO:0070271	biological_process	protein complex biogenesis	0.0253913
GO:0006461	biological_process	protein complex assembly	0.0253913
GO:0048518	biological_process	positive regulation of biological process	0.027475
GO:0048522	biological_process	positive regulation of cellular process	0.027475
GO:0019438	biological_process	aromatic compound biosynthetic process	0.0379889
GO:0072657	biological_process	protein localization to membrane	0.041505
GO:0090150	biological_process	establishment of protein localization to membrane	0.041505
GO:0007059	biological_process	chromosome segregation	0.0470524
GO:1902580	biological_process	single-organism cellular localization	0.0528306
GO:0006575	biological_process	cellular modified amino acid metabolic process	0.066099
GO:0044763	biological_process	single-organism cellular process	0.0790463
GO:0000375	biological_process	RNA splicing; via transesterification reactions	0.0790463
GO:0000377	biological_process	RNA splicing; via transesterification reactions with bulged adenosine as nucleophile	0.0790463
GO:0000398	biological_process	mRNA splicing; via spliceosome	0.0790463
GO:0044802	biological_process	single-organism membrane organization	0.0889582
GO:0006259	biological_process	DNA metabolic process	0.0913046
GO:0018130	biological_process	heterocycle biosynthetic process	0.099459
GO:0005622	cellular_component	intracellular	1.14724e-82
GO:0044424	cellular_component	intracellular part	4.18105e-78
GO:0005623	cellular_component	cell	5.33216e-74
GO:0044464	cellular_component	cell part	5.33216e-74
GO:0031360	cellular_component	intrinsic component of thylakoid membrane	3.05628e-55
GO:0031361	cellular_component	integral component of thylakoid membrane	3.05628e-55
GO:0033180	cellular_component	proton-transporting V-type ATPase; V1 domain	3.08996e-53
GO:0034357	cellular_component	photosynthetic membrane	1.62323e-51
GO:0042651	cellular_component	thylakoid membrane	1.62323e-51
GO:0032991	cellular_component	macromolecular complex	2.08001e-47
GO:0044425	cellular_component	membrane part	1.6285e-43
GO:0043227	cellular_component	membrane-bounded organelle	5.11646e-42
GO:0043231	cellular_component	intracellular membrane-bounded organelle	5.11646e-42
GO:0030684	cellular_component	preribosome	2.14511e-41
GO:0005737	cellular_component	cytoplasm	4.36581e-37
GO:1990904	cellular_component	ribonucleoprotein complex	1.12999e-36
GO:0030529	cellular_component	intracellular ribonucleoprotein complex	1.12999e-36
GO:0033178	cellular_component	proton-transporting two-sector ATPase complex; catalytic domain	1.25511e-35
GO:0009579	cellular_component	thylakoid	7.87192e-33
GO:0044436	cellular_component	thylakoid part	7.87192e-33
GO:0044444	cellular_component	cytoplasmic part	1.17661e-32
GO:0032040	cellular_component	small-subunit processome	2.97426e-29
GO:0043234	cellular_component	protein complex	2.34267e-28
GO:0033176	cellular_component	proton-transporting V-type ATPase complex	4.7921e-27
GO:0016021	cellular_component	integral component of membrane	8.29213e-27
GO:0031224	cellular_component	intrinsic component of membrane	8.29213e-27
GO:0017119	cellular_component	Golgi transport complex	1.37063e-26
GO:0005634	cellular_component	nucleus	1.20954e-23
GO:0016020	cellular_component	membrane	3.43804e-21
GO:0071203	cellular_component	WASH complex	8.30046e-21
GO:0043229	cellular_component	intracellular organelle	2.26715e-20
GO:0012505	cellular_component	endomembrane system	6.84362e-20
GO:0043226	cellular_component	organelle	9.92744e-20
GO:0030686	cellular_component	90S preribosome	4.53187e-19
GO:0005730	cellular_component	nucleolus	4.53187e-19
GO:0044452	cellular_component	nucleolar part	4.53187e-19
GO:0034457	cellular_component	Mpp10 complex	4.53187e-19
GO:0098796	cellular_component	membrane protein complex	1.0092e-17
GO:0044428	cellular_component	nuclear part	2.1412e-17
GO:0048475	cellular_component	coated membrane	3.87223e-16
GO:0030117	cellular_component	membrane coat	3.87223e-16
GO:0030133	cellular_component	transport vesicle	7.98857e-16
GO:0030134	cellular_component	ER to Golgi transport vesicle	7.98857e-16
GO:0030658	cellular_component	transport vesicle membrane	7.98857e-16
GO:0012507	cellular_component	ER to Golgi transport vesicle membrane	7.98857e-16
GO:0030127	cellular_component	COPII vesicle coat	7.98857e-16
GO:0005794	cellular_component	Golgi apparatus	2.82312e-14
GO:0044431	cellular_component	Golgi apparatus part	2.82312e-14
GO:0033588	cellular_component	Elongator holoenzyme complex	4.40765e-14
GO:0030131	cellular_component	clathrin adaptor complex	5.26275e-14
GO:0098588	cellular_component	bounding membrane of organelle	1.94905e-12
GO:0044446	cellular_component	intracellular organelle part	2.22374e-12
GO:0031090	cellular_component	organelle membrane	2.63514e-12
GO:0030119	cellular_component	AP-type membrane coat adaptor complex	3.06718e-12
GO:0031982	cellular_component	vesicle	6.21028e-12
GO:0031988	cellular_component	membrane-bounded vesicle	6.21028e-12
GO:0097708	cellular_component	intracellular vesicle	6.21028e-12
GO:0012506	cellular_component	vesicle membrane	6.21028e-12
GO:0031410	cellular_component	cytoplasmic vesicle	6.21028e-12
GO:0044433	cellular_component	cytoplasmic vesicle part	6.21028e-12
GO:0016023	cellular_component	cytoplasmic; membrane-bounded vesicle	6.21028e-12
GO:0030135	cellular_component	coated vesicle	6.21028e-12
GO:0030659	cellular_component	cytoplasmic vesicle membrane	6.21028e-12
GO:0030662	cellular_component	coated vesicle membrane	6.21028e-12
GO:0030120	cellular_component	vesicle coat	6.21028e-12
GO:0044422	cellular_component	organelle part	8.04924e-12
GO:0031981	cellular_component	nuclear lumen	1.03329e-10
GO:0030118	cellular_component	clathrin coat	3.41848e-10
GO:0005869	cellular_component	dynactin complex	7.44759e-09
GO:0098805	cellular_component	whole membrane	1.18959e-08
GO:0005681	cellular_component	spliceosomal complex	1.68849e-08
GO:0034708	cellular_component	methyltransferase complex	6.52986e-08
GO:0031515	cellular_component	tRNA (m1A) methyltransferase complex	6.52986e-08
GO:0043527	cellular_component	tRNA methyltransferase complex	6.52986e-08
GO:0031974	cellular_component	membrane-enclosed lumen	8.04705e-08
GO:0043233	cellular_component	organelle lumen	8.04705e-08
GO:0070013	cellular_component	intracellular organelle lumen	8.04705e-08
GO:0016469	cellular_component	proton-transporting two-sector ATPase complex	7.1068e-06
GO:0016592	cellular_component	mediator complex	8.24243e-06
GO:0048500	cellular_component	signal recognition particle	9.36001e-06
GO:0005839	cellular_component	proteasome core complex	2.69107e-05
GO:0019773	cellular_component	proteasome core complex; alpha-subunit complex	2.69107e-05
GO:0000502	cellular_component	proteasome complex	0.000113248
GO:0019867	cellular_component	outer membrane	0.0075761
GO:0005654	cellular_component	nucleoplasm	0.0080122
GO:0044451	cellular_component	nucleoplasm part	0.0080122
GO:0005791	cellular_component	rough endoplasmic reticulum	0.0480219
GO:0030867	cellular_component	rough endoplasmic reticulum membrane	0.0480219
GO:0031205	cellular_component	endoplasmic reticulum Sec complex	0.0480219
GO:0031207	cellular_component	Sec62/Sec63 complex	0.0480219
GO:0005488	molecular_function	binding	1.05451e-96
GO:0003723	molecular_function	RNA binding	1.86287e-72
GO:0005515	molecular_function	protein binding	2.77028e-59
GO:0097159	molecular_function	organic cyclic compound binding	4.31546e-59
GO:1901363	molecular_function	heterocyclic compound binding	4.31546e-59
GO:0003676	molecular_function	nucleic acid binding	3.24626e-53
GO:0003824	molecular_function	catalytic activity	2.62054e-37
GO:0016805	molecular_function	dipeptidase activity	6.07601e-37
GO:0051087	molecular_function	chaperone binding	6.70944e-26
GO:0031369	molecular_function	translation initiation factor binding	1.38914e-24
GO:0008767	molecular_function	UDP-galactopyranose mutase activity	4.90868e-22
GO:0008238	molecular_function	exopeptidase activity	1.51783e-21
GO:0016853	molecular_function	isomerase activity	2.24105e-21
GO:0010181	molecular_function	FMN binding	2.57306e-21
GO:0016787	molecular_function	hydrolase activity	1.71667e-20
GO:0017069	molecular_function	snRNA binding	9.25803e-18
GO:0016817	molecular_function	hydrolase activity; acting on acid anhydrides	2.41042e-17
GO:0097367	molecular_function	carbohydrate derivative binding	3.33492e-17
GO:0008081	molecular_function	phosphoric diester hydrolase activity	1.20153e-16
GO:0003743	molecular_function	translation initiation factor activity	6.6483e-16
GO:0000166	molecular_function	nucleotide binding	6.74078e-16
GO:1901265	molecular_function	nucleoside phosphate binding	6.74078e-16
GO:0016746	molecular_function	transferase activity; transferring acyl groups	8.27418e-16
GO:0032553	molecular_function	ribonucleotide binding	2.27284e-15
GO:0048037	molecular_function	cofactor binding	2.84956e-15
GO:0016866	molecular_function	intramolecular transferase activity	3.03421e-15
GO:0052736	molecular_function	beta-glucanase activity	5.20025e-15
GO:0052861	molecular_function	glucan endo-1;3-beta-glucanase activity; C-3 substituted reducing group	5.20025e-15
GO:0036094	molecular_function	small molecule binding	9.52027e-15
GO:0008641	molecular_function	small protein activating enzyme activity	1.35747e-14
GO:0016877	molecular_function	ligase activity; forming carbon-sulfur bonds	1.35747e-14
GO:0015631	molecular_function	tubulin binding	1.67558e-14
GO:0008017	molecular_function	microtubule binding	4.13891e-14
GO:0046983	molecular_function	protein dimerization activity	6.60319e-14
GO:0005525	molecular_function	GTP binding	6.60553e-14
GO:0019001	molecular_function	guanyl nucleotide binding	8.00445e-14
GO:0032561	molecular_function	guanyl ribonucleotide binding	8.00445e-14
GO:0003729	molecular_function	mRNA binding	8.98271e-14
GO:0044822	molecular_function	poly(A) RNA binding	8.98271e-14
GO:0008092	molecular_function	cytoskeletal protein binding	1.2248e-13
GO:0030170	molecular_function	pyridoxal phosphate binding	2.93067e-13
GO:0022804	molecular_function	active transmembrane transporter activity	4.33956e-13
GO:0016820	molecular_function	hydrolase activity; acting on acid anhydrides; catalyzing transmembrane movement of substances	4.33956e-13
GO:0008289	molecular_function	lipid binding	5.06992e-13
GO:0043168	molecular_function	anion binding	2.05584e-12
GO:0035091	molecular_function	phosphatidylinositol binding	2.5655e-12
GO:0045735	molecular_function	nutrient reservoir activity	9.45042e-12
GO:0030623	molecular_function	U5 snRNA binding	1.07858e-11
GO:0016818	molecular_function	hydrolase activity; acting on acid anhydrides; in phosphorus-containing anhydrides	4.14113e-11
GO:0009982	molecular_function	pseudouridine synthase activity	4.28977e-11
GO:0017070	molecular_function	U6 snRNA binding	4.39376e-11
GO:0005543	molecular_function	phospholipid binding	8.40156e-11
GO:0008830	molecular_function	dTDP-4-dehydrorhamnose 3;5-epimerase activity	1.79307e-10
GO:0004812	molecular_function	aminoacyl-tRNA ligase activity	1.86047e-10
GO:0004826	molecular_function	phenylalanine-tRNA ligase activity	1.86047e-10
GO:0016875	molecular_function	ligase activity; forming carbon-oxygen bonds	1.86047e-10
GO:0016876	molecular_function	ligase activity; forming aminoacyl-tRNA and related compounds	1.86047e-10
GO:0016462	molecular_function	pyrophosphatase activity	2.3126e-10
GO:0035639	molecular_function	purine ribonucleoside triphosphate binding	6.02318e-10
GO:0001882	molecular_function	nucleoside binding	6.47251e-10
GO:0001883	molecular_function	purine nucleoside binding	6.47251e-10
GO:0032549	molecular_function	ribonucleoside binding	6.47251e-10
GO:0032550	molecular_function	purine ribonucleoside binding	6.47251e-10
GO:0017111	molecular_function	nucleoside-triphosphatase activity	6.74226e-10
GO:0017076	molecular_function	purine nucleotide binding	6.78249e-10
GO:0032555	molecular_function	purine ribonucleotide binding	6.78249e-10
GO:0016874	molecular_function	ligase activity	5.18041e-09
GO:0022857	molecular_function	transmembrane transporter activity	6.76259e-09
GO:0004484	molecular_function	mRNA guanylyltransferase activity	7.44759e-09
GO:0016887	molecular_function	ATPase activity	1.05454e-08
GO:0051861	molecular_function	glycolipid binding	1.38975e-08
GO:0016740	molecular_function	transferase activity	4.15491e-08
GO:0005215	molecular_function	transporter activity	6.17814e-08
GO:0008135	molecular_function	translation factor activity; RNA binding	8.96557e-08
GO:0008536	molecular_function	Ran GTPase binding	1.93432e-06
GO:0017016	molecular_function	Ras GTPase binding	1.93432e-06
GO:0031267	molecular_function	small GTPase binding	1.93432e-06
GO:0051020	molecular_function	GTPase binding	1.93432e-06
GO:0036442	molecular_function	hydrogen-exporting ATPase activity	8.72507e-06
GO:0046961	molecular_function	proton-transporting ATPase activity; rotational mechanism	8.72507e-06
GO:0008199	molecular_function	ferric iron binding	1.22398e-05
GO:0030975	molecular_function	thiamine binding	5.68576e-05
GO:0016788	molecular_function	hydrolase activity; acting on ester bonds	9.20381e-05
GO:0008374	molecular_function	O-acyltransferase activity	0.000167957
GO:0019207	molecular_function	kinase regulator activity	0.000247718
GO:0019887	molecular_function	protein kinase regulator activity	0.000247718
GO:0035299	molecular_function	inositol pentakisphosphate 2-kinase activity	0.000363387
GO:0042578	molecular_function	phosphoric ester hydrolase activity	0.000374279
GO:0008168	molecular_function	methyltransferase activity	0.000503878
GO:0004553	molecular_function	hydrolase activity; hydrolyzing O-glycosyl compounds	0.000597828
GO:0016741	molecular_function	transferase activity; transferring one-carbon groups	0.000873202
GO:0022853	molecular_function	active ion transmembrane transporter activity	0.000984132
GO:0019829	molecular_function	cation-transporting ATPase activity	0.000984132
GO:0042625	molecular_function	ATPase coupled ion transmembrane transporter activity	0.000984132
GO:0044769	molecular_function	ATPase activity; coupled to transmembrane movement of ions; rotational mechanism	0.000984132
GO:0015078	molecular_function	hydrogen ion transmembrane transporter activity	0.00103133
GO:0015077	molecular_function	monovalent inorganic cation transmembrane transporter activity	0.00112393
GO:0022890	molecular_function	inorganic cation transmembrane transporter activity	0.00112393
GO:2001070	molecular_function	starch binding	0.00112393
GO:0005506	molecular_function	iron ion binding	0.00142929
GO:0004386	molecular_function	helicase activity	0.00169915
GO:0008440	molecular_function	inositol-1;4;5-trisphosphate 3-kinase activity	0.00181702
GO:0004518	molecular_function	nuclease activity	0.00188108
GO:0051766	molecular_function	inositol trisphosphate kinase activity	0.00238307
GO:0071949	molecular_function	FAD binding	0.00238307
GO:0015399	molecular_function	primary active transmembrane transporter activity	0.004298
GO:0015405	molecular_function	P-P-bond-hydrolysis-driven transmembrane transporter activity	0.004298
GO:0043492	molecular_function	ATPase activity; coupled to movement of substances	0.004298
GO:0042626	molecular_function	ATPase activity; coupled to transmembrane movement of substances	0.004298
GO:0008192	molecular_function	RNA guanylyltransferase activity	0.00496042
GO:0070568	molecular_function	guanylyltransferase activity	0.00496042
GO:0008171	molecular_function	O-methyltransferase activity	0.00521396
GO:0016779	molecular_function	nucleotidyltransferase activity	0.00681301
GO:0008146	molecular_function	sulfotransferase activity	0.0109264
GO:0005524	molecular_function	ATP binding	0.0136804
GO:0030554	molecular_function	adenyl nucleotide binding	0.0142883
GO:0032559	molecular_function	adenyl ribonucleotide binding	0.0142883
GO:0019239	molecular_function	deaminase activity	0.0154267
GO:0016857	molecular_function	racemase and epimerase activity; acting on carbohydrates and derivatives	0.0252887
GO:0016758	molecular_function	transferase activity; transferring hexosyl groups	0.0384049
GO:0004527	molecular_function	exonuclease activity	0.0429087
GO:0050660	molecular_function	flavin adenine dinucleotide binding	0.0477574
GO:0008324	molecular_function	cation transmembrane transporter activity	0.052551
GO:0015075	molecular_function	ion transmembrane transporter activity	0.052551
GO:0003855	molecular_function	3-dehydroquinate dehydratase activity	0.0712784
GO:0022891	molecular_function	substrate-specific transmembrane transporter activity	0.0891828
GO:0016782	molecular_function	transferase activity; transferring sulfur-containing groups	0.0988836
