# Supplementary material for: Symbiodinium genomes reveal adaptive evolution of functions related to coral-dinoflagellate symbiosis
Source: Commun Biol. 2018 Jul 17;1:95. doi: 10.1038/s42003-018-0098-3 (PMC6123633; doi:10.1038/s42003-018-0098-3)
Supplement: Supplementary file 11 — Supplementary Data 9 [file 42003_2018_98_MOESM11_ESM.xlsx]

## Sheet: SuppData_9
Supplementary Data 9. Putative meiosis-related genes in Symbiodinium genomes.
		S.microadriaticum (clade A)						S. minutum (clade B)						S. goreaui (clade C)						S. kawagutii (clade F)
Gene name	Description	Gene model	Identifer (UniProt/NCBI)	E-value	Pfam domain(s) in top hit	Pfam domain(s) in gene model	Positively selected family	Gene model	Identifer (UniProt/NCBI)	E-value	Pfam domain(s) in top hit	Pfam domain(s) in gene model	Positively selected family	Gene model	Identifer (UniProt/NCBI)	E-value	Pfam domain(s) in top hit	Pfam domain(s) in gene model	Positively selected family	Gene model	Identifer (UniProt/NCBI)	E-value	Pfam domain(s) in top hit	Pfam domain(s) in gene model	Positively selected family
Meiosis-specific
DMC1	Meiotic recombination protein DMC1	Smic27206	tr|A0A1Q9D7Q5|A0A1Q9D7Q5_SYMMI	0	PF08423	PF08423	-	symbB.v1.2.008353.t1	tr|A0A1Q9D7Q5|A0A1Q9D7Q5_SYMMI	0	PF08423	PF14520;PF08423	-	SymbC1.scaffold3268.6	tr|A0A1Q9D7Q5|A0A1Q9D7Q5_SYMMI	0	PF08423	PF14520;PF08423	-	SymbF.scaffold771.3	tr|A0A1Q9D7Q5|A0A1Q9D7Q5_SYMMI	1.27e-174	PF08423	PF08423	-
HOP1	Meiosis-specific protein HOP1	NA	NA	NA	NA	NA	-	symbB.v1.2.016974.t1	tr|R0MEA9|R0MEA9_NOSB1	1.83e-05	PF02301;PF00628	NA	OG0018981	NA	NA	NA	NA	NA	-	NA	NA	NA	NA	NA	-
HOP2	Homologous-pairing protein 2	Smic40892	tr|A0A1Q9C7G7|A0A1Q9C7G7_SYMMI	0	PF07106	PF07106	-	symbB.v1.2.013696.t1	tr|A0A1Q9C7G7|A0A1Q9C7G7_SYMMI	8.37e-32	PF07106	NA	-	SymbC1.scaffold6395.1	tr|A0A1Q9C7G7|A0A1Q9C7G7_SYMMI	3.17e-28	PF07106	PF07106	-	NA	NA	NA	NA	NA	-
MER3	ATP-dependent DNA helicase MER3	Smic39018	tr|A0A0J6YRW9|A0A0J6YRW9_COCIT	0	PF00271;PF02889;PF00270	PF00069;PF00271;PF00313;PF00270;PF00233;PF02889	-	symbB.v1.2.015135.t1	tr|A0A0J6YRW9|A0A0J6YRW9_COCIT	0	PF00271;PF02889;PF00270	PF02889;PF00270;PF00271	-	SymbC1.scaffold291.12	tr|A0A0J6YRW9|A0A0J6YRW9_COCIT	0	PF00271;PF02889;PF00270	PF00271;PF02889;PF00270	-	SymbF.scaffold345.6	tr|A0A0J6YRW9|A0A0J6YRW9_COCIT	0	PF00271;PF02889;PF00270	PF02889;PF00270;PF00271	-
MND1	Meiotic nuclear division protein 1	Smic40737	tr|A0A1Q9C7Y1|A0A1Q9C7Y1_SYMMI	0	PF02582	PF02582	-	symbB.v1.2.020574.t1	tr|A0A1Q9C7Y1|A0A1Q9C7Y1_SYMMI	2.71e-73	PF02582	PF02582	-	SymbC1.scaffold2695.4	tr|V9L259|V9L259_CALMI	9.89e-41	PF03962	PF03962	-	SymbF.scaffold1248.12	sp|Q03441|RMD1_YEAST	1.69e-33	PF02582	PF02582	-
MSH4	MutS protein homolog 4	Smic28389	sp|O15457|MSH4_HUMAN	8.45e-53	PF00488;PF05192;PF05188;PF05190	PF00488	-	symbB.v1.2.002929.t1	tr|A0A1U7T652|A0A1U7T652_TARSY	1.31e-55	PF00488;PF05192;PF05188;PF05190	PF00488;PF05192;PF05190	-	SymbC1.scaffold2144.8	sp|O15457|MSH4_HUMAN	1.74e-84	PF00488;PF05192;PF05188;PF05190	PF00383;PF00488;PF05192	-	SymbF.scaffold147.20	tr|S0B774|S0B774_PLEPU	5.74e-38	PF00488;PF05192;PF05190	PF05192;PF00488	-
MSH5	MutS protein homolog 5	Smic28562	sp|O43196|MSH5_HUMAN	2.36e-71	PF00488;PF05192;PF05190	PF00488	-	symbB.v1.2.033801.t1	tr|U4LBP7|U4LBP7_PYROM	3.62e-88	PF00488;PF05192	PF05192;PF00488	-	SymbC1.scaffold1556.2	sp|Q6L4V0|MSH5_ORYSJ	3.27e-82	PF00488;PF05192	PF05192;PF00488	-	SymbF.scaffold2759.4	sp|O43196|MSH5_HUMAN	1.76e-49	PF00488;PF05192;PF05190	PF00488	-
REC8	Meiotic recombination protein REC8	Smic31490	tr|E5SKS3|E5SKS3_TRISP	1.26e-12	PF03250	NA	-	symbB.v1.2.005999.t1	tr|E5SKS6|E5SKS6_TRISP	8.04e-24	PF03853	PF12763;PF03853;PF00481	-	SymbC1.scaffold3096.1	tr|E5SKS6|E5SKS6_TRISP	4.64e-23	PF03853	PF00481;PF03853	-	SymbF.scaffold79.49	tr|E5SKS3|E5SKS3_TRISP	2.35e-06	PF03250	NA	-
RED1	Reductional division protein 1	NA	NA	NA	NA	NA	-	NA	NA	NA	NA	NA	-	NA	NA	NA	NA	NA	-	NA	NA	NA	NA	NA	-
SPO11	Meiosis-specific protein SPO11	Smic30631	tr|A0A0W0DT14|A0A0W0DT14_CANGB	6.62e-15	PF04406	PF09664;PF00092;PF04406;PF02990	-	symbB.v1.2.038121.t1	tr|A0A0W0DT14|A0A0W0DT14_CANGB	4.37e-13	PF04406	PF04406	-	SymbC1.scaffold1398.1	tr|W0TCD2|W0TCD2_KLUMA	3e-13	PF04406	PF09664	-	SymbF.scaffold429.6	tr|W0TCD2|W0TCD2_KLUMA	9.89e-18	PF04406	PF04406;PF09664	-
ZIP1	Synaptonemal complex protein ZIP1	Smic24380	tr|A0A0L7L1N3|A0A0L7L1N3_9NEOP	1.6e-12	PF00076	PF12796;PF00501;PF00550;PF14223;PF07727	-	symbB.v1.2.000978.t1	tr|W0T8F3|W0T8F3_KLUMA	7.11e-07	NA	PF07727;PF00098	-	SymbC1.scaffold2.1694	tr|A0A0W0ECE7|A0A0W0ECE7_CANGB	6.67e-07	NA	PF12770;PF13374;PF13424	-	SymbF.scaffold1078.15	tr|A0A0L7L1N3|A0A0L7L1N3_9NEOP	1.39e-06	PF00076	PF00076	-
Meiosis-related
ATM	Serine/threonine-protein kinase ATM	Smic13038	tr|A0A1Q9E946|A0A1Q9E946_SYMMI	0	PF00454;PF13639;PF02260	PF13639;PF02260;PF07727;PF00454	-	symbB.v1.2.001181.t1	tr|A0A1Q9E946|A0A1Q9E946_SYMMI	0	PF00454;PF13639;PF02260	PF07727;PF00005;PF06472	-	SymbC1.scaffold1144.8	tr|A0A1Q9E946|A0A1Q9E946_SYMMI	0	PF00454;PF13639;PF02260	PF00069;PF02260;PF00454	-	SymbF.scaffold1858.4	tr|A0A1Q9E946|A0A1Q9E946_SYMMI	0	PF00454;PF13639;PF02260	NA	-
ATR	Serine/threonine-protein kinase ATR	Smic8165	tr|A0A1Q9ELS5|A0A1Q9ELS5_SYMMI	0	PF02259	PF02259	-	symbB.v1.2.029032.t1	tr|M2XN04|M2XN04_GALSU	4.53e-92	PF00454;PF02260	PF00454;PF02260	-	SymbC1.scaffold1144.8	tr|M2XN04|M2XN04_GALSU	1.03e-99	PF00454;PF02260	PF00069;PF02260;PF00454	-	SymbF.scaffold1952.2	tr|A0A1J3EIC3|A0A1J3EIC3_NOCCA	1.08e-62	PF00454;PF02259;PF02260;PF08064	PF00454	-
BRCA1	breast cancer type 1 susceptibility protein	Smic41786	tr|A0A1U8M6W2|A0A1U8M6W2_GOSHI	2.09e-15	PF13639	PF01145;PF00097	-	symbB.v1.2.024044.t1	tr|A0A1U8HZN8|A0A1U8HZN8_GOSHI	4.53e-17	NA	PF00097	-	SymbC1.scaffold616.4	tr|A0A075VXL6|A0A075VXL6_COLGU	6.29e-09	PF00533;PF00097;PF12820	PF13920	OG0014435	SymbF.scaffold3587.3	tr|A0A068WDW3|A0A068WDW3_ECHGR	1.53e-10	NA	NA	OG0009204
BRCA2	Breast cancer type 2 susceptibility protein	Smic30739	tr|A0A196S9D6|A0A196S9D6_BLAHN	6.14e-07	PF09103	PF12830;PF02560	-	symbB.v1.2.003783.t1	tr|A0A1S3JHX7|A0A1S3JHX7_LINUN	5.09e-10	PF00634;PF09103;PF09104;PF09121;PF09169	PF09103	OG0026091	SymbC1.scaffold15.195	tr|M8CKI5|M8CKI5_AEGTA	3.73e-07	PF00634;PF09103;PF09169	PF00690;PF00702;PF00689;PF00122;PF00581	-	SymbF.scaffold1503.2	tr|M8CKI5|M8CKI5_AEGTA	2.1e-06	PF00634;PF09103;PF09169	PF00690;PF00702;PF13246;PF00689;PF00122	-
CDC2	Cyclin-dependent kinase 1	Smic31156	tr|A0A1Q9CXE9|A0A1Q9CXE9_SYMMI	0	PF01150;PF00685;PF01487;PF00686;PF01326;PF00128;PF03104;PF00136;PF05050;PF00294;PF07821;PF01202	PF00685;PF01150;PF05050;PF07821;PF00128;PF00136;PF01326;PF01202;PF01487;PF00686;PF00294;PF03104	-	symbB.v1.2.022336.t1	tr|A0A1Q9CXE9|A0A1Q9CXE9_SYMMI	0	PF01150;PF00685;PF01487;PF00686;PF01326;PF00128;PF03104;PF00136;PF05050;PF00294;PF07821;PF01202	PF00128;PF00686;PF01326;PF07821	-	SymbC1.scaffold1003.5	tr|A0A139WM32|A0A139WM32_TRICA	1.01e-129	PF00069	PF01326;PF07821;PF00686;PF01202;PF01487;PF00128	-	SymbF.scaffold414.20	tr|G8DRF9|G8DRF9_9ASPA	5.2e-143	PF00069	PF00069	-
DNA2	DNA replication ATP-dependent helicase/nuclease DNA2	Smic379	tr|A0A146RFG3|A0A146RFG3_FUNHE	0	PF09416	PF13087;PF13086;PF04851;PF09416	OG0007235	symbB.v1.2.013183.t1	tr|A0A146RFG3|A0A146RFG3_FUNHE	0	PF09416	PF13087;PF13086	OG0007235	SymbC1.scaffold8916.1	tr|A0A146RFG3|A0A146RFG3_FUNHE	2e-142	PF09416	PF13086	OG0007235	SymbF.scaffold680.18	tr|A0A146RFG3|A0A146RFG3_FUNHE	0	PF09416	PF13087;PF13086;PF09416	OG0007235
EXO1	Exodeoxyribonuclease 1	Smic11514	tr|Q5B8U5|Q5B8U5_EMENI	1.54e-48	PF00752;PF00867	PF00752;PF00867	-	symbB.v1.2.019143.t1	tr|A0A0U5CCH4|A0A0U5CCH4_9EURO	3.18e-22	PF00752;PF00867	PF00867	OG0005823	SymbC1.scaffold369.5	tr|A0A1M8A670|A0A1M8A670_MALS4	2.68e-49	PF00752;PF00867	PF00867;PF00752	OG0005823	SymbF.scaffold1348.5	tr|A0A1M8A670|A0A1M8A670_MALS4	4.06e-39	PF00752;PF00867	PF00867;PF00752	OG0005823
FEN1	Flap endonuclease 1	Smic26458	tr|A0A1Q9D9G8|A0A1Q9D9G8_SYMMI	0	NA	NA	-	symbB.v1.2.017794.t1	tr|A0A1Q9D0X2|A0A1Q9D0X2_SYMMI	0	PF00752;PF00867;PF08534	PF00867;PF00752	OG0004537	SymbC1.scaffold4715.2	tr|A0A1Q9D0X2|A0A1Q9D0X2_SYMMI	0	PF00752;PF00867;PF08534	PF00752;PF00867	OG0004537	SymbF.scaffold1326.9	tr|A0A1Q9D0X2|A0A1Q9D0X2_SYMMI	0	PF00752;PF00867;PF08534	PF00867;PF00752	OG0004537
KU70	X-ray repair cross-complementing protein 6	Smic26830	sp|P12956|XRCC6_HUMAN	1.06e-76	PF02037;PF03730;PF03731;PF02735	PF03731;PF03730;PF02735;PF02037	-	symbB.v1.2.013334.t1	sp|P12956|XRCC6_HUMAN	3.2e-64	PF02037;PF03730;PF03731;PF02735	NA	-	SymbC1.scaffold2425.2	sp|P12956|XRCC6_HUMAN	4.37e-78	PF02037;PF03730;PF03731;PF02735	PF03731;PF02735;PF03730;PF02037	-	SymbF.scaffold2045.2	sp|P12956|XRCC6_HUMAN	9.75e-66	PF02037;PF03730;PF03731;PF02735	PF02735;PF03730;PF02037;PF03731	-
KU80	X-ray repair cross-complementing protein 5	Smic5410	sp|P13010|XRCC5_HUMAN	9.58e-35	PF03730;PF03731;PF02735;PF08785	PF02735;PF08785	-	symbB.v1.2.017317.t1	sp|P13010|XRCC5_HUMAN	3.97e-36	PF03730;PF03731;PF02735;PF08785	PF02735;PF03731;PF08785	-	SymbC1.scaffold2425.2	sp|O93257|XRCC6_CHICK	7.83e-82	PF02037;PF03730;PF03731;PF02735	PF03731;PF02735;PF03730;PF02037	-	SymbF.scaffold4292.4	sp|P13010|XRCC5_HUMAN	2.93e-07	PF03730;PF03731;PF02735;PF08785	PF02735	-
LIG4	DNA ligase 4	Smic11638	tr|A0A1Q9ECT2|A0A1Q9ECT2_SYMMI	0	PF04675;PF01068	PF04675;PF01068	-	symbB.v1.2.033586.t1	tr|D3B9H0|D3B9H0_POLPP	1.07e-83	PF16589;PF04675;PF04679;PF01068;PF11411	PF04679;PF01068	-	SymbC1.scaffold227.7	tr|A0A1Q9ECT2|A0A1Q9ECT2_SYMMI	5.63e-52	PF04675;PF01068	PF08627	-	SymbF.scaffold1138.2	sp|P49917|DNLI4_HUMAN	2.43e-55	PF00533;PF04675;PF04679;PF01068;PF11411	PF00271;PF00176	-
MLH1	DNA mismatch repair protein MLH1	Smic38516	tr|A0A1Q9CDK7|A0A1Q9CDK7_SYMMI	0	PF00098;PF01119	PF00098;PF01119;PF13589	-	symbB.v1.2.022641.t1	tr|M9LZB7|M9LZB7_PSEA3	0	PF00005;PF00664	PF00005;PF00664	-	SymbC1.scaffold1096.5	tr|A0A1Q9CDK7|A0A1Q9CDK7_SYMMI	0	PF00098;PF01119	PF13589;PF01119;PF16413	-	SymbF.scaffold5190.1	tr|M9LZB7|M9LZB7_PSEA3	8.33e-111	PF00005;PF00664	PF00664;PF00005	-
MLH3	DNA mismatch repair protein MLH3	Smic19048	tr|A0A1Q9DTK0|A0A1Q9DTK0_SYMMI	0	PF01119	PF01119	OG0007383	symbB.v1.2.033130.t1	tr|A0A1Q9DTK0|A0A1Q9DTK0_SYMMI	4.14e-113	PF01119	NA	OG0007383	SymbC1.scaffold7521.2	tr|A0A1Q9DTK0|A0A1Q9DTK0_SYMMI	2.9e-124	PF01119	NA	OG0007383	SymbF.scaffold61.10	tr|A0A0B2RU55|A0A0B2RU55_GLYSO	6.34e-33	PF01119;PF08676	PF02954;PF08676;PF01119;PF00072;PF13589;PF00158	-
MMS4	Crossover junction endonuclease MMS4	Smic41638	tr|A0A1F8AAZ1|A0A1F8AAZ1_9EURO	1.52e-92	PF00534;PF02732;PF13439	PF00534;PF13439	-	symbB.v1.2.008675.t1	tr|A0A1F8AAZ1|A0A1F8AAZ1_9EURO	1.03e-81	PF00534;PF02732;PF13439	PF13439;PF00534;PF00270	-	SymbC1.scaffold1702.5	tr|F7W7K6|F7W7K6_SORMK	1.69e-05	PF05022	PF05022;PF01208	-	SymbF.scaffold128.11	sp|Q0J9J6|EME1_ORYSJ	0.000315	PF02732	NA	-
MPH1	ATP-dependent DNA helicase MPH1	Smic21945	tr|S3C2V4|S3C2V4_OPHP1	4.74e-20	PF00271;PF04851	PF00270;PF00271;PF05183	-	symbB.v1.2.021318.t3	tr|R9AKV0|R9AKV0_WALI9	1.64e-20	PF00271;PF04851	PF00270;PF00069;PF00271	-	SymbC1.scaffold4148.5	tr|A0A194VRF0|A0A194VRF0_9PEZI	8.57e-16	PF00271;PF04851	PF08694;PF04851;PF00271	-	SymbF.scaffold3406.1	tr|A0A1R0GZ64|A0A1R0GZ64_9FUNG	3.56e-11	PF00271;PF04851	PF00271	OG0013090
MRE11	Double-strand break repair protein MRE11	Smic35521	tr|A0A0W8DJP5|A0A0W8DJP5_PHYNI	1.56e-97	PF00149;PF04152	PF00149	-	symbB.v1.2.022929.t1	tr|A0A0W8DJP5|A0A0W8DJP5_PHYNI	8.18e-88	PF00149;PF04152	PF00149;PF04152	-	SymbC1.scaffold4.223	tr|A0A1V2L4D3|A0A1V2L4D3_CYBFA	6.15e-89	PF07724;PF00149;PF04152;PF10431	PF06689;PF07724;PF10431	-	SymbF.scaffold7.326	tr|L0DXA2|L0DXA2_THIND	3.49e-92	PF00149	PF13514;PF12705;PF12850;PF00580;PF13361	-
MSH2	DNA mismatch repair protein MSH2	Smic5910	tr|A0A1Q9ESL7|A0A1Q9ESL7_SYMMI	0	PF00488;PF16062	PF00488;PF16062	-	symbB.v1.2.002929.t1	tr|A0A1Q9ESM0|A0A1Q9ESM0_SYMMI	0	PF05192;PF05190	PF00488;PF05192;PF05190	-	SymbC1.scaffold11877.1	tr|A0A1Q9ESM0|A0A1Q9ESM0_SYMMI	0	PF05192;PF05190	PF05192;PF00488;PF05188;PF05190	-	SymbF.scaffold147.20	tr|A0A1Q9ESM0|A0A1Q9ESM0_SYMMI	0	PF05192;PF05190	PF05192;PF00488	-
MSH3	Dna mismatch repair protein MSH3	Smic38417	tr|S3BUT7|S3BUT7_OPHP1	7.06e-85	PF00488;PF01624;PF05192;PF05188	PF05192;PF00488;PF05188;PF01522;PF01624	-	symbB.v1.2.019508.t1	tr|A0A0G2F1C6|A0A0G2F1C6_9EURO	8.11e-83	PF00488;PF00432;PF01624;PF05192;PF05188	PF00432	-	SymbC1.scaffold1.2022	tr|A0A0C9M3C4|A0A0C9M3C4_9FUNG	5.23e-96	PF00488;PF01624;PF05192;PF05188;PF05190;PF07731;PF07732	PF04151;PF01624;PF00082;PF05192;PF00488;PF05188;PF05190	-	SymbF.scaffold147.20	tr|A0A146WBG7|A0A146WBG7_FUNHE	5.85e-53	PF00488;PF05192;PF05188;PF05190	PF05192;PF00488	-
MSH6	DNA mismatch repair protein MSH6	Smic38417	tr|A0A1Q9CDV9|A0A1Q9CDV9_SYMMI	0	PF00488;PF01522;PF01624;PF05192;PF05188	PF05192;PF00488;PF05188;PF01522;PF01624	-	symbB.v1.2.038785.t1	tr|A0A1Q9CDV9|A0A1Q9CDV9_SYMMI	7.01e-131	PF00488;PF01522;PF01624;PF05192;PF05188	PF05192	-	SymbC1.scaffold5277.2	tr|A0A1Q9CDV9|A0A1Q9CDV9_SYMMI	1.94e-172	PF00488;PF01522;PF01624;PF05192;PF05188	PF05192	-	SymbF.scaffold4961.1	tr|A0A1Q9CDV9|A0A1Q9CDV9_SYMMI	5.82e-104	PF00488;PF01522;PF01624;PF05192;PF05188	PF01624	-
MUS81	Crossover junction endonuclease MUS81	Smic21999	tr|A0A0F8X5N7|A0A0F8X5N7_9EURO	2e-35	PF01370;PF02732	PF07738;PF01370	-	symbB.v1.2.008384.t1	tr|A0A0F8X5N7|A0A0F8X5N7_9EURO	3.51e-34	PF01370;PF02732	PF01370	-	SymbC1.scaffold2218.6	tr|A0A0F8X5N7|A0A0F8X5N7_9EURO	2.14e-34	PF01370;PF02732	PF01370	-	SymbF.scaffold86.25	tr|A0A0F8X5N7|A0A0F8X5N7_9EURO	6.27e-29	PF01370;PF02732	PF07992;PF01370	-
PMS1	DNA mismatch repair protein PMS1	Smic44468	tr|A0A1Q9BYC9|A0A1Q9BYC9_SYMMI	0	PF01119	PF01119;PF13589	-	symbB.v1.2.021543.t1	tr|A0A090M2L8|A0A090M2L8_OSTTA	2.82e-37	PF01119;PF08676	PF00098;PF07727;PF16413;PF01119;PF00762;PF13589	-	SymbC1.scaffold2881.1	tr|A0A1Q9BYC9|A0A1Q9BYC9_SYMMI	1.34e-169	PF01119	PF01119;PF08676;PF13589	-	SymbF.scaffold248.27	tr|A0A1Q9BYC9|A0A1Q9BYC9_SYMMI	1.12e-107	PF01119	PF01119	-
RAD17	Cell cycle checkpoint protein RAD17	Smic12275	tr|A0A100ITQ5|A0A100ITQ5_ASPNG	2.02e-21	PF08449	PF08449;PF00406	-	symbB.v1.2.028296.t1	tr|A0A100ITQ5|A0A100ITQ5_ASPNG	2.14e-22	PF08449	PF00406;PF14777;PF08449	-	SymbC1.scaffold9272.1	tr|A0A100ITQ5|A0A100ITQ5_ASPNG	2.99e-23	PF08449	PF08449	-	SymbF.scaffold90.18	tr|A0A100ITQ5|A0A100ITQ5_ASPNG	4.83e-15	PF08449	PF08449	-
RAD23	UV excision repair protein RAD23	Smic30198	tr|B6AF47|B6AF47_CRYMR	1e-45	PF00240;PF09280;PF00627	PF00627;PF09280;PF00240	-	symbB.v1.2.023245.t1	tr|B6AF47|B6AF47_CRYMR	1.48e-49	PF00240;PF09280;PF00627	PF00627;PF09280;PF00240	-	SymbC1.scaffold719.2	tr|A0A1W4XKA3|A0A1W4XKA3_AGRPL	4.97e-53	PF00240;PF09280;PF00627	PF00627;PF00240;PF09280	-	SymbF.scaffold264.2	tr|A0A1C6DNH9|A0A1C6DNH9_9CLOT	1.37e-40	PF00240	PF01020;PF00240	-
RAD24	DNA damage checkpoint protein RAD24	Smic21599	tr|A4UHC4|A4UHC4_ALEFU	2.98e-127	PF00244	PF00244;PF00481	-	symbB.v1.2.018019.t1	tr|A4UHC4|A4UHC4_ALEFU	9.5e-140	PF00244	PF00244	-	SymbC1.scaffold3353.3	tr|A4UHC4|A4UHC4_ALEFU	3.01e-129	PF00244	PF00244	-	SymbF.scaffold2593.3	tr|A4UHC4|A4UHC4_ALEFU	2.49e-137	PF00244	PF00240;PF00244	-
RAD50	DNA repair protein RAD50	Smic20606	tr|C5LH85|C5LH85_PERM5	0	NA	PF15711;PF13476;PF00128;PF05118	OG0005852	symbB.v1.2.031416.t1	tr|C5LH85|C5LH85_PERM5	3.72e-138	NA	PF13476	OG0005852	SymbC1.scaffold8786.2	tr|C5LH85|C5LH85_PERM5	0	NA	PF13476	OG0005852	SymbF.scaffold1064.20	tr|C5LH85|C5LH85_PERM5	7.56e-153	NA	PF13476	OG0005852
RAD51	DNA repair protein RAD51	Smic21535	tr|A0A1Q9DM76|A0A1Q9DM76_SYMMI	0	NA	NA	-	symbB.v1.2.033927.t1	tr|A0A1Q9CBH2|A0A1Q9CBH2_SYMMI	0	PF00069;PF08423	PF08423;PF00069	-	SymbC1.scaffold3268.6	tr|F1L4K6|F1L4K6_ASCSU	5.39e-126	PF08423	PF14520;PF08423	-	SymbF.scaffold189.3	tr|F1L4K6|F1L4K6_ASCSU	1.4e-102	PF08423	PF08423;PF14520	-
RAD52	DNA repair protein RAD52	Smic41706	tr|W6ZBZ7|W6ZBZ7_COCMI	1.43e-05	PF04098	PF03372; PF00078	-	symbB.v1.2.021395.t1	XP_019478881	3.76e-12	PF04098;PF14914	PF13855	-	SymbC1.scaffold1489.2	tr|A0A0N1NZT2|A0A0N1NZT2_9EURO	2.13e-146	PF00400;PF04098;PF08145	PF00400;PF08145	OG0004701	SymbF.scaffold1138.2	sp|Q0PCS3|CHR25_ARATH	3.57e-147	PF00176;PF00271	PF00271;PF00176	-
RAD54	DNA repair and recombination protein RAD54	Smic414	tr|A0A1Q9F6S8|A0A1Q9F6S8_SYMMI	0	PF00176;PF00271	PF00176;PF00271	OG0018849	symbB.v1.2.025951.t1	tr|A0A0B2VK05|A0A0B2VK05_TOXCA	1.47e-95	PF00176;PF00009;PF00271;PF03144	PF03143;PF00009;PF03144	-	SymbC1.scaffold4297.3	sp|Q9ZV43|CHR8_ARATH	0	PF00176;PF00271	PF00176;PF00271	-	SymbF.scaffold1138.2	tr|A0A0F7UC79|A0A0F7UC79_NEOCL	0	PF00176;PF00271	PF00271;PF00176	-
REC114	Meiotic recombination protein REC114	NA	NA	NA		NA	-	NA	NA	NA	NA	NA	-	NA	NA	NA	NA	NA	-	SymbF.scaffold717.3	tr|A0A1W4ZJ39|A0A1W4ZJ39_9TELE	0.000169	NA	NA	-
RTEL1	Regulator of telomere elongation helicase 1	Smic10694	tr|A0A1Q9EF56|A0A1Q9EF56_SYMMI	0	PF00651;PF13307;PF06733	PF13307;PF00651;PF06733	-	symbB.v1.2.017460.t1	tr|A0A1Q9DHK7|A0A1Q9DHK7_SYMMI	0	PF13307;PF06733	PF01266;PF16901;PF13307;PF06733	-	SymbC1.scaffold1802.4	tr|A0A1Q9DHK7|A0A1Q9DHK7_SYMMI	0	PF13307;PF06733	PF06733;PF13307	-	SymbF.scaffold3676.3	tr|A0A1Q9DHK7|A0A1Q9DHK7_SYMMI	0	PF13307;PF06733	PF13307;PF06733	-
SAD1	Spindle pole body-associated protein sad1/SUN domain-containing protein	Smic39851	sp|O94901|SUN1_HUMAN	0.000162	PF07738;PF09387	PF07738	-	NA	NA	NA	NA	NA	-	SymbC1.scaffold219.54	tr|A0A151WA91|A0A151WA91_HYPMA	2.71e-14	PF00245;PF07738	PF00245;PF01235	OG0023671	NA	NA	NA	NA	NA	-
SAE2	DNA endonuclease RBBP8/DNA endonuclease SAE2	Smic12764	tr|L9KMS0|L9KMS0_TUPCH	3.05e-19	PF10482	PF01265;PF00134	-	symbB.v1.2.030838.t1	tr|L9JFZ6|L9JFZ6_TUPCH	4.07e-09	PF08573	PF00400	-	SymbC1.scaffold1070.11	tr|L9JFZ6|L9JFZ6_TUPCH	1.61e-09	PF08573	PF00400	-	SymbF.scaffold323.19	tr|L9JFZ6|L9JFZ6_TUPCH	0.00023	PF08573	PF00400	-
SGS1	ATP-dependent helicase SGS1	Smic22353	tr|A0A1Q9DJZ6|A0A1Q9DJZ6_SYMMI	0	PF00271;PF00270	PF00270;PF00271	-	symbB.v1.2.008709.t1	tr|A0A1Q9DJZ6|A0A1Q9DJZ6_SYMMI	5.33e-135	PF00271;PF00270	PF00271;PF00270	-	SymbC1.scaffold3125.4	tr|A0A0W0CQC0|A0A0W0CQC0_CANGB	8.93e-101	PF00271;PF00270;PF09382;PF11408;PF16124	PF16124;PF00270;PF00271	-	SymbF.scaffold8.128	tr|B0EI54|B0EI54_ENTDS	6.61e-82	PF00271;PF00570;PF00270;PF16124	PF00570;PF02843;PF16124;PF01071;PF09382;PF00271	-
SLX1	Structure-specific endonuclease subunit SLX1	Smic19602	tr|A0A1Q9DS54|A0A1Q9DS54_SYMMI	0	PF08373;PF11977	PF11977;PF08373	-	symbB.v1.2.003012.t1	tr|A0A1Q9DTL5|A0A1Q9DTL5_SYMMI	2.98e-99	PF01541	PF01541	OG0014020	SymbC1.scaffold879.7	tr|A0A1Q9DTL5|A0A1Q9DTL5_SYMMI	2.2e-104	PF01541	PF01541	OG0014020	SymbF.scaffold4218.2	tr|A0A1E3P6K9|A0A1E3P6K9_WICAO	1.55e-92	PF01541;PF00108;PF02803	PF02803;PF00108	-
SLX4	Structure-specific endonuclease subunit SLX4	Smic22774	tr|A0A061I0T3|A0A061I0T3_CRIGR	2.34e-77	PF00651;PF13516	PF13516	-	symbB.v1.2.030611.t1	tr|A0A061I0T3|A0A061I0T3_CRIGR	1.27e-75	PF00651;PF13516	PF13516	-	SymbC1.scaffold2136.4	tr|A0A094IBR2|A0A094IBR2_9PEZI	4.76e-46	PF09494;PF00248	PF00248	-	SymbF.scaffold1295.4	tr|A0A061I0T3|A0A061I0T3_CRIGR	1.85e-59	PF00651;PF13516	PF13516	-
SMC5	Structural maintenance of chromosomes protein 5	Smic27618	tr|V8P0S6|V8P0S6_OPHHA	6.61e-21	PF00380	PF07690	-	symbB.v1.2.018108.t1	tr|V8P0S6|V8P0S6_OPHHA	6.41e-16	PF00380	PF00380	-	SymbC1.scaffold8790.1	tr|V8P0S6|V8P0S6_OPHHA	2.96e-20	PF00380	PF00380	-	SymbF.scaffold613.16	tr|V8P0S6|V8P0S6_OPHHA	1.72e-16	PF00380	PF00380	-
SMC6	Structural maintenance of chromosomes protein 6	Smic10511	tr|A0A0V1N426|A0A0V1N426_9BILA	4.25e-10	PF00454;PF02463	PF00454;PF03029	-	symbB.v1.2.039633.t1	tr|A0A195F5X9|A0A195F5X9_9HYME	3.26e-10	PF00379	PF13202	-	SymbC1.scaffold2.2222	tr|A0A0K6GGT5|A0A0K6GGT5_9HOMO	3.98e-14	PF02463	PF02463;PF06470;PF02119;PF13646	-	SymbF.scaffold1535.2	tr|M5C1K6|M5C1K6_THACB	6.95e-10	NA	PF02463	-
XRCC4	DNA repair protein XRCC4	Smic42475	tr|A0A103XIG2|A0A103XIG2_CYNCS	5.12e-45	PF01535;PF12854;PF13041	PF01535;PF13041;PF13812	-	symbB.v1.2.025258.t1	tr|A0A103XIG2|A0A103XIG2_CYNCS	2.06e-41	PF01535;PF12854;PF13041	PF13041;PF13812;PF01535	-	SymbC1.scaffold1591.10	tr|A0A103XIG2|A0A103XIG2_CYNCS	6.93e-37	PF01535;PF12854;PF13041	PF17177;PF01535;PF12854;PF13041;PF13812	-	SymbF.scaffold69.19	tr|A0A103XIG2|A0A103XIG2_CYNCS	2.83e-36	PF01535;PF12854;PF13041	PF13812;PF13041;PF01535	-
XRS2	DNA repair protein XRS2	Smic30423	tr|B2AMS1|B2AMS1_PODAN	1.12e-06	NA	NA	OG0012267	NA	NA	NA	NA	NA	-	NA	NA	NA	NA	NA	-	NA	NA	NA	NA	NA	-
YEN1	Holliday junction resolvase YEN1	Smic29792	tr|A0A1V2L7C4|A0A1V2L7C4_CYBFA	3.27e-10	PF00752; PF00867	PF00752;PF00867;PF08534	OG0004537	symbB.v1.2.005353.t1	tr|J3KBH5|J3KBH5_COCIM	1.9e-15	PF00752; PF00867	PF00752; PF00867	-	SymbC1.scaffold4715.2	tr|A0A1V2L7C4|A0A1V2L7C4_CYBFA	1.44e-11	PF00752; PF00867	PF00752; PF00867	OG0004537	SymbF.scaffold3920.2	tr|J3KBH5|J3KBH5_COCIM	7.77e-16	PF00752; PF00867	PF00752;PF00867;PF00641	-
