# Supplementary material for: Symbiodinium genomes reveal adaptive evolution of functions related to coral-dinoflagellate symbiosis
Source: Commun Biol. 2018 Jul 17;1:95. doi: 10.1038/s42003-018-0098-3 (PMC6123633; doi:10.1038/s42003-018-0098-3)
Supplement: Supplementary file 12 — Supplementary Data 10 [file 42003_2018_98_MOESM12_ESM.xlsx]

## Sheet: SuppData_10
Supplementary Data 10. Statistics of multiple sequence alignments used in the 15-taxon analysis for positive selection.
Alignment	Number of sequences	Alignment length	Total cells in the matrix	Ambiguous characters	% missing cells	Number of variable sites	Proportion of variable sites	Number of parsimoniously informative sites	Proportion of parsimoniously informative sites
OG0000317.pep.trimal	132	100	13200	1832	13.879	98	0.98	93	0.93
OG0000474.pep.trimal	105	313	32865	16124	49.061	275	0.879	206	0.658
OG0000618.pep.trimal	92	265	24380	7320	30.025	263	0.992	256	0.966
OG0000581.pep.trimal	92	173	15916	4715	29.624	155	0.896	131	0.757
OG0000539.pep.trimal	92	122	11224	2935	26.149	105	0.861	77	0.631
OG0000657.pep.trimal	89	569	50641	11597	22.9	541	0.951	498	0.875
OG0000646.pep.trimal	86	235	20210	6409	31.712	214	0.911	161	0.685
OG0000720.pep.trimal	84	401	33684	7121	21.141	392	0.978	374	0.933
OG0000709.pep.trimal	83	239	19837	10120	51.016	225	0.941	154	0.644
OG0000741.pep.trimal	81	136	11016	2023	18.364	125	0.919	114	0.838
OG0000811.pep.trimal	80	187	14960	1001	6.691	171	0.914	152	0.813
OG0000836.pep.trimal	78	101	7878	1316	16.705	99	0.98	92	0.911
OG0000841.pep.trimal	78	231	18018	5940	32.967	228	0.987	209	0.905
OG0000833.pep.trimal	78	119	9282	1606	17.302	97	0.815	80	0.672
OG0000793.pep.trimal	78	82	6396	1378	21.545	76	0.927	53	0.646
OG0000838.pep.trimal	72	107	7704	1502	19.496	90	0.841	76	0.71
OG0000990.pep.trimal	71	106	7526	1138	15.121	79	0.745	65	0.613
OG0001014.pep.trimal	70	98	6860	1106	16.122	85	0.867	70	0.714
OG0001120.pep.trimal	68	402	27336	7105	25.991	378	0.94	359	0.893
OG0001135.pep.trimal	67	337	22579	9191	40.706	324	0.961	304	0.902
OG0001117.pep.trimal	67	120	8040	1816	22.587	109	0.908	102	0.85
OG0001118.pep.trimal	67	140	9380	2277	24.275	88	0.629	63	0.45
OG0001217.pep.trimal	65	91	5915	489	8.267	89	0.978	89	0.978
OG0001204.pep.trimal	65	333	21645	6856	31.675	324	0.973	298	0.895
OG0001238.pep.trimal	64	114	7296	1390	19.052	113	0.991	110	0.965
OG0001282.pep.trimal	63	383	24129	9070	37.59	361	0.943	340	0.888
OG0001310.pep.trimal	62	229	14198	1570	11.058	225	0.983	217	0.948
OG0001314.pep.trimal	62	191	11842	4411	37.249	160	0.838	146	0.764
OG0001279.pep.trimal	62	99	6138	704	11.47	83	0.838	67	0.677
OG0001347.pep.trimal	61	140	8540	508	5.948	107	0.764	85	0.607
OG0001433.pep.trimal	59	261	15399	2892	18.78	249	0.954	237	0.908
OG0001470.pep.trimal	58	326	18908	3188	16.861	314	0.963	294	0.902
OG0001390.pep.trimal	58	239	13862	2321	16.744	182	0.762	160	0.669
OG0001480.pep.trimal	57	96	5472	796	14.547	92	0.958	88	0.917
OG0001431.pep.trimal	56	197	11032	2522	22.861	193	0.98	179	0.909
OG0001363.pep.trimal	56	88	4928	949	19.257	58	0.659	55	0.625
OG0001573.pep.trimal	54	297	16038	7345	45.797	291	0.98	278	0.936
OG0001633.pep.trimal	54	720	38880	15246	39.213	689	0.957	648	0.9
OG0001660.pep.trimal	54	511	27594	8014	29.043	466	0.912	438	0.857
OG0001723.pep.trimal	53	234	12402	2916	23.512	227	0.97	206	0.88
OG0001722.pep.trimal	53	212	11236	1879	16.723	204	0.962	179	0.844
OG0001829.pep.trimal	51	633	32283	9840	30.48	623	0.984	599	0.946
OG0001812.pep.trimal	51	355	18105	5493	30.34	346	0.975	311	0.876
OG0001836.pep.trimal	51	130	6630	741	11.176	119	0.915	106	0.815
OG0001797.pep.trimal	51	521	26571	12033	45.286	477	0.916	347	0.666
OG0001873.pep.trimal	50	330	16500	5992	36.315	328	0.994	299	0.906
OG0001830.pep.trimal	50	326	16300	8099	49.687	263	0.807	224	0.687
OG0001940.pep.trimal	49	393	19257	3064	15.911	366	0.931	331	0.842
OG0002024.pep.trimal	48	228	10944	1875	17.133	219	0.961	207	0.908
OG0001955.pep.trimal	48	364	17472	5692	32.578	351	0.964	326	0.896
OG0002011.pep.trimal	48	710	34080	11211	32.896	553	0.779	492	0.693
OG0002021.pep.trimal	48	112	5376	988	18.378	87	0.777	76	0.679
OG0002028.pep.trimal	47	269	12643	3522	27.857	260	0.967	241	0.896
OG0002107.pep.trimal	47	916	43052	21569	50.1	883	0.964	808	0.882
OG0002110.pep.trimal	47	118	5546	1237	22.304	114	0.966	104	0.881
OG0002096.pep.trimal	47	321	15087	2218	14.701	305	0.95	280	0.872
OG0001946.pep.trimal	47	77	3619	369	10.196	72	0.935	61	0.792
OG0001845.pep.trimal	46	143	6578	1397	21.237	142	0.993	131	0.916
OG0002183.pep.trimal	46	417	19182	6661	34.725	381	0.914	339	0.813
OG0002194.pep.trimal	46	488	22448	3495	15.569	435	0.891	326	0.668
OG0002239.pep.trimal	45	75	3375	640	18.963	75	1	70	0.933
OG0002214.pep.trimal	45	364	16380	2600	15.873	343	0.942	302	0.83
OG0002261.pep.trimal	45	250	11250	1056	9.387	227	0.908	207	0.828
OG0001907.pep.trimal	45	85	3825	528	13.804	79	0.929	67	0.788
OG0002263.pep.trimal	45	270	12150	1885	15.514	240	0.889	209	0.774
OG0002271.pep.trimal	45	4368	196560	140915	71.691	2995	0.686	1909	0.437
OG0002325.pep.trimal	44	854	37576	20959	55.778	833	0.975	760	0.89
OG0002317.pep.trimal	44	405	17820	4929	27.66	368	0.909	338	0.835
OG0002115.pep.trimal	44	76	3344	350	10.467	65	0.855	57	0.75
OG0002321.pep.trimal	44	426	18744	3048	16.261	356	0.836	255	0.599
OG0002456.pep.trimal	43	452	19436	8494	43.702	423	0.936	352	0.779
OG0002442.pep.trimal	43	381	16383	6031	36.813	347	0.911	292	0.766
OG0002430.pep.trimal	43	662	28466	7839	27.538	542	0.819	501	0.757
OG0002497.pep.trimal	42	190	7980	2065	25.877	181	0.953	169	0.889
OG0002513.pep.trimal	42	917	38514	25552	66.345	822	0.896	729	0.795
OG0002527.pep.trimal	42	364	15288	4543	29.716	321	0.882	277	0.761
OG0002548.pep.trimal	42	2350	98700	71980	72.928	1933	0.823	1330	0.566
OG0002552.pep.trimal	42	1009	42378	18489	43.629	563	0.558	400	0.396
OG0002657.pep.trimal	41	157	6437	1039	16.141	150	0.955	142	0.904
OG0002670.pep.trimal	41	247	10127	2941	29.041	242	0.98	221	0.895
OG0002584.pep.trimal	41	237	9717	1545	15.9	218	0.92	198	0.835
OG0002668.pep.trimal	41	416	17056	2512	14.728	374	0.899	335	0.805
OG0002570.pep.trimal	41	77	3157	430	13.621	63	0.818	61	0.792
OG0002658.pep.trimal	41	482	19762	5913	29.921	356	0.739	141	0.293
OG0002642.pep.trimal	41	2020	82820	40298	48.657	528	0.261	227	0.112
OG0002672.pep.trimal	40	86	3440	327	9.506	83	0.965	82	0.953
OG0002733.pep.trimal	40	630	25200	8930	35.437	609	0.967	559	0.887
OG0002718.pep.trimal	40	211	8440	1301	15.415	199	0.943	178	0.844
OG0002758.pep.trimal	40	356	14240	1451	10.19	336	0.944	294	0.826
OG0002720.pep.trimal	40	692	27680	12349	44.613	562	0.812	374	0.54
OG0002725.pep.trimal	40	110	4400	311	7.068	66	0.6	52	0.473
OG0002827.pep.trimal	39	368	14352	2492	17.363	362	0.984	345	0.938
OG0002671.pep.trimal	39	331	12909	4522	35.03	318	0.961	294	0.888
OG0002860.pep.trimal	39	322	12558	3044	24.24	303	0.941	248	0.77
OG0002865.pep.trimal	39	139	5421	524	9.666	107	0.77	104	0.748
OG0002872.pep.trimal	39	552	21528	11330	52.629	483	0.875	367	0.665
OG0002801.pep.trimal	39	183	7137	1500	21.017	114	0.623	71	0.388
OG0002989.pep.trimal	38	266	10108	1034	10.23	251	0.944	237	0.891
OG0002956.pep.trimal	38	97	3686	500	13.565	92	0.948	86	0.887
OG0003001.pep.trimal	38	122	4636	1419	30.608	117	0.959	108	0.885
OG0002929.pep.trimal	38	209	7942	1843	23.206	199	0.952	182	0.871
OG0002772.pep.trimal	38	262	9956	4311	43.301	258	0.985	228	0.87
OG0002874.pep.trimal	38	259	9842	2235	22.709	233	0.9	197	0.761
OG0002925.pep.trimal	38	655	24890	10501	42.19	588	0.898	491	0.75
OG0002948.pep.trimal	38	1082	41116	13140	31.958	892	0.824	727	0.672
OG0002945.pep.trimal	38	90	3420	374	10.936	65	0.722	56	0.622
OG0002647.pep.trimal	37	88	3256	182	5.59	86	0.977	82	0.932
OG0003126.pep.trimal	37	335	12395	3242	26.156	322	0.961	308	0.919
OG0003009.pep.trimal	37	167	6179	1246	20.165	164	0.982	152	0.91
OG0003031.pep.trimal	37	558	20646	5462	26.455	542	0.971	494	0.885
OG0003059.pep.trimal	37	189	6993	1241	17.746	183	0.968	156	0.825
OG0003090.pep.trimal	37	330	12210	3024	24.767	297	0.9	270	0.818
OG0003109.pep.trimal	37	596	22052	5225	23.694	484	0.812	410	0.688
OG0003084.pep.trimal	37	648	23976	7140	29.78	514	0.793	443	0.684
OG0003095.pep.trimal	37	318	11766	3113	26.458	237	0.745	202	0.635
OG0003067.pep.trimal	37	409	15133	2067	13.659	323	0.79	245	0.599
OG0003121.pep.trimal	37	111	4107	488	11.882	70	0.631	50	0.45
OG0003280.pep.trimal	36	230	8280	2325	28.08	227	0.987	224	0.974
OG0003204.pep.trimal	36	283	10188	3424	33.608	283	1	267	0.943
OG0003234.pep.trimal	36	577	20772	3463	16.671	556	0.964	515	0.893
OG0003127.pep.trimal	36	265	9540	1737	18.208	257	0.97	236	0.891
OG0003217.pep.trimal	36	293	10548	2797	26.517	281	0.959	257	0.877
OG0003200.pep.trimal	36	346	12456	3380	27.136	322	0.931	296	0.855
OG0003240.pep.trimal	36	169	6084	1137	18.688	153	0.905	143	0.846
OG0003267.pep.trimal	36	166	5976	389	6.509	151	0.91	138	0.831
OG0003160.pep.trimal	36	432	15552	2588	16.641	380	0.88	349	0.808
OG0003008.pep.trimal	36	112	4032	341	8.457	97	0.866	83	0.741
OG0003094.pep.trimal	36	162	5832	1370	23.491	141	0.87	120	0.741
OG0003194.pep.trimal	36	360	12960	2232	17.222	325	0.903	252	0.7
OG0003191.pep.trimal	36	146	5256	710	13.508	112	0.767	100	0.685
OG0003257.pep.trimal	36	250	9000	699	7.767	197	0.788	161	0.644
OG0003271.pep.trimal	36	537	19332	9018	46.648	400	0.745	334	0.622
OG0003029.pep.trimal	35	213	7455	1554	20.845	202	0.948	183	0.859
OG0003350.pep.trimal	35	112	3920	471	12.015	108	0.964	95	0.848
OG0003278.pep.trimal	35	267	9345	1728	18.491	251	0.94	224	0.839
OG0003360.pep.trimal	35	800	28000	6389	22.818	737	0.921	651	0.814
OG0003403.pep.trimal	35	257	8995	1011	11.24	238	0.926	209	0.813
OG0003387.pep.trimal	35	808	28280	12421	43.921	714	0.884	631	0.781
OG0003253.pep.trimal	35	204	7140	1627	22.787	175	0.858	152	0.745
OG0003405.pep.trimal	35	498	17430	4064	23.316	432	0.867	352	0.707
OG0003370.pep.trimal	35	633	22155	2679	12.092	566	0.894	444	0.701
OG0003428.pep.trimal	35	90	3150	608	19.302	67	0.744	57	0.633
OG0003265.pep.trimal	35	95	3325	702	21.113	70	0.737	47	0.495
OG0003579.pep.trimal	34	212	7208	1701	23.599	205	0.967	198	0.934
OG0003454.pep.trimal	34	275	9350	2031	21.722	263	0.956	251	0.913
OG0003557.pep.trimal	34	267	9078	2109	23.232	263	0.985	241	0.903
OG0003379.pep.trimal	34	141	4794	630	13.141	132	0.936	127	0.901
OG0003543.pep.trimal	34	449	15266	4028	26.385	435	0.969	399	0.889
OG0003540.pep.trimal	34	224	7616	2712	35.609	214	0.955	195	0.871
OG0003489.pep.trimal	34	217	7378	994	13.472	199	0.917	186	0.857
OG0003508.pep.trimal	34	103	3502	1073	30.64	89	0.864	85	0.825
OG0003527.pep.trimal	34	254	8636	1114	12.899	232	0.913	207	0.815
OG0003521.pep.trimal	34	312	10608	2145	20.221	299	0.958	251	0.804
OG0003590.pep.trimal	34	191	6494	297	4.573	160	0.838	144	0.754
OG0003576.pep.trimal	34	339	11526	2524	21.898	289	0.853	227	0.67
OG0003433.pep.trimal	34	534	18156	6790	37.398	437	0.818	346	0.648
OG0003591.pep.trimal	34	449	15266	3443	22.553	400	0.891	270	0.601
OG0003593.pep.trimal	34	634	21556	6569	30.474	424	0.669	365	0.576
OG0003589.pep.trimal	33	254	8382	1722	20.544	247	0.972	241	0.949
OG0003650.pep.trimal	33	145	4785	277	5.789	143	0.986	136	0.938
OG0003745.pep.trimal	33	629	20757	9244	44.534	615	0.978	570	0.906
OG0003653.pep.trimal	33	275	9075	922	10.16	263	0.956	245	0.891
OG0003623.pep.trimal	33	222	7326	679	9.268	209	0.941	192	0.865
OG0003645.pep.trimal	33	228	7524	1387	18.434	215	0.943	197	0.864
OG0003565.pep.trimal	33	200	6600	1086	16.455	184	0.92	170	0.85
OG0003711.pep.trimal	33	99	3267	206	6.305	97	0.98	84	0.848
OG0003722.pep.trimal	33	425	14025	4027	28.713	380	0.894	353	0.831
OG0003764.pep.trimal	33	600	19800	7882	39.808	538	0.897	495	0.825
OG0003775.pep.trimal	33	73	2409	303	12.578	64	0.877	58	0.795
OG0003625.pep.trimal	33	276	9108	1758	19.302	260	0.942	215	0.779
OG0003662.pep.trimal	33	616	20328	10111	49.739	542	0.88	465	0.755
OG0003705.pep.trimal	33	923	30459	4778	15.687	842	0.912	697	0.755
OG0003756.pep.trimal	33	314	10362	3850	37.155	278	0.885	237	0.755
OG0003767.pep.trimal	33	286	9438	3017	31.967	264	0.923	201	0.703
OG0003523.pep.trimal	33	126	4158	517	12.434	90	0.714	81	0.643
OG0003665.pep.trimal	33	482	15906	4604	28.945	322	0.668	235	0.488
OG0003754.pep.trimal	33	66	2178	88	4.04	43	0.652	30	0.455
OG0003736.pep.trimal	33	108	3564	413	11.588	79	0.731	40	0.37
OG0003840.pep.trimal	32	327	10464	3771	36.038	325	0.994	302	0.924
OG0003584.pep.trimal	32	353	11296	2945	26.071	341	0.966	322	0.912
OG0003431.pep.trimal	32	145	4640	428	9.224	142	0.979	130	0.897
OG0003311.pep.trimal	32	346	11072	3315	29.94	319	0.922	302	0.873
OG0003929.pep.trimal	32	273	8736	1953	22.356	252	0.923	237	0.868
OG0003936.pep.trimal	32	366	11712	3087	26.358	354	0.967	314	0.858
OG0003901.pep.trimal	32	204	6528	1654	25.337	187	0.917	170	0.833
OG0003964.pep.trimal	32	131	4192	935	22.304	121	0.924	106	0.809
OG0003959.pep.trimal	32	471	15072	3641	24.157	440	0.934	381	0.809
OG0003825.pep.trimal	32	482	15424	3070	19.904	431	0.894	359	0.745
OG0003921.pep.trimal	32	63	2016	206	10.218	57	0.905	43	0.683
OG0003911.pep.trimal	32	192	6144	549	8.936	148	0.771	123	0.641
OG0003944.pep.trimal	32	141	4512	198	4.388	123	0.872	90	0.638
OG0003917.pep.trimal	32	412	13184	2556	19.387	281	0.682	229	0.556
OG0003804.pep.trimal	32	114	3648	405	11.102	57	0.5	51	0.447
OG0003930.pep.trimal	32	435	13920	3741	26.875	269	0.618	171	0.393
OG0003888.pep.trimal	32	221	7072	835	11.807	165	0.747	75	0.339
OG0004119.pep.trimal	31	125	3875	232	5.987	123	0.984	116	0.928
OG0004062.pep.trimal	31	252	7812	1517	19.419	244	0.968	221	0.877
OG0003080.pep.trimal	31	67	2077	96	4.622	65	0.97	58	0.866
OG0004063.pep.trimal	31	195	6045	986	16.311	182	0.933	167	0.856
OG0003872.pep.trimal	31	564	17484	6175	35.318	531	0.941	482	0.855
OG0004057.pep.trimal	31	299	9269	3542	38.213	267	0.893	252	0.843
OG0004096.pep.trimal	31	146	4526	1557	34.401	140	0.959	121	0.829
OG0004154.pep.trimal	31	194	6014	1805	30.013	173	0.892	160	0.825
OG0004019.pep.trimal	31	264	8184	2443	29.851	248	0.939	217	0.822
OG0004108.pep.trimal	31	559	17329	6393	36.892	533	0.953	455	0.814
OG0004116.pep.trimal	31	641	19871	9420	47.406	587	0.916	520	0.811
OG0004012.pep.trimal	31	387	11997	3612	30.108	345	0.891	297	0.767
OG0003742.pep.trimal	31	141	4371	331	7.573	113	0.801	108	0.766
OG0003985.pep.trimal	31	1033	32023	11912	37.198	952	0.922	790	0.765
OG0004142.pep.trimal	31	226	7006	1706	24.351	188	0.832	164	0.726
OG0003994.pep.trimal	31	755	23405	13190	56.355	702	0.93	547	0.725
OG0004016.pep.trimal	31	151	4681	811	17.325	131	0.868	108	0.715
OG0003690.pep.trimal	31	334	10354	1966	18.988	266	0.796	228	0.683
OG0004084.pep.trimal	31	354	10974	99	0.902	287	0.811	228	0.644
OG0003998.pep.trimal	31	142	4402	828	18.81	105	0.739	88	0.62
OG0004044.pep.trimal	31	115	3565	547	15.344	102	0.887	64	0.557
OG0004098.pep.trimal	31	475	14725	1104	7.497	257	0.541	216	0.455
OG0004279.pep.trimal	30	237	7110	1038	14.599	230	0.97	219	0.924
OG0003923.pep.trimal	30	187	5610	1532	27.308	185	0.989	171	0.914
OG0004295.pep.trimal	30	219	6570	619	9.422	208	0.95	198	0.904
OG0004315.pep.trimal	30	707	21210	7377	34.781	688	0.973	631	0.893
OG0004065.pep.trimal	30	364	10920	5230	47.894	348	0.956	319	0.876
OG0004375.pep.trimal	30	280	8400	1227	14.607	257	0.918	242	0.864
OG0004319.pep.trimal	30	228	6840	1119	16.36	224	0.982	196	0.86
OG0004226.pep.trimal	30	118	3540	889	25.113	109	0.924	100	0.847
OG0004336.pep.trimal	30	335	10050	2257	22.458	324	0.967	283	0.845
OG0004386.pep.trimal	30	90	2700	315	11.667	83	0.922	73	0.811
OG0004324.pep.trimal	30	152	4560	742	16.272	141	0.928	122	0.803
OG0004244.pep.trimal	30	366	10980	3058	27.851	318	0.869	283	0.773
OG0004298.pep.trimal	30	221	6630	525	7.919	180	0.814	169	0.765
OG0004283.pep.trimal	30	392	11760	3215	27.338	341	0.87	271	0.691
OG0004355.pep.trimal	30	231	6930	581	8.384	184	0.797	152	0.658
OG0004217.pep.trimal	30	417	12510	899	7.186	348	0.835	271	0.65
OG0004338.pep.trimal	30	2294	68820	45424	66.004	2051	0.894	1456	0.635
OG0004250.pep.trimal	30	353	10590	228	2.153	256	0.725	213	0.603
OG0004270.pep.trimal	30	348	10440	289	2.768	251	0.721	208	0.598
OG0004149.pep.trimal	30	374	11220	1069	9.528	331	0.885	220	0.588
OG0004220.pep.trimal	30	200	6000	615	10.25	161	0.805	115	0.575
OG0004178.pep.trimal	30	88	2640	195	7.386	66	0.75	47	0.534
OG0004362.pep.trimal	30	313	9390	2099	22.354	244	0.78	161	0.514
OG0003910.pep.trimal	29	178	5162	1329	25.746	168	0.944	151	0.848
OG0004341.pep.trimal	29	122	3538	298	8.423	119	0.975	103	0.844
OG0004549.pep.trimal	29	296	8584	1282	14.935	272	0.919	249	0.841
OG0004481.pep.trimal	29	220	6380	864	13.542	199	0.905	180	0.818
OG0004290.pep.trimal	29	323	9367	2593	27.682	304	0.941	264	0.817
OG0003746.pep.trimal	29	174	5046	1820	36.068	166	0.954	142	0.816
OG0004545.pep.trimal	29	417	12093	3589	29.678	386	0.926	338	0.811
OG0004480.pep.trimal	29	183	5307	413	7.782	176	0.962	146	0.798
OG0004356.pep.trimal	29	285	8265	1289	15.596	264	0.926	220	0.772
OG0003621.pep.trimal	29	106	3074	358	11.646	96	0.906	81	0.764
OG0004548.pep.trimal	29	1417	41093	21362	51.985	1190	0.84	1018	0.718
OG0004493.pep.trimal	29	407	11803	3817	32.339	361	0.887	289	0.71
OG0004483.pep.trimal	29	740	21460	9290	43.29	625	0.845	524	0.708
OG0004589.pep.trimal	29	198	5742	1032	17.973	163	0.823	140	0.707
OG0004430.pep.trimal	29	562	16298	3054	18.738	447	0.795	387	0.689
OG0004487.pep.trimal	29	288	8352	709	8.489	264	0.917	197	0.684
OG0004414.pep.trimal	29	124	3596	156	4.338	81	0.653	75	0.605
OG0004537.pep.trimal	29	349	10121	457	4.515	246	0.705	211	0.605
OG0004562.pep.trimal	29	685	19865	11959	60.201	542	0.791	374	0.546
OG0004536.pep.trimal	29	938	27202	13747	50.537	752	0.802	492	0.525
OG0004513.pep.trimal	29	406	11774	933	7.924	260	0.64	175	0.431
OG0004855.pep.trimal	28	226	6328	1740	27.497	222	0.982	200	0.885
OG0004870.pep.trimal	28	170	4760	1238	26.008	163	0.959	147	0.865
OG0004861.pep.trimal	28	279	7812	2176	27.855	258	0.925	241	0.864
OG0004872.pep.trimal	28	266	7448	1508	20.247	260	0.977	229	0.861
OG0004685.pep.trimal	28	167	4676	429	9.175	163	0.976	143	0.856
OG0004711.pep.trimal	28	238	6664	1992	29.892	232	0.975	203	0.853
OG0004862.pep.trimal	28	495	13860	5239	37.799	483	0.976	417	0.842
OG0004823.pep.trimal	28	345	9660	1815	18.789	324	0.939	290	0.841
OG0004754.pep.trimal	28	247	6916	881	12.739	229	0.927	207	0.838
OG0004347.pep.trimal	28	108	3024	328	10.847	97	0.898	90	0.833
OG0004586.pep.trimal	28	230	6440	2500	38.82	223	0.97	190	0.826
OG0004810.pep.trimal	28	324	9072	1328	14.638	284	0.877	263	0.812
OG0004781.pep.trimal	28	297	8316	1954	23.497	258	0.869	232	0.781
OG0004630.pep.trimal	28	1728	48384	21461	44.356	1552	0.898	1336	0.773
OG0004676.pep.trimal	28	551	15428	3641	23.6	493	0.895	426	0.773
OG0004538.pep.trimal	28	156	4368	562	12.866	135	0.865	120	0.769
OG0004868.pep.trimal	28	229	6412	689	10.745	206	0.9	176	0.769
OG0004678.pep.trimal	28	622	17416	1713	9.836	537	0.863	468	0.752
OG0004800.pep.trimal	28	568	15904	5723	35.985	548	0.965	427	0.752
OG0004743.pep.trimal	28	293	8204	1261	15.371	279	0.952	212	0.724
OG0004858.pep.trimal	28	73	2044	183	8.953	63	0.863	52	0.712
OG0004797.pep.trimal	28	402	11256	2250	19.989	340	0.846	264	0.657
OG0004764.pep.trimal	28	184	5152	249	4.833	140	0.761	120	0.652
OG0004836.pep.trimal	28	427	11956	1907	15.95	313	0.733	276	0.646
OG0004708.pep.trimal	28	472	13216	7494	56.704	438	0.928	301	0.638
OG0004701.pep.trimal	28	542	15176	3946	26.002	415	0.766	328	0.605
OG0004723.pep.trimal	28	259	7252	2017	27.813	214	0.826	131	0.506
OG0003938.pep.trimal	28	533	14924	2938	19.686	370	0.694	269	0.505
OG0004859.pep.trimal	28	74	2072	136	6.564	54	0.73	34	0.459
OG0004782.pep.trimal	28	251	7028	379	5.393	141	0.562	115	0.458
OG0004714.pep.trimal	28	755	21140	7411	35.057	509	0.674	297	0.393
OG0004707.pep.trimal	28	159	4452	283	6.357	97	0.61	51	0.321
OG0005031.pep.trimal	27	218	5886	1366	23.208	215	0.986	203	0.931
OG0004980.pep.trimal	27	336	9072	1002	11.045	331	0.985	306	0.911
OG0005107.pep.trimal	27	275	7425	1762	23.731	267	0.971	249	0.905
OG0005117.pep.trimal	27	238	6426	1845	28.711	231	0.971	212	0.891
OG0005103.pep.trimal	27	382	10314	2913	28.243	361	0.945	334	0.874
OG0004975.pep.trimal	27	667	18009	6183	34.333	636	0.954	579	0.868
OG0004966.pep.trimal	27	296	7992	2164	27.077	277	0.936	254	0.858
OG0005072.pep.trimal	27	325	8775	2053	23.396	295	0.908	271	0.834
OG0004796.pep.trimal	27	166	4482	1404	31.325	157	0.946	137	0.825
OG0005119.pep.trimal	27	300	8100	1448	17.877	284	0.947	242	0.807
OG0005051.pep.trimal	27	382	10314	1696	16.444	346	0.906	306	0.801
OG0004967.pep.trimal	27	382	10314	4931	47.809	358	0.937	298	0.78
OG0005102.pep.trimal	27	239	6453	2040	31.613	228	0.954	186	0.778
OG0005093.pep.trimal	27	683	18441	5939	32.205	653	0.956	529	0.775
OG0005003.pep.trimal	27	1039	28053	12880	45.913	948	0.912	796	0.766
OG0005015.pep.trimal	27	415	11205	1224	10.924	366	0.882	317	0.764
OG0004624.pep.trimal	27	200	5400	1010	18.704	171	0.855	152	0.76
OG0004910.pep.trimal	27	275	7425	358	4.822	247	0.898	207	0.753
OG0005059.pep.trimal	27	179	4833	767	15.87	163	0.911	133	0.743
OG0005014.pep.trimal	27	347	9369	272	2.903	283	0.816	253	0.729
OG0004774.pep.trimal	27	98	2646	271	10.242	81	0.827	71	0.724
OG0005069.pep.trimal	27	172	4644	323	6.955	160	0.93	124	0.721
OG0005012.pep.trimal	27	242	6534	952	14.57	220	0.909	173	0.715
OG0005084.pep.trimal	27	263	7101	347	4.887	229	0.871	183	0.696
OG0005056.pep.trimal	27	233	6291	1618	25.719	216	0.927	162	0.695
OG0004903.pep.trimal	27	449	12123	2022	16.679	358	0.797	304	0.677
OG0005065.pep.trimal	27	752	20304	11810	58.166	699	0.93	506	0.673
OG0005067.pep.trimal	27	461	12447	2076	16.679	334	0.725	287	0.623
OG0004991.pep.trimal	27	428	11556	2629	22.75	372	0.869	261	0.61
OG0004146.pep.trimal	27	314	8478	2206	26.02	235	0.748	177	0.564
OG0004957.pep.trimal	27	526	14202	917	6.457	355	0.675	290	0.551
OG0005110.pep.trimal	27	1623	43821	22981	52.443	1193	0.735	817	0.503
OG0004929.pep.trimal	27	509	13743	5207	37.888	409	0.804	248	0.487
OG0004987.pep.trimal	27	426	11502	1837	15.971	244	0.573	132	0.31
OG0005368.pep.trimal	26	441	11466	4764	41.549	439	0.995	406	0.921
OG0005361.pep.trimal	26	184	4784	985	20.589	177	0.962	168	0.913
OG0005258.pep.trimal	26	292	7592	2608	34.352	277	0.949	252	0.863
OG0005301.pep.trimal	26	250	6500	1210	18.615	233	0.932	214	0.856
OG0005170.pep.trimal	26	202	5252	511	9.73	187	0.926	173	0.856
OG0005362.pep.trimal	26	188	4888	276	5.646	175	0.931	154	0.819
OG0004843.pep.trimal	26	224	5824	1073	18.424	211	0.942	179	0.799
OG0005316.pep.trimal	26	318	8268	1646	19.908	296	0.931	252	0.792
OG0005095.pep.trimal	26	123	3198	225	7.036	115	0.935	96	0.78
OG0005124.pep.trimal	26	208	5408	1551	28.68	195	0.938	162	0.779
OG0005228.pep.trimal	26	206	5356	1236	23.077	187	0.908	160	0.777
OG0005363.pep.trimal	26	253	6578	1439	21.876	227	0.897	195	0.771
OG0005120.pep.trimal	26	129	3354	499	14.878	114	0.884	98	0.76
OG0005261.pep.trimal	26	330	8580	1689	19.685	288	0.873	245	0.742
OG0005305.pep.trimal	26	484	12584	3662	29.1	411	0.849	359	0.742
OG0005191.pep.trimal	26	262	6812	1237	18.159	236	0.901	193	0.737
OG0005216.pep.trimal	26	168	4368	813	18.613	161	0.958	119	0.708
OG0004502.pep.trimal	26	400	10400	1476	14.192	327	0.818	269	0.672
OG0005227.pep.trimal	26	473	12298	1217	9.896	365	0.772	308	0.651
OG0005240.pep.trimal	26	638	16588	3424	20.641	549	0.861	410	0.643
OG0005237.pep.trimal	26	767	19942	10385	52.076	635	0.828	474	0.618
OG0005082.pep.trimal	26	76	1976	218	11.032	69	0.908	46	0.605
OG0005303.pep.trimal	26	484	12584	4195	33.336	364	0.752	287	0.593
OG0005307.pep.trimal	26	445	11570	2942	25.428	312	0.701	258	0.58
OG0005386.pep.trimal	26	138	3588	490	13.657	103	0.746	80	0.58
OG0005323.pep.trimal	26	567	14742	4771	32.363	437	0.771	327	0.577
OG0005336.pep.trimal	26	991	25766	9849	38.225	750	0.757	557	0.562
OG0005333.pep.trimal	26	535	13910	3965	28.505	434	0.811	289	0.54
OG0005217.pep.trimal	26	440	11440	1612	14.091	314	0.714	236	0.536
OG0005378.pep.trimal	26	222	5772	805	13.947	186	0.838	117	0.527
OG0005345.pep.trimal	26	454	11804	849	7.192	303	0.667	230	0.507
OG0005204.pep.trimal	26	625	16250	1010	6.215	483	0.773	308	0.493
OG0005278.pep.trimal	26	391	10166	1177	11.578	256	0.655	191	0.488
OG0005312.pep.trimal	26	882	22932	11233	48.984	687	0.779	423	0.48
OG0005213.pep.trimal	26	233	6058	348	5.744	146	0.627	110	0.472
OG0005159.pep.trimal	26	605	15730	4477	28.462	520	0.86	279	0.461
OG0005679.pep.trimal	25	471	11775	4359	37.019	466	0.989	442	0.938
OG0005449.pep.trimal	25	248	6200	600	9.677	237	0.956	232	0.935
OG0005563.pep.trimal	25	302	7550	2251	29.815	288	0.954	265	0.877
OG0005330.pep.trimal	25	264	6600	1613	24.439	255	0.966	226	0.856
OG0005586.pep.trimal	25	252	6300	1490	23.651	245	0.972	211	0.837
OG0005520.pep.trimal	25	163	4075	754	18.503	146	0.896	136	0.834
OG0005260.pep.trimal	25	329	8225	1967	23.915	305	0.927	274	0.833
OG0005615.pep.trimal	25	557	13925	2116	15.196	480	0.862	457	0.82
OG0005678.pep.trimal	25	372	9300	910	9.785	332	0.892	304	0.817
OG0005687.pep.trimal	25	183	4575	530	11.585	162	0.885	149	0.814
OG0005686.pep.trimal	25	205	5125	603	11.766	190	0.927	165	0.805
OG0005674.pep.trimal	25	616	15400	3356	21.792	569	0.924	489	0.794
OG0005587.pep.trimal	25	904	22600	6532	28.903	812	0.898	711	0.787
OG0005506.pep.trimal	25	215	5375	786	14.623	196	0.912	169	0.786
OG0005675.pep.trimal	25	334	8350	852	10.204	292	0.874	262	0.784
OG0005466.pep.trimal	25	210	5250	793	15.105	193	0.919	163	0.776
OG0005681.pep.trimal	25	165	4125	554	13.43	152	0.921	125	0.758
OG0005390.pep.trimal	25	479	11975	2605	21.754	420	0.877	361	0.754
OG0005647.pep.trimal	25	292	7300	1268	17.37	267	0.914	215	0.736
OG0005459.pep.trimal	25	198	4950	691	13.96	180	0.909	145	0.732
OG0005504.pep.trimal	25	274	6850	2233	32.599	255	0.931	200	0.73
OG0005621.pep.trimal	25	547	13675	6486	47.43	505	0.923	374	0.684
OG0005624.pep.trimal	25	758	18950	6917	36.501	693	0.914	505	0.666
OG0005625.pep.trimal	25	103	2575	152	5.903	97	0.942	68	0.66
OG0005554.pep.trimal	25	274	6850	1041	15.197	224	0.818	180	0.657
OG0005481.pep.trimal	25	601	15025	8611	57.311	542	0.902	394	0.656
OG0005600.pep.trimal	25	1423	35575	13563	38.125	1193	0.838	910	0.639
OG0005546.pep.trimal	25	645	16125	7432	46.09	542	0.84	396	0.614
OG0005508.pep.trimal	25	209	5225	115	2.201	154	0.737	126	0.603
OG0005585.pep.trimal	25	609	15225	1421	9.333	499	0.819	361	0.593
OG0005438.pep.trimal	25	540	13500	6742	49.941	466	0.863	316	0.585
OG0005538.pep.trimal	25	478	11950	2504	20.954	379	0.793	279	0.584
OG0005630.pep.trimal	25	630	15750	3723	23.638	488	0.775	366	0.581
OG0005498.pep.trimal	25	865	21625	7391	34.178	721	0.834	481	0.556
OG0005518.pep.trimal	25	675	16875	6639	39.342	545	0.807	375	0.556
OG0005332.pep.trimal	25	323	8075	3694	45.746	245	0.759	177	0.548
OG0005580.pep.trimal	25	379	9475	2724	28.749	309	0.815	200	0.528
OG0005478.pep.trimal	25	871	21775	3485	16.005	656	0.753	457	0.525
OG0005657.pep.trimal	25	166	4150	976	23.518	126	0.759	79	0.476
OG0005453.pep.trimal	25	426	10650	179	1.681	255	0.599	177	0.415
OG0005592.pep.trimal	25	348	8700	359	4.126	192	0.552	143	0.411
OG0005501.pep.trimal	25	361	9025	1485	16.454	202	0.56	118	0.327
OG0005817.pep.trimal	24	173	4152	1381	33.261	166	0.96	155	0.896
OG0005812.pep.trimal	24	230	5520	999	18.098	221	0.961	206	0.896
OG0005888.pep.trimal	24	324	7776	823	10.584	312	0.963	284	0.877
OG0006005.pep.trimal	24	392	9408	1472	15.646	370	0.944	341	0.87
OG0005349.pep.trimal	24	132	3168	281	8.87	126	0.955	114	0.864
OG0005851.pep.trimal	24	137	3288	324	9.854	130	0.949	118	0.861
OG0005805.pep.trimal	24	131	3144	128	4.071	127	0.969	112	0.855
OG0005942.pep.trimal	24	364	8736	1655	18.945	345	0.948	308	0.846
OG0005569.pep.trimal	24	250	6000	1501	25.017	238	0.952	211	0.844
OG0006006.pep.trimal	24	434	10416	3312	31.797	425	0.979	362	0.834
OG0005724.pep.trimal	24	293	7032	903	12.841	271	0.925	243	0.829
OG0005909.pep.trimal	24	281	6744	1436	21.293	273	0.972	232	0.826
OG0006020.pep.trimal	24	313	7512	1020	13.578	294	0.939	257	0.821
OG0005771.pep.trimal	24	131	3144	197	6.266	116	0.885	107	0.817
OG0005882.pep.trimal	24	228	5472	531	9.704	210	0.921	186	0.816
OG0005646.pep.trimal	24	100	2400	27	1.125	95	0.95	81	0.81
OG0005885.pep.trimal	24	380	9120	2818	30.899	340	0.895	300	0.789
OG0005918.pep.trimal	24	133	3192	320	10.025	124	0.932	104	0.782
OG0005911.pep.trimal	24	273	6552	861	13.141	245	0.897	212	0.777
OG0005801.pep.trimal	24	141	3384	218	6.442	128	0.908	109	0.773
OG0005433.pep.trimal	24	257	6168	477	7.733	228	0.887	196	0.763
OG0005777.pep.trimal	24	720	17280	8128	47.037	623	0.865	543	0.754
OG0005861.pep.trimal	24	275	6600	1432	21.697	246	0.895	206	0.749
OG0005775.pep.trimal	24	602	14448	3448	23.865	537	0.892	451	0.749
OG0005660.pep.trimal	24	144	3456	541	15.654	127	0.882	106	0.736
OG0005964.pep.trimal	24	154	3696	467	12.635	144	0.935	111	0.721
OG0005823.pep.trimal	24	467	11208	3044	27.159	413	0.884	335	0.717
OG0005907.pep.trimal	24	215	5160	270	5.233	194	0.902	148	0.688
OG0005774.pep.trimal	24	245	5880	466	7.925	198	0.808	168	0.686
OG0005839.pep.trimal	24	643	15432	5697	36.917	593	0.922	439	0.683
OG0005884.pep.trimal	24	276	6624	2698	40.731	230	0.833	188	0.681
OG0006019.pep.trimal	24	224	5376	1619	30.115	205	0.915	151	0.674
OG0005929.pep.trimal	24	250	6000	701	11.683	200	0.8	166	0.664
OG0005806.pep.trimal	24	227	5448	898	16.483	192	0.846	150	0.661
OG0005489.pep.trimal	24	245	5880	1052	17.891	203	0.829	156	0.637
OG0005792.pep.trimal	24	162	3888	295	7.587	140	0.864	102	0.63
OG0005898.pep.trimal	24	283	6792	610	8.981	224	0.792	178	0.629
OG0005910.pep.trimal	24	925	22200	9438	42.514	841	0.909	574	0.621
OG0005802.pep.trimal	24	495	11880	2150	18.098	415	0.838	301	0.608
OG0005869.pep.trimal	24	174	4176	676	16.188	130	0.747	105	0.603
OG0005924.pep.trimal	24	312	7488	1204	16.079	257	0.824	187	0.599
OG0006009.pep.trimal	24	112	2688	160	5.952	89	0.795	66	0.589
OG0005500.pep.trimal	24	270	6480	1048	16.173	214	0.793	159	0.589
OG0005980.pep.trimal	24	84	2016	278	13.79	77	0.917	49	0.583
OG0005917.pep.trimal	24	971	23304	10381	44.546	767	0.79	557	0.574
OG0005753.pep.trimal	24	234	5616	1014	18.056	172	0.735	134	0.573
OG0005852.pep.trimal	24	1126	27024	8813	32.612	896	0.796	640	0.568
OG0005859.pep.trimal	24	219	5256	1296	24.658	161	0.735	121	0.553
OG0005793.pep.trimal	24	679	16296	5717	35.082	550	0.81	369	0.543
OG0005831.pep.trimal	24	566	13584	89	0.655	413	0.73	298	0.527
OG0005938.pep.trimal	24	513	12312	570	4.63	344	0.671	261	0.509
OG0005837.pep.trimal	24	167	4008	74	1.846	122	0.731	84	0.503
OG0005788.pep.trimal	24	580	13920	8126	58.376	425	0.733	285	0.491
OG0005848.pep.trimal	24	296	7104	367	5.166	208	0.703	142	0.48
OG0006007.pep.trimal	24	144	3456	388	11.227	91	0.632	68	0.472
OG0005889.pep.trimal	24	135	3240	105	3.241	107	0.793	57	0.422
OG0005870.pep.trimal	24	328	7872	1481	18.814	253	0.771	135	0.412
OG0005830.pep.trimal	24	340	8160	969	11.875	113	0.332	85	0.25
OG0006140.pep.trimal	23	151	3473	883	25.425	149	0.987	142	0.94
OG0006344.pep.trimal	23	221	5083	1389	27.326	217	0.982	204	0.923
OG0006322.pep.trimal	23	248	5704	744	13.043	243	0.98	221	0.891
OG0006304.pep.trimal	23	371	8533	2489	29.169	359	0.968	330	0.889
OG0006115.pep.trimal	23	291	6693	1488	22.232	277	0.952	252	0.866
OG0006335.pep.trimal	23	174	4002	601	15.017	166	0.954	148	0.851
OG0006181.pep.trimal	23	255	5865	1419	24.194	247	0.969	215	0.843
OG0006151.pep.trimal	23	170	3910	125	3.197	163	0.959	143	0.841
OG0006077.pep.trimal	23	235	5405	1885	34.875	230	0.979	196	0.834
OG0006213.pep.trimal	23	274	6302	1794	28.467	264	0.964	224	0.818
OG0006210.pep.trimal	23	381	8763	1523	17.38	348	0.913	309	0.811
OG0006228.pep.trimal	23	257	5911	805	13.619	232	0.903	208	0.809
OG0006348.pep.trimal	23	218	5014	1745	34.803	207	0.95	173	0.794
OG0005982.pep.trimal	23	163	3749	369	9.843	156	0.957	128	0.785
OG0005209.pep.trimal	23	297	6831	2443	35.763	289	0.973	232	0.781
OG0006058.pep.trimal	23	132	3036	115	3.788	118	0.894	103	0.78
OG0006179.pep.trimal	23	140	3220	311	9.658	129	0.921	109	0.779
OG0006190.pep.trimal	23	320	7360	2191	29.769	287	0.897	248	0.775
OG0004953.pep.trimal	23	275	6325	853	13.486	249	0.905	213	0.775
OG0006089.pep.trimal	23	193	4439	1461	32.913	178	0.922	149	0.772
OG0006186.pep.trimal	23	248	5704	600	10.519	227	0.915	191	0.77
OG0006152.pep.trimal	23	748	17204	6891	40.055	669	0.894	575	0.769
OG0006269.pep.trimal	23	255	5865	1312	22.37	228	0.894	195	0.765
OG0006271.pep.trimal	23	444	10212	2720	26.635	398	0.896	335	0.755
OG0006333.pep.trimal	23	481	11063	2362	21.35	438	0.911	360	0.748
OG0005798.pep.trimal	23	176	4048	234	5.781	153	0.869	131	0.744
OG0006284.pep.trimal	23	355	8165	2458	30.104	311	0.876	264	0.744
OG0006123.pep.trimal	23	140	3220	704	21.863	134	0.957	104	0.743
OG0005866.pep.trimal	23	246	5658	1860	32.874	226	0.919	182	0.74
OG0006255.pep.trimal	23	434	9982	1555	15.578	373	0.859	318	0.733
OG0005860.pep.trimal	23	345	7935	3370	42.47	324	0.939	252	0.73
OG0006310.pep.trimal	23	780	17940	5905	32.915	705	0.904	568	0.728
OG0006296.pep.trimal	23	480	11040	3881	35.154	431	0.898	346	0.721
OG0006137.pep.trimal	23	216	4968	213	4.287	176	0.815	154	0.713
OG0006253.pep.trimal	23	338	7774	1052	13.532	268	0.793	240	0.71
OG0006125.pep.trimal	23	446	10258	897	8.744	342	0.767	312	0.7
OG0006239.pep.trimal	23	412	9476	3561	37.579	365	0.886	288	0.699
OG0006301.pep.trimal	23	285	6555	1166	17.788	240	0.842	198	0.695
OG0006169.pep.trimal	23	258	5934	1576	26.559	218	0.845	179	0.694
OG0006174.pep.trimal	23	493	11339	3038	26.792	416	0.844	337	0.684
OG0006307.pep.trimal	23	320	7360	1728	23.478	262	0.819	215	0.672
OG0006227.pep.trimal	23	276	6348	454	7.152	214	0.775	183	0.663
OG0005977.pep.trimal	23	589	13547	7139	52.698	527	0.895	366	0.621
OG0006240.pep.trimal	23	565	12995	5057	38.915	467	0.827	351	0.621
OG0006314.pep.trimal	23	207	4761	901	18.925	181	0.874	127	0.614
OG0006341.pep.trimal	23	155	3565	419	11.753	117	0.755	94	0.606
OG0006275.pep.trimal	23	337	7751	1940	25.029	293	0.869	204	0.605
OG0006172.pep.trimal	23	351	8073	2596	32.157	270	0.769	205	0.584
OG0006249.pep.trimal	23	643	14789	1484	10.034	525	0.816	366	0.569
OG0006060.pep.trimal	23	394	9062	1545	17.049	256	0.65	224	0.569
OG0006147.pep.trimal	23	243	5589	183	3.274	184	0.757	132	0.543
OG0006278.pep.trimal	23	811	18653	5578	29.904	668	0.824	422	0.52
OG0006202.pep.trimal	23	198	4554	620	13.614	143	0.722	103	0.52
OG0006117.pep.trimal	23	481	11063	2065	18.666	323	0.672	228	0.474
OG0006092.pep.trimal	23	689	15847	3024	19.082	512	0.743	325	0.472
OG0006191.pep.trimal	23	1656	38088	25639	67.315	1396	0.843	720	0.435
OG0006132.pep.trimal	23	709	16307	788	4.832	526	0.742	295	0.416
OG0006285.pep.trimal	23	455	10465	5093	48.667	273	0.6	181	0.398
OG0006214.pep.trimal	23	500	11500	401	3.487	236	0.472	196	0.392
OG0006254.pep.trimal	23	1234	28382	8433	29.712	1068	0.865	474	0.384
OG0006291.pep.trimal	23	165	3795	304	8.011	82	0.497	48	0.291
OG0006655.pep.trimal	22	129	2838	215	7.576	123	0.953	118	0.915
OG0006514.pep.trimal	22	206	4532	202	4.457	198	0.961	183	0.888
OG0006588.pep.trimal	22	182	4004	327	8.167	172	0.945	158	0.868
OG0006657.pep.trimal	22	165	3630	294	8.099	157	0.952	143	0.867
OG0006715.pep.trimal	22	140	3080	473	15.357	136	0.971	121	0.864
OG0006605.pep.trimal	22	193	4246	1413	33.278	187	0.969	166	0.86
OG0005849.pep.trimal	22	277	6094	853	13.997	249	0.899	238	0.859
OG0006619.pep.trimal	22	426	9372	692	7.384	396	0.93	366	0.859
OG0006611.pep.trimal	22	416	9152	1464	15.997	398	0.957	357	0.858
OG0006658.pep.trimal	22	279	6138	577	9.4	261	0.935	237	0.849
OG0006672.pep.trimal	22	178	3916	565	14.428	165	0.927	150	0.843
OG0005998.pep.trimal	22	84	1848	132	7.143	79	0.94	70	0.833
OG0006445.pep.trimal	22	248	5456	558	10.227	232	0.935	206	0.831
OG0006601.pep.trimal	22	523	11506	2334	20.285	500	0.956	432	0.826
OG0006709.pep.trimal	22	218	4796	1489	31.047	200	0.917	178	0.817
OG0006463.pep.trimal	22	81	1782	120	6.734	78	0.963	66	0.815
OG0006650.pep.trimal	22	370	8140	943	11.585	337	0.911	300	0.811
OG0006584.pep.trimal	22	93	2046	218	10.655	84	0.903	74	0.796
OG0006388.pep.trimal	22	451	9922	1510	15.219	412	0.914	358	0.794
OG0006245.pep.trimal	22	209	4598	909	19.769	199	0.952	165	0.789
OG0006543.pep.trimal	22	265	5830	1365	23.413	246	0.928	206	0.777
OG0006631.pep.trimal	22	297	6534	1433	21.931	269	0.906	230	0.774
OG0006591.pep.trimal	22	533	11726	2170	18.506	483	0.906	410	0.769
OG0006706.pep.trimal	22	125	2750	361	13.127	110	0.88	96	0.768
OG0006440.pep.trimal	22	379	8338	3043	36.496	341	0.9	285	0.752
OG0006659.pep.trimal	22	470	10340	3247	31.402	444	0.945	349	0.743
OG0006076.pep.trimal	22	310	6820	3285	48.167	306	0.987	227	0.732
OG0006215.pep.trimal	22	552	12144	2205	18.157	490	0.888	404	0.732
OG0006646.pep.trimal	22	282	6204	219	3.53	235	0.833	206	0.73
OG0006711.pep.trimal	22	259	5698	1116	19.586	246	0.95	189	0.73
OG0006640.pep.trimal	22	337	7414	1958	26.409	299	0.887	246	0.73
OG0006644.pep.trimal	22	334	7348	3056	41.59	311	0.931	243	0.728
OG0006680.pep.trimal	22	372	8184	1157	14.137	330	0.887	269	0.723
OG0006667.pep.trimal	22	207	4554	786	17.26	183	0.884	149	0.72
OG0006683.pep.trimal	22	170	3740	646	17.273	138	0.812	122	0.718
OG0006593.pep.trimal	22	204	4488	287	6.395	171	0.838	146	0.716
OG0006479.pep.trimal	22	258	5676	1117	19.679	240	0.93	184	0.713
OG0006560.pep.trimal	22	372	8184	1086	13.27	326	0.876	265	0.712
OG0006399.pep.trimal	22	223	4906	767	15.634	186	0.834	158	0.709
OG0006698.pep.trimal	22	640	14080	4519	32.095	567	0.886	452	0.706
OG0006594.pep.trimal	22	120	2640	405	15.341	106	0.883	84	0.7
OG0006685.pep.trimal	22	477	10494	3597	34.277	445	0.933	333	0.698
OG0006518.pep.trimal	22	421	9262	2560	27.64	355	0.843	289	0.686
OG0006485.pep.trimal	22	321	7062	2578	36.505	300	0.935	220	0.685
OG0006484.pep.trimal	22	489	10758	2131	19.809	403	0.824	328	0.671
OG0006612.pep.trimal	22	459	10098	1605	15.894	365	0.795	306	0.667
OG0006703.pep.trimal	22	140	3080	257	8.344	128	0.914	93	0.664
OG0006597.pep.trimal	22	99	2178	302	13.866	85	0.859	65	0.657
OG0006497.pep.trimal	22	271	5962	997	16.723	199	0.734	176	0.649
OG0006381.pep.trimal	22	150	3300	298	9.03	131	0.873	97	0.647
OG0006599.pep.trimal	22	235	5170	672	12.998	179	0.762	152	0.647
OG0006734.pep.trimal	22	101	2222	498	22.412	74	0.733	65	0.644
OG0006559.pep.trimal	22	264	5808	349	6.009	197	0.746	170	0.644
OG0006727.pep.trimal	22	266	5852	1592	27.204	223	0.838	171	0.643
OG0006649.pep.trimal	22	259	5698	843	14.795	229	0.884	165	0.637
OG0006418.pep.trimal	22	313	6886	375	5.446	242	0.773	196	0.626
OG0006641.pep.trimal	22	286	6292	877	13.938	226	0.79	179	0.626
OG0006696.pep.trimal	22	74	1628	123	7.555	59	0.797	46	0.622
OG0006662.pep.trimal	22	919	20218	6851	33.886	824	0.897	570	0.62
OG0006422.pep.trimal	22	346	7612	1706	22.412	319	0.922	209	0.604
OG0006428.pep.trimal	22	411	9042	4353	48.142	339	0.825	248	0.603
OG0006401.pep.trimal	22	254	5588	632	11.31	192	0.756	152	0.598
OG0006732.pep.trimal	22	165	3630	1103	30.386	155	0.939	98	0.594
OG0006629.pep.trimal	22	664	14608	1618	11.076	575	0.866	394	0.593
OG0006475.pep.trimal	22	486	10692	1844	17.247	404	0.831	283	0.582
OG0006468.pep.trimal	22	213	4686	345	7.362	174	0.817	124	0.582
OG0006449.pep.trimal	22	172	3784	307	8.113	167	0.971	100	0.581
OG0006717.pep.trimal	22	876	19272	8059	41.817	791	0.903	493	0.563
OG0006580.pep.trimal	22	540	11880	2257	18.998	445	0.824	302	0.559
OG0006579.pep.trimal	22	652	14344	2132	14.863	418	0.641	359	0.551
OG0006636.pep.trimal	22	245	5390	1029	19.091	186	0.759	134	0.547
OG0006606.pep.trimal	22	233	5126	1375	26.824	191	0.82	127	0.545
OG0006664.pep.trimal	22	455	10010	1729	17.273	392	0.862	238	0.523
OG0006489.pep.trimal	22	1357	29854	18150	60.796	1253	0.923	699	0.515
OG0006643.pep.trimal	22	779	17138	5336	31.135	635	0.815	398	0.511
OG0006628.pep.trimal	22	348	7656	2359	30.812	277	0.796	178	0.511
OG0006553.pep.trimal	22	692	15224	2932	19.259	476	0.688	353	0.51
OG0006492.pep.trimal	22	838	18436	7521	40.795	620	0.74	410	0.489
OG0006114.pep.trimal	22	778	17116	9287	54.259	632	0.812	380	0.488
OG0006681.pep.trimal	22	727	15994	9506	59.435	639	0.879	350	0.481
OG0006263.pep.trimal	22	550	12100	6623	54.736	405	0.736	264	0.48
OG0006490.pep.trimal	22	359	7898	561	7.103	261	0.727	162	0.451
OG0006243.pep.trimal	22	680	14960	5210	34.826	480	0.706	302	0.444
OG0006642.pep.trimal	22	310	6820	328	4.809	194	0.626	135	0.435
OG0006660.pep.trimal	22	864	19008	716	3.767	597	0.691	355	0.411
OG0006635.pep.trimal	22	2115	46530	35744	76.819	1653	0.782	405	0.191
OG0006932.pep.trimal	21	200	4200	978	23.286	194	0.97	183	0.915
OG0006794.pep.trimal	21	226	4746	918	19.343	223	0.987	206	0.912
OG0006963.pep.trimal	21	91	1911	218	11.408	89	0.978	82	0.901
OG0006701.pep.trimal	21	252	5292	1621	30.631	235	0.933	225	0.893
OG0006900.pep.trimal	21	266	5586	638	11.421	254	0.955	237	0.891
OG0006953.pep.trimal	21	324	6804	1403	20.62	317	0.978	286	0.883
OG0007080.pep.trimal	21	257	5397	1134	21.012	250	0.973	225	0.875
OG0007138.pep.trimal	21	120	2520	362	14.365	117	0.975	104	0.867
OG0006962.pep.trimal	21	166	3486	382	10.958	158	0.952	144	0.867
OG0006731.pep.trimal	21	113	2373	272	11.462	105	0.929	98	0.867
OG0007089.pep.trimal	21	221	4641	952	20.513	212	0.959	191	0.864
OG0006951.pep.trimal	21	116	2436	79	3.243	106	0.914	100	0.862
OG0007079.pep.trimal	21	255	5355	1642	30.663	248	0.973	213	0.835
OG0007014.pep.trimal	21	283	5943	2207	37.136	273	0.965	235	0.83
OG0006898.pep.trimal	21	164	3444	390	11.324	155	0.945	135	0.823
OG0006853.pep.trimal	21	278	5838	1957	33.522	268	0.964	227	0.817
OG0007083.pep.trimal	21	708	14868	5842	39.292	654	0.924	577	0.815
OG0006906.pep.trimal	21	199	4179	631	15.099	179	0.899	162	0.814
OG0006890.pep.trimal	21	80	1680	71	4.226	69	0.863	64	0.8
OG0007095.pep.trimal	21	123	2583	104	4.026	113	0.919	98	0.797
OG0007157.pep.trimal	21	289	6069	906	14.928	264	0.913	230	0.796
OG0007034.pep.trimal	21	132	2772	200	7.215	123	0.932	105	0.795
OG0007150.pep.trimal	21	165	3465	646	18.644	153	0.927	131	0.794
OG0006802.pep.trimal	21	369	7749	748	9.653	340	0.921	291	0.789
OG0006947.pep.trimal	21	193	4053	148	3.652	178	0.922	152	0.788
OG0007044.pep.trimal	21	148	3108	497	15.991	134	0.905	116	0.784
OG0007141.pep.trimal	21	245	5145	597	11.603	222	0.906	189	0.771
OG0007158.pep.trimal	21	170	3570	234	6.555	152	0.894	131	0.771
OG0007133.pep.trimal	21	267	5607	864	15.409	247	0.925	204	0.764
OG0006902.pep.trimal	21	398	8358	1566	18.737	339	0.852	303	0.761
OG0006966.pep.trimal	21	330	6930	3163	45.642	311	0.942	250	0.758
OG0007161.pep.trimal	21	148	3108	488	15.701	130	0.878	112	0.757
OG0007092.pep.trimal	21	82	1722	219	12.718	69	0.841	62	0.756
OG0007129.pep.trimal	21	258	5418	1896	34.994	236	0.915	194	0.752
OG0006852.pep.trimal	21	260	5460	442	8.095	223	0.858	193	0.742
OG0007031.pep.trimal	21	509	10689	3688	34.503	426	0.837	371	0.729
OG0007030.pep.trimal	21	184	3864	590	15.269	171	0.929	134	0.728
OG0006931.pep.trimal	21	601	12621	6030	47.778	564	0.938	437	0.727
OG0006415.pep.trimal	21	219	4599	832	18.091	208	0.95	159	0.726
OG0006895.pep.trimal	21	550	11550	3405	29.481	479	0.871	397	0.722
OG0007053.pep.trimal	21	236	4956	1207	24.354	224	0.949	170	0.72
OG0006816.pep.trimal	21	596	12516	5102	40.764	560	0.94	429	0.72
OG0006841.pep.trimal	21	236	4956	822	16.586	204	0.864	168	0.712
OG0007048.pep.trimal	21	260	5460	525	9.615	251	0.965	182	0.7
OG0006888.pep.trimal	21	206	4326	1138	26.306	197	0.956	144	0.699
OG0006863.pep.trimal	21	314	6594	379	5.748	259	0.825	219	0.697
OG0006595.pep.trimal	21	619	12999	4341	33.395	533	0.861	431	0.696
OG0007041.pep.trimal	21	142	2982	174	5.835	113	0.796	98	0.69
OG0006885.pep.trimal	21	382	8022	2614	32.585	293	0.767	262	0.686
OG0006438.pep.trimal	21	285	5985	1845	30.827	265	0.93	195	0.684
OG0007118.pep.trimal	21	231	4851	476	9.812	198	0.857	158	0.684
OG0006873.pep.trimal	21	837	17577	8280	47.107	724	0.865	570	0.681
OG0007060.pep.trimal	21	556	11676	4683	40.108	479	0.862	374	0.673
OG0007035.pep.trimal	21	526	11046	3551	32.147	460	0.875	352	0.669
OG0007027.pep.trimal	21	193	4053	1133	27.955	176	0.912	129	0.668
OG0007024.pep.trimal	21	95	1995	271	13.584	72	0.758	63	0.663
OG0006864.pep.trimal	21	406	8526	3666	42.998	375	0.924	269	0.663
OG0006651.pep.trimal	21	142	2982	362	12.14	128	0.901	93	0.655
OG0006868.pep.trimal	21	652	13692	3725	27.206	570	0.874	424	0.65
OG0006976.pep.trimal	21	334	7014	1623	23.139	270	0.808	216	0.647
OG0007043.pep.trimal	21	292	6132	2661	43.395	255	0.873	188	0.644
OG0006233.pep.trimal	21	277	5817	1753	30.136	238	0.859	178	0.643
OG0006876.pep.trimal	21	145	3045	25	0.821	125	0.862	92	0.634
OG0006881.pep.trimal	21	305	6405	457	7.135	241	0.79	193	0.633
OG0006940.pep.trimal	21	471	9891	1811	18.31	455	0.966	295	0.626
OG0007039.pep.trimal	21	241	5061	447	8.832	207	0.859	150	0.622
OG0007012.pep.trimal	21	1130	23730	10969	46.224	951	0.842	698	0.618
OG0006791.pep.trimal	21	247	5187	633	12.204	197	0.798	149	0.603
OG0006850.pep.trimal	21	244	5124	1730	33.763	226	0.926	144	0.59
OG0006923.pep.trimal	21	285	5985	646	10.794	247	0.867	168	0.589
OG0007135.pep.trimal	21	829	17409	9182	52.743	700	0.844	486	0.586
OG0007070.pep.trimal	21	353	7413	1241	16.741	291	0.824	205	0.581
OG0006808.pep.trimal	21	401	8421	1440	17.1	322	0.803	232	0.579
OG0007018.pep.trimal	21	316	6636	2732	41.169	262	0.829	183	0.579
OG0006948.pep.trimal	21	986	20706	7912	38.211	802	0.813	570	0.578
OG0006961.pep.trimal	21	295	6195	1646	26.57	218	0.739	167	0.566
OG0006992.pep.trimal	21	327	6867	2202	32.066	278	0.85	183	0.56
OG0007036.pep.trimal	21	229	4809	636	13.225	177	0.773	128	0.559
OG0007016.pep.trimal	21	454	9534	1200	12.587	364	0.802	252	0.555
OG0006985.pep.trimal	21	521	10941	1777	16.242	419	0.804	288	0.553
OG0006871.pep.trimal	21	489	10269	1662	16.185	367	0.751	267	0.546
OG0007011.pep.trimal	21	432	9072	959	10.571	354	0.819	235	0.544
OG0007019.pep.trimal	21	435	9135	309	3.383	296	0.68	236	0.543
OG0006886.pep.trimal	21	367	7707	1424	18.477	254	0.692	197	0.537
OG0006812.pep.trimal	21	524	11004	4442	40.367	462	0.882	279	0.532
OG0007047.pep.trimal	21	368	7728	3486	45.109	351	0.954	192	0.522
OG0007086.pep.trimal	21	367	7707	2753	35.721	299	0.815	187	0.51
OG0007008.pep.trimal	21	335	7035	1690	24.023	283	0.845	164	0.49
OG0007037.pep.trimal	21	413	8673	1553	17.906	356	0.862	202	0.489
OG0007159.pep.trimal	21	247	5187	599	11.548	169	0.684	118	0.478
OG0007081.pep.trimal	21	871	18291	2615	14.297	516	0.592	398	0.457
OG0007059.pep.trimal	21	335	7035	1789	25.43	293	0.875	150	0.448
OG0006893.pep.trimal	21	296	6216	1221	19.643	181	0.611	131	0.443
OG0006833.pep.trimal	21	801	16821	2766	16.444	560	0.699	342	0.427
OG0006824.pep.trimal	21	353	7413	1007	13.584	294	0.833	143	0.405
OG0006941.pep.trimal	21	488	10248	3137	30.611	295	0.605	196	0.402
OG0007265.pep.trimal	20	278	5560	1548	27.842	275	0.989	249	0.896
OG0007520.pep.trimal	20	286	5720	912	15.944	275	0.962	246	0.86
OG0007369.pep.trimal	20	174	3480	752	21.609	165	0.948	147	0.845
OG0007372.pep.trimal	20	163	3260	453	13.896	155	0.951	135	0.828
OG0007431.pep.trimal	20	178	3560	864	24.27	172	0.966	146	0.82
OG0007354.pep.trimal	20	277	5540	449	8.105	262	0.946	227	0.819
OG0007619.pep.trimal	20	309	6180	741	11.99	263	0.851	252	0.816
OG0007588.pep.trimal	20	107	2140	352	16.449	94	0.879	87	0.813
OG0007375.pep.trimal	20	334	6680	2698	40.389	319	0.955	271	0.811
OG0007610.pep.trimal	20	205	4100	417	10.171	189	0.922	166	0.81
OG0007389.pep.trimal	20	176	3520	653	18.551	159	0.903	142	0.807
OG0006500.pep.trimal	20	212	4240	684	16.132	203	0.958	171	0.807
OG0007464.pep.trimal	20	524	10480	4094	39.065	467	0.891	423	0.807
OG0007655.pep.trimal	20	380	7600	3283	43.197	359	0.945	305	0.803
OG0007557.pep.trimal	20	238	4760	333	6.996	212	0.891	191	0.803
OG0007296.pep.trimal	20	145	2900	837	28.862	135	0.931	116	0.8
OG0007515.pep.trimal	20	423	8460	3160	37.352	377	0.891	336	0.794
OG0007256.pep.trimal	20	441	8820	1968	22.313	392	0.889	342	0.776
OG0007537.pep.trimal	20	147	2940	157	5.34	134	0.912	114	0.776
OG0007648.pep.trimal	20	146	2920	403	13.801	127	0.87	112	0.767
OG0006883.pep.trimal	20	110	2200	156	7.091	96	0.873	84	0.764
OG0007601.pep.trimal	20	169	3380	572	16.923	162	0.959	129	0.763
OG0007414.pep.trimal	20	568	11360	4494	39.56	535	0.942	431	0.759
OG0007322.pep.trimal	20	201	4020	89	2.214	172	0.856	151	0.751
OG0007279.pep.trimal	20	277	5540	357	6.444	246	0.888	208	0.751
OG0007003.pep.trimal	20	239	4780	948	19.833	208	0.87	178	0.745
OG0007492.pep.trimal	20	473	9460	2455	25.951	439	0.928	351	0.742
OG0007634.pep.trimal	20	89	1780	202	11.348	74	0.831	66	0.742
OG0007370.pep.trimal	20	108	2160	247	11.435	94	0.87	80	0.741
OG0007245.pep.trimal	20	388	7760	1271	16.379	350	0.902	287	0.74
OG0007603.pep.trimal	20	249	4980	1647	33.072	212	0.851	184	0.739
OG0007552.pep.trimal	20	265	5300	1560	29.434	239	0.902	195	0.736
OG0006813.pep.trimal	20	164	3280	751	22.896	139	0.848	120	0.732
OG0007493.pep.trimal	20	433	8660	2168	25.035	379	0.875	314	0.725
OG0007326.pep.trimal	20	452	9040	2966	32.81	392	0.867	325	0.719
OG0007473.pep.trimal	20	240	4800	1308	27.25	215	0.896	172	0.717
OG0007572.pep.trimal	20	125	2500	51	2.04	113	0.904	89	0.712
OG0007544.pep.trimal	20	262	5240	424	8.092	230	0.878	184	0.702
OG0007482.pep.trimal	20	368	7360	2696	36.63	335	0.91	258	0.701
OG0007271.pep.trimal	20	443	8860	2104	23.747	376	0.849	309	0.698
OG0007381.pep.trimal	20	358	7160	1445	20.182	317	0.885	250	0.698
OG0007350.pep.trimal	20	478	9560	2429	25.408	424	0.887	332	0.695
OG0007285.pep.trimal	20	304	6080	1316	21.645	262	0.862	211	0.694
OG0007402.pep.trimal	20	446	8920	3839	43.038	414	0.928	309	0.693
OG0007510.pep.trimal	20	285	5700	1039	18.228	241	0.846	197	0.691
OG0007545.pep.trimal	20	216	4320	756	17.5	187	0.866	149	0.69
OG0007592.pep.trimal	20	422	8440	3340	39.573	383	0.908	289	0.685
OG0007573.pep.trimal	20	365	7300	191	2.616	290	0.795	247	0.677
OG0007231.pep.trimal	20	263	5260	1528	29.049	240	0.913	177	0.673
OG0007411.pep.trimal	20	351	7020	2984	42.507	316	0.9	236	0.672
OG0007646.pep.trimal	20	280	5600	1197	21.375	256	0.914	186	0.664
OG0007513.pep.trimal	20	131	2620	58	2.214	113	0.863	87	0.664
OG0006884.pep.trimal	20	323	6460	979	15.155	284	0.879	214	0.663
OG0007530.pep.trimal	20	469	9380	2705	28.838	411	0.876	311	0.663
OG0007611.pep.trimal	20	288	5760	307	5.33	223	0.774	189	0.656
OG0007259.pep.trimal	20	430	8600	833	9.686	361	0.84	282	0.656
OG0007498.pep.trimal	20	456	9120	2949	32.336	398	0.873	294	0.645
OG0007608.pep.trimal	20	575	11500	2494	21.687	470	0.817	371	0.645
OG0007076.pep.trimal	20	254	5080	1054	20.748	198	0.78	163	0.642
OG0007260.pep.trimal	20	381	7620	771	10.118	288	0.756	244	0.64
OG0007318.pep.trimal	20	415	8300	4194	50.53	387	0.933	265	0.639
OG0007538.pep.trimal	20	210	4200	1364	32.476	171	0.814	134	0.638
OG0007332.pep.trimal	20	280	5600	858	15.321	211	0.754	178	0.636
OG0007521.pep.trimal	20	590	11800	571	4.839	421	0.714	373	0.632
OG0007500.pep.trimal	20	307	6140	311	5.065	231	0.752	193	0.629
OG0007641.pep.trimal	20	172	3440	206	5.988	151	0.878	108	0.628
OG0007491.pep.trimal	20	243	4860	1273	26.193	187	0.77	152	0.626
OG0007548.pep.trimal	20	96	1920	41	2.135	75	0.781	60	0.625
OG0007359.pep.trimal	20	506	10120	1378	13.617	374	0.739	313	0.619
OG0006988.pep.trimal	20	168	3360	581	17.292	134	0.798	104	0.619
OG0007462.pep.trimal	20	427	8540	2761	32.33	376	0.881	263	0.616
OG0007551.pep.trimal	20	496	9920	938	9.456	409	0.825	300	0.605
OG0007278.pep.trimal	20	273	5460	888	16.264	235	0.861	165	0.604
OG0007558.pep.trimal	20	232	4640	781	16.832	166	0.716	140	0.603
OG0007407.pep.trimal	20	372	7440	972	13.065	314	0.844	219	0.589
OG0007283.pep.trimal	20	335	6700	246	3.672	255	0.761	197	0.588
OG0007576.pep.trimal	20	305	6100	944	15.475	211	0.692	179	0.587
OG0007379.pep.trimal	20	624	12480	2903	23.261	511	0.819	366	0.587
OG0007620.pep.trimal	20	140	2800	272	9.714	123	0.879	82	0.586
OG0007247.pep.trimal	20	161	3220	531	16.491	126	0.783	94	0.584
OG0007409.pep.trimal	20	975	19500	10010	51.333	823	0.844	565	0.579
OG0007421.pep.trimal	20	861	17220	9977	57.938	837	0.972	498	0.578
OG0007647.pep.trimal	20	106	2120	447	21.085	83	0.783	61	0.575
OG0007432.pep.trimal	20	335	6700	2712	40.478	283	0.845	191	0.57
OG0007302.pep.trimal	20	177	3540	314	8.87	136	0.768	96	0.542
OG0007643.pep.trimal	20	97	1940	20	1.031	73	0.753	51	0.526
OG0007344.pep.trimal	20	1331	26620	5172	19.429	1053	0.791	658	0.494
OG0007235.pep.trimal	20	895	17900	5675	31.704	613	0.685	440	0.492
OG0007404.pep.trimal	20	396	7920	1846	23.308	286	0.722	188	0.475
OG0007466.pep.trimal	20	655	13100	2155	16.45	524	0.8	309	0.472
OG0007453.pep.trimal	20	493	9860	4317	43.783	354	0.718	230	0.467
OG0007383.pep.trimal	20	223	4460	268	6.009	163	0.731	103	0.462
OG0007445.pep.trimal	20	237	4740	556	11.73	150	0.633	108	0.456
OG0007398.pep.trimal	20	343	6860	2001	29.169	272	0.793	155	0.452
OG0007362.pep.trimal	20	394	7880	378	4.797	238	0.604	177	0.449
OG0007543.pep.trimal	20	366	7320	1703	23.265	297	0.811	164	0.448
OG0007426.pep.trimal	20	295	5900	2312	39.186	192	0.651	129	0.437
OG0007503.pep.trimal	20	312	6240	436	6.987	199	0.638	136	0.436
OG0007525.pep.trimal	20	98	1960	103	5.255	69	0.704	42	0.429
OG0007334.pep.trimal	20	410	8200	169	2.061	259	0.632	172	0.42
OG0007524.pep.trimal	20	506	10120	4071	40.227	380	0.751	209	0.413
OG0007352.pep.trimal	20	503	10060	2183	21.7	427	0.849	191	0.38
OG0007343.pep.trimal	20	629	12580	2826	22.464	417	0.663	232	0.369
OG0007527.pep.trimal	20	452	9040	1557	17.223	269	0.595	154	0.341
OG0007477.pep.trimal	20	467	9340	546	5.846	285	0.61	152	0.325
OG0007533.pep.trimal	20	509	10180	1074	10.55	333	0.654	163	0.32
OG0007393.pep.trimal	20	802	16040	5618	35.025	428	0.534	213	0.266
OG0007874.pep.trimal	19	197	3743	640	17.099	192	0.975	179	0.909
OG0008178.pep.trimal	19	167	3173	695	21.904	158	0.946	147	0.88
OG0007757.pep.trimal	19	136	2584	303	11.726	132	0.971	118	0.868
OG0007957.pep.trimal	19	279	5301	1018	19.204	271	0.971	242	0.867
OG0007867.pep.trimal	19	273	5187	1253	24.157	261	0.956	235	0.861
OG0007638.pep.trimal	19	78	1482	117	7.895	75	0.962	67	0.859
OG0008078.pep.trimal	19	277	5263	971	18.45	250	0.903	234	0.845
OG0008053.pep.trimal	19	106	2014	463	22.989	96	0.906	88	0.83
OG0008068.pep.trimal	19	115	2185	394	18.032	113	0.983	95	0.826
OG0006590.pep.trimal	19	125	2375	951	40.042	119	0.952	102	0.816
OG0007990.pep.trimal	19	177	3363	624	18.555	174	0.983	144	0.814
OG0008105.pep.trimal	19	246	4674	604	12.923	234	0.951	200	0.813
OG0007814.pep.trimal	19	380	7220	1079	14.945	365	0.961	308	0.811
OG0007758.pep.trimal	19	240	4560	985	21.601	218	0.908	192	0.8
OG0007924.pep.trimal	19	179	3401	461	13.555	168	0.939	143	0.799
OG0007861.pep.trimal	19	178	3382	197	5.825	161	0.904	142	0.798
OG0006113.pep.trimal	19	284	5396	1203	22.294	273	0.961	226	0.796
OG0007921.pep.trimal	19	126	2394	641	26.775	122	0.968	100	0.794
OG0008003.pep.trimal	19	130	2470	149	6.032	119	0.915	103	0.792
OG0006803.pep.trimal	19	253	4807	1104	22.967	240	0.949	200	0.791
OG0007751.pep.trimal	19	391	7429	2296	30.906	368	0.941	308	0.788
OG0007986.pep.trimal	19	329	6251	1284	20.541	306	0.93	254	0.772
OG0008182.pep.trimal	19	239	4541	1010	22.242	218	0.912	183	0.766
OG0008154.pep.trimal	19	130	2470	234	9.474	118	0.908	99	0.762
OG0008157.pep.trimal	19	222	4218	720	17.07	208	0.937	168	0.757
OG0007999.pep.trimal	19	404	7676	1214	15.816	393	0.973	306	0.757
OG0007718.pep.trimal	19	373	7087	1454	20.516	321	0.861	280	0.751
OG0007945.pep.trimal	19	177	3363	234	6.958	167	0.944	133	0.751
OG0008170.pep.trimal	19	270	5130	1339	26.101	226	0.837	202	0.748
OG0008093.pep.trimal	19	188	3572	776	21.725	167	0.888	140	0.745
OG0008035.pep.trimal	19	286	5434	297	5.466	237	0.829	212	0.741
OG0008000.pep.trimal	19	157	2983	352	11.8	155	0.987	116	0.739
OG0008114.pep.trimal	19	314	5966	2369	39.708	299	0.952	232	0.739
OG0007736.pep.trimal	19	860	16340	6756	41.346	800	0.93	632	0.735
OG0008080.pep.trimal	19	158	3002	167	5.563	131	0.829	116	0.734
OG0007912.pep.trimal	19	122	2318	102	4.4	106	0.869	88	0.721
OG0008007.pep.trimal	19	437	8303	1078	12.983	399	0.913	314	0.719
OG0007833.pep.trimal	19	234	4446	230	5.173	207	0.885	168	0.718
OG0008160.pep.trimal	19	245	4655	757	16.262	226	0.922	176	0.718
OG0007639.pep.trimal	19	251	4769	1091	22.877	223	0.888	180	0.717
OG0008026.pep.trimal	19	174	3306	327	9.891	160	0.92	124	0.713
OG0007974.pep.trimal	19	242	4598	391	8.504	228	0.942	172	0.711
OG0007816.pep.trimal	19	183	3477	350	10.066	168	0.918	130	0.71
OG0007830.pep.trimal	19	1041	19779	5457	27.59	954	0.916	731	0.702
OG0007377.pep.trimal	19	278	5282	892	16.888	236	0.849	195	0.701
OG0008029.pep.trimal	19	407	7733	2207	28.54	371	0.912	285	0.7
OG0008100.pep.trimal	19	167	3173	264	8.32	147	0.88	115	0.689
OG0007858.pep.trimal	19	265	5035	1304	25.899	222	0.838	182	0.687
OG0007825.pep.trimal	19	217	4123	861	20.883	177	0.816	148	0.682
OG0007627.pep.trimal	19	304	5776	2019	34.955	277	0.911	207	0.681
OG0007729.pep.trimal	19	931	17689	6890	38.951	783	0.841	634	0.681
OG0007348.pep.trimal	19	325	6175	1914	30.996	280	0.862	220	0.677
OG0007906.pep.trimal	19	309	5871	207	3.526	290	0.939	205	0.663
OG0008082.pep.trimal	19	178	3382	247	7.303	149	0.837	118	0.663
OG0008025.pep.trimal	19	394	7486	3187	42.573	331	0.84	260	0.66
OG0007808.pep.trimal	19	599	11381	3961	34.804	496	0.828	394	0.658
OG0008129.pep.trimal	19	176	3344	532	15.909	147	0.835	115	0.653
OG0007904.pep.trimal	19	303	5757	379	6.583	236	0.779	198	0.653
OG0007839.pep.trimal	19	450	8550	2250	26.316	432	0.96	294	0.653
OG0007887.pep.trimal	19	114	2166	436	20.129	94	0.825	74	0.649
OG0007966.pep.trimal	19	375	7125	2344	32.898	346	0.923	242	0.645
OG0007846.pep.trimal	19	292	5548	2768	49.892	252	0.863	186	0.637
OG0007980.pep.trimal	19	470	8930	1135	12.71	363	0.772	297	0.632
OG0007938.pep.trimal	19	597	11343	1414	12.466	491	0.822	376	0.63
OG0008162.pep.trimal	19	330	6270	1799	28.692	298	0.903	208	0.63
OG0008088.pep.trimal	19	404	7676	1171	15.255	340	0.842	254	0.629
OG0008048.pep.trimal	19	401	7619	1713	22.483	342	0.853	252	0.628
OG0007978.pep.trimal	19	624	11856	3950	33.316	518	0.83	389	0.623
OG0007768.pep.trimal	19	368	6992	2583	36.942	349	0.948	229	0.622
OG0007859.pep.trimal	19	540	10260	890	8.674	368	0.681	333	0.617
OG0008050.pep.trimal	19	276	5244	97	1.85	214	0.775	170	0.616
OG0007953.pep.trimal	19	1003	19057	5641	29.601	783	0.781	617	0.615
OG0007508.pep.trimal	19	214	4066	1311	32.243	176	0.822	130	0.607
OG0007795.pep.trimal	19	165	3135	517	16.491	145	0.879	100	0.606
OG0007862.pep.trimal	19	397	7543	363	4.812	263	0.662	240	0.605
OG0007914.pep.trimal	19	389	7391	992	13.422	340	0.874	233	0.599
OG0007944.pep.trimal	19	384	7296	444	6.086	328	0.854	229	0.596
OG0008008.pep.trimal	19	437	8303	279	3.36	314	0.719	259	0.593
OG0008165.pep.trimal	19	86	1634	38	2.326	64	0.744	51	0.593
OG0008019.pep.trimal	19	194	3686	1535	41.644	166	0.856	115	0.593
OG0008022.pep.trimal	19	138	2622	250	9.535	94	0.681	81	0.587
OG0006061.pep.trimal	19	297	5643	1354	23.994	248	0.835	174	0.586
OG0008099.pep.trimal	19	383	7277	294	4.04	324	0.846	222	0.58
OG0008124.pep.trimal	19	299	5681	549	9.664	276	0.923	173	0.579
OG0006054.pep.trimal	19	332	6308	1579	25.032	298	0.898	192	0.578
OG0008044.pep.trimal	19	557	10583	1762	16.649	496	0.89	321	0.576
OG0008014.pep.trimal	19	231	4389	653	14.878	193	0.835	133	0.576
OG0007975.pep.trimal	19	223	4237	1126	26.575	196	0.879	127	0.57
OG0007242.pep.trimal	19	206	3914	832	21.257	187	0.908	117	0.568
OG0007902.pep.trimal	19	772	14668	3928	26.779	658	0.852	435	0.563
OG0007314.pep.trimal	19	483	9177	906	9.873	331	0.685	272	0.563
OG0008079.pep.trimal	19	495	9405	319	3.392	343	0.693	278	0.562
OG0008024.pep.trimal	19	521	9899	3906	39.459	440	0.845	290	0.557
OG0008108.pep.trimal	19	437	8303	2511	30.242	360	0.824	243	0.556
OG0007977.pep.trimal	19	700	13300	5080	38.195	643	0.919	385	0.55
OG0008136.pep.trimal	19	621	11799	5327	45.148	461	0.742	341	0.549
OG0007915.pep.trimal	19	104	1976	280	14.17	75	0.721	57	0.548
OG0007920.pep.trimal	19	701	13319	5300	39.793	633	0.903	382	0.545
OG0007852.pep.trimal	19	439	8341	660	7.913	316	0.72	239	0.544
OG0008164.pep.trimal	19	344	6536	1677	25.658	277	0.805	187	0.544
OG0008107.pep.trimal	19	128	2432	79	3.248	113	0.883	69	0.539
OG0007853.pep.trimal	19	264	5016	1135	22.628	218	0.826	142	0.538
OG0008172.pep.trimal	19	251	4769	513	10.757	194	0.773	134	0.534
OG0008042.pep.trimal	19	259	4921	186	3.78	170	0.656	138	0.533
OG0007935.pep.trimal	19	884	16796	7439	44.29	671	0.759	468	0.529
OG0007842.pep.trimal	19	566	10754	1412	13.13	389	0.687	297	0.525
OG0007909.pep.trimal	19	855	16245	2693	16.577	622	0.727	443	0.518
OG0007785.pep.trimal	19	533	10127	2208	21.803	450	0.844	274	0.514
OG0007870.pep.trimal	19	311	5909	42	0.711	195	0.627	159	0.511
OG0008069.pep.trimal	19	437	8303	3210	38.661	332	0.76	221	0.506
OG0007958.pep.trimal	19	633	12027	686	5.704	377	0.596	318	0.502
OG0007916.pep.trimal	19	721	13699	7070	51.61	648	0.899	360	0.499
OG0008063.pep.trimal	19	576	10944	752	6.871	447	0.776	287	0.498
OG0008128.pep.trimal	19	190	3610	706	19.557	145	0.763	94	0.495
OG0007982.pep.trimal	19	258	4902	836	17.054	187	0.725	126	0.488
OG0008147.pep.trimal	19	245	4655	995	21.375	190	0.776	118	0.482
OG0008034.pep.trimal	19	895	17005	9602	56.466	753	0.841	418	0.467
OG0008038.pep.trimal	19	281	5339	192	3.596	205	0.73	131	0.466
OG0007939.pep.trimal	19	480	9120	2546	27.917	353	0.735	222	0.463
OG0008051.pep.trimal	19	509	9671	4926	50.936	380	0.747	225	0.442
OG0008071.pep.trimal	19	273	5187	641	12.358	166	0.608	116	0.425
OG0008141.pep.trimal	19	565	10735	4682	43.614	380	0.673	236	0.418
OG0007983.pep.trimal	19	346	6574	2118	32.218	247	0.714	144	0.416
OG0008086.pep.trimal	19	1098	20862	8620	41.319	786	0.716	451	0.411
OG0008098.pep.trimal	19	854	16226	9041	55.719	650	0.761	340	0.398
OG0007721.pep.trimal	19	335	6365	3295	51.767	251	0.749	129	0.385
OG0007865.pep.trimal	19	235	4465	311	6.965	167	0.711	89	0.379
OG0007927.pep.trimal	19	603	11457	2416	21.088	423	0.701	203	0.337
OG0007976.pep.trimal	19	903	17157	8708	50.755	587	0.65	293	0.324
OG0007997.pep.trimal	19	181	3439	303	8.811	140	0.773	56	0.309
OG0007946.pep.trimal	19	700	13300	4297	32.308	504	0.72	188	0.269
OG0008738.pep.trimal	18	248	4464	1356	30.376	248	1	233	0.94
OG0008320.pep.trimal	18	203	3654	311	8.511	200	0.985	188	0.926
OG0007427.pep.trimal	18	99	1782	396	22.222	98	0.99	87	0.879
OG0008422.pep.trimal	18	215	3870	423	10.93	205	0.953	188	0.874
OG0008295.pep.trimal	18	250	4500	717	15.933	236	0.944	214	0.856
OG0008733.pep.trimal	18	337	6066	394	6.495	314	0.932	286	0.849
OG0008594.pep.trimal	18	143	2574	193	7.498	139	0.972	121	0.846
OG0008511.pep.trimal	18	133	2394	241	10.067	120	0.902	112	0.842
OG0008698.pep.trimal	18	239	4302	1167	27.127	226	0.946	201	0.841
OG0008553.pep.trimal	18	364	6552	511	7.799	338	0.929	305	0.838
OG0008666.pep.trimal	18	195	3510	262	7.464	186	0.954	163	0.836
OG0008764.pep.trimal	18	202	3636	440	12.101	197	0.975	168	0.832
OG0008485.pep.trimal	18	195	3510	765	21.795	182	0.933	161	0.826
OG0008375.pep.trimal	18	85	1530	79	5.163	78	0.918	70	0.824
OG0008468.pep.trimal	18	108	1944	268	13.786	101	0.935	89	0.824
OG0008471.pep.trimal	18	153	2754	517	18.773	146	0.954	126	0.824
OG0007854.pep.trimal	18	142	2556	397	15.532	134	0.944	117	0.824
OG0008564.pep.trimal	18	244	4392	800	18.215	224	0.918	199	0.816
OG0008758.pep.trimal	18	275	4950	774	15.636	269	0.978	224	0.815
OG0008447.pep.trimal	18	127	2286	40	1.75	113	0.89	103	0.811
OG0008617.pep.trimal	18	90	1620	53	3.272	84	0.933	73	0.811
OG0008480.pep.trimal	18	363	6534	1892	28.956	327	0.901	293	0.807
OG0008396.pep.trimal	18	405	7290	2400	32.922	394	0.973	326	0.805
OG0008744.pep.trimal	18	213	3834	473	12.337	192	0.901	171	0.803
OG0008458.pep.trimal	18	238	4284	258	6.022	213	0.895	189	0.794
OG0008329.pep.trimal	18	219	3942	522	13.242	204	0.932	172	0.785
OG0008592.pep.trimal	18	148	2664	167	6.269	136	0.919	116	0.784
OG0008637.pep.trimal	18	391	7038	2267	32.211	379	0.969	306	0.783
OG0008653.pep.trimal	18	249	4482	547	12.204	214	0.859	194	0.779
OG0008749.pep.trimal	18	153	2754	554	20.116	148	0.967	119	0.778
OG0008768.pep.trimal	18	175	3150	194	6.159	157	0.897	136	0.777
OG0008020.pep.trimal	18	143	2574	457	17.754	131	0.916	111	0.776
OG0008420.pep.trimal	18	248	4464	407	9.117	221	0.891	192	0.774
OG0008496.pep.trimal	18	191	3438	176	5.119	158	0.827	147	0.77
OG0008731.pep.trimal	18	143	2574	329	12.782	123	0.86	110	0.769
OG0008568.pep.trimal	18	333	5994	1488	24.825	299	0.898	255	0.766
OG0008776.pep.trimal	18	436	7848	1366	17.406	422	0.968	334	0.766
OG0008348.pep.trimal	18	174	3132	211	6.737	157	0.902	133	0.764
OG0008778.pep.trimal	18	117	2106	245	11.633	107	0.915	89	0.761
OG0008577.pep.trimal	18	246	4428	848	19.151	218	0.886	187	0.76
OG0008715.pep.trimal	18	285	5130	877	17.096	261	0.916	216	0.758
OG0008279.pep.trimal	18	325	5850	561	9.59	290	0.892	246	0.757
OG0008474.pep.trimal	18	77	1386	39	2.814	67	0.87	58	0.753
OG0008614.pep.trimal	18	379	6822	2067	30.299	335	0.884	284	0.749
OG0008317.pep.trimal	18	202	3636	622	17.107	186	0.921	151	0.748
OG0008340.pep.trimal	18	325	5850	681	11.641	268	0.825	240	0.738
OG0008651.pep.trimal	18	427	7686	1312	17.07	404	0.946	315	0.738
OG0008505.pep.trimal	18	212	3816	508	13.312	192	0.906	156	0.736
OG0008641.pep.trimal	18	279	5022	237	4.719	247	0.885	205	0.735
OG0008559.pep.trimal	18	810	14580	4955	33.985	730	0.901	594	0.733
OG0008277.pep.trimal	18	206	3708	342	9.223	175	0.85	149	0.723
OG0008453.pep.trimal	18	395	7110	1418	19.944	344	0.871	285	0.722
OG0008554.pep.trimal	18	365	6570	248	3.775	296	0.811	262	0.718
OG0008390.pep.trimal	18	326	5868	677	11.537	289	0.887	234	0.718
OG0008470.pep.trimal	18	300	5400	1033	19.13	258	0.86	215	0.717
OG0008469.pep.trimal	18	576	10368	909	8.767	511	0.887	413	0.717
OG0008062.pep.trimal	18	98	1764	293	16.61	87	0.888	70	0.714
OG0008460.pep.trimal	18	104	1872	112	5.983	94	0.904	74	0.712
OG0008087.pep.trimal	18	1192	21456	7997	37.272	1072	0.899	848	0.711
OG0008718.pep.trimal	18	768	13824	5443	39.374	690	0.898	546	0.711
OG0008311.pep.trimal	18	271	4878	419	8.59	237	0.875	192	0.708
OG0008151.pep.trimal	18	95	1710	151	8.83	83	0.874	67	0.705
OG0008376.pep.trimal	18	142	2556	498	19.484	130	0.915	100	0.704
OG0008455.pep.trimal	18	280	5040	1369	27.163	254	0.907	196	0.7
OG0008308.pep.trimal	18	199	3582	382	10.664	166	0.834	139	0.698
OG0008581.pep.trimal	18	348	6264	2300	36.718	329	0.945	243	0.698
OG0008619.pep.trimal	18	76	1368	114	8.333	64	0.842	53	0.697
OG0008631.pep.trimal	18	253	4554	495	10.87	214	0.846	176	0.696
OG0008499.pep.trimal	18	243	4374	783	17.901	221	0.909	169	0.695
OG0008591.pep.trimal	18	150	2700	18	0.667	123	0.82	103	0.687
OG0008519.pep.trimal	18	606	10908	3122	28.621	547	0.903	412	0.68
OG0008438.pep.trimal	18	400	7200	172	2.389	349	0.873	271	0.677
OG0008350.pep.trimal	18	212	3816	597	15.645	192	0.906	143	0.675
OG0007855.pep.trimal	18	190	3420	713	20.848	167	0.879	128	0.674
OG0008582.pep.trimal	18	303	5454	881	16.153	257	0.848	204	0.673
OG0008459.pep.trimal	18	161	2898	113	3.899	135	0.839	108	0.671
OG0008585.pep.trimal	18	1250	22500	10453	46.458	1177	0.942	834	0.667
OG0008464.pep.trimal	18	158	2844	362	12.729	139	0.88	105	0.665
OG0008342.pep.trimal	18	209	3762	994	26.422	187	0.895	138	0.66
OG0008589.pep.trimal	18	462	8316	463	5.568	417	0.903	305	0.66
OG0008425.pep.trimal	18	158	2844	138	4.852	136	0.861	104	0.658
OG0008369.pep.trimal	18	394	7092	2687	37.888	333	0.845	256	0.65
OG0008529.pep.trimal	18	223	4014	76	1.893	173	0.776	145	0.65
OG0008419.pep.trimal	18	802	14436	6270	43.433	744	0.928	520	0.648
OG0008578.pep.trimal	18	68	1224	95	7.761	58	0.853	44	0.647
OG0008763.pep.trimal	18	135	2430	260	10.7	110	0.815	87	0.644
OG0008450.pep.trimal	18	419	7542	1804	23.919	377	0.9	269	0.642
OG0008530.pep.trimal	18	561	10098	3493	34.591	479	0.854	358	0.638
OG0008487.pep.trimal	18	358	6444	1571	24.379	297	0.83	227	0.634
OG0008596.pep.trimal	18	465	8370	1779	21.254	402	0.865	294	0.632
OG0008673.pep.trimal	18	321	5778	1659	28.712	255	0.794	202	0.629
OG0008609.pep.trimal	18	226	4068	745	18.314	184	0.814	142	0.628
OG0008706.pep.trimal	18	368	6624	976	14.734	314	0.853	231	0.628
OG0008494.pep.trimal	18	199	3582	1090	30.43	189	0.95	125	0.628
OG0008753.pep.trimal	18	181	3258	363	11.142	145	0.801	113	0.624
OG0008545.pep.trimal	18	386	6948	1644	23.661	350	0.907	240	0.622
OG0008134.pep.trimal	18	731	13158	3129	23.78	664	0.908	453	0.62
OG0008532.pep.trimal	18	441	7938	960	12.094	353	0.8	273	0.619
OG0008289.pep.trimal	18	373	6714	700	10.426	296	0.794	231	0.619
OG0008411.pep.trimal	18	176	3168	121	3.819	156	0.886	109	0.619
OG0008756.pep.trimal	18	238	4284	981	22.899	190	0.798	147	0.618
OG0008398.pep.trimal	18	669	12042	4787	39.753	604	0.903	412	0.616
OG0008357.pep.trimal	18	334	6012	2057	34.215	305	0.913	205	0.614
OG0008366.pep.trimal	18	691	12438	5615	45.144	605	0.876	424	0.614
OG0008325.pep.trimal	18	624	11232	2482	22.098	489	0.784	381	0.611
OG0008595.pep.trimal	18	269	4842	403	8.323	220	0.818	164	0.61
OG0008269.pep.trimal	18	154	2772	424	15.296	123	0.799	93	0.604
OG0008735.pep.trimal	18	299	5382	598	11.111	255	0.853	179	0.599
OG0008555.pep.trimal	18	202	3636	1696	46.645	191	0.946	121	0.599
OG0008518.pep.trimal	18	375	6750	1551	22.978	314	0.837	223	0.595
OG0008621.pep.trimal	18	412	7416	212	2.859	311	0.755	244	0.592
OG0008549.pep.trimal	18	237	4266	104	2.438	184	0.776	140	0.591
OG0008579.pep.trimal	18	204	3672	430	11.71	160	0.784	119	0.583
OG0008489.pep.trimal	18	274	4932	680	13.788	232	0.847	159	0.58
OG0008275.pep.trimal	18	240	4320	1353	31.319	191	0.796	139	0.579
OG0008368.pep.trimal	18	456	8208	2411	29.374	376	0.825	264	0.579
OG0008319.pep.trimal	18	402	7236	763	10.544	312	0.776	232	0.577
OG0007900.pep.trimal	18	339	6102	1353	22.173	299	0.882	195	0.575
OG0008590.pep.trimal	18	649	11682	4613	39.488	579	0.892	370	0.57
OG0008712.pep.trimal	18	130	2340	122	5.214	96	0.738	74	0.569
OG0008566.pep.trimal	18	605	10890	2538	23.306	513	0.848	343	0.567
OG0008513.pep.trimal	18	558	10044	2470	24.592	419	0.751	316	0.566
OG0008491.pep.trimal	18	368	6624	1856	28.019	328	0.891	208	0.565
OG0008780.pep.trimal	18	72	1296	29	2.238	61	0.847	40	0.556
OG0008540.pep.trimal	18	466	8388	1038	12.375	375	0.805	258	0.554
OG0008558.pep.trimal	18	112	2016	96	4.762	82	0.732	62	0.554
OG0008657.pep.trimal	18	475	8550	2850	33.333	430	0.905	262	0.552
OG0008624.pep.trimal	18	335	6030	903	14.975	246	0.734	184	0.549
OG0008440.pep.trimal	18	465	8370	2283	27.276	397	0.854	255	0.548
OG0008354.pep.trimal	18	66	1188	84	7.071	51	0.773	36	0.545
OG0008572.pep.trimal	18	722	12996	689	5.302	525	0.727	393	0.544
OG0008433.pep.trimal	18	191	3438	287	8.348	142	0.743	103	0.539
OG0008301.pep.trimal	18	790	14220	6218	43.727	616	0.78	420	0.532
OG0007864.pep.trimal	18	165	2970	352	11.852	130	0.788	87	0.527
OG0008364.pep.trimal	18	506	9108	2611	28.667	422	0.834	266	0.526
OG0008521.pep.trimal	18	336	6048	1395	23.065	294	0.875	174	0.518
OG0008750.pep.trimal	18	332	5976	956	15.997	248	0.747	171	0.515
OG0008437.pep.trimal	18	1025	18450	765	4.146	754	0.736	527	0.514
OG0008446.pep.trimal	18	407	7326	2967	40.5	341	0.838	208	0.511
OG0008563.pep.trimal	18	348	6264	662	10.568	263	0.756	178	0.511
OG0008324.pep.trimal	18	818	14724	3622	24.599	625	0.764	416	0.509
OG0008413.pep.trimal	18	566	10188	1725	16.932	408	0.721	286	0.505
OG0008272.pep.trimal	18	198	3564	479	13.44	165	0.833	100	0.505
OG0008538.pep.trimal	18	479	8622	1641	19.033	315	0.658	242	0.505
OG0008620.pep.trimal	18	353	6354	2329	36.654	271	0.768	178	0.504
OG0008307.pep.trimal	18	1131	20358	9105	44.724	869	0.768	569	0.503
OG0008743.pep.trimal	18	325	5850	310	5.299	237	0.729	162	0.498
OG0008278.pep.trimal	18	224	4032	1369	33.953	183	0.817	111	0.496
OG0008475.pep.trimal	18	154	2772	162	5.844	94	0.61	76	0.494
OG0008515.pep.trimal	18	328	5904	1924	32.588	301	0.918	161	0.491
OG0008649.pep.trimal	18	107	1926	59	3.063	83	0.776	52	0.486
OG0008561.pep.trimal	18	598	10764	266	2.471	383	0.64	290	0.485
OG0008600.pep.trimal	18	253	4554	535	11.748	190	0.751	122	0.482
OG0008539.pep.trimal	18	549	9882	4374	44.262	383	0.698	261	0.475
OG0008692.pep.trimal	18	429	7722	2885	37.361	330	0.769	201	0.469
OG0008290.pep.trimal	18	218	3924	93	2.37	141	0.647	98	0.45
OG0008500.pep.trimal	18	406	7308	428	5.857	268	0.66	181	0.446
OG0008783.pep.trimal	18	101	1818	233	12.816	47	0.465	45	0.446
OG0008335.pep.trimal	18	579	10422	3303	31.693	424	0.732	250	0.432
OG0008729.pep.trimal	18	507	9126	3385	37.092	335	0.661	216	0.426
OG0008723.pep.trimal	18	1373	24714	13565	54.888	1249	0.91	578	0.421
OG0008588.pep.trimal	18	446	8028	735	9.155	248	0.556	187	0.419
OG0008580.pep.trimal	18	677	12186	3822	31.364	389	0.575	255	0.377
OG0008630.pep.trimal	18	364	6552	125	1.908	199	0.547	132	0.363
OG0008429.pep.trimal	18	208	3744	342	9.135	145	0.697	75	0.361
OG0007922.pep.trimal	18	902	16236	6019	37.072	613	0.68	324	0.359
OG0008531.pep.trimal	18	667	12006	702	5.847	399	0.598	235	0.352
OG0008627.pep.trimal	18	295	5310	980	18.456	223	0.756	103	0.349
OG0008557.pep.trimal	18	732	13176	8477	64.337	644	0.88	247	0.337
OG0008486.pep.trimal	18	905	16290	2600	15.961	539	0.596	287	0.317
OG0008534.pep.trimal	18	309	5562	330	5.933	196	0.634	93	0.301
OG0008454.pep.trimal	18	365	6570	1094	16.651	220	0.603	102	0.279
OG0008391.pep.trimal	18	543	9774	6491	66.411	421	0.775	134	0.247
OG0008522.pep.trimal	18	434	7812	398	5.095	311	0.717	100	0.23
OG0008345.pep.trimal	18	459	8262	2322	28.105	174	0.379	79	0.172
OG0009232.pep.trimal	17	342	5814	511	8.789	330	0.965	307	0.898
OG0009370.pep.trimal	17	321	5457	1417	25.967	312	0.972	284	0.885
OG0009385.pep.trimal	17	263	4471	730	16.327	251	0.954	232	0.882
OG0008898.pep.trimal	17	396	6732	1510	22.43	372	0.939	337	0.851
OG0009297.pep.trimal	17	201	3417	211	6.175	185	0.92	170	0.846
OG0009240.pep.trimal	17	157	2669	484	18.134	148	0.943	132	0.841
OG0009257.pep.trimal	17	71	1207	82	6.794	68	0.958	59	0.831
OG0008943.pep.trimal	17	216	3672	401	10.92	214	0.991	178	0.824
OG0009300.pep.trimal	17	305	5185	716	13.809	289	0.948	251	0.823
OG0009038.pep.trimal	17	242	4114	626	15.216	219	0.905	199	0.822
OG0008993.pep.trimal	17	134	2278	464	20.369	127	0.948	110	0.821
OG0009205.pep.trimal	17	183	3111	104	3.343	158	0.863	150	0.82
OG0009144.pep.trimal	17	200	3400	480	14.118	191	0.955	164	0.82
OG0009325.pep.trimal	17	360	6120	1796	29.346	345	0.958	294	0.817
OG0009350.pep.trimal	17	360	6120	1264	20.654	344	0.956	289	0.803
OG0008995.pep.trimal	17	267	4539	792	17.449	238	0.891	214	0.801
OG0009069.pep.trimal	17	409	6953	1700	24.45	380	0.929	327	0.8
OG0009392.pep.trimal	17	313	5321	464	8.72	283	0.904	249	0.796
OG0009401.pep.trimal	17	126	2142	39	1.821	109	0.865	100	0.794
OG0009098.pep.trimal	17	253	4301	574	13.346	228	0.901	201	0.794
OG0009393.pep.trimal	17	237	4029	820	20.352	216	0.911	188	0.793
OG0009266.pep.trimal	17	423	7191	2357	32.777	406	0.96	333	0.787
OG0008871.pep.trimal	17	194	3298	290	8.793	176	0.907	152	0.784
OG0008926.pep.trimal	17	438	7446	687	9.226	399	0.911	342	0.781
OG0008974.pep.trimal	17	287	4879	886	18.159	266	0.927	224	0.78
OG0008894.pep.trimal	17	189	3213	219	6.816	164	0.868	147	0.778
OG0008935.pep.trimal	17	437	7429	2823	38	406	0.929	339	0.776
OG0009248.pep.trimal	17	409	6953	1291	18.568	377	0.922	317	0.775
OG0006317.pep.trimal	17	65	1105	135	12.217	60	0.923	50	0.769
OG0008672.pep.trimal	17	298	5066	1270	25.069	287	0.963	227	0.762
OG0009072.pep.trimal	17	237	4029	200	4.964	216	0.911	180	0.759
OG0009030.pep.trimal	17	269	4573	1332	29.127	252	0.937	204	0.758
OG0009101.pep.trimal	17	318	5406	1913	35.387	307	0.965	241	0.758
OG0008418.pep.trimal	17	101	1717	253	14.735	81	0.802	76	0.752
OG0008909.pep.trimal	17	168	2856	496	17.367	153	0.911	126	0.75
OG0009152.pep.trimal	17	355	6035	1039	17.216	338	0.952	266	0.749
OG0009319.pep.trimal	17	99	1683	155	9.21	86	0.869	74	0.747
OG0009183.pep.trimal	17	255	4335	319	7.359	233	0.914	190	0.745
OG0009170.pep.trimal	17	94	1598	104	6.508	80	0.851	70	0.745
OG0008964.pep.trimal	17	108	1836	118	6.427	90	0.833	80	0.741
OG0009126.pep.trimal	17	295	5015	1362	27.159	276	0.936	218	0.739
OG0009052.pep.trimal	17	153	2601	533	20.492	145	0.948	113	0.739
OG0009037.pep.trimal	17	144	2448	121	4.943	131	0.91	106	0.736
OG0008444.pep.trimal	17	231	3927	760	19.353	211	0.913	170	0.736
OG0009284.pep.trimal	17	521	8857	2993	33.792	467	0.896	383	0.735
OG0009249.pep.trimal	17	488	8296	1301	15.682	449	0.92	357	0.732
OG0009062.pep.trimal	17	141	2397	139	5.799	116	0.823	103	0.73
OG0008872.pep.trimal	17	443	7531	2424	32.187	409	0.923	323	0.729
OG0009273.pep.trimal	17	500	8500	2064	24.282	465	0.93	364	0.728
OG0009128.pep.trimal	17	330	5610	2537	45.223	303	0.918	240	0.727
OG0009060.pep.trimal	17	711	12087	2896	23.96	620	0.872	516	0.726
OG0009084.pep.trimal	17	80	1360	83	6.103	65	0.812	58	0.725
OG0009180.pep.trimal	17	173	2941	300	10.201	162	0.936	125	0.723
OG0009212.pep.trimal	17	162	2754	381	13.834	147	0.907	117	0.722
OG0008323.pep.trimal	17	125	2125	205	9.647	113	0.904	90	0.72
OG0009088.pep.trimal	17	310	5270	1437	27.268	273	0.881	223	0.719
OG0009120.pep.trimal	17	453	7701	3659	47.513	411	0.907	325	0.717
OG0008956.pep.trimal	17	343	5831	135	2.315	279	0.813	246	0.717
OG0009053.pep.trimal	17	334	5678	2238	39.415	299	0.895	238	0.713
OG0009089.pep.trimal	17	177	3009	153	5.085	149	0.842	126	0.712
OG0008985.pep.trimal	17	228	3876	392	10.114	208	0.912	161	0.706
OG0009291.pep.trimal	17	435	7395	2580	34.888	399	0.917	307	0.706
OG0009044.pep.trimal	17	148	2516	180	7.154	137	0.926	104	0.703
OG0009006.pep.trimal	17	393	6681	452	6.765	314	0.799	276	0.702
OG0008991.pep.trimal	17	258	4386	1070	24.396	241	0.934	181	0.702
OG0009122.pep.trimal	17	275	4675	1978	42.31	257	0.935	192	0.698
OG0009260.pep.trimal	17	522	8874	2496	28.127	443	0.849	362	0.693
OG0008971.pep.trimal	17	155	2635	815	30.93	133	0.858	107	0.69
OG0009039.pep.trimal	17	168	2856	842	29.482	152	0.905	116	0.69
OG0009004.pep.trimal	17	145	2465	310	12.576	130	0.897	100	0.69
OG0008950.pep.trimal	17	293	4981	723	14.515	241	0.823	202	0.689
OG0009118.pep.trimal	17	96	1632	112	6.863	87	0.906	66	0.688
OG0008302.pep.trimal	17	298	5066	1470	29.017	265	0.889	205	0.688
OG0008353.pep.trimal	17	902	15334	3283	21.41	788	0.874	621	0.688
OG0009282.pep.trimal	17	204	3468	468	13.495	183	0.897	140	0.686
OG0009219.pep.trimal	17	370	6290	865	13.752	343	0.927	253	0.684
OG0009166.pep.trimal	17	340	5780	1393	24.1	313	0.921	232	0.682
OG0009230.pep.trimal	17	175	2975	453	15.227	156	0.891	119	0.68
OG0009255.pep.trimal	17	131	2227	14	0.629	104	0.794	89	0.679
OG0009233.pep.trimal	17	174	2958	92	3.11	152	0.874	118	0.678
OG0009343.pep.trimal	17	201	3417	550	16.096	172	0.856	136	0.677
OG0009105.pep.trimal	17	95	1615	114	7.059	84	0.884	64	0.674
OG0009298.pep.trimal	17	236	4012	647	16.127	198	0.839	159	0.674
OG0009217.pep.trimal	17	315	5355	630	11.765	265	0.841	212	0.673
OG0008881.pep.trimal	17	421	7157	846	11.821	362	0.86	282	0.67
OG0009372.pep.trimal	17	415	7055	1032	14.628	361	0.87	276	0.665
OG0009158.pep.trimal	17	161	2737	203	7.417	159	0.988	107	0.665
OG0009168.pep.trimal	17	371	6307	1425	22.594	326	0.879	246	0.663
OG0009136.pep.trimal	17	207	3519	582	16.539	195	0.942	137	0.662
OG0009228.pep.trimal	17	333	5661	1714	30.277	291	0.874	218	0.655
OG0009321.pep.trimal	17	669	11373	4499	39.559	626	0.936	437	0.653
OG0009259.pep.trimal	17	447	7599	49	0.645	373	0.834	292	0.653
OG0009079.pep.trimal	17	487	8279	2278	27.515	421	0.864	318	0.653
OG0009117.pep.trimal	17	457	7769	1183	15.227	418	0.915	298	0.652
OG0009020.pep.trimal	17	221	3757	588	15.651	185	0.837	142	0.643
OG0009164.pep.trimal	17	241	4097	188	4.589	215	0.892	155	0.643
OG0009348.pep.trimal	17	614	10438	2141	20.512	509	0.829	394	0.642
OG0009281.pep.trimal	17	411	6987	2126	30.428	337	0.82	264	0.642
OG0009139.pep.trimal	17	302	5134	448	8.726	257	0.851	194	0.642
OG0009389.pep.trimal	17	191	3247	774	23.837	153	0.801	121	0.634
OG0008373.pep.trimal	17	181	3077	529	17.192	157	0.867	114	0.63
OG0009061.pep.trimal	17	378	6426	1857	28.898	347	0.918	238	0.63
OG0008734.pep.trimal	17	252	4284	1296	30.252	206	0.817	158	0.627
OG0009067.pep.trimal	17	253	4301	662	15.392	239	0.945	158	0.625
OG0009027.pep.trimal	17	248	4216	476	11.29	192	0.774	155	0.625
OG0008983.pep.trimal	17	267	4539	587	12.932	231	0.865	167	0.625
OG0008878.pep.trimal	17	167	2839	113	3.98	131	0.784	104	0.623
OG0009054.pep.trimal	17	426	7242	1367	18.876	329	0.772	264	0.62
OG0008944.pep.trimal	17	160	2720	184	6.765	138	0.863	99	0.619
OG0009193.pep.trimal	17	286	4862	1173	24.126	234	0.818	177	0.619
OG0008948.pep.trimal	17	686	11662	2958	25.364	558	0.813	424	0.618
OG0009050.pep.trimal	17	436	7412	2151	29.021	371	0.851	269	0.617
OG0009194.pep.trimal	17	413	7021	2295	32.688	354	0.857	255	0.617
OG0009070.pep.trimal	17	179	3043	381	12.521	162	0.905	110	0.615
OG0009197.pep.trimal	17	517	8789	1370	15.588	400	0.774	317	0.613
OG0009140.pep.trimal	17	541	9197	136	1.479	370	0.684	331	0.612
OG0009204.pep.trimal	17	250	4250	1063	25.012	216	0.864	153	0.612
OG0009008.pep.trimal	17	673	11441	3920	34.263	559	0.831	411	0.611
OG0009397.pep.trimal	17	287	4879	885	18.139	231	0.805	175	0.61
OG0008960.pep.trimal	17	200	3400	817	24.029	185	0.925	122	0.61
OG0009316.pep.trimal	17	156	2652	504	19.005	123	0.788	95	0.609
OG0009241.pep.trimal	17	319	5423	220	4.057	284	0.89	194	0.608
OG0009189.pep.trimal	17	112	1904	388	20.378	98	0.875	68	0.607
OG0009198.pep.trimal	17	515	8755	1097	12.53	446	0.866	312	0.606
OG0009171.pep.trimal	17	231	3927	625	15.915	196	0.848	139	0.602
OG0008947.pep.trimal	17	332	5644	1167	20.677	252	0.759	200	0.602
OG0009143.pep.trimal	17	148	2516	334	13.275	135	0.912	89	0.601
OG0008049.pep.trimal	17	110	1870	378	20.214	95	0.864	66	0.6
OG0007394.pep.trimal	17	256	4352	1555	35.731	222	0.867	153	0.598
OG0008886.pep.trimal	17	330	5610	680	12.121	260	0.788	197	0.597
OG0008370.pep.trimal	17	280	4760	1240	26.05	233	0.832	166	0.593
OG0009016.pep.trimal	17	346	5882	324	5.508	280	0.809	205	0.592
OG0009129.pep.trimal	17	529	8993	286	3.18	395	0.747	313	0.592
OG0009356.pep.trimal	17	547	9299	2601	27.971	436	0.797	324	0.592
OG0009390.pep.trimal	17	560	9520	3009	31.607	510	0.911	331	0.591
OG0008970.pep.trimal	17	444	7548	233	3.087	373	0.84	259	0.583
OG0009420.pep.trimal	17	244	4148	912	21.986	204	0.836	142	0.582
OG0009074.pep.trimal	17	393	6681	414	6.197	260	0.662	228	0.58
OG0009220.pep.trimal	17	143	2431	262	10.777	101	0.706	83	0.58
OG0009365.pep.trimal	17	102	1734	181	10.438	91	0.892	59	0.578
OG0008288.pep.trimal	17	391	6647	1114	16.759	329	0.841	226	0.578
OG0009201.pep.trimal	17	438	7446	2805	37.671	414	0.945	252	0.575
OG0009410.pep.trimal	17	437	7429	2847	38.323	408	0.934	251	0.574
OG0009200.pep.trimal	17	345	5865	2861	48.781	321	0.93	197	0.571
OG0008978.pep.trimal	17	443	7531	2471	32.811	405	0.914	253	0.571
OG0009018.pep.trimal	17	283	4811	1520	31.594	229	0.809	161	0.569
OG0009294.pep.trimal	17	150	2550	358	14.039	127	0.847	85	0.567
OG0009071.pep.trimal	17	540	9180	596	6.492	445	0.824	304	0.563
OG0009096.pep.trimal	17	339	5763	2028	35.19	279	0.823	191	0.563
OG0009258.pep.trimal	17	233	3961	202	5.1	173	0.742	130	0.558
OG0009243.pep.trimal	17	296	5032	928	18.442	236	0.797	165	0.557
OG0008986.pep.trimal	17	313	5321	242	4.548	257	0.821	174	0.556
OG0009065.pep.trimal	17	416	7072	1673	23.657	300	0.721	230	0.553
OG0009289.pep.trimal	17	609	10353	3611	34.879	478	0.785	333	0.547
OG0009340.pep.trimal	17	290	4930	1307	26.511	245	0.845	158	0.545
OG0009099.pep.trimal	17	816	13872	1886	13.596	630	0.772	445	0.545
OG0009334.pep.trimal	17	621	10557	879	8.326	496	0.799	335	0.539
OG0009264.pep.trimal	17	173	2941	79	2.686	135	0.78	93	0.538
OG0009104.pep.trimal	17	281	4777	1091	22.839	200	0.712	151	0.537
OG0009208.pep.trimal	17	215	3655	198	5.417	153	0.712	115	0.535
OG0009227.pep.trimal	17	617	10489	5233	49.89	557	0.903	330	0.535
OG0009386.pep.trimal	17	778	13226	6649	50.272	708	0.91	415	0.533
OG0008516.pep.trimal	17	278	4726	1198	25.349	210	0.755	148	0.532
OG0009261.pep.trimal	17	522	8874	566	6.378	393	0.753	277	0.531
OG0009209.pep.trimal	17	281	4777	303	6.343	166	0.591	149	0.53
OG0009214.pep.trimal	17	235	3995	1101	27.559	191	0.813	124	0.528
OG0008998.pep.trimal	17	440	7480	1123	15.013	351	0.798	230	0.523
OG0009280.pep.trimal	17	159	2703	269	9.952	141	0.887	83	0.522
OG0009312.pep.trimal	17	373	6341	1385	21.842	272	0.729	192	0.515
OG0007954.pep.trimal	17	169	2873	338	11.765	114	0.675	87	0.515
OG0009095.pep.trimal	17	156	2652	66	2.489	137	0.878	80	0.513
OG0009301.pep.trimal	17	170	2890	945	32.699	136	0.8	87	0.512
OG0008906.pep.trimal	17	578	9826	2219	22.583	434	0.751	293	0.507
OG0009174.pep.trimal	17	358	6086	809	13.293	327	0.913	181	0.506
OG0008877.pep.trimal	17	255	4335	635	14.648	206	0.808	129	0.506
OG0008962.pep.trimal	17	136	2312	84	3.633	104	0.765	68	0.5
OG0008870.pep.trimal	17	327	5559	1015	18.259	230	0.703	163	0.498
OG0009172.pep.trimal	17	318	5406	563	10.414	269	0.846	158	0.497
OG0009359.pep.trimal	17	523	8891	2746	30.885	411	0.786	260	0.497
OG0008937.pep.trimal	17	342	5814	1104	18.989	272	0.795	169	0.494
OG0009150.pep.trimal	17	369	6273	1192	19.002	271	0.734	180	0.488
OG0008299.pep.trimal	17	666	11322	3315	29.279	568	0.853	321	0.482
OG0009190.pep.trimal	17	587	9979	1779	17.827	461	0.785	282	0.48
OG0009014.pep.trimal	17	612	10404	1159	11.14	418	0.683	291	0.475
OG0009199.pep.trimal	17	418	7106	437	6.15	281	0.672	198	0.474
OG0009237.pep.trimal	17	289	4913	1072	21.82	200	0.692	137	0.474
OG0007382.pep.trimal	17	225	3825	873	22.824	168	0.747	104	0.462
OG0009244.pep.trimal	17	349	5933	170	2.865	222	0.636	161	0.461
OG0009155.pep.trimal	17	419	7123	1701	23.88	330	0.788	192	0.458
OG0009085.pep.trimal	17	211	3587	141	3.931	168	0.796	96	0.455
OG0008916.pep.trimal	17	293	4981	458	9.195	199	0.679	133	0.454
OG0009218.pep.trimal	17	367	6239	57	0.914	215	0.586	162	0.441
OG0009337.pep.trimal	17	346	5882	1127	19.16	274	0.792	150	0.434
OG0009182.pep.trimal	17	430	7310	2128	29.111	332	0.772	186	0.433
OG0009015.pep.trimal	17	196	3332	162	4.862	127	0.648	84	0.429
OG0008934.pep.trimal	17	232	3944	300	7.606	158	0.681	99	0.427
OG0009146.pep.trimal	17	538	9146	3748	40.98	348	0.647	228	0.424
OG0009352.pep.trimal	17	683	11611	6274	54.035	565	0.827	288	0.422
OG0009231.pep.trimal	17	550	9350	1160	12.406	380	0.691	230	0.418
OG0009157.pep.trimal	17	449	7633	2375	31.115	310	0.69	183	0.408
OG0008374.pep.trimal	17	386	6562	1836	27.979	303	0.785	153	0.396
OG0009167.pep.trimal	17	436	7412	2943	39.706	336	0.771	172	0.394
OG0009269.pep.trimal	17	362	6154	2687	43.663	232	0.641	142	0.392
OG0008349.pep.trimal	17	418	7106	1734	24.402	264	0.632	163	0.39
OG0009213.pep.trimal	17	350	5950	192	3.227	162	0.463	132	0.377
OG0009236.pep.trimal	17	611	10387	984	9.473	415	0.679	228	0.373
OG0009138.pep.trimal	17	225	3825	80	2.092	183	0.813	82	0.364
OG0008942.pep.trimal	17	725	12325	1547	12.552	463	0.639	262	0.361
OG0008957.pep.trimal	17	402	6834	1196	17.501	212	0.527	143	0.356
OG0008997.pep.trimal	17	823	13991	215	1.537	503	0.611	281	0.341
OG0009421.pep.trimal	17	180	3060	199	6.503	120	0.667	61	0.339
OG0009112.pep.trimal	17	813	13821	8335	60.307	712	0.876	274	0.337
OG0009285.pep.trimal	17	355	6035	608	10.075	231	0.651	116	0.327
OG0009154.pep.trimal	17	1171	19907	10721	53.855	721	0.616	309	0.264
OG0009402.pep.trimal	17	360	6120	3636	59.412	297	0.825	92	0.256
OG0009286.pep.trimal	17	223	3791	199	5.249	105	0.471	53	0.238
OG0009822.pep.trimal	16	114	1824	186	10.197	111	0.974	103	0.904
OG0009935.pep.trimal	16	137	2192	441	20.119	134	0.978	123	0.898
OG0009596.pep.trimal	16	241	3856	783	20.306	236	0.979	214	0.888
OG0010110.pep.trimal	16	69	1104	58	5.254	67	0.971	61	0.884
OG0010071.pep.trimal	16	88	1408	137	9.73	80	0.909	76	0.864
OG0009566.pep.trimal	16	142	2272	121	5.326	128	0.901	122	0.859
OG0010067.pep.trimal	16	72	1152	131	11.372	70	0.972	61	0.847
OG0009885.pep.trimal	16	296	4736	701	14.802	272	0.919	250	0.845
OG0009768.pep.trimal	16	158	2528	314	12.421	152	0.962	133	0.842
OG0009707.pep.trimal	16	541	8656	2631	30.395	521	0.963	453	0.837
OG0009560.pep.trimal	16	585	9360	961	10.267	544	0.93	480	0.821
OG0010107.pep.trimal	16	162	2592	275	10.61	152	0.938	133	0.821
OG0010033.pep.trimal	16	168	2688	696	25.893	164	0.976	137	0.815
OG0009800.pep.trimal	16	194	3104	249	8.022	182	0.938	158	0.814
OG0010028.pep.trimal	16	63	1008	76	7.54	60	0.952	51	0.81
OG0009892.pep.trimal	16	279	4464	636	14.247	266	0.953	226	0.81
OG0009618.pep.trimal	16	172	2752	198	7.195	157	0.913	137	0.797
OG0009920.pep.trimal	16	178	2848	587	20.611	164	0.921	141	0.792
OG0009538.pep.trimal	16	153	2448	260	10.621	146	0.954	121	0.791
OG0009223.pep.trimal	16	226	3616	648	17.92	214	0.947	178	0.788
OG0009938.pep.trimal	16	265	4240	688	16.226	251	0.947	206	0.777
OG0009700.pep.trimal	16	173	2768	880	31.792	162	0.936	133	0.769
OG0009748.pep.trimal	16	220	3520	245	6.96	190	0.864	169	0.768
OG0009844.pep.trimal	16	280	4480	1443	32.21	270	0.964	215	0.768
OG0009966.pep.trimal	16	120	1920	127	6.615	102	0.85	92	0.767
OG0010009.pep.trimal	16	139	2224	392	17.626	132	0.95	106	0.763
OG0009769.pep.trimal	16	215	3440	244	7.093	194	0.902	164	0.763
OG0009551.pep.trimal	16	330	5280	913	17.292	298	0.903	251	0.761
OG0009764.pep.trimal	16	120	1920	20	1.042	101	0.842	91	0.758
OG0009606.pep.trimal	16	215	3440	99	2.878	181	0.842	163	0.758
OG0009809.pep.trimal	16	173	2768	299	10.802	160	0.925	131	0.757
OG0009846.pep.trimal	16	399	6384	1954	30.608	337	0.845	301	0.754
OG0009866.pep.trimal	16	227	3632	853	23.486	208	0.916	171	0.753
OG0009552.pep.trimal	16	121	1936	154	7.955	109	0.901	91	0.752
OG0009826.pep.trimal	16	374	5984	1387	23.178	354	0.947	281	0.751
OG0009786.pep.trimal	16	530	8480	1221	14.399	495	0.934	396	0.747
OG0009898.pep.trimal	16	157	2512	73	2.906	131	0.834	117	0.745
OG0009928.pep.trimal	16	340	5440	1618	29.743	298	0.876	253	0.744
OG0009855.pep.trimal	16	323	5168	411	7.953	286	0.885	240	0.743
OG0009670.pep.trimal	16	259	4144	892	21.525	231	0.892	192	0.741
OG0009886.pep.trimal	16	164	2624	410	15.625	152	0.927	120	0.732
OG0010074.pep.trimal	16	119	1904	370	19.433	100	0.84	87	0.731
OG0009953.pep.trimal	16	137	2192	62	2.828	130	0.949	100	0.73
OG0010042.pep.trimal	16	229	3664	1170	31.932	195	0.852	167	0.729
OG0010046.pep.trimal	16	214	3424	679	19.831	202	0.944	155	0.724
OG0009195.pep.trimal	16	90	1440	185	12.847	82	0.911	65	0.722
OG0009612.pep.trimal	16	208	3328	101	3.035	188	0.904	150	0.721
OG0009676.pep.trimal	16	173	2768	96	3.468	158	0.913	124	0.717
OG0009865.pep.trimal	16	217	3472	791	22.782	196	0.903	155	0.714
OG0009638.pep.trimal	16	248	3968	823	20.741	224	0.903	177	0.714
OG0009718.pep.trimal	16	278	4448	1103	24.798	251	0.903	198	0.712
OG0009647.pep.trimal	16	969	15504	6163	39.751	914	0.943	690	0.712
OG0009835.pep.trimal	16	551	8816	2477	28.097	492	0.893	392	0.711
OG0009909.pep.trimal	16	93	1488	203	13.642	79	0.849	66	0.71
OG0009783.pep.trimal	16	145	2320	338	14.569	114	0.786	103	0.71
OG0009801.pep.trimal	16	196	3136	131	4.177	156	0.796	139	0.709
OG0009780.pep.trimal	16	96	1536	212	13.802	83	0.865	68	0.708
OG0009586.pep.trimal	16	236	3776	270	7.15	205	0.869	167	0.708
OG0010000.pep.trimal	16	340	5440	1424	26.176	302	0.888	240	0.706
OG0009981.pep.trimal	16	211	3376	539	15.966	170	0.806	149	0.706
OG0009915.pep.trimal	16	139	2224	244	10.971	117	0.842	98	0.705
OG0009726.pep.trimal	16	239	3824	198	5.178	198	0.828	168	0.703
OG0009983.pep.trimal	16	356	5696	448	7.865	312	0.876	250	0.702
OG0010072.pep.trimal	16	164	2624	327	12.462	152	0.927	115	0.701
OG0009996.pep.trimal	16	686	10976	1959	17.848	562	0.819	480	0.7
OG0009806.pep.trimal	16	288	4608	1025	22.244	248	0.861	199	0.691
OG0009727.pep.trimal	16	351	5616	425	7.568	324	0.923	242	0.689
OG0009963.pep.trimal	16	186	2976	501	16.835	167	0.898	128	0.688
OG0009852.pep.trimal	16	245	3920	57	1.454	202	0.824	168	0.686
OG0009678.pep.trimal	16	310	4960	1937	39.052	302	0.974	212	0.684
OG0009619.pep.trimal	16	423	6768	1645	24.306	385	0.91	289	0.683
OG0009810.pep.trimal	16	264	4224	361	8.546	216	0.818	180	0.682
OG0009732.pep.trimal	16	140	2240	111	4.955	134	0.957	95	0.679
OG0009774.pep.trimal	16	252	4032	688	17.063	239	0.948	171	0.679
OG0009306.pep.trimal	16	93	1488	286	19.22	70	0.753	63	0.677
OG0009667.pep.trimal	16	136	2176	31	1.425	103	0.757	92	0.676
OG0009542.pep.trimal	16	107	1712	72	4.206	82	0.766	72	0.673
OG0009522.pep.trimal	16	248	3968	588	14.819	214	0.863	166	0.669
OG0009403.pep.trimal	16	164	2624	77	2.934	149	0.909	109	0.665
OG0009897.pep.trimal	16	136	2176	438	20.129	121	0.89	90	0.662
OG0009589.pep.trimal	16	240	3840	437	11.38	216	0.9	159	0.662
OG0009903.pep.trimal	16	230	3680	733	19.918	199	0.865	152	0.661
OG0009635.pep.trimal	16	177	2832	404	14.266	164	0.927	117	0.661
OG0009558.pep.trimal	16	333	5328	196	3.679	285	0.856	220	0.661
OG0010044.pep.trimal	16	303	4848	1315	27.125	261	0.861	200	0.66
OG0009545.pep.trimal	16	479	7664	3030	39.535	452	0.944	316	0.66
OG0009623.pep.trimal	16	394	6304	1626	25.793	325	0.825	259	0.657
OG0009701.pep.trimal	16	353	5648	1319	23.353	309	0.875	232	0.657
OG0009536.pep.trimal	16	169	2704	104	3.846	131	0.775	111	0.657
OG0009584.pep.trimal	16	229	3664	256	6.987	196	0.856	149	0.651
OG0009778.pep.trimal	16	278	4448	100	2.248	214	0.77	180	0.647
OG0009629.pep.trimal	16	381	6096	1693	27.772	343	0.9	246	0.646
OG0009569.pep.trimal	16	431	6896	614	8.904	328	0.761	278	0.645
OG0009662.pep.trimal	16	168	2688	127	4.725	147	0.875	108	0.643
OG0009708.pep.trimal	16	128	2048	153	7.471	102	0.797	82	0.641
OG0009694.pep.trimal	16	776	12416	4565	36.767	697	0.898	496	0.639
OG0009875.pep.trimal	16	195	3120	220	7.051	162	0.831	124	0.636
OG0009964.pep.trimal	16	132	2112	76	3.598	94	0.712	84	0.636
OG0009825.pep.trimal	16	285	4560	458	10.044	244	0.856	181	0.635
OG0009690.pep.trimal	16	288	4608	1379	29.926	263	0.913	183	0.635
OG0009624.pep.trimal	16	291	4656	249	5.348	221	0.759	183	0.629
OG0010001.pep.trimal	16	145	2320	106	4.569	135	0.931	91	0.628
OG0009940.pep.trimal	16	487	7792	1490	19.122	450	0.924	305	0.626
OG0009814.pep.trimal	16	141	2256	460	20.39	128	0.908	88	0.624
OG0009848.pep.trimal	16	212	3392	175	5.159	158	0.745	132	0.623
OG0009578.pep.trimal	16	238	3808	1043	27.39	210	0.882	148	0.622
OG0009906.pep.trimal	16	196	3136	168	5.357	172	0.878	122	0.622
OG0009951.pep.trimal	16	206	3296	136	4.126	151	0.733	128	0.621
OG0009893.pep.trimal	16	293	4688	42	0.896	229	0.782	182	0.621
OG0008958.pep.trimal	16	508	8128	2945	36.233	459	0.904	314	0.618
OG0010032.pep.trimal	16	266	4256	1880	44.173	238	0.895	164	0.617
OG0009518.pep.trimal	16	198	3168	444	14.015	176	0.889	122	0.616
OG0009770.pep.trimal	16	158	2528	323	12.777	137	0.867	97	0.614
OG0010103.pep.trimal	16	225	3600	313	8.694	189	0.84	138	0.613
OG0009877.pep.trimal	16	313	5008	977	19.509	263	0.84	192	0.613
OG0009858.pep.trimal	16	422	6752	588	8.709	335	0.794	257	0.609
OG0009869.pep.trimal	16	775	12400	1507	12.153	601	0.775	471	0.608
OG0009710.pep.trimal	16	285	4560	696	15.263	234	0.821	173	0.607
OG0009785.pep.trimal	16	188	3008	527	17.52	167	0.888	114	0.606
OG0009711.pep.trimal	16	203	3248	265	8.159	151	0.744	123	0.606
OG0009756.pep.trimal	16	195	3120	834	26.731	161	0.826	118	0.605
OG0009853.pep.trimal	16	336	5376	653	12.147	300	0.893	203	0.604
OG0009959.pep.trimal	16	273	4368	1054	24.13	234	0.857	164	0.601
OG0009797.pep.trimal	16	246	3936	753	19.131	230	0.935	147	0.598
OG0009987.pep.trimal	16	469	7504	4119	54.891	384	0.819	280	0.597
OG0009721.pep.trimal	16	456	7296	1623	22.245	424	0.93	272	0.596
OG0009881.pep.trimal	16	188	3008	225	7.48	142	0.755	112	0.596
OG0010041.pep.trimal	16	166	2656	523	19.691	124	0.747	99	0.596
OG0009640.pep.trimal	16	251	4016	81	2.017	197	0.785	149	0.594
OG0009873.pep.trimal	16	363	5808	432	7.438	287	0.791	215	0.592
OG0009861.pep.trimal	16	252	4032	814	20.188	208	0.825	149	0.591
OG0009829.pep.trimal	16	159	2544	90	3.538	126	0.792	94	0.591
OG0009725.pep.trimal	16	166	2656	155	5.836	130	0.783	98	0.59
OG0009841.pep.trimal	16	271	4336	83	1.914	185	0.683	159	0.587
OG0009820.pep.trimal	16	161	2576	32	1.242	126	0.783	94	0.584
OG0009598.pep.trimal	16	89	1424	9	0.632	70	0.787	52	0.584
OG0009633.pep.trimal	16	340	5440	1030	18.934	306	0.9	197	0.579
OG0009535.pep.trimal	16	650	10400	4662	44.827	605	0.931	376	0.578
OG0009716.pep.trimal	16	185	2960	200	6.757	153	0.827	106	0.573
OG0009585.pep.trimal	16	631	10096	2725	26.991	574	0.91	360	0.571
OG0009717.pep.trimal	16	585	9360	628	6.709	527	0.901	334	0.571
OG0009838.pep.trimal	16	256	4096	486	11.865	201	0.785	146	0.57
OG0009961.pep.trimal	16	298	4768	824	17.282	266	0.893	170	0.57
OG0009958.pep.trimal	16	242	3872	624	16.116	203	0.839	138	0.57
OG0010005.pep.trimal	16	313	5008	1163	23.223	251	0.802	177	0.565
OG0009908.pep.trimal	16	296	4736	376	7.939	250	0.845	167	0.564
OG0009833.pep.trimal	16	178	2848	214	7.514	168	0.944	100	0.562
OG0009978.pep.trimal	16	276	4416	707	16.01	237	0.859	155	0.562
OG0009827.pep.trimal	16	254	4064	1020	25.098	216	0.85	141	0.555
OG0009930.pep.trimal	16	303	4848	1672	34.488	262	0.865	168	0.554
OG0009519.pep.trimal	16	184	2944	259	8.798	159	0.864	102	0.554
OG0009870.pep.trimal	16	461	7376	2417	32.768	384	0.833	253	0.549
OG0009936.pep.trimal	16	483	7728	2257	29.205	403	0.834	265	0.549
OG0009547.pep.trimal	16	170	2720	450	16.544	142	0.835	93	0.547
OG0009753.pep.trimal	16	437	6992	1073	15.346	359	0.822	239	0.547
OG0009526.pep.trimal	16	433	6928	806	11.634	310	0.716	236	0.545
OG0009911.pep.trimal	16	263	4208	133	3.161	200	0.76	143	0.544
OG0009847.pep.trimal	16	213	3408	329	9.654	183	0.859	115	0.54
OG0008869.pep.trimal	16	345	5520	1424	25.797	270	0.783	186	0.539
OG0009709.pep.trimal	16	134	2144	229	10.681	93	0.694	72	0.537
OG0009901.pep.trimal	16	196	3136	67	2.136	153	0.781	105	0.536
OG0008400.pep.trimal	16	374	5984	966	16.143	308	0.824	198	0.529
OG0009627.pep.trimal	16	65	1040	98	9.423	55	0.846	34	0.523
OG0009960.pep.trimal	16	149	2384	111	4.656	116	0.779	78	0.523
OG0009880.pep.trimal	16	172	2752	248	9.012	115	0.669	90	0.523
OG0010064.pep.trimal	16	830	13280	2257	16.995	644	0.776	433	0.522
OG0007494.pep.trimal	16	305	4880	1596	32.705	270	0.885	159	0.521
OG0009523.pep.trimal	16	503	8048	1042	12.947	396	0.787	261	0.519
OG0009986.pep.trimal	16	393	6288	1584	25.191	327	0.832	203	0.517
OG0009644.pep.trimal	16	242	3872	1022	26.395	199	0.822	124	0.512
OG0010086.pep.trimal	16	231	3696	269	7.278	156	0.675	118	0.511
OG0009766.pep.trimal	16	245	3920	73	1.862	177	0.722	125	0.51
OG0009719.pep.trimal	16	290	4640	532	11.466	245	0.845	147	0.507
OG0009601.pep.trimal	16	259	4144	1422	34.315	214	0.826	131	0.506
OG0009587.pep.trimal	16	208	3328	141	4.237	170	0.817	105	0.505
OG0009540.pep.trimal	16	133	2128	141	6.626	88	0.662	67	0.504
OG0008867.pep.trimal	16	338	5408	733	13.554	263	0.778	169	0.5
OG0009534.pep.trimal	16	391	6256	1763	28.181	304	0.777	195	0.499
OG0009904.pep.trimal	16	372	5952	1862	31.284	304	0.817	184	0.495
OG0009851.pep.trimal	16	261	4176	31	0.742	181	0.693	127	0.487
OG0009795.pep.trimal	16	475	7600	106	1.395	425	0.895	231	0.486
OG0009549.pep.trimal	16	636	10176	4363	42.875	468	0.736	308	0.484
OG0009631.pep.trimal	16	180	2880	814	28.264	159	0.883	87	0.483
OG0009804.pep.trimal	16	361	5776	1253	21.693	269	0.745	174	0.482
OG0009775.pep.trimal	16	233	3728	51	1.368	166	0.712	112	0.481
OG0009823.pep.trimal	16	719	11504	5572	48.435	582	0.809	344	0.478
OG0009590.pep.trimal	16	278	4448	994	22.347	243	0.874	132	0.475
OG0009742.pep.trimal	16	465	7440	2490	33.468	380	0.817	221	0.475
OG0009762.pep.trimal	16	428	6848	905	13.216	349	0.815	203	0.474
OG0010031.pep.trimal	16	127	2032	128	6.299	110	0.866	60	0.472
OG0009787.pep.trimal	16	169	2704	215	7.951	132	0.781	78	0.462
OG0009715.pep.trimal	16	468	7488	277	3.699	277	0.592	215	0.459
OG0009973.pep.trimal	16	570	9120	4991	54.726	509	0.893	261	0.458
OG0009688.pep.trimal	16	127	2032	73	3.593	86	0.677	58	0.457
OG0009554.pep.trimal	16	303	4848	332	6.848	171	0.564	136	0.449
OG0010026.pep.trimal	16	65	1040	59	5.673	54	0.831	29	0.446
OG0009611.pep.trimal	16	490	7840	2347	29.936	384	0.784	214	0.437
OG0009751.pep.trimal	16	669	10704	3466	32.38	457	0.683	285	0.426
OG0009557.pep.trimal	16	147	2352	223	9.481	84	0.571	61	0.415
OG0009784.pep.trimal	16	566	9056	4817	53.191	467	0.825	233	0.412
OG0009597.pep.trimal	16	226	3616	311	8.601	151	0.668	93	0.412
OG0009899.pep.trimal	16	628	10048	3990	39.709	544	0.866	259	0.412
OG0010101.pep.trimal	16	615	9840	4896	49.756	579	0.941	253	0.411
OG0010011.pep.trimal	16	614	9824	4195	42.702	484	0.788	252	0.41
OG0009090.pep.trimal	16	128	2048	153	7.471	84	0.656	52	0.406
OG0009867.pep.trimal	16	718	11488	2142	18.646	502	0.699	289	0.403
OG0009607.pep.trimal	16	147	2352	97	4.124	88	0.599	58	0.395
OG0009836.pep.trimal	16	141	2256	235	10.417	112	0.794	55	0.39
OG0009680.pep.trimal	16	421	6736	1694	25.148	275	0.653	162	0.385
OG0009812.pep.trimal	16	369	5904	736	12.466	205	0.556	139	0.377
OG0009696.pep.trimal	16	344	5504	122	2.217	279	0.811	128	0.372
OG0009929.pep.trimal	16	342	5472	2059	37.628	225	0.658	122	0.357
OG0009745.pep.trimal	16	778	12448	7791	62.588	601	0.772	276	0.355
OG0009671.pep.trimal	16	680	10880	6410	58.915	439	0.646	237	0.349
OG0009923.pep.trimal	16	310	4960	173	3.488	259	0.835	105	0.339
OG0010021.pep.trimal	16	143	2288	119	5.201	82	0.573	48	0.336
OG0009876.pep.trimal	16	762	12192	364	2.986	408	0.535	253	0.332
OG0009713.pep.trimal	16	319	5104	311	6.093	218	0.683	104	0.326
OG0009807.pep.trimal	16	806	12896	6271	48.627	601	0.746	233	0.289
OG0009580.pep.trimal	16	736	11776	6724	57.099	598	0.812	210	0.285
OG0009746.pep.trimal	16	99	1584	161	10.164	77	0.778	25	0.253
OG0009741.pep.trimal	16	1012	16192	10684	65.983	713	0.705	219	0.216
OG0010809.pep.trimal	15	80	1200	57	4.75	79	0.988	72	0.9
OG0010785.pep.trimal	15	148	2220	94	4.234	143	0.966	130	0.878
OG0010729.pep.trimal	15	167	2505	155	6.188	161	0.964	146	0.874
OG0010326.pep.trimal	15	226	3390	438	12.92	217	0.96	190	0.841
OG0010487.pep.trimal	15	106	1590	170	10.692	104	0.981	89	0.84
OG0010603.pep.trimal	15	167	2505	138	5.509	155	0.928	140	0.838
OG0010560.pep.trimal	15	175	2625	197	7.505	159	0.909	145	0.829
OG0010707.pep.trimal	15	117	1755	299	17.037	101	0.863	96	0.821
OG0010439.pep.trimal	15	127	1905	215	11.286	120	0.945	104	0.819
OG0010497.pep.trimal	15	427	6405	295	4.606	406	0.951	349	0.817
OG0010773.pep.trimal	15	329	4935	488	9.889	308	0.936	267	0.812
OG0010516.pep.trimal	15	362	5430	837	15.414	337	0.931	293	0.809
OG0010629.pep.trimal	15	220	3300	508	15.394	211	0.959	178	0.809
OG0009854.pep.trimal	15	120	1800	170	9.444	113	0.942	97	0.808
OG0010840.pep.trimal	15	197	2955	352	11.912	185	0.939	159	0.807
OG0009655.pep.trimal	15	185	2775	286	10.306	178	0.962	149	0.805
OG0010578.pep.trimal	15	369	5535	957	17.29	330	0.894	293	0.794
OG0010271.pep.trimal	15	173	2595	210	8.092	154	0.89	137	0.792
OG0010727.pep.trimal	15	178	2670	441	16.517	165	0.927	141	0.792
OG0010395.pep.trimal	15	187	2805	356	12.692	171	0.914	148	0.791
OG0010588.pep.trimal	15	256	3840	661	17.214	230	0.898	202	0.789
OG0010296.pep.trimal	15	147	2205	190	8.617	145	0.986	116	0.789
OG0010656.pep.trimal	15	190	2850	235	8.246	185	0.974	150	0.789
OG0010537.pep.trimal	15	322	4830	623	12.899	291	0.904	253	0.786
OG0010427.pep.trimal	15	223	3345	690	20.628	205	0.919	175	0.785
OG0010527.pep.trimal	15	169	2535	246	9.704	154	0.911	132	0.781
OG0010797.pep.trimal	15	224	3360	627	18.661	203	0.906	174	0.777
OG0010795.pep.trimal	15	130	1950	205	10.513	125	0.962	101	0.777
OG0010808.pep.trimal	15	205	3075	192	6.244	180	0.878	159	0.776
OG0010796.pep.trimal	15	102	1530	251	16.405	94	0.922	79	0.775
OG0010553.pep.trimal	15	443	6645	310	4.665	397	0.896	343	0.774
OG0009622.pep.trimal	15	483	7245	414	5.714	420	0.87	368	0.762
OG0010713.pep.trimal	15	263	3945	666	16.882	242	0.92	200	0.76
OG0010328.pep.trimal	15	166	2490	612	24.578	148	0.892	126	0.759
OG0010700.pep.trimal	15	156	2340	302	12.906	123	0.788	118	0.756
OG0010730.pep.trimal	15	109	1635	494	30.214	95	0.872	82	0.752
OG0010318.pep.trimal	15	223	3345	483	14.439	205	0.919	167	0.749
OG0010454.pep.trimal	15	430	6450	648	10.047	412	0.958	322	0.749
OG0010752.pep.trimal	15	206	3090	392	12.686	193	0.937	154	0.748
OG0010310.pep.trimal	15	286	4290	1771	41.282	274	0.958	214	0.748
OG0010644.pep.trimal	15	200	3000	416	13.867	185	0.925	149	0.745
OG0010604.pep.trimal	15	282	4230	494	11.678	260	0.922	210	0.745
OG0010798.pep.trimal	15	363	5445	1937	35.574	326	0.898	270	0.744
OG0009110.pep.trimal	15	70	1050	166	15.81	67	0.957	52	0.743
OG0010879.pep.trimal	15	105	1575	99	6.286	89	0.848	78	0.743
OG0010589.pep.trimal	15	197	2955	376	12.724	181	0.919	146	0.741
OG0010413.pep.trimal	15	238	3570	917	25.686	207	0.87	176	0.739
OG0010637.pep.trimal	15	362	5430	1267	23.333	315	0.87	267	0.738
OG0010739.pep.trimal	15	130	1950	180	9.231	110	0.846	96	0.738
OG0010381.pep.trimal	15	293	4395	1190	27.076	258	0.881	216	0.737
OG0010788.pep.trimal	15	105	1575	118	7.492	91	0.867	77	0.733
OG0009575.pep.trimal	15	289	4335	698	16.101	249	0.862	211	0.73
OG0010531.pep.trimal	15	161	2415	202	8.364	132	0.82	117	0.727
OG0010429.pep.trimal	15	315	4725	1285	27.196	293	0.93	228	0.724
OG0009900.pep.trimal	15	135	2025	18	0.889	128	0.948	97	0.719
OG0010822.pep.trimal	15	498	7470	1356	18.153	461	0.926	358	0.719
OG0010831.pep.trimal	15	73	1095	98	8.95	69	0.945	52	0.712
OG0010787.pep.trimal	15	228	3420	653	19.094	188	0.825	162	0.711
OG0010532.pep.trimal	15	161	2415	200	8.282	131	0.814	114	0.708
OG0009792.pep.trimal	15	265	3975	1053	26.491	242	0.913	187	0.706
OG0010551.pep.trimal	15	330	4950	383	7.737	284	0.861	233	0.706
OG0010473.pep.trimal	15	297	4455	1058	23.749	273	0.919	209	0.704
OG0010766.pep.trimal	15	134	2010	481	23.93	114	0.851	94	0.701
OG0010659.pep.trimal	15	388	5820	2324	39.931	377	0.972	272	0.701
OG0010466.pep.trimal	15	213	3195	67	2.097	190	0.892	149	0.7
OG0010386.pep.trimal	15	310	4650	1029	22.129	267	0.861	217	0.7
OG0010464.pep.trimal	15	257	3855	919	23.839	240	0.934	180	0.7
OG0010341.pep.trimal	15	207	3105	277	8.921	196	0.947	145	0.7
OG0010494.pep.trimal	15	136	2040	376	18.431	125	0.919	95	0.699
OG0010643.pep.trimal	15	122	1830	149	8.142	110	0.902	85	0.697
OG0010695.pep.trimal	15	247	3705	304	8.205	212	0.858	172	0.696
OG0010873.pep.trimal	15	306	4590	286	6.231	255	0.833	213	0.696
OG0010734.pep.trimal	15	570	8550	444	5.193	475	0.833	396	0.695
OG0010458.pep.trimal	15	154	2310	488	21.126	131	0.851	107	0.695
OG0010660.pep.trimal	15	173	2595	187	7.206	150	0.867	120	0.694
OG0010805.pep.trimal	15	166	2490	986	39.598	140	0.843	115	0.693
OG0010390.pep.trimal	15	254	3810	217	5.696	237	0.933	175	0.689
OG0010428.pep.trimal	15	553	8295	4209	50.741	450	0.814	381	0.689
OG0010394.pep.trimal	15	74	1110	77	6.937	64	0.865	51	0.689
OG0010416.pep.trimal	15	359	5385	1315	24.42	305	0.85	245	0.682
OG0010267.pep.trimal	15	232	3480	881	25.316	205	0.884	158	0.681
OG0010793.pep.trimal	15	274	4110	464	11.29	237	0.865	185	0.675
OG0010658.pep.trimal	15	166	2490	74	2.972	122	0.735	112	0.675
OG0010703.pep.trimal	15	138	2070	305	14.734	127	0.92	93	0.674
OG0010685.pep.trimal	15	129	1935	55	2.842	102	0.791	87	0.674
OG0010741.pep.trimal	15	253	3795	1280	33.729	222	0.877	170	0.672
OG0010511.pep.trimal	15	243	3645	994	27.27	230	0.947	163	0.671
OG0010321.pep.trimal	15	687	10305	4572	44.367	660	0.961	460	0.67
OG0010387.pep.trimal	15	195	2925	667	22.803	176	0.903	130	0.667
OG0010706.pep.trimal	15	138	2070	174	8.406	108	0.783	92	0.667
OG0010444.pep.trimal	15	176	2640	186	7.045	151	0.858	117	0.665
OG0010552.pep.trimal	15	615	9225	1852	20.076	524	0.852	408	0.663
OG0010501.pep.trimal	15	266	3990	414	10.376	222	0.835	176	0.662
OG0010550.pep.trimal	15	167	2505	216	8.623	138	0.826	110	0.659
OG0010293.pep.trimal	15	366	5490	909	16.557	308	0.842	241	0.658
OG0010597.pep.trimal	15	108	1620	212	13.086	96	0.889	71	0.657
OG0010333.pep.trimal	15	265	3975	59	1.484	222	0.838	174	0.657
OG0010758.pep.trimal	15	216	3240	398	12.284	188	0.87	141	0.653
OG0010762.pep.trimal	15	400	6000	1820	30.333	361	0.902	261	0.652
OG0010754.pep.trimal	15	531	7965	3721	46.717	495	0.932	346	0.652
OG0010881.pep.trimal	15	492	7380	3258	44.146	473	0.961	319	0.648
OG0010035.pep.trimal	15	214	3210	336	10.467	180	0.841	138	0.645
OG0009604.pep.trimal	15	383	5745	1246	21.688	350	0.914	247	0.645
OG0010570.pep.trimal	15	218	3270	882	26.972	208	0.954	140	0.642
OG0010719.pep.trimal	15	181	2715	706	26.004	156	0.862	116	0.641
OG0010817.pep.trimal	15	317	4755	1441	30.305	276	0.871	203	0.64
OG0010826.pep.trimal	15	479	7185	1475	20.529	439	0.916	305	0.637
OG0010538.pep.trimal	15	329	4935	565	11.449	298	0.906	209	0.635
OG0010331.pep.trimal	15	194	2910	417	14.33	181	0.933	123	0.634
OG0010723.pep.trimal	15	221	3315	261	7.873	198	0.896	140	0.633
OG0010638.pep.trimal	15	307	4605	174	3.779	256	0.834	194	0.632
OG0010653.pep.trimal	15	214	3210	841	26.199	197	0.921	135	0.631
OG0010557.pep.trimal	15	355	5325	740	13.897	287	0.808	224	0.631
OG0010344.pep.trimal	15	314	4710	787	16.709	269	0.857	198	0.631
OG0009743.pep.trimal	15	364	5460	1538	28.168	298	0.819	229	0.629
OG0010832.pep.trimal	15	312	4680	171	3.654	236	0.756	196	0.628
OG0010502.pep.trimal	15	220	3300	408	12.364	193	0.877	138	0.627
OG0010430.pep.trimal	15	141	2115	48	2.27	124	0.879	88	0.624
OG0010699.pep.trimal	15	418	6270	1290	20.574	379	0.907	261	0.624
OG0010407.pep.trimal	15	202	3030	270	8.911	161	0.797	126	0.624
OG0010442.pep.trimal	15	271	4065	1377	33.875	226	0.834	169	0.624
OG0010479.pep.trimal	15	404	6060	448	7.393	349	0.864	252	0.624
OG0010670.pep.trimal	15	232	3480	296	8.506	206	0.888	144	0.621
OG0010580.pep.trimal	15	308	4620	1485	32.143	288	0.935	191	0.62
OG0010615.pep.trimal	15	86	1290	96	7.442	72	0.837	53	0.616
OG0010836.pep.trimal	15	288	4320	1413	32.708	241	0.837	177	0.615
OG0010839.pep.trimal	15	171	2565	356	13.879	121	0.708	104	0.608
OG0010325.pep.trimal	15	456	6840	145	2.12	382	0.838	277	0.607
OG0010336.pep.trimal	15	597	8955	951	10.62	490	0.821	360	0.603
OG0010697.pep.trimal	15	387	5805	573	9.871	308	0.796	232	0.599
OG0010807.pep.trimal	15	174	2610	361	13.831	153	0.879	104	0.598
OG0010260.pep.trimal	15	164	2460	465	18.902	128	0.78	98	0.598
OG0010304.pep.trimal	15	176	2640	687	26.023	157	0.892	105	0.597
OG0010469.pep.trimal	15	204	3060	315	10.294	150	0.735	121	0.593
OG0010305.pep.trimal	15	355	5325	1766	33.164	321	0.904	210	0.592
OG0010662.pep.trimal	15	88	1320	4	0.303	74	0.841	52	0.591
OG0010492.pep.trimal	15	442	6630	2108	31.795	386	0.873	261	0.59
OG0010581.pep.trimal	15	274	4110	570	13.869	223	0.814	161	0.588
OG0010549.pep.trimal	15	223	3345	236	7.055	198	0.888	131	0.587
OG0010684.pep.trimal	15	458	6870	1551	22.576	366	0.799	268	0.585
OG0010573.pep.trimal	15	118	1770	129	7.288	99	0.839	69	0.585
OG0010632.pep.trimal	15	144	2160	367	16.991	122	0.847	84	0.583
OG0009329.pep.trimal	15	122	1830	261	14.262	108	0.885	71	0.582
OG0010474.pep.trimal	15	164	2460	494	20.081	135	0.823	94	0.573
OG0010361.pep.trimal	15	263	3945	586	14.854	226	0.859	150	0.57
OG0010508.pep.trimal	15	211	3165	125	3.949	159	0.754	120	0.569
OG0010367.pep.trimal	15	530	7950	296	3.723	363	0.685	301	0.568
OG0010691.pep.trimal	15	567	8505	1694	19.918	475	0.838	322	0.568
OG0010481.pep.trimal	15	647	9705	3842	39.588	579	0.895	366	0.566
OG0010654.pep.trimal	15	189	2835	403	14.215	144	0.762	107	0.566
OG0010482.pep.trimal	15	365	5475	717	13.096	291	0.797	204	0.559
OG0010451.pep.trimal	15	232	3480	76	2.184	159	0.685	129	0.556
OG0010601.pep.trimal	15	165	2475	148	5.98	139	0.842	91	0.552
OG0010883.pep.trimal	15	131	1965	263	13.384	108	0.824	72	0.55
OG0010681.pep.trimal	15	485	7275	2541	34.928	410	0.845	266	0.548
OG0010452.pep.trimal	15	241	3615	853	23.596	213	0.884	132	0.548
OG0010806.pep.trimal	15	84	1260	98	7.778	77	0.917	46	0.548
OG0010777.pep.trimal	15	284	4260	382	8.967	240	0.845	154	0.542
OG0010536.pep.trimal	15	93	1395	7	0.502	72	0.774	50	0.538
OG0010375.pep.trimal	15	965	14475	6655	45.976	907	0.94	518	0.537
OG0010594.pep.trimal	15	242	3630	761	20.964	204	0.843	130	0.537
OG0010687.pep.trimal	15	244	3660	158	4.317	193	0.791	131	0.537
OG0010571.pep.trimal	15	185	2775	787	28.36	173	0.935	99	0.535
OG0009767.pep.trimal	15	539	8085	4013	49.635	431	0.8	288	0.534
OG0010607.pep.trimal	15	506	7590	863	11.37	390	0.771	269	0.532
OG0010675.pep.trimal	15	390	5850	271	4.632	295	0.756	206	0.528
OG0010490.pep.trimal	15	486	7290	742	10.178	376	0.774	254	0.523
OG0010288.pep.trimal	15	128	1920	204	10.625	85	0.664	67	0.523
OG0010251.pep.trimal	15	270	4050	870	21.481	224	0.83	141	0.522
OG0010617.pep.trimal	15	314	4710	1077	22.866	234	0.745	164	0.522
OG0010592.pep.trimal	15	138	2070	261	12.609	104	0.754	72	0.522
OG0010445.pep.trimal	15	280	4200	1146	27.286	206	0.736	146	0.521
OG0010677.pep.trimal	15	244	3660	484	13.224	199	0.816	127	0.52
OG0010640.pep.trimal	15	500	7500	387	5.16	364	0.728	260	0.52
OG0010419.pep.trimal	15	500	7500	1564	20.853	398	0.796	259	0.518
OG0010596.pep.trimal	15	250	3750	1269	33.84	198	0.792	129	0.516
OG0010599.pep.trimal	15	196	2940	185	6.293	143	0.73	101	0.515
OG0010357.pep.trimal	15	197	2955	627	21.218	170	0.863	101	0.513
OG0010284.pep.trimal	15	139	2085	154	7.386	131	0.942	71	0.511
OG0010731.pep.trimal	15	322	4830	1489	30.828	273	0.848	164	0.509
OG0010291.pep.trimal	15	331	4965	361	7.271	267	0.807	166	0.502
OG0010558.pep.trimal	15	138	2070	145	7.005	114	0.826	69	0.5
OG0010254.pep.trimal	15	163	2445	352	14.397	122	0.748	81	0.497
OG0010522.pep.trimal	15	212	3180	457	14.371	154	0.726	105	0.495
OG0010420.pep.trimal	15	253	3795	184	4.848	195	0.771	125	0.494
OG0010765.pep.trimal	15	224	3360	709	21.101	171	0.763	109	0.487
OG0010431.pep.trimal	15	362	5430	720	13.26	274	0.757	176	0.486
OG0010635.pep.trimal	15	389	5835	952	16.315	311	0.799	188	0.483
OG0010714.pep.trimal	15	390	5850	311	5.316	249	0.638	187	0.479
OG0010434.pep.trimal	15	159	2385	138	5.786	135	0.849	76	0.478
OG0010671.pep.trimal	15	251	3765	359	9.535	152	0.606	119	0.474
OG0010716.pep.trimal	15	251	3765	746	19.814	195	0.777	119	0.474
OG0009677.pep.trimal	15	193	2895	285	9.845	139	0.72	91	0.472
OG0010412.pep.trimal	15	280	4200	468	11.143	184	0.657	132	0.471
OG0010612.pep.trimal	15	385	5775	2296	39.758	346	0.899	181	0.47
OG0010593.pep.trimal	15	213	3195	440	13.772	143	0.671	99	0.465
OG0010866.pep.trimal	15	194	2910	346	11.89	122	0.629	90	0.464
OG0010673.pep.trimal	15	279	4185	756	18.065	194	0.695	129	0.462
OG0010335.pep.trimal	15	396	5940	487	8.199	268	0.677	183	0.462
OG0010377.pep.trimal	15	929	13935	1547	11.102	625	0.673	422	0.454
OG0010374.pep.trimal	15	208	3120	376	12.051	163	0.784	94	0.452
OG0010704.pep.trimal	15	217	3255	184	5.653	158	0.728	96	0.442
OG0010340.pep.trimal	15	724	10860	4059	37.376	610	0.843	317	0.438
OG0010623.pep.trimal	15	201	3015	543	18.01	146	0.726	88	0.438
OG0010545.pep.trimal	15	241	3615	109	3.015	178	0.739	105	0.436
OG0010657.pep.trimal	15	171	2565	175	6.823	119	0.696	74	0.433
OG0010595.pep.trimal	15	133	1995	315	15.789	104	0.782	56	0.421
OG0010421.pep.trimal	15	342	5130	675	13.158	261	0.763	142	0.415
OG0010583.pep.trimal	15	310	4650	1563	33.613	228	0.735	126	0.406
OG0010561.pep.trimal	15	467	7005	1492	21.299	295	0.632	179	0.383
OG0010249.pep.trimal	15	419	6285	1607	25.569	272	0.649	160	0.382
OG0010063.pep.trimal	15	121	1815	669	36.86	89	0.736	45	0.372
OG0010630.pep.trimal	15	144	2160	308	14.259	99	0.688	53	0.368
OG0010505.pep.trimal	15	345	5175	617	11.923	200	0.58	124	0.359
OG0010751.pep.trimal	15	224	3360	743	22.113	147	0.656	76	0.339
OG0010710.pep.trimal	15	481	7215	651	9.023	342	0.711	162	0.337
OG0010880.pep.trimal	15	294	4410	2202	49.932	221	0.752	96	0.327
OG0010459.pep.trimal	15	259	3885	1486	38.25	151	0.583	79	0.305
OG0010383.pep.trimal	15	660	9900	130	1.313	431	0.653	200	0.303
OG0010349.pep.trimal	15	446	6690	470	7.025	250	0.561	131	0.294
OG0010694.pep.trimal	15	594	8910	3972	44.579	349	0.588	165	0.278
OG0010289.pep.trimal	15	158	2370	181	7.637	93	0.589	41	0.259
OG0011565.pep.trimal	14	195	2730	329	12.051	188	0.964	173	0.887
OG0011253.pep.trimal	14	267	3738	414	11.075	262	0.981	233	0.873
OG0011236.pep.trimal	14	126	1764	58	3.288	117	0.929	106	0.841
OG0011242.pep.trimal	14	245	3430	64	1.866	224	0.914	206	0.841
OG0011639.pep.trimal	14	243	3402	529	15.55	231	0.951	203	0.835
OG0011191.pep.trimal	14	190	2660	958	36.015	166	0.874	156	0.821
OG0011530.pep.trimal	14	246	3444	538	15.621	228	0.927	201	0.817
OG0011698.pep.trimal	14	120	1680	234	13.929	111	0.925	97	0.808
OG0011219.pep.trimal	14	549	7686	525	6.831	493	0.898	442	0.805
OG0011593.pep.trimal	14	174	2436	103	4.228	150	0.862	140	0.805
OG0011572.pep.trimal	14	288	4032	1084	26.885	269	0.934	230	0.799
OG0011213.pep.trimal	14	210	2940	491	16.701	193	0.919	167	0.795
OG0011229.pep.trimal	14	68	952	36	3.782	60	0.882	54	0.794
OG0011736.pep.trimal	14	184	2576	274	10.637	182	0.989	146	0.793
OG0011188.pep.trimal	14	192	2688	101	3.757	187	0.974	152	0.792
OG0011692.pep.trimal	14	232	3248	1233	37.962	214	0.922	183	0.789
OG0011679.pep.trimal	14	566	7924	906	11.434	534	0.943	446	0.788
OG0011560.pep.trimal	14	204	2856	158	5.532	191	0.936	159	0.779
OG0010775.pep.trimal	14	71	994	129	12.978	64	0.901	55	0.775
OG0011729.pep.trimal	14	470	6580	364	5.532	427	0.909	359	0.764
OG0011037.pep.trimal	14	173	2422	174	7.184	151	0.873	132	0.763
OG0011311.pep.trimal	14	114	1596	43	2.694	102	0.895	87	0.763
OG0011129.pep.trimal	14	183	2562	145	5.66	179	0.978	139	0.76
OG0011407.pep.trimal	14	362	5068	1480	29.203	342	0.945	274	0.757
OG0011115.pep.trimal	14	364	5096	365	7.162	324	0.89	275	0.755
OG0011347.pep.trimal	14	296	4144	561	13.538	276	0.932	223	0.753
OG0011416.pep.trimal	14	259	3626	1101	30.364	245	0.946	195	0.753
OG0011295.pep.trimal	14	161	2254	284	12.6	140	0.87	121	0.752
OG0011618.pep.trimal	14	489	6846	1910	27.9	419	0.857	367	0.751
OG0011443.pep.trimal	14	356	4984	989	19.843	334	0.938	267	0.75
OG0011325.pep.trimal	14	237	3318	931	28.059	224	0.945	177	0.747
OG0011529.pep.trimal	14	271	3794	185	4.876	239	0.882	201	0.742
OG0011113.pep.trimal	14	324	4536	399	8.796	283	0.873	240	0.741
OG0011693.pep.trimal	14	281	3934	292	7.422	251	0.893	208	0.74
OG0011161.pep.trimal	14	166	2324	146	6.282	147	0.886	122	0.735
OG0011303.pep.trimal	14	589	8246	1307	15.85	520	0.883	433	0.735
OG0011301.pep.trimal	14	358	5012	1273	25.399	314	0.877	263	0.735
OG0011399.pep.trimal	14	240	3360	597	17.768	233	0.971	176	0.733
OG0011365.pep.trimal	14	252	3528	1097	31.094	218	0.865	184	0.73
OG0011340.pep.trimal	14	236	3304	474	14.346	214	0.907	172	0.729
OG0011180.pep.trimal	14	293	4102	497	12.116	249	0.85	213	0.727
OG0011070.pep.trimal	14	301	4214	831	19.72	269	0.894	218	0.724
OG0011104.pep.trimal	14	92	1288	214	16.615	86	0.935	66	0.717
OG0011608.pep.trimal	14	200	2800	478	17.071	184	0.92	143	0.715
OG0011335.pep.trimal	14	265	3710	637	17.17	221	0.834	189	0.713
OG0011089.pep.trimal	14	329	4606	420	9.119	305	0.927	234	0.711
OG0011602.pep.trimal	14	485	6790	1980	29.161	452	0.932	344	0.709
OG0011606.pep.trimal	14	192	2688	172	6.399	159	0.828	136	0.708
OG0011385.pep.trimal	14	379	5306	1325	24.972	326	0.86	268	0.707
OG0011702.pep.trimal	14	224	3136	1082	34.503	213	0.951	157	0.701
OG0011664.pep.trimal	14	441	6174	808	13.087	375	0.85	308	0.698
OG0011198.pep.trimal	14	201	2814	893	31.734	189	0.94	140	0.697
OG0011153.pep.trimal	14	287	4018	605	15.057	248	0.864	199	0.693
OG0011376.pep.trimal	14	161	2254	477	21.162	137	0.851	111	0.689
OG0011462.pep.trimal	14	183	2562	234	9.133	153	0.836	126	0.689
OG0010253.pep.trimal	14	350	4900	219	4.469	340	0.971	240	0.686
OG0010882.pep.trimal	14	136	1904	120	6.303	120	0.882	93	0.684
OG0011625.pep.trimal	14	272	3808	396	10.399	230	0.846	186	0.684
OG0011459.pep.trimal	14	196	2744	673	24.526	168	0.857	134	0.684
OG0011369.pep.trimal	14	177	2478	340	13.721	155	0.876	121	0.684
OG0011723.pep.trimal	14	244	3416	1175	34.397	223	0.914	167	0.684
OG0011397.pep.trimal	14	376	5264	1188	22.568	342	0.91	255	0.678
OG0011289.pep.trimal	14	96	1344	105	7.812	84	0.875	65	0.677
OG0011718.pep.trimal	14	166	2324	755	32.487	148	0.892	112	0.675
OG0011528.pep.trimal	14	67	938	102	10.874	60	0.896	45	0.672
OG0011495.pep.trimal	14	505	7070	2099	29.689	468	0.927	339	0.671
OG0011048.pep.trimal	14	298	4172	284	6.807	259	0.869	200	0.671
OG0011284.pep.trimal	14	266	3724	787	21.133	217	0.816	178	0.669
OG0011194.pep.trimal	14	121	1694	153	9.032	111	0.917	81	0.669
OG0011542.pep.trimal	14	263	3682	1308	35.524	235	0.894	176	0.669
OG0011738.pep.trimal	14	226	3164	217	6.858	191	0.845	150	0.664
OG0011478.pep.trimal	14	195	2730	135	4.945	151	0.774	129	0.662
OG0011085.pep.trimal	14	144	2016	186	9.226	123	0.854	95	0.66
OG0011046.pep.trimal	14	367	5138	1004	19.541	317	0.864	242	0.659
OG0011358.pep.trimal	14	366	5124	985	19.223	318	0.869	240	0.656
OG0011152.pep.trimal	14	250	3500	859	24.543	235	0.94	164	0.656
OG0011523.pep.trimal	14	225	3150	427	13.556	203	0.902	147	0.653
OG0011440.pep.trimal	14	271	3794	555	14.628	227	0.838	177	0.653
OG0011169.pep.trimal	14	736	10304	2760	26.786	612	0.832	480	0.652
OG0011218.pep.trimal	14	172	2408	249	10.341	159	0.924	112	0.651
OG0011360.pep.trimal	14	134	1876	219	11.674	119	0.888	87	0.649
OG0011421.pep.trimal	14	307	4298	434	10.098	269	0.876	199	0.648
OG0011706.pep.trimal	14	348	4872	1538	31.568	329	0.945	225	0.647
OG0011476.pep.trimal	14	293	4102	247	6.021	237	0.809	189	0.645
OG0011246.pep.trimal	14	339	4746	1130	23.81	325	0.959	218	0.643
OG0011106.pep.trimal	14	148	2072	242	11.68	134	0.905	95	0.642
OG0011260.pep.trimal	14	162	2268	235	10.362	135	0.833	104	0.642
OG0011516.pep.trimal	14	151	2114	230	10.88	132	0.874	97	0.642
OG0011372.pep.trimal	14	131	1834	101	5.507	120	0.916	84	0.641
OG0011244.pep.trimal	14	321	4494	1021	22.719	259	0.807	205	0.639
OG0011527.pep.trimal	14	180	2520	196	7.778	143	0.794	115	0.639
OG0011695.pep.trimal	14	105	1470	215	14.626	97	0.924	67	0.638
OG0011493.pep.trimal	14	228	3192	974	30.514	179	0.785	145	0.636
OG0011470.pep.trimal	14	246	3444	290	8.42	219	0.89	156	0.634
OG0011361.pep.trimal	14	298	4172	673	16.131	284	0.953	189	0.634
OG0011595.pep.trimal	14	180	2520	171	6.786	157	0.872	114	0.633
OG0011640.pep.trimal	14	386	5404	1967	36.399	329	0.852	244	0.632
OG0011538.pep.trimal	14	138	1932	395	20.445	120	0.87	87	0.63
OG0011109.pep.trimal	14	260	3640	821	22.555	234	0.9	163	0.627
OG0011096.pep.trimal	14	281	3934	481	12.227	255	0.907	176	0.626
OG0011328.pep.trimal	14	200	2800	893	31.893	164	0.82	125	0.625
OG0011481.pep.trimal	14	125	1750	114	6.514	104	0.832	78	0.624
OG0011660.pep.trimal	14	260	3640	1165	32.005	225	0.865	162	0.623
OG0011331.pep.trimal	14	239	3346	1004	30.006	217	0.908	149	0.623
OG0011061.pep.trimal	14	316	4424	107	2.419	247	0.782	197	0.623
OG0011484.pep.trimal	14	269	3766	950	25.226	211	0.784	167	0.621
OG0011075.pep.trimal	14	176	2464	86	3.49	160	0.909	109	0.619
OG0011179.pep.trimal	14	176	2464	379	15.381	161	0.915	109	0.619
OG0011424.pep.trimal	14	481	6734	917	13.617	347	0.721	297	0.617
OG0011553.pep.trimal	14	190	2660	651	24.474	174	0.916	117	0.616
OG0011611.pep.trimal	14	95	1330	69	5.188	82	0.863	58	0.611
OG0011388.pep.trimal	14	159	2226	183	8.221	140	0.881	97	0.61
OG0011269.pep.trimal	14	306	4284	1142	26.657	264	0.863	186	0.608
OG0011208.pep.trimal	14	152	2128	109	5.122	121	0.796	92	0.605
OG0011356.pep.trimal	14	177	2478	237	9.564	149	0.842	107	0.605
OG0011165.pep.trimal	14	154	2156	44	2.041	120	0.779	93	0.604
OG0011620.pep.trimal	14	493	6902	1575	22.819	438	0.888	298	0.604
OG0011349.pep.trimal	14	363	5082	538	10.586	315	0.868	218	0.601
OG0011354.pep.trimal	14	70	980	132	13.469	59	0.843	42	0.6
OG0010356.pep.trimal	14	145	2030	233	11.478	112	0.772	87	0.6
OG0010440.pep.trimal	14	164	2296	465	20.253	153	0.933	98	0.598
OG0011084.pep.trimal	14	199	2786	233	8.363	165	0.829	119	0.598
OG0011696.pep.trimal	14	146	2044	424	20.744	126	0.863	87	0.596
OG0011149.pep.trimal	14	229	3206	593	18.497	177	0.773	135	0.59
OG0011217.pep.trimal	14	366	5124	487	9.504	292	0.798	216	0.59
OG0011559.pep.trimal	14	105	1470	58	3.946	75	0.714	62	0.59
OG0011500.pep.trimal	14	117	1638	138	8.425	98	0.838	69	0.59
OG0011264.pep.trimal	14	393	5502	1797	32.661	362	0.921	232	0.59
OG0011714.pep.trimal	14	423	5922	611	10.317	322	0.761	249	0.589
OG0011214.pep.trimal	14	194	2716	227	8.358	144	0.742	114	0.588
OG0011436.pep.trimal	14	442	6188	1500	24.24	374	0.846	259	0.586
OG0011316.pep.trimal	14	295	4130	664	16.077	241	0.817	173	0.586
OG0011357.pep.trimal	14	110	1540	551	35.779	102	0.927	64	0.582
OG0011427.pep.trimal	14	233	3262	210	6.438	174	0.747	135	0.579
OG0011513.pep.trimal	14	366	5124	477	9.309	282	0.77	212	0.579
OG0011404.pep.trimal	14	216	3024	222	7.341	161	0.745	125	0.579
OG0011537.pep.trimal	14	326	4564	431	9.443	248	0.761	188	0.577
OG0011182.pep.trimal	14	191	2674	200	7.479	155	0.812	110	0.576
OG0011490.pep.trimal	14	410	5740	169	2.944	294	0.717	236	0.576
OG0011225.pep.trimal	14	202	2828	309	10.926	170	0.842	116	0.574
OG0011337.pep.trimal	14	131	1834	403	21.974	119	0.908	75	0.573
OG0011330.pep.trimal	14	337	4718	647	13.713	275	0.816	193	0.573
OG0011310.pep.trimal	14	104	1456	90	6.181	91	0.875	59	0.567
OG0011257.pep.trimal	14	419	5866	1196	20.389	356	0.85	236	0.563
OG0011473.pep.trimal	14	217	3038	269	8.855	188	0.866	122	0.562
OG0011414.pep.trimal	14	155	2170	92	4.24	117	0.755	87	0.561
OG0011183.pep.trimal	14	378	5292	1829	34.562	316	0.836	212	0.561
OG0011374.pep.trimal	14	309	4326	280	6.472	261	0.845	173	0.56
OG0011451.pep.trimal	14	213	2982	267	8.954	158	0.742	119	0.559
OG0011503.pep.trimal	14	188	2632	445	16.907	155	0.824	105	0.559
OG0011688.pep.trimal	14	410	5740	1618	28.188	332	0.81	229	0.559
OG0011232.pep.trimal	14	171	2394	28	1.17	123	0.719	95	0.556
OG0011377.pep.trimal	14	211	2954	329	11.137	183	0.867	117	0.555
OG0011431.pep.trimal	14	190	2660	838	31.504	174	0.916	105	0.553
OG0011472.pep.trimal	14	230	3220	343	10.652	188	0.817	127	0.552
OG0011297.pep.trimal	14	259	3626	602	16.602	223	0.861	143	0.552
OG0011256.pep.trimal	14	210	2940	136	4.626	164	0.781	116	0.552
OG0011178.pep.trimal	14	236	3304	664	20.097	203	0.86	130	0.551
OG0011322.pep.trimal	14	102	1428	150	10.504	76	0.745	56	0.549
OG0010471.pep.trimal	14	668	9352	138	1.476	545	0.816	366	0.548
OG0011531.pep.trimal	14	311	4354	1199	27.538	264	0.849	170	0.547
OG0011305.pep.trimal	14	249	3486	625	17.929	215	0.863	136	0.546
OG0011163.pep.trimal	14	511	7154	326	4.557	363	0.71	279	0.546
OG0011685.pep.trimal	14	223	3122	410	13.133	203	0.91	121	0.543
OG0011403.pep.trimal	14	254	3556	1125	31.637	250	0.984	138	0.543
OG0011475.pep.trimal	14	678	9492	3805	40.086	655	0.966	368	0.543
OG0011175.pep.trimal	14	150	2100	159	7.571	120	0.8	81	0.54
OG0011270.pep.trimal	14	182	2548	371	14.56	155	0.852	98	0.538
OG0011482.pep.trimal	14	266	3724	983	26.396	248	0.932	143	0.538
OG0011148.pep.trimal	14	308	4312	953	22.101	250	0.812	165	0.536
OG0011566.pep.trimal	14	187	2618	521	19.901	154	0.824	100	0.535
OG0011460.pep.trimal	14	120	1680	121	7.202	96	0.8	64	0.533
OG0011441.pep.trimal	14	359	5026	672	13.37	296	0.825	191	0.532
OG0011326.pep.trimal	14	271	3794	231	6.089	239	0.882	144	0.531
OG0011273.pep.trimal	14	320	4480	570	12.723	252	0.787	170	0.531
OG0011170.pep.trimal	14	134	1876	288	15.352	116	0.866	71	0.53
OG0011288.pep.trimal	14	453	6342	537	8.467	336	0.742	240	0.53
OG0011389.pep.trimal	14	394	5516	2230	40.428	349	0.886	208	0.528
OG0011261.pep.trimal	14	200	2800	571	20.393	191	0.955	105	0.525
OG0011101.pep.trimal	14	318	4452	411	9.232	230	0.723	167	0.525
OG0011266.pep.trimal	14	233	3262	170	5.212	174	0.747	122	0.524
OG0011053.pep.trimal	14	206	2884	457	15.846	167	0.811	108	0.524
OG0011659.pep.trimal	14	373	5222	1393	26.676	300	0.804	195	0.523
OG0011514.pep.trimal	14	86	1204	27	2.243	61	0.709	45	0.523
OG0011143.pep.trimal	14	209	2926	156	5.332	168	0.804	109	0.522
OG0011626.pep.trimal	14	450	6300	419	6.651	337	0.749	234	0.52
OG0011290.pep.trimal	14	181	2534	52	2.052	151	0.834	94	0.519
OG0011203.pep.trimal	14	300	4200	1494	35.571	249	0.83	155	0.517
OG0011215.pep.trimal	14	174	2436	198	8.128	132	0.759	90	0.517
OG0011425.pep.trimal	14	306	4284	1240	28.945	231	0.755	158	0.516
OG0011345.pep.trimal	14	336	4704	752	15.986	276	0.821	172	0.512
OG0011468.pep.trimal	14	163	2282	454	19.895	142	0.871	83	0.509
OG0011518.pep.trimal	14	509	7126	240	3.368	386	0.758	259	0.509
OG0011650.pep.trimal	14	443	6202	2610	42.083	400	0.903	225	0.508
OG0011327.pep.trimal	14	142	1988	118	5.936	109	0.768	72	0.507
OG0011187.pep.trimal	14	150	2100	308	14.667	133	0.887	76	0.507
OG0011655.pep.trimal	14	140	1960	256	13.061	123	0.879	71	0.507
OG0011524.pep.trimal	14	87	1218	83	6.814	68	0.782	44	0.506
OG0011687.pep.trimal	14	444	6216	1211	19.482	346	0.779	224	0.505
OG0011568.pep.trimal	14	121	1694	23	1.358	97	0.802	61	0.504
OG0011202.pep.trimal	14	119	1666	396	23.77	100	0.84	60	0.504
OG0011137.pep.trimal	14	178	2492	322	12.921	148	0.831	89	0.5
OG0011091.pep.trimal	14	240	3360	296	8.81	192	0.8	117	0.487
OG0011068.pep.trimal	14	152	2128	178	8.365	127	0.836	74	0.487
OG0011258.pep.trimal	14	216	3024	202	6.68	168	0.778	105	0.486
OG0011413.pep.trimal	14	419	5866	1604	27.344	333	0.795	203	0.484
OG0011497.pep.trimal	14	322	4508	315	6.988	282	0.876	156	0.484
OG0011313.pep.trimal	14	375	5250	203	3.867	252	0.672	181	0.483
OG0011141.pep.trimal	14	255	3570	425	11.905	187	0.733	123	0.482
OG0011234.pep.trimal	14	179	2506	263	10.495	145	0.81	86	0.48
OG0011176.pep.trimal	14	182	2548	132	5.181	140	0.769	87	0.478
OG0011501.pep.trimal	14	141	1974	225	11.398	94	0.667	67	0.475
OG0011535.pep.trimal	14	416	5824	2710	46.532	378	0.909	197	0.474
OG0011255.pep.trimal	14	411	5754	2848	49.496	380	0.925	194	0.472
OG0011607.pep.trimal	14	193	2702	645	23.871	148	0.767	91	0.472
OG0011268.pep.trimal	14	568	7952	1246	15.669	362	0.637	268	0.472
OG0011333.pep.trimal	14	540	7560	2334	30.873	397	0.735	254	0.47
OG0011410.pep.trimal	14	395	5530	152	2.749	268	0.678	184	0.466
OG0011102.pep.trimal	14	276	3864	479	12.396	234	0.848	128	0.464
[truncated: 3,677 more rows]
